# Supplementary material for: Single-Nucleus Transcriptomic Sequencing Revealed Cellular and Molecular Changes in a Pilocarpine-Induced Epilepsy Rat Model
Source: Neurosci Bull. 2025 Jul 24;42(3):539–58. doi: 10.1007/s12264-025-01451-y (PMC12950157; doi:10.1007/s12264-025-01451-y)
Supplement: Supplementary file 1 — Supplementary file1 (XLSX 9 kb) [file 12264_2025_1451_MOESM1_ESM.xlsx]

## Sheet: Sheet1
Table S1. Detailed information about latent period and spontaneous recurrent seizures (SRSs) in the chronic phase.
Rats	Latency period (days)	Total frequency of SRSs	Total duration of SRSs	Average frequency of SRSs	Average duration of each SRS
			(s)	(times/per day)	(s)
1	30	17	318	0.63±2.63	36.35±10.39
2	24	17	658	0.52±0	38.71±7.10
3	19	24	1040	0.63±0.59	43.3±17.98
4	8	37	1290	0.76±0.81	34.86±5.59
5	26	5	185	0.16±0	37±6.71
6	17	29	1082	0.73±0.51	38.64±8.13
7	26	17	719	0.55±0.51	42.29±8.70
Average	21.43±7.39	——	——	0.59±0.93	38.57±10.42
