# Supplementary material for: Single-Nucleus Transcriptomic Sequencing Revealed Cellular and Molecular Changes in a Pilocarpine-Induced Epilepsy Rat Model
Source: Neurosci Bull. 2025 Jul 24;42(3):539–58. doi: 10.1007/s12264-025-01451-y (PMC12950157; doi:10.1007/s12264-025-01451-y)
Supplement: Supplementary file 2 — Supplementary file2 (XLSX 14 kb) [file 12264_2025_1451_MOESM2_ESM.xlsx]

## Sheet: Sheet1
Table S2. Detailed information of the rats used for snRNA-seq and the cell types for each sample.
Rats-Brain region	Lithium chloride (mg/kg)(19-20h prior)	Methylscopolamine nitrate (mg/kg)	PILO/NS (mg/kg)	Diazepam (mg/kg)	Total dose injected* (mg/kg)	Latency of SE (min)	Latency period (days)	Total frequency of SRSs	Total duration of SRSs (s)	Average frequency of SRSs (times/per day)	Average duration of each SRS (s)	Astro	Endo	Ependymal cell	EX	Fibroblast	IN	Micro	OL	OPC	Total
N1-Cortex	127	1	20	10	31	——	——	——	——	——	——	326	322	10	3996	46	580	94	258	56	5688
N1-Hippocampus												1557	64	21	6717	84	1410	190	834	281	11158
N1-Thalamus												368	40	17	2883	16	517	34	441	60	4376
N2-Cortex	127	1	20	10	31	——	——	——	——	——	——	320	367	8	4867	41	790	106	343	70	6912
N2-Hippocampus												596	81	27	4629	16	463	169	1156	248	7385
N2-Thalamus												406	70	4	1976	22	530	100	1979	206	5293
N3-Cortex	127	1	30	10	41	——	——	——	——	——	——	302	360	5	3955	42	728	104	377	89	5962
N3-Hippocampus												250	214	6	2803	34	662	72	206	57	4304
N3-Thalamus												404	277	10	2377	37	993	89	1094	119	5400
Average	127	1	23.33±5.78	10	34.33±5.77	——	——	——	——	——	——
A1-Cortex	127	1	30	10	41	53	——	——	——	——	——	225	365	12	3149	60	523	159	274	71	4838
A1-Hippocampus												1302	516	131	4969	484	500	496	869	435	9702
A1-Thalamus												834	108	76	3800	31	1407	361	1114	192	7923
A2-Cortex	127	1	20	10	31	18	——	——	——	——	——	865	554	35	9560	113	1580	518	795	172	14192
A2-Hippocampus												506	443	46	4957	21	562	285	172	88	7080
A2-Thalamus												855	213	72	4670	26	1912	347	2262	364	10721
A3-Cortex	127	1	20	10	31	27	——	——	——	——	——	718	541	13	6333	73	834	251	1059	205	10027
A3-Hippocampus												663	130	10	4649	23	616	296	714	296	7397
A3-Thalamus												906	189	105	4282	75	1340	368	2462	505	10232
B1-Cortex	127	1	20	10	31	25	——	——	——	——	——	986	726	14	9751	110	1818	864	1332	270	15871
B1-Hippocampus												1405	372	34	6049	37	1147	435	625	159	10263
B1-Thalamus												603	299	21	8344	39	2132	646	1241	143	13468
B2-Cortex	127	1	20	10	31	18	——	——	——	——	——	285	449	13	7616	58	2087	648	644	142	11942
B2-Hippocampus												2204	54	4	7166	15	1262	404	336	150	11595
B2-Thalamus												190	315	5	5435	59	1387	460	991	79	8921
B3-Cortex	127	1	30	10	41	49	——	——	——	——	——	478	582	7	6250	119	906	611	380	119	9452
B3-Hippocampus												1033	366	16	6204	30	707	491	1475	357	10679
B3-Thalamus												504	373	88	6289	87	1103	558	810	149	9961
C1-Cortex	127	1	30	10	41	48	24	17	658	0.52±0	38.71±7.10	204	154	7	5758	11	1221	191	776	92	8414
C1-Hippocampus												851	165	4	1573	4	156	157	140	26	3076
C1-Thalamus												587	134	14	3844	74	973	479	1856	223	8184
C2-Cortex	127	1	20	10	31	21	19	24	1040	0.63±0.59	43.3±17.98	393	227	14	6097	94	1341	328	590	121	9205
C2-Hippocampus												465	163	39	5296	25	443	509	1142	137	8219
C2-Thalamus												490	160	38	4217	28	1232	609	1289	185	8248
C3-Cortex	127	1	20	10	31	27	8	37	1290	0.76±0.81	34.86±5.59	419	274	17	6624	55	1446	362	492	110	9799
C3-Hippocampus												654	257	93	5443	42	430	586	752	121	8378
C3-Thalamus												320	367	8	4867	41	790	106	343	70	6912
Average	127	1	23.33±5.00	10	34.33±5.00	31.78±14.13	17±8.19	26±10.15	996±318.29	0.65±0.64	38.30±11.7
