# Supplementary material for: Single-Nucleus Transcriptomic Sequencing Revealed Cellular and Molecular Changes in a Pilocarpine-Induced Epilepsy Rat Model
Source: Neurosci Bull. 2025 Jul 24;42(3):539–58. doi: 10.1007/s12264-025-01451-y (PMC12950157; doi:10.1007/s12264-025-01451-y)
Supplement: Supplementary file 3 — Supplementary file3 (XLSX 2664 kb) [file 12264_2025_1451_MOESM3_ESM.xlsx]

## Sheet: brain_miloR_LC_A_compare_N
Table S3 (1). Cell abundance in the temporal cortex between the acute and control groups.
logFC	logCPM	F	PValue	FDR	Nhood	SpatialFDR	celltype	celltype_fraction
0.886852	9.27193	2.85874	0.113972	0.311327	1	0.324444	EX	1
0.191312	9.12792	0.0853887	0.774595	0.889735	2	0.892665	EX	0.959184
-0.157434	9.683	0.116945	0.73767	0.870671	3	0.873817	EX	1
1.53126	8.47347	2.72614	0.121927	0.322246	4	0.335182	Endo	0.884615
-0.259645	9.29607	0.241357	0.631169	0.810792	5	0.815431	EX	1
0.138687	10.1821	0.131143	0.722892	0.865181	6	0.869167	EX	1
-0.0796931	9.4884	0.0132053	0.910317	0.96647	7	0.966811	Endo	1
2.61975	8.42177	5.84729	0.0304967	0.149448	8	0.160313	Micro	1
0.868528	8.73249	1.62208	0.224432	0.45641	9	0.46849	EX	1
0.0344343	8.31089	0.0012592	0.972216	0.986213	10	0.985879	EX	0.826087
-0.22769	9.70709	0.225036	0.64286	0.815419	11	0.820743	EX	1
0.20544	9.5745	0.165299	0.690737	0.848689	12	0.852916	IN	1
-0.473489	8.9917	0.567125	0.464418	0.690915	13	0.698908	EX	1
0.0426796	9.73794	0.00880065	0.926646	0.972776	14	0.973179	EX	1
1.00165	8.6958	2.11707	0.168667	0.389758	15	0.402717	OPC	0.909091
5.84429	9.84651	41.0777	2.27209e-05	0.00571012	16	0.00634538	EX	1
0.0475702	8.33422	0.00279481	0.958618	0.981427	17	0.981495	Mixed	0.695652
1.81565	9.97093	9.18894	0.00990179	0.0853164	18	0.0934577	OL	1
-0.0642133	8.53117	0.00544806	0.94225	0.975658	19	0.975913	EX	1
-0.137111	9.52169	0.0860049	0.773807	0.889735	20	0.892665	IN	1
0.697203	8.77191	0.791897	0.38921	0.620069	21	0.630248	Mixed	0.542857
2.06657	8.75803	7.17566	0.0185324	0.117464	22	0.127358	EX	0.972222
0.0472857	8.98023	0.00550096	0.941971	0.975658	23	0.975913	EX	1
0.0485366	9.8125	0.00827075	0.928882	0.973005	24	0.973418	OL	1
-2.2322	8.90873	3.41019	0.0935616	0.277739	25	0.28988	EX	1
-0.528374	8.91282	0.784013	0.391515	0.623186	26	0.633358	EX	1
-0.277588	9.07233	0.204169	0.658597	0.829032	27	0.834327	EX	1
-0.383727	9.65891	0.695985	0.418747	0.644719	28	0.653322	EX	1
-1.1486	10.1456	6.36186	0.0250186	0.135459	29	0.146123	EX	1
1.60449	10.1424	16.2555	0.00134147	0.026541	30	0.029641	EX	1
0.537708	9.15955	0.876575	0.365694	0.599699	31	0.610682	EX	1
0.00512247	9.05297	8.58228e-05	0.992745	0.994624	32	0.994376	Micro	1
-3.26623	9.52362	4.48369	0.0627578	0.22595	33	0.238141	EX	0.981481
-0.872299	8.69492	0.950229	0.34719	0.579654	34	0.591151	EX	1
0.585986	10.0904	1.70892	0.213093	0.440115	35	0.451791	OL	1
-2.09758	8.50142	4.68403	0.04903	0.198041	36	0.210221	EX	1
-0.741147	9.38073	1.34386	0.266578	0.503089	37	0.515798	Endo	1
-0.552672	9.33027	1.08983	0.31496	0.552927	38	0.565359	IN	1
6.29393	8.58582	18.102	0.00127091	0.0260182	39	0.0291028	EX	1
-2.63165	9.05076	4.25085	0.0662921	0.233124	40	0.245631	EX	1
0.0264413	10.299	0.00454091	0.947268	0.976947	41	0.976993	EX	1
0.319313	8.739	0.207727	0.655847	0.826999	42	0.832331	EX	1
-1.6772	8.99488	7.92714	0.0142275	0.101052	43	0.109894	Endo	1
-1.79873	8.91653	7.82523	0.014737	0.103305	44	0.112213	EX	0.974359
-2.31771	9.11038	2.09219	0.181377	0.404703	45	0.41693	EX	1
-0.152588	9.05851	0.0701108	0.795201	0.902487	46	0.904817	EX	1
0.857967	8.99166	1.24975	0.283225	0.522289	47	0.535006	Endo	1
-0.0252791	9.15444	0.00192993	0.965607	0.983729	48	0.983463	IN	1
-1.82905	9.63055	12.0908	0.00391881	0.0475553	49	0.0528047	OL	1
-0.235433	8.7922	0.0739529	0.78986	0.898996	50	0.901531	EX	1
-0.126286	10.3379	0.0920961	0.766185	0.886347	51	0.889376	EX	1
-0.432045	10.5154	1.32126	0.27045	0.504888	52	0.517486	EX	1
-0.706491	10.1426	3.73999	0.0745087	0.246076	53	0.258035	EX	1
-0.927753	9.43208	2.92706	0.110122	0.306014	54	0.319156	EX	1
0.182514	9.23468	0.0839133	0.776492	0.890967	55	0.893806	EX	0.98
-0.248393	10.0142	0.281363	0.604481	0.790837	56	0.795848	EX	1
3.66874	8.77893	19.1304	0.000701183	0.0204455	57	0.0229702	Astro	1
0.295018	9.47861	0.288709	0.59985	0.787281	58	0.792702	Astro	1
-0.78474	8.45369	1.11846	0.308927	0.546365	59	0.559063	EX	1
1.21526	9.19057	4.36144	0.0563574	0.215009	60	0.227927	Micro	1
-0.711059	8.6334	0.6672	0.4283	0.656087	61	0.664732	IN	0.96875
0.813741	8.67737	1.17084	0.2983	0.535625	62	0.548673	EX	1
-3.30139	8.90192	9.28893	0.0100984	0.0855146	63	0.0936105	EX	0.911765
6.8409	8.99948	28.5916	0.000207101	0.0115377	64	0.0125604	EX	1
0.282063	8.74107	0.184553	0.674311	0.838728	65	0.843505	EX	0.891892
-0.271121	10.2582	0.61341	0.447116	0.674658	66	0.683142	EX	1
-0.589817	8.78285	0.766728	0.396642	0.627116	67	0.637124	Micro	0.971429
0.506599	9.39598	0.808043	0.384554	0.617678	68	0.627963	EX	1
0.229551	9.47052	0.130277	0.723766	0.865309	69	0.869167	EX	1
-0.286245	8.71366	0.19133	0.668772	0.835275	70	0.840244	EX	1
0.0506941	8.61184	0.00567839	0.941045	0.975658	71	0.975913	IN	0.774194
0.559317	9.41112	1.14591	0.303293	0.541831	72	0.554605	IN	1
3.82744	8.26539	10.1936	0.00682558	0.0662833	73	0.0726379	EX	1
1.41533	9.50326	5.20241	0.0394818	0.177836	74	0.189825	Micro	1
0.627727	10.044	2.32599	0.150458	0.35991	75	0.372213	EX	1
-0.766307	8.81601	1.37472	0.261408	0.499458	76	0.51281	EX	1
0.174502	9.78261	0.139793	0.714331	0.859715	77	0.863587	EX	1
0.40588	9.68487	0.818738	0.381516	0.61468	78	0.625014	EX	0.974684
0.846652	9.8535	3.62987	0.0784159	0.25074	79	0.26296	IN	1
-1.07555	8.86837	2.32159	0.150815	0.360357	80	0.372554	EX	1
1.85504	8.29688	3.4314	0.0860993	0.264469	81	0.276573	EX	0.956522
-0.155877	8.80986	0.0581802	0.813044	0.911177	82	0.912771	EX	1
-0.094389	8.59388	0.0137322	0.908451	0.966036	83	0.966314	EX	1
-1.04265	9.47192	2.33784	0.149655	0.358805	84	0.371185	EX	1
0.364151	9.15189	0.424576	0.525671	0.738103	85	0.744906	EX	1
-0.162802	8.47504	0.0362356	0.851881	0.935875	86	0.937121	EX	1
0.190797	9.29459	0.108216	0.747264	0.875946	87	0.879095	Astro	1
-0.289699	9.45747	0.279349	0.605764	0.791118	88	0.796097	EX	1
0.10234	9.93633	0.040454	0.843614	0.929896	89	0.931184	IN	1
-0.071347	8.96183	0.0148358	0.904862	0.964548	90	0.965201	EX	1
-5.0608	8.93326	16.0322	0.00172531	0.028988	91	0.0319636	EX	0.970588
-1.77421	8.97788	4.94045	0.0440017	0.186777	92	0.198829	EX	1
-0.545527	9.99314	2.02156	0.177915	0.400262	93	0.412397	EX	1
-0.818499	8.90063	1.36171	0.263571	0.500017	94	0.513006	EX	1
0.38253	8.74769	0.366563	0.554991	0.755163	95	0.760813	EX	1
-0.309571	10.3894	0.842099	0.375004	0.609998	96	0.620719	IN	1
6.6603	8.83877	23.6382	0.000461139	0.0160038	97	0.017817	EX	1
-0.494535	9.51986	0.835615	0.376795	0.611245	98	0.621666	EX	1
6.92725	9.05907	10.0784	0.0151364	0.104718	99	0.113771	EX	0.981818
-0.164809	8.54919	0.0573564	0.814345	0.912153	100	0.913737	EX	1
-0.567075	9.84129	1.18099	0.296299	0.53466	101	0.547982	EX	1
-0.635354	8.57279	0.609599	0.4485	0.675302	102	0.683878	EX	1
-1.24902	8.78629	3.57808	0.0803385	0.253712	103	0.265849	EX	1
0.611049	9.80819	1.31278	0.271925	0.506302	104	0.518688	IN	1
-0.311577	8.93676	0.245672	0.628162	0.8084	105	0.813199	EX	1
0.205822	9.45887	0.152134	0.702628	0.853875	106	0.858292	EX	1
1.68736	9.18841	5.79981	0.0310698	0.151555	107	0.162621	OPC	1
0.238614	10.0575	0.398889	0.53828	0.746467	108	0.752908	EX	0.990826
1.29496	8.74882	3.37529	0.0884341	0.268601	109	0.28093	Endo	1
0.21067	9.39486	0.146002	0.708372	0.856159	110	0.860141	IN	1
-0.0671678	8.67442	0.00751513	0.932199	0.974309	111	0.97501	IN	1
2.40919	8.64762	6.60139	0.022867	0.130133	112	0.140577	EX	1
2.70848	8.50974	7.42305	0.016966	0.111198	113	0.120944	EX	0.966667
-0.311938	10.3699	0.661117	0.430363	0.657344	114	0.665747	EX	1
0.504458	8.97733	0.750291	0.401614	0.629324	115	0.639023	Endo	1
-0.424657	9.57064	0.777159	0.393536	0.624993	116	0.63494	EX	1
4.02176	9.02635	24.6285	0.000236597	0.0118811	117	0.0131483	OL	1
0.238974	9.91087	0.276466	0.607611	0.792553	118	0.797328	EX	1
-0.426196	9.83855	0.778858	0.393033	0.624993	119	0.63494	EX	1
0.775244	8.5882	1.22259	0.288293	0.525754	120	0.539075	EX	1
-0.173167	9.15581	0.0880149	0.771261	0.888115	121	0.891071	EX	1
-0.454109	8.76868	0.41596	0.529838	0.740469	122	0.746923	EX	1
0.145231	8.82104	0.0450418	0.835119	0.925626	123	0.927616	Astro	1
-0.860255	9.55034	2.77829	0.118719	0.317566	124	0.330691	Astro	1
2.62252	8.4432	7.0376	0.0194797	0.120229	125	0.1305	OL	0.961538
-2.72561	9.39507	6.28137	0.0303954	0.149297	126	0.160001	EX	1
-0.925458	9.41849	2.22712	0.158751	0.375084	127	0.387829	Endo	1
-0.018114	9.02796	0.0009245	0.976191	0.988299	128	0.987863	EX	1
1.26342	8.459	2.39974	0.144623	0.352726	129	0.365228	EX	1
6.34582	8.61957	9.85073	0.0131191	0.0971089	130	0.105962	EX	1
0.500709	8.4857	0.44056	0.518099	0.733166	131	0.739984	Mixed	0.538462
-0.676188	8.87597	1.16122	0.300212	0.537867	132	0.550725	EX	1
-0.172719	9.31254	0.0827733	0.777971	0.891215	133	0.894045	Astro	1
0.913566	8.91999	1.37586	0.261219	0.499458	134	0.51281	Micro	1
-7.38941	9.39935	50.4562	1.62958e-05	0.00571012	135	0.00634538	Astro	1
2.05585	9.45843	5.36769	0.0403638	0.179895	136	0.191879	EX	1
-0.961362	9.14592	2.66078	0.126098	0.327948	137	0.340858	EX	1
0.56709	8.56336	0.587708	0.456589	0.685045	138	0.693381	EX	0.9
-1.08293	8.74546	1.37589	0.262415	0.500017	139	0.513006	EX	1
0.623851	8.74169	0.659274	0.430992	0.657356	140	0.665915	IN	1
-1.02718	9.27416	3.76133	0.0737787	0.245581	141	0.257774	EX	1
0.137534	8.96116	0.0435555	0.837819	0.927648	142	0.929687	EX	0.97619
-2.38952	10.3031	4.56487	0.0608295	0.222839	143	0.235021	EX	1
-0.111145	8.58456	0.0260937	0.87408	0.950399	144	0.951514	EX	1
0.884035	9.56709	1.69469	0.216188	0.445205	145	0.45707	EX	1
-1.0294	9.29166	0.712995	0.41995	0.645631	146	0.654131	EX	0.956522
-0.19386	10.4482	0.30428	0.590284	0.780532	147	0.786262	IN	1
0.0785429	8.56869	0.0129702	0.911015	0.966726	148	0.967086	EX	1
-0.319707	9.86773	0.46503	0.506888	0.724497	149	0.731151	EX	1
-1.22632	8.71038	3.02366	0.104945	0.298433	150	0.311797	EX	1
-1.63622	9.89648	9.76036	0.00780314	0.0724529	151	0.0792771	EX	0.988095
-0.589688	9.23959	0.989453	0.337484	0.573581	152	0.585405	EX	1
7.34824	9.3928	23.1471	0.00108474	0.0236743	153	0.0263586	EX	1
-1.24248	9.66427	4.64066	0.0499464	0.200622	154	0.213049	EX	1
-1.11896	9.06421	3.4668	0.0846645	0.262807	155	0.27497	EX	0.976744
-2.55091	9.40797	4.72555	0.0562305	0.215009	156	0.227912	EX	1
-1.23072	9.17159	4.31972	0.0573972	0.216666	157	0.229353	EX	1
-2.18763	8.41894	3.70321	0.0761399	0.247601	158	0.25934	Endo	0.954545
6.65069	8.83452	30.3305	0.000161367	0.0110198	159	0.0118369	Astro	1
0.0817072	9.06396	0.0209014	0.887198	0.958753	160	0.959442	EX	1
-2.41928	9.63657	5.65495	0.0390819	0.176787	161	0.188675	EX	1
-0.682816	9.93371	1.6469	0.221112	0.453579	162	0.465672	Astro	1
-0.252	9.93476	0.310691	0.586439	0.77739	163	0.782867	EX	1
-1.12285	9.61968	4.947	0.0438815	0.186777	164	0.198829	EX	1
1.61454	9.1256	3.88954	0.0708525	0.241537	165	0.254235	Micro	1
0.518035	10.2049	0.622739	0.447553	0.674836	166	0.683366	Astro	1
1.00689	9.03383	2.96149	0.108241	0.303506	167	0.316768	EX	1
2.42215	9.41998	11.4959	0.0046395	0.0525231	168	0.057852	EX	1
0.885885	8.89327	1.78762	0.203452	0.430708	169	0.441706	EX	1
-1.36968	9.1186	4.375	0.0560243	0.214861	170	0.227537	Endo	1
0.781061	8.68714	1.48128	0.244557	0.480994	171	0.493388	EX	1
2.51158	9.30161	12.0284	0.00398796	0.047756	172	0.0528622	OL	0.983051
0.797085	10.2677	3.74874	0.0742085	0.245788	173	0.257879	OL	1
-2.12808	8.88501	7.45215	0.0167921	0.111091	174	0.120697	Endo	1
-0.583453	9.9013	2.12886	0.167569	0.388951	175	0.401647	EX	1
2.45022	9.81692	12.2564	0.00414236	0.0484418	176	0.0534019	EX	1
0.0163856	10.2645	0.00211774	0.963973	0.983663	177	0.983463	EX	1
0.533507	8.68026	0.686127	0.42198	0.647812	178	0.656407	EX	1
1.19662	9.26756	2.40191	0.145832	0.35445	179	0.36693	EX	1
-0.976599	9.10806	1.23537	0.288282	0.525754	180	0.539075	EX	1
0.668114	8.28998	0.324834	0.578572	0.771308	181	0.776923	EX	1
0.255214	8.81532	0.135511	0.71853	0.861828	182	0.865795	IN	1
0.219248	9.58206	0.227549	0.641026	0.814148	183	0.819386	EX	1
0.428289	8.21249	0.24987	0.625267	0.805164	184	0.809885	EX	1
-0.401768	9.67809	0.737838	0.405445	0.63388	185	0.643483	EX	1
2.56702	8.689	9.10976	0.00959348	0.0832352	186	0.0911081	OL	0.828571
0.57031	9.0749	1.08453	0.316095	0.552927	187	0.565359	EX	0.979167
-0.66886	9.29518	0.944095	0.348447	0.581018	188	0.592541	Astro	1
-0.724766	10.5136	2.75935	0.120027	0.319217	189	0.331931	EX	1
-1.95431	8.84345	6.27471	0.0258596	0.138594	190	0.149456	EX	1
-1.11036	9.59189	3.77357	0.0733641	0.245358	191	0.257504	EX	1
4.38377	8.70232	18.6634	0.000775794	0.0209602	192	0.0236146	Mixed	0.5
-0.74849	9.34203	1.33155	0.268678	0.503355	193	0.515991	EX	0.982759
0.291403	9.79454	0.386187	0.544729	0.750522	194	0.756692	EX	1
5.48242	9.53017	16.8718	0.00197299	0.0318563	195	0.0346584	EX	1
-0.682857	10.1839	2.46321	0.139824	0.347426	196	0.359727	EX	1
0.659373	8.87586	1.05919	0.321603	0.557603	197	0.570277	EX	0.767442
0.355292	9.10995	0.351828	0.562949	0.757156	198	0.762807	EX	0.98
0.411002	9.14217	0.481227	0.499706	0.716719	199	0.723884	EX	1
-0.446373	8.9498	0.366728	0.554903	0.755163	200	0.760813	EX	0.954545
1.75509	9.50805	9.36972	0.00882621	0.0784497	201	0.0857357	EX	0.986486
3.08048	8.4069	8.25916	0.0127045	0.095037	202	0.103664	EX	0.931034
2.15331	8.94481	8.51317	0.0116666	0.0913143	203	0.1	EX	0.976744
-0.00754268	8.24354	2.92027e-05	0.995768	0.996709	204	0.99653	Astro	1
-0.780515	9.07751	1.50737	0.240653	0.477025	205	0.489658	Endo	1
2.09093	8.94625	6.01983	0.0286228	0.145422	206	0.156598	EX	1
-0.294001	9.81316	0.461837	0.508326	0.725642	207	0.732209	IN	1
1.88342	8.67492	4.46692	0.0538267	0.209855	208	0.222492	EX	1
5.08857	9.17854	33.6897	5.4171e-05	0.00674589	209	0.00730947	Astro	1
2.8557	9.05304	12.2769	0.00372058	0.0464683	210	0.0516273	EX	1
3.15025	8.75377	12.7179	0.00329535	0.0433307	211	0.0478654	Endo	1
-1.59372	8.63716	3.42592	0.086324	0.264469	212	0.276573	EX	1
1.21678	8.70564	3.42985	0.0861628	0.264469	213	0.276573	EX	1
-0.501982	8.48874	0.447687	0.514788	0.730923	214	0.737698	Endo	1
0.534486	8.25504	0.375006	0.55053	0.753098	215	0.759301	EX	1
0.215236	9.20359	0.146179	0.708204	0.856159	216	0.860141	EX	1
0.459111	8.8913	0.556531	0.468536	0.692049	217	0.699836	EX	1
1.42016	9.0196	5.14876	0.0403611	0.179895	218	0.191879	EX	1
-0.0496961	10.0838	0.0127186	0.911878	0.966747	219	0.967086	OL	1
-1.00422	8.92431	2.16392	0.164354	0.385312	220	0.398065	Endo	1
0.796507	8.39052	1.06309	0.320747	0.557222	221	0.569775	EX	1
-0.845946	9.38493	2.37621	0.146453	0.354738	222	0.367032	IN	0.931034
0.203896	9.19489	0.145265	0.709072	0.856306	223	0.860255	EX	0.962963
-1.18366	10.0178	5.38666	0.0366294	0.169682	224	0.181409	IN	1
1.54874	9.00546	6.89288	0.0205341	0.122453	225	0.133215	OL	1
-0.499779	9.44368	1.0053	0.333777	0.569385	226	0.581497	EX	0.984615
5.00624	9.10967	17.0004	0.00140255	0.0267496	227	0.0298921	EX	1
-0.872656	8.4949	1.04887	0.323884	0.560181	228	0.572748	EX	0.931034
-0.582527	9.101	1.16073	0.300311	0.537867	229	0.550725	EX	1
1.34865	8.34311	2.10789	0.169529	0.390952	230	0.403958	EX	1
0.339086	8.96478	0.346275	0.566008	0.759821	231	0.765532	Endo	1
0.554287	9.52202	0.755496	0.40013	0.629324	232	0.63895	EX	1
-0.0897794	9.38315	0.0240739	0.879008	0.953798	233	0.954659	EX	1
-0.622631	9.32717	0.933144	0.351143	0.583493	234	0.595009	EX	1
-0.188076	8.75217	0.0947118	0.762997	0.885562	235	0.888248	EX	1
-0.143142	9.45554	0.0764579	0.786371	0.896497	236	0.899019	EX	1
6.23697	8.51669	23.5495	0.000457588	0.0160038	237	0.017817	EX	1
0.0232861	9.4667	0.00209729	0.964148	0.983663	238	0.983463	IN	1
-0.193111	9.96254	0.228077	0.640642	0.814148	239	0.819386	IN	1
1.47987	9.03895	2.88915	0.113613	0.310749	240	0.323901	EX	1
4.14775	8.51122	13.6965	0.00253738	0.0380356	241	0.0414825	Astro	1
5.59103	8.11396	12.6257	0.00428143	0.0489934	242	0.0539641	EX	1
-0.248889	8.78837	0.140622	0.713526	0.859235	243	0.863253	IN	1
1.06622	9.92712	6.21555	0.0264495	0.13986	244	0.150857	OPC	0.989362
0.18712	8.36185	0.0553359	0.817579	0.913841	245	0.915616	EX	1
-0.135295	8.96024	0.0492862	0.827655	0.92057	246	0.92201	EX	0.976744
1.01864	8.67449	1.37915	0.260676	0.499412	247	0.512578	OPC	1
0.191673	9.84357	0.201289	0.660846	0.829781	248	0.835049	EX	1
-0.300912	9.97784	0.440875	0.517952	0.733166	249	0.739984	IN	1
-1.21353	8.61862	2.9137	0.110862	0.30631	250	0.319399	EX	1
-0.524737	8.56152	0.57669	0.460752	0.687074	251	0.695331	EX	1
1.05997	8.91646	2.92659	0.110148	0.306014	252	0.319156	EX	1
-0.872067	9.74836	4.15676	0.0616838	0.22284	253	0.235021	EX	1
1.05391	9.53027	2.14182	0.168193	0.389214	254	0.402047	Astro	1
-0.431286	8.43483	0.200512	0.661455	0.830054	255	0.835266	EX	1
3.31077	9.4437	23.0797	0.000315683	0.0131499	256	0.0145942	EX	1
3.43151	9.33887	17.4148	0.00102466	0.0228337	257	0.0254395	Astro	1
0.308156	9.53902	0.363452	0.556652	0.755242	258	0.760813	Astro	1
-2.4255	9.30207	9.24285	0.00944729	0.0823041	259	0.0900459	OL	1
0.0328674	9.03405	0.00278229	0.958711	0.981427	260	0.981495	OL	1
1.78538	8.57033	3.39222	0.0877512	0.267679	261	0.279879	OL	1
-0.889899	9.58632	2.78321	0.118422	0.317341	262	0.330227	EX	1
0.702134	8.42773	0.766791	0.396623	0.627116	263	0.637124	EX	1
-2.67044	9.77774	15.8078	0.00162525	0.0282021	264	0.0311841	EX	1
-2.64852	9.31394	15.5099	0.00160494	0.0282021	265	0.0311841	EX	1
0.845181	8.69273	1.45623	0.248385	0.48688	266	0.499461	EX	1
6.60559	8.81161	26.9601	0.000264475	0.0121716	267	0.0135848	Astro	1
2.09329	8.3475	4.29747	0.0579611	0.217023	268	0.229442	EX	1
6.19216	8.51132	18.84	0.00107816	0.0236743	269	0.0263586	EX	0.96875
1.22234	9.0241	3.76559	0.0736341	0.245581	270	0.257774	Fibroblast	1
-0.938598	9.60804	3.83868	0.0712041	0.241951	271	0.254334	EX	1
-0.876145	8.29723	0.741494	0.404314	0.633087	272	0.642839	EX	0.956522
1.5573	9.23964	3.12011	0.102906	0.295994	273	0.309222	Endo	1
-0.0242241	8.50719	0.000947331	0.975899	0.988299	274	0.987863	OL	0.714286
0.560237	9.38771	1.1357	0.305373	0.54417	275	0.557057	EX	1
2.99496	8.36368	4.37913	0.058223	0.217386	276	0.229916	Micro	1
1.1556	8.61838	1.84205	0.197112	0.424092	277	0.435733	EX	1
-0.960975	9.49603	2.47808	0.138729	0.346698	278	0.358995	EX	1
-2.94755	8.91266	8.94856	0.0106843	0.0870174	279	0.0953511	EX	1
-0.763299	9.29557	1.06346	0.321499	0.557603	280	0.570277	Astro	0.962264
1.83549	9.51245	9.27933	0.00908463	0.0800321	281	0.0873431	OL	1
-2.92362	8.68961	9.36023	0.00885293	0.0784497	282	0.0857357	OL	1
0.412361	8.92325	0.354848	0.5613	0.756238	283	0.761885	Micro	1
0.474318	9.32662	0.772254	0.394992	0.626365	284	0.636185	EX	1
-0.138038	10.1432	0.120642	0.733729	0.869966	285	0.873274	EX	1
-0.0498583	9.10271	0.00842957	0.928204	0.972776	286	0.973179	EX	1
0.424679	9.01267	0.385827	0.544914	0.750522	287	0.756692	EX	1
6.79982	8.94394	39.0259	5.34209e-05	0.00674589	288	0.00730947	Astro	1
-1.3164	9.15681	3.2017	0.0961572	0.282729	289	0.295373	OL	0.957447
-1.24103	9.2232	1.76111	0.21214	0.440115	290	0.451791	EX	1
-0.232921	9.22163	0.160071	0.695391	0.850458	291	0.854807	EX	1
2.85535	9.30643	15.7069	0.00152993	0.0276825	292	0.0307058	OL	1
4.80232	9.61278	34.2806	4.97241e-05	0.00674589	293	0.00730947	EX	1
-0.170273	9.86883	0.110506	0.744707	0.874886	294	0.87803	EX	1
-0.640453	9.30325	1.42652	0.253028	0.48969	295	0.502376	EX	0.981481
-0.718411	9.31249	1.46544	0.246968	0.484846	296	0.497385	EX	1
-0.998281	9.12061	1.88272	0.192539	0.418801	297	0.430906	EX	1
0.583404	10.2202	2.37292	0.146712	0.354959	298	0.367109	EX	1
-1.2739	8.39814	2.70433	0.123299	0.324174	299	0.336772	IN	1
-1.06724	9.99146	7.99638	0.0138931	0.100381	300	0.108883	EX	1
5.66529	8.19024	7.1862	0.0232181	0.130926	301	0.141777	EX	1
-2.13507	9.34197	4.31926	0.0634601	0.227703	302	0.239954	EX	0.98
-0.699619	8.61476	1.12456	0.307663	0.546123	303	0.558755	EX	1
-1.19145	8.35809	2.11536	0.168828	0.389758	304	0.402717	EX	1
0.224489	8.69646	0.113934	0.740933	0.872389	305	0.875748	Endo	1
-1.12138	8.9427	3.17284	0.0975194	0.28515	306	0.297714	EX	1
-0.316466	9.23221	0.322096	0.579727	0.771484	307	0.777033	EX	1
-0.00110123	9.86985	4.71857e-06	0.998299	0.998299	308	0.998299	EX	1
0.765319	9.47297	2.09412	0.170833	0.391825	309	0.404566	EX	1
-0.709203	10.0369	3.34753	0.0896173	0.270642	310	0.282715	EX	0.990099
0.207922	8.43655	0.0772167	0.785343	0.896417	311	0.898899	EX	1
-1.07153	9.0111	3.15693	0.0982801	0.286144	312	0.298803	EX	1
0.246273	9.71165	0.253577	0.622737	0.804352	313	0.808936	IN	1
0.464454	9.00804	0.586036	0.457217	0.685376	314	0.693642	EX	1
-0.125191	8.79473	0.0276273	0.870468	0.947932	315	0.948735	IN	1
0.729694	8.31832	0.511346	0.486818	0.706855	316	0.713765	EX	1
-0.671597	9.94868	2.10251	0.170037	0.391271	317	0.404191	EX	1
0.0820701	8.21153	0.00779392	0.930956	0.974005	318	0.974516	EX	1
-0.928533	10.4204	7.68421	0.0154773	0.105695	319	0.114638	EX	1
-1.37529	9.23283	6.46813	0.024036	0.132167	320	0.142785	EX	1
0.184496	9.78726	0.18805	0.671438	0.837615	321	0.842421	IN	1
1.06793	9.00606	3.41099	0.0869397	0.26597	322	0.278082	EX	1
0.0513184	8.61031	0.00606859	0.939057	0.975658	323	0.975913	EX	0.9375
2.6811	8.73619	10.3357	0.00653638	0.0648925	324	0.0711615	EX	1
-0.871437	9.61979	3.55956	0.0810398	0.254417	325	0.266296	EX	1
-2.28324	8.61236	7.652	0.0156524	0.106206	326	0.115184	EX	1
7.66612	9.65437	56.0724	9.84892e-06	0.00571012	327	0.00634538	EX	1
3.05477	9.29986	13.4715	0.00272003	0.0389413	328	0.0428511	OPC	1
0.430999	9.35276	0.731475	0.407424	0.63492	329	0.644516	EX	0.983607
-0.392324	8.79734	0.328724	0.575899	0.769872	330	0.775302	EX	1
-1.23022	9.33131	5.26377	0.0385037	0.175673	331	0.187537	Astro	1
-0.973535	9.15729	2.6933	0.124001	0.324174	332	0.336772	OL	1
-1.19168	9.55471	6.00157	0.0287185	0.145422	333	0.156598	EX	1
2.02407	9.06542	6.40326	0.0246303	0.133811	334	0.144522	OL	0.916667
2.03193	8.81186	7.28759	0.0178037	0.115261	335	0.125306	Astro	1
3.17908	8.42647	8.76409	0.0107369	0.0870174	336	0.0953511	IN	1
2.11451	8.37176	5.23691	0.0389284	0.17647	337	0.188433	EX	1
2.18799	8.69896	7.38909	0.0171716	0.111853	338	0.121631	Mixed	0.555556
-1.60846	8.74544	4.66326	0.0494663	0.199088	339	0.211398	EX	0.828571
-3.67271	8.51592	9.09029	0.00991395	0.0853164	340	0.0934577	OL	1
-0.689806	9.02533	1.08013	0.317043	0.552927	341	0.565359	EX	1
2.69789	9.15828	10.5592	0.00615706	0.0629828	342	0.0692942	EX	1
0.407329	9.11651	0.559589	0.467341	0.691861	343	0.699699	IN	1
-0.82025	9.15363	2.03116	0.176957	0.399073	344	0.411363	OL	1
-0.0387985	9.4109	0.00459358	0.946964	0.976947	345	0.976993	EX	1
1.43416	9.02954	4.36103	0.0563675	0.215009	346	0.227927	Micro	1
1.49175	8.44193	3.56249	0.0809281	0.254417	347	0.266296	EX	1
-0.341755	8.52632	0.195719	0.665249	0.832837	348	0.837933	EX	1
-0.83657	10.1244	5.11112	0.0409919	0.181548	349	0.19334	EX	1
-1.99848	9.13997	10.1663	0.00688281	0.0665339	350	0.0729798	Endo	1
-0.137107	9.70426	0.0955179	0.762025	0.885562	351	0.888248	EX	1
-0.286633	8.48961	0.145818	0.708546	0.856159	352	0.860141	EX	1
-0.184884	9.08313	0.0875008	0.771909	0.888115	353	0.891071	EX	1
-0.263984	9.43871	0.207472	0.656043	0.826999	354	0.832331	IN	1
3.19383	8.5077	8.35771	0.0122896	0.0942647	355	0.102905	Astro	1
-0.285895	9.93314	0.268066	0.613299	0.797026	356	0.801615	EX	1
4.71613	9.57948	27.1917	0.000167751	0.0110978	357	0.0118369	EX	1
1.12477	8.37301	1.34217	0.266865	0.503089	358	0.515798	EX	1
0.342172	8.88331	0.295516	0.595628	0.783195	359	0.788807	EX	1
-0.633678	9.42754	1.50314	0.241281	0.477375	360	0.489837	EX	1
-0.339946	9.91395	0.582988	0.458365	0.685766	361	0.693912	IN	1
-0.159444	8.89331	0.0663535	0.800632	0.903652	362	0.906071	EX	0.974359
0.0989992	9.9665	0.0556996	0.816993	0.913668	363	0.915356	IN	1
0.410672	8.31012	0.250727	0.62468	0.805164	364	0.809885	EX	1
-1.11231	8.90467	2.97472	0.10753	0.303393	365	0.316679	EX	1
4.79258	8.9436	24.7946	0.000229557	0.0118811	366	0.0131483	Endo	1
5.93458	8.3036	13.3479	0.00357964	0.0456512	367	0.0505816	EX	1
-1.50917	9.63594	2.80255	0.124035	0.324174	368	0.336772	EX	0.968254
5.8675	8.29642	11.2723	0.00621014	0.0632061	369	0.0694975	EX	1
1.05073	9.41302	2.80129	0.117338	0.316439	370	0.329453	Micro	1
0.796239	9.46228	2.50102	0.13706	0.344603	371	0.356889	EX	1
0.112892	9.79712	0.0696242	0.795895	0.902487	372	0.904817	EX	1
0.776428	8.9153	1.27646	0.27836	0.515562	373	0.52801	EX	1
7.30033	9.35968	34.158	0.000114119	0.0110006	374	0.0117328	Astro	1
0.976547	9.01234	1.75962	0.206816	0.434694	375	0.445921	Endo	1
-1.26229	8.84119	1.4441	0.253335	0.48969	376	0.502376	OPC	0.914286
-1.40772	9.16048	5.54097	0.0344259	0.162315	377	0.173458	OL	1
0.0902245	8.75997	0.0201079	0.889344	0.959603	378	0.960109	EX	1
-2.30034	9.87181	3.08823	0.112136	0.307502	379	0.320369	EX	1
-0.187631	9.16705	0.0951576	0.762459	0.885562	380	0.888248	EX	0.980392
-1.00239	8.60126	1.94702	0.185583	0.411115	381	0.423139	EX	1
-0.412088	9.60415	0.629052	0.441509	0.668899	382	0.677699	EX	0.972973
1.29358	8.77832	3.70738	0.0756411	0.247601	383	0.259153	EX	1
-0.0358931	9.46113	0.00513678	0.943921	0.975723	384	0.975913	EX	1
0.555623	9.55363	1.21696	0.289359	0.526396	385	0.539636	EX	1
-0.0845034	9.53004	0.0278184	0.870025	0.947932	386	0.948684	IN	1
0.186166	8.90051	0.0894358	0.769479	0.887732	387	0.890848	EX	1
1.27314	10.1597	8.93921	0.010139	0.0855146	388	0.0936105	EX	1
1.73461	8.55857	4.74301	0.0478156	0.19504	389	0.207045	EX	1
0.178852	9.26187	0.103964	0.752095	0.876753	390	0.879797	EX	1
2.32205	9.33519	7.69638	0.0164129	0.109609	391	0.118956	EX	0.967213
0.0239959	9.20153	0.00195351	0.965397	0.983729	392	0.983463	EX	1
0.0402737	8.8626	0.00414231	0.949632	0.978283	393	0.978165	EX	1
-0.177179	9.93217	0.158997	0.696358	0.850657	394	0.854807	EX	1
1.22403	8.55205	1.80337	0.201591	0.428912	395	0.440266	EX	1
7.3814	9.41247	24.0342	0.000936531	0.0221978	396	0.0247552	EX	1
-2.43116	9.67552	3.91205	0.0787597	0.25074	397	0.262981	EX	1
-0.413177	9.55129	0.721089	0.410688	0.638345	398	0.647733	EX	1
-0.112634	9.86833	0.0630881	0.805487	0.907504	399	0.909601	IN	1
0.0354155	8.9913	0.00260096	0.960078	0.981876	400	0.981886	EX	1
-1.02239	9.67816	4.06889	0.064153	0.229204	401	0.241407	EX	1
-1.34724	8.80986	4.16885	0.0613529	0.22284	402	0.235021	EX	1
-0.040204	9.81422	0.0085242	0.927803	0.972776	403	0.973179	IN	1
0.485741	10.0125	1.03053	0.327998	0.564073	404	0.576072	EX	1
5.72704	8.2287	8.17606	0.0169227	0.111198	405	0.120944	Endo	1
0.636339	9.87742	2.07114	0.173037	0.393468	406	0.405788	EX	1
-0.614876	9.44963	1.08432	0.31614	0.552927	407	0.565359	IN	1
1.25857	8.70244	2.44506	0.141176	0.348562	408	0.360795	OL	0.969697
-1.30268	9.54231	5.7351	0.0318713	0.154397	409	0.165411	EX	1
0.592832	9.14426	1.08324	0.316373	0.552927	410	0.565359	EX	1
0.47459	8.69287	0.494893	0.493785	0.71287	411	0.72009	EX	1
-0.504055	10.1753	1.59384	0.228289	0.461676	412	0.473752	EX	1
-0.183	9.04007	0.0607046	0.809117	0.909612	413	0.911272	EX	0.956522
-0.722448	9.43094	1.81615	0.200096	0.427565	414	0.438766	EX	1
1.23468	8.52209	1.75447	0.207443	0.435239	415	0.446515	EX	1
1.9879	8.35246	3.3343	0.0901876	0.271589	416	0.283784	OL	1
0.254996	9.46534	0.235128	0.635571	0.813485	417	0.818394	EX	0.985294
2.32325	9.94477	19.62	0.000631698	0.0193812	418	0.0217164	EX	1
-0.444729	9.73349	0.830521	0.37821	0.612134	419	0.622513	IN	1
-0.179374	8.85169	0.0903406	0.768353	0.8874	420	0.890484	EX	1
3.43498	8.56616	15.0361	0.00180339	0.0298264	421	0.0327482	EX	1
0.499925	9.74682	1.0954	0.313774	0.551967	422	0.564669	OL	1
-0.76911	10.4419	4.82043	0.0462752	0.191026	423	0.203186	EX	1
0.634444	9.26694	1.36176	0.263562	0.500017	424	0.513006	EX	1
0.476961	9.35966	0.427221	0.525058	0.738103	425	0.744906	OL	0.932203
-0.0700277	9.11949	0.0123762	0.913067	0.966747	426	0.967086	EX	1
-1.63426	9.70628	7.60888	0.0158905	0.107477	427	0.11659	Endo	1
6.66993	8.84303	10.6598	0.0116054	0.0913143	428	0.1	EX	1
-0.0356611	9.30857	0.00384265	0.951486	0.978764	429	0.978455	EX	1
0.759455	8.96184	0.853588	0.372609	0.608415	430	0.619351	EX	1
-0.716549	8.6579	0.809584	0.384114	0.61744	431	0.6278	EX	1
-1.21616	8.66813	1.89289	0.191566	0.418088	432	0.430385	Endo	1
-0.873871	8.96542	2.35716	0.147956	0.356456	433	0.368565	EX	0.880952
2.39596	8.76588	4.50383	0.0559695	0.214861	434	0.227537	Micro	1
2.01405	8.5964	5.42061	0.0361307	0.168329	435	0.180124	EX	1
6.68839	8.88757	27.3301	0.000249973	0.0118811	436	0.0131852	EX	1
-0.838007	9.38908	1.76115	0.206631	0.434694	437	0.445921	EX	1
-1.1072	8.59841	1.87783	0.193081	0.419234	438	0.431389	EX	0.733333
0.996289	8.94275	1.63056	0.22329	0.455561	439	0.467649	OPC	1
0.323641	9.2658	0.380863	0.547476	0.751686	440	0.757929	EX	1
0.710436	10.092	2.94246	0.109276	0.305597	441	0.318882	IN	1
-2.00208	8.76919	6.67669	0.0222359	0.128266	442	0.138921	OL	1
3.45112	8.6021	12.2449	0.0037538	0.0464724	443	0.05165	Endo	1
1.97311	8.86526	7.94162	0.0141568	0.101052	444	0.109876	EX	1
-0.344301	9.3559	0.425057	0.52544	0.738103	445	0.744906	EX	0.983051
1.28494	9.55896	6.25388	0.0260655	0.138994	446	0.149688	EX	1
6.86356	8.97636	21.3347	0.00094403	0.0221978	447	0.0247552	EX	1
0.0510967	9.05786	0.00718777	0.933688	0.974309	448	0.97501	IN	1
5.11964	9.21107	27.2814	0.000148387	0.0110006	449	0.0117328	EX	1
-0.302987	8.91614	0.228679	0.640206	0.814148	450	0.819386	EX	1
-2.06936	8.61704	6.91223	0.0203893	0.122108	451	0.132838	EX	1
1.30796	9.8731	4.86691	0.0459103	0.190965	452	0.203141	OPC	1
0.0189674	9.32871	0.000821144	0.977561	0.988299	453	0.987863	EX	1
-0.424104	9.37313	0.530093	0.479087	0.700433	454	0.707963	EX	1
0.243717	8.61242	0.118985	0.735488	0.870334	455	0.873671	EX	1
1.88608	8.67808	3.26873	0.0956373	0.281591	456	0.294165	Micro	1
2.95239	8.61786	11.8551	0.00418762	0.0484437	457	0.053417	EX	1
6.66631	8.83755	23.7752	0.000442526	0.0158784	458	0.0175487	EX	1
0.677294	9.0956	0.977238	0.340381	0.575548	459	0.587469	EX	1
-0.305231	8.72137	0.219832	0.646698	0.818326	460	0.823714	EX	1
1.28104	9.04542	3.69626	0.0760317	0.247601	461	0.259153	EX	1
1.31103	8.49369	3.04095	0.10405	0.297763	462	0.311111	EX	1
-0.82109	9.49891	2.3359	0.149657	0.358805	463	0.371185	IN	1
1.20619	9.48278	5.78142	0.0312952	0.151954	464	0.162946	EX	1
-0.149754	8.80297	0.0454016	0.834472	0.925394	465	0.927234	EX	1
-1.32714	8.71812	2.72641	0.12191	0.322246	466	0.335182	EX	1
2.29105	8.72383	6.95939	0.0200415	0.12157	467	0.132276	OL	1
2.68086	9.00855	13.0487	0.0030131	0.0418811	468	0.0460532	OL	0.977778
5.15937	9.23172	19.9488	0.000714676	0.0204455	469	0.0229702	EX	1
-0.0790743	9.05718	0.0162214	0.900543	0.962902	470	0.963382	EX	1
-0.560748	9.57736	1.12304	0.307977	0.546123	471	0.558755	EX	1
-0.41881	9.65264	0.523908	0.481614	0.702188	472	0.70947	EX	1
-0.162762	10.0013	0.129805	0.724245	0.865309	473	0.869167	IN	0.969697
-0.479056	10.0247	1.3956	0.257985	0.495603	474	0.508684	EX	1
-0.128974	9.57908	0.0823886	0.778473	0.891307	475	0.894085	EX	1
0.0161616	8.2791	0.000444323	0.983493	0.990715	476	0.990318	IN	1
4.16072	9.17357	15.1634	0.00201641	0.0318563	477	0.0346584	EX	0.982456
3.06464	8.67213	4.86448	0.0508177	0.201841	478	0.214154	Endo	1
-2.98118	8.93529	7.74617	0.0166445	0.110459	479	0.119959	EX	0.972222
1.41564	8.40748	2.28935	0.153467	0.364463	480	0.37667	EX	1
7.31562	9.37141	41.5218	4.03242e-05	0.00674589	481	0.00730947	EX	1
0.251737	8.99294	0.0927886	0.765614	0.886347	482	0.889376	Endo	1
-0.824812	8.86427	1.81249	0.200524	0.427565	483	0.438766	EX	1
0.944562	9.20267	3.28498	0.0923544	0.276541	484	0.288851	EX	1
0.934341	8.76295	1.44687	0.249835	0.488375	485	0.501074	EX	0.974359
0.611699	9.93353	1.33947	0.26735	0.503089	486	0.515798	EX	1
5.42053	9.4493	26.9983	0.000180478	0.0112374	487	0.0120035	EX	1
-1.59248	9.50039	6.21973	0.0264072	0.13986	488	0.150857	EX	1
3.88191	8.34011	9.95374	0.00734799	0.068855	489	0.0754245	Endo	1
0.289323	8.4909	0.172247	0.684685	0.844192	490	0.848426	EX	1
-0.355873	8.61437	0.298494	0.5938	0.781777	491	0.787418	EX	1
2.51717	8.36526	6.15351	0.0270849	0.141948	492	0.153053	EX	0.888889
-0.492555	8.73674	0.534887	0.477144	0.699524	493	0.707236	IN	1
4.78705	9.60908	34.9663	4.508e-05	0.00674589	494	0.00730947	OL	0.987654
-1.23635	8.71148	2.57852	0.131601	0.335511	495	0.348167	EX	0.909091
6.24975	8.51693	22.7939	0.000520599	0.0169555	496	0.0190096	EX	1
0.158562	9.28372	0.077626	0.78479	0.896417	497	0.898899	EX	0.983051
-1.49214	8.69545	2.43848	0.143048	0.350534	498	0.362717	EX	0.935484
-0.603045	9.30713	0.752242	0.40112	0.629324	499	0.639023	Astro	1
0.0758651	8.65731	0.00891435	0.926175	0.972776	500	0.973179	EX	1
0.378953	8.88147	0.313893	0.584538	0.776282	501	0.781875	Mixed	0.684211
6.13375	8.47922	14.4969	0.00288426	0.040437	502	0.0445163	EX	1
7.06346	9.16985	40.9729	4.28466e-05	0.00674589	503	0.00730947	EX	1
4.78077	8.91315	20.9	0.000484534	0.0165445	504	0.018487	Endo	1
6.72774	8.93033	7.46132	0.0286271	0.145422	505	0.156598	EX	1
-0.776414	9.22615	0.97317	0.342844	0.577866	506	0.589741	EX	1
1.39389	8.53872	3.24115	0.0943327	0.278914	507	0.291229	IN	1
-1.67386	9.78674	4.17888	0.06694	0.234622	508	0.247124	EX	0.986486
1.27137	9.28608	2.11148	0.172673	0.393468	509	0.405788	EX	1
3.06062	8.38646	9.57407	0.00827282	0.0754895	510	0.0827786	OL	1
0.325554	8.88921	0.121759	0.733165	0.869966	511	0.873274	EX	0.974359
0.367627	9.54214	0.481935	0.499396	0.716719	512	0.723884	EX	1
-0.395141	8.72506	0.353751	0.561898	0.756238	513	0.761885	EX	0.969697
-2.13774	9.21239	10.9892	0.00537656	0.0566277	514	0.0625518	Endo	1
1.91623	9.75233	16.7137	0.00120436	0.0252439	515	0.0281475	EX	1
6.45423	8.72458	7.27174	0.0301282	0.149297	516	0.160001	EX	1
0.13884	8.55438	0.0341918	0.856066	0.938367	517	0.939331	EX	1
0.327938	9.71803	0.51465	0.48544	0.705869	518	0.712853	IN	1
0.293771	9.19186	0.250068	0.625131	0.805164	519	0.809885	Micro	1
1.0459	10.2702	5.94991	0.0293001	0.146639	520	0.157271	EX	1
0.298863	8.28946	0.13315	0.720877	0.864155	521	0.868175	EX	0.956522
-1.18162	9.4676	4.82361	0.0462132	0.191026	522	0.203186	IN	0.966667
0.230599	8.79388	0.0925058	0.765683	0.886347	523	0.889376	Astro	1
-0.407751	9.89056	0.735803	0.406077	0.63388	524	0.643483	EX	1
0.92203	8.56107	1.61165	0.225846	0.458405	525	0.470518	EX	1
-1.23108	8.45727	1.91923	0.18855	0.41473	526	0.426671	EX	1
-1.12065	8.60092	2.4372	0.141766	0.348976	527	0.361212	Endo	1
-1.52762	8.62318	4.94402	0.043936	0.186777	528	0.198829	EX	1
-1.27334	8.98893	3.81039	0.0721331	0.24355	529	0.256049	EX	1
0.305999	8.80098	0.203381	0.659211	0.829203	530	0.834441	EX	1
-0.763005	8.83562	1.33677	0.267785	0.503089	531	0.515798	EX	1
3.01217	8.70685	14.9698	0.00183339	0.0300875	532	0.0329904	EX	1
-0.434471	9.15005	0.673393	0.426216	0.653366	533	0.661972	EX	0.96
-0.738994	8.704	0.972331	0.341555	0.577072	534	0.588969	EX	1
-0.696087	9.06593	0.951306	0.346651	0.579211	535	0.590741	EX	1
-0.0879922	8.33078	0.0100895	0.921476	0.97111	536	0.971396	EX	1
1.57709	9.4086	8.29257	0.012562	0.0946399	537	0.103144	EX	1
0.191759	9.68699	0.125462	0.728691	0.868603	538	0.872164	EX	1
0.670724	8.81829	0.655188	0.43239	0.659013	539	0.667873	Fibroblast	1
2.48807	8.60281	8.8322	0.0104996	0.0866593	540	0.0948826	EX	1
2.9882	8.3068	6.55643	0.0232538	0.130926	541	0.141777	Astro	1
0.77181	10.0147	3.61527	0.0789523	0.250964	542	0.263143	EX	1
-0.0844865	9.0736	0.0245202	0.877901	0.953085	543	0.95407	EX	0.875
1.50933	9.1383	2.42189	0.147132	0.355319	544	0.36746	Astro	0.959184
1.28564	8.79328	3.2469	0.09407	0.278526	545	0.29089	EX	1
-0.278432	9.88823	0.33596	0.571779	0.765627	546	0.771264	EX	1
-2.46763	9.17554	6.70329	0.0238083	0.131747	547	0.142508	EX	0.976744
5.94213	8.3629	12.3506	0.00472047	0.0528743	548	0.0583606	Astro	1
-0.351839	9.90963	0.414743	0.530605	0.740469	549	0.746923	EX	1
0.936486	9.65865	1.59504	0.231298	0.466637	550	0.47889	OL	1
0.146822	9.06856	0.0691782	0.796534	0.902487	551	0.904817	IN	1
0.175451	8.38028	0.0403549	0.843803	0.929896	552	0.931184	EX	1
3.70056	8.73302	16.5766	0.00124362	0.0258112	553	0.0288903	EX	1
-0.908444	8.36432	1.12942	0.306661	0.545088	554	0.557885	IN	1
0.59458	8.82212	0.711573	0.413714	0.641166	555	0.650498	EX	1
-3.04485	8.96814	14.5946	0.00201421	0.0318563	556	0.0346584	EX	1
-1.36264	9.81314	8.75741	0.0107605	0.0870174	557	0.0953511	OL	1
0.218595	9.10309	0.138374	0.715714	0.86089	558	0.864757	IN	1
1.82486	8.8051	6.76927	0.0214877	0.124971	559	0.135526	EX	1
0.376061	8.99008	0.328266	0.576162	0.769872	560	0.775302	EX	1
-0.426447	8.79369	0.233172	0.63743	0.813896	561	0.819036	Endo	1
-0.709684	9.23423	0.909314	0.357938	0.590152	562	0.601364	EX	1
0.107901	8.46027	0.0176137	0.896388	0.962902	563	0.963382	EX	1
0.62271	9.51163	1.52894	0.237488	0.47341	564	0.485898	EX	0.986111
-1.43526	9.1114	3.17845	0.0986109	0.286364	565	0.299054	OL	1
-1.60314	8.85051	6.01964	0.0285183	0.145422	566	0.156598	Endo	1
3.45832	8.65756	7.7373	0.0165644	0.110273	567	0.119747	Micro	1
-1.13437	9.64204	4.33167	0.0570971	0.216621	568	0.229353	EX	1
0.127124	9.29642	0.0366498	0.851048	0.935445	569	0.936702	EX	1
3.95868	8.34601	9.97477	0.00730037	0.068855	570	0.0754245	IN	1
0.514335	8.65242	0.533536	0.47769	0.699651	571	0.707337	EX	1
-0.81241	9.38606	2.2051	0.160676	0.379209	572	0.391983	EX	1
-0.563691	9.31302	0.822041	0.380585	0.61468	573	0.625014	EX	0.981481
-0.437762	8.84236	0.364328	0.556183	0.755242	574	0.760813	EX	0.947368
6.1837	8.4674	9.39104	0.0141773	0.101052	575	0.109876	Endo	0.962963
2.35039	8.80439	9.71758	0.00790821	0.0731078	576	0.0800602	Astro	0.829268
-1.11361	8.43157	1.56575	0.232211	0.467344	577	0.479643	EX	1
-1.9305	9.52494	10.5328	0.00615845	0.0629828	578	0.0692942	EX	1
2.21737	8.77125	3.03101	0.110978	0.30631	579	0.319429	Endo	1
0.548457	9.13182	0.735025	0.406318	0.63388	580	0.643483	EX	1
-1.34712	8.90805	1.51942	0.2447	0.480994	581	0.493388	EX	1
0.477863	8.79085	0.488874	0.496377	0.714365	582	0.72152	Endo	1
-0.377652	9.50518	0.437826	0.51938	0.733997	583	0.74094	EX	1
0.0423734	9.52594	0.00649311	0.936966	0.975658	584	0.975913	EX	1
2.40411	9.25402	8.0817	0.0141646	0.101052	585	0.109876	Astro	0.947368
0.731322	9.47029	1.68932	0.215585	0.444396	586	0.456371	IN	1
-0.728931	8.4543	0.903232	0.358729	0.590536	587	0.601595	EX	0.923077
-0.507504	8.28092	0.353963	0.561782	0.756238	588	0.761885	EX	1
-0.290273	9.8165	0.353729	0.56191	0.756238	589	0.761885	EX	1
0.832181	9.12242	2.15854	0.164842	0.38603	590	0.398922	Endo	1
0.762082	9.55969	2.14978	0.165641	0.387472	591	0.400343	IN	1
-0.861803	8.34959	0.999087	0.335224	0.571392	592	0.583496	IN	1
-1.43297	9.16004	4.07728	0.0639122	0.228938	593	0.24116	EX	1
-0.0156144	9.35206	0.000840183	0.977303	0.988299	594	0.987863	EX	1
4.6568	8.87098	20.388	0.000538081	0.0170017	595	0.0190952	Endo	1
-2.61207	8.84445	3.90106	0.0755855	0.247601	596	0.259153	EX	1
-0.0644391	8.75498	0.00929131	0.924635	0.972406	597	0.972724	IN	1
0.760895	8.55157	0.736415	0.405886	0.63388	598	0.643483	Endo	1
-0.572856	8.64669	0.696324	0.418637	0.644719	599	0.653322	EX	0.9375
1.17795	9.12758	4.1838	0.0609467	0.222839	600	0.235021	EX	1
1.70537	9.60742	7.12498	0.0188737	0.118212	601	0.128007	OL	1
0.183604	9.42881	0.0948727	0.762803	0.885562	602	0.888248	EX	1
1.99074	8.62109	3.58945	0.081232	0.254417	603	0.266296	Astro	1
0.5852	8.53008	0.53304	0.477891	0.699651	604	0.707337	EX	1
-0.0661072	9.27526	0.0143299	0.906489	0.965494	605	0.966022	EX	1
-1.02473	8.715	1.92577	0.187846	0.41424	606	0.4263	EX	0.970588
0.473334	9.26701	0.531716	0.478428	0.699952	607	0.70761	EX	0.927273
-1.3574	8.63981	2.8683	0.113423	0.31063	608	0.323632	IN	1
0.500779	8.55601	0.428129	0.52397	0.738103	609	0.744906	EX	0.928571
0.979506	8.58625	1.84788	0.196447	0.424092	610	0.435733	EX	1
-0.198657	9.66857	0.182411	0.676086	0.838965	611	0.84357	EX	0.987342
-0.18894	9.33611	0.120684	0.733684	0.869966	612	0.873274	EX	1
1.07465	9.61499	4.83434	0.0460047	0.190965	613	0.203141	EX	1
0.671824	9.71848	1.85736	0.195375	0.422912	614	0.434967	EX	1
-0.144965	8.64114	0.0518285	0.823345	0.917863	615	0.91941	EX	1
-0.919307	8.48654	1.17868	0.296753	0.53466	616	0.547982	EX	1
1.35376	9.51275	6.06485	0.0280245	0.144702	617	0.155906	OL	1
-1.83085	8.8024	7.07055	0.0192486	0.119625	618	0.129642	Endo	1
-1.11615	8.86979	2.67385	0.12525	0.326449	619	0.339353	EX	1
2.22117	8.67584	7.39425	0.0171402	0.111853	620	0.121631	EX	0.970588
-0.265488	8.92887	0.199161	0.662519	0.830896	621	0.836153	Mixed	0.560976
0.643515	9.47392	1.32916	0.269089	0.50368	622	0.516432	Micro	1
-0.399042	9.5716	0.358785	0.559755	0.755741	623	0.761314	OL	1
-1.02612	9.0535	2.84816	0.114583	0.312191	624	0.325287	EX	1
7.0738	9.16461	27.505	0.000305921	0.0131499	625	0.0145942	EX	1
2.79213	9.31536	11.4208	0.00491118	0.0544344	626	0.0600689	OL	0.983871
-1.39357	9.13582	4.00154	0.0661259	0.233124	627	0.245631	Astro	1
-0.182665	9.42457	0.0680438	0.798279	0.902604	628	0.905166	Endo	1
-1.62642	9.70116	6.12109	0.0278628	0.144573	629	0.155775	Micro	1
-0.416308	9.29827	0.559738	0.467283	0.691861	630	0.699699	EX	1
0.690856	10.0916	3.12914	0.0996264	0.288917	631	0.301615	IN	1
0.546272	8.46814	0.414502	0.530549	0.740469	632	0.746923	IN	1
2.56179	8.88497	10.1054	0.00701254	0.0674797	633	0.0741395	Micro	1
-1.02356	9.43085	3.64781	0.077763	0.25057	634	0.262678	Astro	1
0.338291	9.78984	0.553219	0.469836	0.692166	635	0.699994	IN	1
0.480897	9.04806	0.646238	0.435478	0.661948	636	0.670687	Mixed	0.695652
-1.1752	9.36159	3.33431	0.0901873	0.271589	637	0.283784	OL	1
-2.15316	9.34324	13.6858	0.0025445	0.0380356	638	0.0414825	OL	1
0.0798097	10.0055	0.0319514	0.860806	0.942173	639	0.942974	EX	1
0.551692	9.25742	1.10163	0.312453	0.551219	640	0.563652	EX	1
-0.771763	9.56558	1.71055	0.212887	0.440115	641	0.451791	EX	1
-1.58987	8.77733	1.9373	0.192621	0.418801	642	0.430906	OL	1
-0.541836	9.08503	0.957391	0.345165	0.579211	643	0.590741	EX	1
0.0590433	9.5789	0.014277	0.906661	0.965494	644	0.966022	IN	1
0.976163	8.4134	1.00825	0.333095	0.56933	645	0.581497	EX	1
6.63116	8.80411	32.8808	0.000114039	0.0110006	646	0.0117328	EX	1
-1.5901	8.75683	3.88152	0.0698242	0.239575	647	0.252212	Endo	1
2.96814	8.29968	6.56239	0.0232021	0.130926	648	0.141777	OL	0.818182
-1.40139	8.58903	2.89135	0.112114	0.307502	649	0.320369	Endo	1
-0.0608816	8.88919	0.0086394	0.927319	0.972776	650	0.973179	Endo	1
2.6423	8.55589	4.5667	0.0538203	0.209855	651	0.222492	Astro	1
0.286948	9.88737	0.476795	0.501653	0.719025	652	0.726097	EX	1
-0.381864	9.51793	0.522614	0.482146	0.702479	653	0.709706	IN	0.985915
-2.55143	10.0763	7.38371	0.0233422	0.131075	654	0.141822	EX	1
1.7842	8.40489	2.81439	0.11656	0.316162	655	0.329397	EX	1
-0.498923	10.294	2.04657	0.175433	0.39721	656	0.409351	EX	1
0.791113	9.36594	2.53564	0.134587	0.340814	657	0.353293	EX	1
-0.771049	9.97525	1.14867	0.308124	0.546123	658	0.558755	EX	1
-1.26251	8.85304	3.72949	0.0748713	0.246889	659	0.258824	EX	1
0.286194	8.50912	0.155743	0.69931	0.852788	660	0.857085	EX	1
0.724168	9.50886	1.42731	0.252904	0.48969	661	0.502376	EX	1
1.54418	8.99935	4.56929	0.0514988	0.203401	662	0.215654	EX	1
1.81679	9.23652	6.22348	0.0263694	0.13986	663	0.150857	Micro	1
0.861412	9.64369	2.73898	0.121128	0.321337	664	0.33415	IN	1
1.36721	8.25437	1.8479	0.196446	0.424092	665	0.435733	EX	1
4.19522	9.90487	46.2512	1.0729e-05	0.00571012	666	0.00634538	EX	1
1.30843	8.50214	1.43442	0.253475	0.48969	667	0.502376	EX	0.969697
-0.467391	9.78007	1.13143	0.306247	0.545088	668	0.557885	EX	1
-0.678832	9.03509	0.81814	0.381685	0.61468	669	0.625014	EX	1
6.22768	8.55423	8.42923	0.0190288	0.118832	670	0.128728	EX	1
-1.77017	8.67584	5.00219	0.0428836	0.184522	671	0.196366	EX	1
-1.39893	9.74308	6.13687	0.0272585	0.142087	672	0.153053	EX	1
-1.37429	8.93897	4.51742	0.0526632	0.207227	673	0.219717	EX	1
1.31253	9.25949	3.16007	0.0983999	0.286144	674	0.298803	EX	1
0.425987	8.81803	0.400937	0.537253	0.746467	675	0.752908	EX	0.974359
-0.699012	9.41098	1.51857	0.239002	0.474642	676	0.487016	EX	1
-0.349899	9.1958	0.360234	0.558382	0.755332	677	0.760813	EX	0.961538
-0.742266	8.96232	1.4271	0.252936	0.48969	678	0.502376	EX	1
-1.35797	8.89906	4.44457	0.0543516	0.211124	679	0.223617	EX	1
-0.0807863	9.57076	0.0278906	0.869858	0.947932	680	0.948684	IN	1
2.32798	9.58349	8.66255	0.0123534	0.0943488	681	0.102905	EX	0.987179
-1.31965	8.94527	3.93292	0.0682111	0.237115	682	0.249694	EX	1
-0.0119535	8.61067	0.000216177	0.988486	0.992235	683	0.991946	IN	1
-1.2107	9.76308	6.40102	0.0246511	0.133811	684	0.144522	EX	1
0.562632	9.14971	0.82902	0.378629	0.612344	685	0.622812	Endo	1
0.539014	9.31473	0.769553	0.395797	0.627116	686	0.636935	EX	1
-0.72226	10.2347	3.56082	0.0809918	0.254417	687	0.266296	EX	1
-0.213587	8.71136	0.0915358	0.766875	0.88666	688	0.889736	EX	1
-0.215006	10.5178	0.29135	0.598205	0.785607	689	0.790924	EX	1
3.99841	8.95977	17.4402	0.00101877	0.0228337	690	0.0254395	Astro	1
-0.12778	8.75357	0.0303031	0.864404	0.944244	691	0.945195	EX	1
-1.5431	9.70878	7.82819	0.0147218	0.103305	692	0.112213	EX	1
-2.06786	8.99524	8.89633	0.0102817	0.0863746	693	0.0944751	EX	1
0.142397	8.6656	0.0464823	0.832545	0.924711	694	0.926442	Mixed	0.529412
-1.12057	9.51952	3.66704	0.0770702	0.249096	695	0.261027	EX	0.985294
0.382878	9.96295	0.799631	0.386969	0.619677	696	0.62982	EX	1
1.11927	8.25735	1.49292	0.242805	0.479494	697	0.491996	EX	1
-0.269366	9.29609	0.280631	0.604947	0.790837	698	0.795848	IN	1
-0.961131	9.36813	2.51338	0.136171	0.344002	699	0.356503	Astro	1
-0.0596307	8.77983	0.00876625	0.926789	0.972776	700	0.973179	EX	1
-0.902446	8.9395	1.91432	0.18908	0.4148	701	0.426701	IN	1
-0.0910247	10.0844	0.0408919	0.842782	0.929896	702	0.931184	EX	1
-4.08155	8.78154	15.8108	0.00149201	0.0276295	703	0.0306511	EX	1
-0.644228	9.0081	1.30701	0.272933	0.507287	704	0.519579	EX	0.977778
-0.889115	9.34996	1.96513	0.183683	0.408462	705	0.42073	EX	1
3.92784	8.98521	16.4519	0.0012806	0.0260182	706	0.0291028	EX	1
4.32492	8.53977	8.56015	0.0126714	0.095037	707	0.103664	Endo	1
-0.841161	8.70567	1.286	0.276649	0.512842	708	0.525259	EX	1
2.4998	8.37928	6.62486	0.0226681	0.129671	709	0.140165	OL	0.88
5.19818	9.30327	28.3292	0.000124493	0.0110006	710	0.0117328	EX	1
-0.553277	9.69187	1.48459	0.244056	0.48062	711	0.49303	IN	1
-2.21464	10.3919	4.22896	0.0693283	0.239126	712	0.25168	EX	1
-0.867965	9.14524	1.67721	0.217145	0.446741	713	0.458618	EX	1
0.0937883	8.43765	0.0115507	0.916004	0.968138	714	0.968514	EX	1
-0.082075	9.44541	0.0279834	0.869644	0.947932	715	0.948684	EX	1
0.169343	8.83736	0.0603836	0.809611	0.909612	716	0.911272	EX	1
2.75552	8.50671	6.5056	0.0237004	0.131689	717	0.142415	OL	1
-1.13087	8.49054	2.38957	0.145411	0.353833	718	0.366351	EX	1
1.77637	9.39839	5.39068	0.0376289	0.173931	719	0.185804	EX	1
-1.77522	9.04082	8.54524	0.0115427	0.0913143	720	0.1	EX	1
2.07425	8.40649	5.01624	0.042634	0.183821	721	0.1957	Micro	1
0.265375	9.00062	0.159472	0.695929	0.850625	722	0.854807	EX	1
-0.153338	9.76399	0.124573	0.729612	0.868722	723	0.872414	EX	1
-1.97191	9.55449	2.03115	0.187262	0.413815	724	0.426015	EX	1
-0.162571	8.44897	0.0324419	0.859754	0.941593	725	0.94262	IN	1
2.29577	9.33511	11.1674	0.00510277	0.0552054	726	0.0609122	Endo	1
-1.36244	9.10627	5.62731	0.0332612	0.158131	727	0.169061	EX	1
2.57166	8.40124	5.67691	0.032613	0.156557	728	0.167662	EX	1
-0.348825	9.69836	0.368919	0.553739	0.755163	729	0.760813	EX	1
-0.816573	8.8898	1.59481	0.228155	0.461676	730	0.473752	EX	1
-0.832153	8.54916	1.11489	0.309671	0.547223	731	0.559914	EX	1
0.0464906	9.04338	0.00548865	0.942036	0.975658	732	0.975913	EX	1
0.464042	8.7271	0.52852	0.479727	0.700618	733	0.707963	IN	1
0.157005	9.73594	0.0995711	0.757201	0.881251	734	0.884152	EX	1
-1.4823	9.70397	9.47383	0.00853909	0.0769245	735	0.0841944	EX	0.986842
1.05301	9.37464	2.65697	0.126347	0.328192	736	0.341185	Endo	1
-1.05576	9.96435	1.94981	0.191841	0.418257	737	0.430442	EX	1
-0.264769	8.68828	0.106467	0.749239	0.875946	738	0.879095	EX	0.971429
0.801871	8.54618	0.794284	0.388516	0.620069	739	0.630248	Endo	1
-0.244463	9.10383	0.173806	0.683347	0.843938	740	0.848168	EX	1
-0.837456	9.34424	2.64037	0.127437	0.329376	741	0.342284	EX	1
6.84286	8.94339	9.82768	0.0160116	0.107951	742	0.117194	EX	1
0.260855	8.37118	0.0899826	0.768798	0.887429	743	0.890568	EX	0.923077
1.04002	8.37277	1.42197	0.25375	0.48969	744	0.50244	Endo	1
0.397725	8.75458	0.366435	0.555059	0.755163	745	0.760813	EX	1
-1.92657	8.45175	2.96923	0.108887	0.304913	746	0.318252	EX	1
2.06833	8.3974	4.06507	0.064263	0.229204	747	0.241407	OL	0.851852
0.592881	8.48837	0.549452	0.471322	0.69339	748	0.701224	EX	1
-0.163187	10.3542	0.228761	0.640146	0.814148	749	0.819386	EX	1
-0.814973	9.94895	3.36047	0.0890632	0.269738	750	0.282016	EX	1
1.54103	9.10472	6.26086	0.0259963	0.138975	751	0.149688	EX	1
2.94063	8.30046	3.6992	0.0786509	0.25074	752	0.262981	Micro	1
1.55695	8.45624	2.12864	0.168224	0.389214	753	0.402047	EX	0.967742
-0.821069	8.68002	1.29055	0.275839	0.511789	754	0.524137	IN	1
-1.11548	8.87364	1.93522	0.186836	0.413303	755	0.425556	Endo	0.972222
1.03998	8.22584	1.24711	0.283712	0.522732	756	0.535455	EX	1
-0.439246	10.0665	1.04447	0.324865	0.560962	757	0.573388	EX	1
-0.581404	8.96944	0.930373	0.351836	0.583728	758	0.595131	EX	0.977273
0.846546	9.19823	2.29158	0.153282	0.364463	759	0.37667	IN	1
0.511312	9.37844	1.04769	0.324148	0.560181	760	0.572748	EX	1
7.28704	9.32043	45.5777	2.62503e-05	0.00571012	761	0.00634538	Astro	1
0.115764	9.10295	0.0272452	0.871358	0.948413	762	0.949414	Micro	1
0.980932	9.25091	2.98613	0.10692	0.302232	763	0.31554	EX	1
-0.0110433	8.94578	0.000283651	0.986811	0.991966	764	0.9916	OPC	1
-0.599504	9.24544	0.798475	0.387303	0.619743	765	0.62982	EX	1
-0.584991	9.32428	1.13877	0.304745	0.543509	766	0.556471	EX	1
3.09034	9.01147	12.152	0.00385223	0.0471397	767	0.0523241	OL	0.958333
6.83469	8.93443	19.3346	0.00136753	0.026616	768	0.0298028	EX	1
0.704041	8.37805	0.5764	0.460862	0.687074	769	0.695331	OL	1
-0.436537	9.10991	0.635708	0.439157	0.666448	770	0.675202	EX	1
0.533211	8.90723	0.777555	0.393419	0.624993	771	0.63494	IN	1
-0.4779	9.38388	0.603168	0.450852	0.677879	772	0.686312	EX	1
0.189341	9.13341	0.106318	0.749407	0.875946	773	0.879095	EX	1
4.56363	8.83763	15.5287	0.0016172	0.0282021	774	0.0311841	EX	1
0.846526	8.58005	0.982192	0.339202	0.574932	775	0.586797	Endo	1
0.924146	8.70385	1.01408	0.332241	0.569057	776	0.58147	Endo	0.967742
1.39068	9.93716	10.4657	0.00628414	0.0636532	777	0.0698886	EX	1
0.525616	9.01868	0.760808	0.398422	0.628041	778	0.637739	EX	1
-1.08789	9.39511	3.85399	0.0707073	0.241431	779	0.254025	EX	1
-0.916848	9.60981	3.71653	0.0753212	0.247601	780	0.259153	EX	0.890411
-0.35812	9.83061	0.696485	0.418585	0.644719	781	0.653322	EX	1
-0.0752228	8.47299	0.00548425	0.942066	0.975658	782	0.975913	OL	1
-0.470185	8.30615	0.237143	0.634139	0.813127	783	0.818044	EX	1
-1.03015	9.25829	3.09743	0.10119	0.29225	784	0.305098	EX	0.945455
-0.443845	9.48619	0.750941	0.401415	0.629324	785	0.639023	EX	1
-0.439166	8.92411	0.491938	0.495055	0.713432	786	0.720468	EX	1
0.797409	8.50709	0.837238	0.376345	0.611239	787	0.621666	EX	1
0.158973	8.80596	0.0676941	0.798676	0.902604	788	0.905166	EX	1
0.138568	8.34482	0.0307761	0.863362	0.943592	789	0.944525	Endo	1
-1.25958	8.87793	3.67285	0.0768625	0.248804	790	0.260745	Astro	1
0.184394	8.36274	0.0565549	0.815621	0.913098	791	0.91476	EX	0.875
-0.326689	9.65938	0.426227	0.52488	0.738103	792	0.744906	IN	1
-0.42826	8.4843	0.327462	0.576624	0.769872	793	0.775302	EX	1
-0.679817	9.50718	1.73003	0.21045	0.438433	794	0.449968	EX	0.985075
0.455047	8.83094	0.417804	0.528941	0.740469	795	0.746923	EX	1
-0.560068	9.26549	1.03613	0.326735	0.562814	796	0.57503	EX	1
0.679825	9.12695	1.12083	0.308435	0.546123	797	0.558755	OPC	0.979592
-0.448741	8.91184	0.3108	0.586435	0.77739	798	0.782867	IN	1
1.10161	8.62709	1.90226	0.19039	0.416381	799	0.428502	EX	1
0.17608	9.65284	0.111466	0.743643	0.874122	800	0.877387	EX	1
-0.088077	9.6021	0.0218838	0.884597	0.95692	801	0.957588	EX	1
1.33756	8.72206	2.67456	0.125204	0.326449	802	0.339353	Ependymal cell	1
-2.03168	8.89192	8.97258	0.0100294	0.0855146	803	0.0936105	Endo	1
-0.617916	8.89569	0.408319	0.535161	0.744373	804	0.750573	EX	1
-0.638391	9.42872	1.10037	0.31272	0.551231	805	0.563652	EX	1
-1.024	9.73396	4.60572	0.0506993	0.201749	806	0.213938	EX	1
0.992584	8.81067	2.54046	0.134247	0.340769	807	0.353293	EX	0.972973
0.0831873	9.16142	0.0231189	0.881412	0.955362	808	0.956127	EX	1
-0.305255	9.31766	0.380208	0.547816	0.751686	809	0.757929	EX	1
-0.986076	9.08679	2.50645	0.136668	0.344436	810	0.356865	EX	1
6.52512	8.72825	30.8751	0.000149568	0.0110006	811	0.0117328	Astro	0.972222
0.930663	9.55511	2.38129	0.146055	0.354586	812	0.36699	EX	1
0.209776	8.71029	0.105083	0.750813	0.876392	813	0.879517	Astro	1
1.83093	8.50836	3.25564	0.0936731	0.277739	814	0.28988	EX	1
-0.387353	8.35452	0.154795	0.700178	0.853354	815	0.857722	IN	0.833333
-2.289	8.92945	7.27657	0.0179599	0.115918	816	0.126083	Astro	1
-0.886925	9.86975	3.63579	0.0781997	0.25074	817	0.262866	EX	1
0.460919	10.1728	1.34832	0.265822	0.50245	818	0.515436	EX	1
1.10404	8.3956	1.41821	0.254348	0.489877	819	0.502856	EX	1
-1.7842	9.84431	3.12937	0.110083	0.306014	820	0.319156	EX	1
-0.531061	8.75478	0.617208	0.445744	0.673068	821	0.681716	EX	1
0.0495943	9.52627	0.0111069	0.917627	0.968431	822	0.968769	EX	1
-0.968308	8.87264	1.55935	0.233117	0.468224	823	0.48051	EX	1
0.468798	10.3034	1.72773	0.210736	0.438433	824	0.449972	IN	1
-0.294961	8.38232	0.106366	0.749352	0.875946	825	0.879095	EX	1
6.77893	8.93441	18.421	0.00169625	0.0287276	826	0.0316854	EX	1
-4.0793	8.84028	17.7296	0.000954181	0.0221978	827	0.0247687	Astro	1
0.782403	8.70612	1.38801	0.259223	0.497529	828	0.510583	EX	1
0.413051	9.63683	0.647981	0.434874	0.661846	829	0.670569	EX	1
2.00569	8.33181	4.17426	0.0612055	0.22284	830	0.235021	EX	1
1.30062	8.7745	3.07384	0.102373	0.294862	831	0.307912	EX	1
-1.82583	8.93523	6.13652	0.0272621	0.142087	832	0.153053	EX	1
-0.519776	9.1733	0.846108	0.373904	0.609356	833	0.6203	IN	1
-0.773821	9.64749	3.03485	0.104365	0.297763	834	0.311111	EX	1
0.239594	9.07873	0.167572	0.688741	0.847473	835	0.851857	OL	1
0.607107	9.24486	1.05038	0.32355	0.560062	836	0.572731	EX	1
-0.600168	10.0118	1.64224	0.221731	0.453969	837	0.465894	EX	0.990566
0.957859	8.60046	1.95898	0.184325	0.409031	838	0.42127	EX	1
0.13142	9.69721	0.0772683	0.785273	0.896417	839	0.898899	EX	1
-0.57045	10.0372	1.91646	0.188848	0.41473	840	0.426671	EX	1
-0.749028	9.21174	1.56557	0.232237	0.467344	841	0.479643	EX	0.980769
0.307906	9.03388	0.230636	0.63879	0.814148	842	0.819386	EX	1
-0.989238	9.63791	1.9277	0.190177	0.416345	843	0.428461	EX	0.985507
-0.91331	9.47513	2.90264	0.111479	0.306895	844	0.319799	EX	1
0.879814	9.19691	2.09528	0.170723	0.391825	845	0.404566	EX	1
1.06648	8.6376	1.71549	0.212266	0.440115	846	0.451791	EX	1
-1.21204	8.92391	4.1303	0.0624151	0.225099	847	0.237306	EX	1
0.345169	8.99409	0.226527	0.64177	0.814525	848	0.819966	Endo	1
6.91887	9.01497	30.821	0.000150693	0.0110006	849	0.0117328	EX	1
-0.394793	9.28129	0.252067	0.624677	0.805164	850	0.809885	EX	1
-1.4022	9.16358	5.55977	0.0341683	0.161461	851	0.172607	EX	1
0.181428	9.86065	0.149279	0.705285	0.854659	852	0.858852	EX	1
-0.534757	8.63703	0.604734	0.450277	0.677496	853	0.686042	EX	1
0.162165	9.1967	0.087675	0.771689	0.888115	854	0.891071	EX	1
0.862369	8.92051	2.00571	0.179511	0.402039	855	0.414319	EX	0.976744
-0.428254	8.76585	0.417235	0.529217	0.740469	856	0.746923	IN	1
3.04383	8.71534	11.1789	0.00508579	0.0552054	857	0.0609122	EX	1
-1.55635	9.31536	5.15512	0.0402557	0.179895	858	0.191879	EX	1
4.89748	9.03679	16.2287	0.00158573	0.0282021	859	0.0311841	EX	1
-0.350134	8.36165	0.19464	0.666111	0.832933	860	0.838048	EX	1
0.271965	8.62488	0.136857	0.717202	0.861222	861	0.865059	EX	1
2.39269	8.30255	3.9357	0.0681248	0.237115	862	0.249694	EX	1
4.67445	9.5079	28.0959	0.000129983	0.0110006	863	0.0117328	EX	1
-0.917194	8.4816	1.3686	0.262422	0.500017	864	0.513006	EX	1
0.0431319	8.5889	0.00347931	0.953833	0.980226	865	0.979923	EX	0.967742
-0.623084	10.2185	2.63702	0.127658	0.329376	866	0.342284	EX	0.991453
-3.66865	8.47271	5.17493	0.0450996	0.189467	867	0.20169	EX	1
1.03536	9.67054	3.27356	0.092865	0.277285	868	0.289647	EX	1
1.04505	8.74687	2.59814	0.130262	0.333856	869	0.346737	EX	0.944444
-1.48775	9.02499	2.53864	0.137006	0.344603	870	0.356889	EX	1
-0.849647	8.57786	1.08366	0.316283	0.552927	871	0.565359	EX	0.966667
-0.0270985	8.71968	0.00134895	0.971243	0.986213	872	0.985879	Mixed	0.542857
0.579067	9.09651	0.849442	0.372992	0.608415	873	0.619351	IN	1
1.06081	9.99993	5.08214	0.0414854	0.182368	874	0.194367	EX	1
5.64009	8.15278	12.2717	0.00468439	0.0527492	875	0.0581591	Astro	1
-1.1585	8.29878	1.7703	0.205525	0.433858	876	0.444903	EX	1
-1.83159	9.56247	8.31229	0.0124788	0.0943488	877	0.102905	EX	1
0.322715	8.27917	0.12023	0.734165	0.869966	878	0.873274	EX	1
-0.164724	8.95495	0.0694932	0.796083	0.902487	879	0.904817	EX	1
0.703886	8.79698	0.968487	0.342478	0.577866	880	0.589741	EX	0.972973
1.45068	9.77612	7.74824	0.0151359	0.104718	881	0.113771	EX	1
3.33025	8.87743	13.4291	0.0027224	0.0389413	882	0.0428511	Micro	1
-0.0842046	8.87958	0.0150587	0.904154	0.964279	883	0.964934	IN	1
-0.934109	9.58278	2.80204	0.117294	0.316439	884	0.329453	EX	0.985915
0.851244	8.35578	0.730963	0.407584	0.63492	885	0.644516	EX	1
-0.0647664	8.49514	0.00615551	0.938623	0.975658	886	0.975913	Endo	1
-1.4433	8.83112	3.10676	0.100727	0.291311	887	0.304135	EX	1
1.36912	8.8163	4.17535	0.0611757	0.22284	888	0.235021	EX	1
0.100941	9.27726	0.0356288	0.85311	0.93674	889	0.93796	IN	0.982456
1.33586	9.58941	4.83765	0.0459406	0.190965	890	0.203141	EX	1
-0.253308	9.26014	0.235966	0.634975	0.813213	891	0.818216	EX	1
-0.297304	8.86284	0.236254	0.63477	0.813213	892	0.818216	Endo	1
2.96886	8.6784	12.539	0.00346065	0.0444012	893	0.0492417	Astro	1
-4.25006	8.89131	19.2876	0.000677957	0.0204455	894	0.0229702	EX	1
2.43837	8.81968	12.7735	0.00324587	0.0432171	895	0.047584	EX	1
1.11729	8.76541	1.23056	0.28918	0.526396	896	0.539636	EX	0.974359
-0.0450732	9.37034	0.00631398	0.93784	0.975658	897	0.975913	EX	1
0.767851	8.35741	0.87651	0.365712	0.599699	898	0.610682	EX	0.961538
-0.641069	9.08708	1.08349	0.316319	0.552927	899	0.565359	Endo	1
-0.332336	10.2134	0.697476	0.418262	0.644719	900	0.653322	EX	1
-0.327998	9.88237	0.42187	0.526973	0.739299	901	0.746015	EX	1
1.4913	9.01929	4.06245	0.0643386	0.229204	902	0.241407	EX	1
-0.207253	9.42702	0.151454	0.703258	0.853875	903	0.858292	IN	1
6.42353	8.62663	13.6712	0.00438215	0.0498764	904	0.0549741	Endo	1
0.680253	10.1976	2.26094	0.155852	0.369058	905	0.381545	EX	1
0.269636	10.0142	0.51166	0.486687	0.706855	906	0.713765	EX	1
0.206144	9.42796	0.123103	0.731143	0.868863	907	0.872627	EX	0.985294
1.16924	8.58967	2.74799	0.12057	0.32026	908	0.333114	Mixed	0.633333
-0.2522	9.0389	0.170806	0.685928	0.845233	909	0.849433	EX	1
0.30773	8.76373	0.157118	0.698058	0.851901	910	0.856162	OL	0.945946
0.174333	9.12109	0.0695322	0.796027	0.902487	911	0.904817	EX	1
-0.201674	9.53744	0.107384	0.748201	0.875946	912	0.879095	EX	1
1.07014	9.7545	4.43145	0.0546624	0.211942	913	0.224371	EX	1
0.715715	9.4994	2.14577	0.166008	0.387902	914	0.400727	EX	1
-0.972695	9.01838	2.07554	0.172613	0.393468	915	0.405788	OL	0.977273
-0.351116	8.95673	0.348679	0.56468	0.759001	916	0.764622	EX	1
-0.601046	8.99023	0.795129	0.388271	0.620069	917	0.630248	OL	1
2.40689	8.95914	9.50989	0.00844217	0.0764455	918	0.0837937	EX	1
-1.44858	9.75094	2.80959	0.123615	0.324174	919	0.336772	OL	1
0.202544	9.71314	0.189458	0.67029	0.836677	920	0.841569	EX	0.987952
-0.11359	8.45996	0.0201615	0.889198	0.959603	921	0.960109	EX	1
-0.841859	8.5715	0.792572	0.389264	0.620069	922	0.630248	Endo	1
-1.08957	9.06237	3.26477	0.0932602	0.277739	923	0.28988	EX	1
0.646698	9.299	1.33761	0.267641	0.503089	924	0.515798	IN	0.982456
1.27229	9.20333	5.30135	0.0379188	0.174889	925	0.186783	IN	0.982143
0.177464	9.59849	0.149919	0.704687	0.854423	926	0.858755	EX	1
-0.0763856	8.91519	0.0123992	0.912987	0.966747	927	0.967086	EX	1
1.3341	8.17602	1.61304	0.225657	0.458405	928	0.470518	EX	1
-0.942824	9.3469	2.57708	0.1317	0.335511	929	0.348167	EX	1
6.76752	8.93112	14.3193	0.00494736	0.0545498	930	0.0601797	EX	1
-0.783268	8.81347	1.53173	0.237081	0.47341	931	0.485892	Endo	1
0.263767	8.85099	0.14101	0.713151	0.859235	932	0.863253	Mixed	0.527778
-0.908285	9.38953	2.91762	0.110644	0.30631	933	0.319365	EX	1
0.0985412	9.61312	0.0427647	0.839275	0.92829	934	0.930239	IN	1
-0.291377	9.78656	0.374715	0.550683	0.753098	935	0.759301	EX	1
-0.987734	9.2514	3.51075	0.0829233	0.25816	936	0.270221	Astro	1
0.262969	8.8668	0.156983	0.698181	0.851901	937	0.856162	EX	1
-0.146263	9.92736	0.106019	0.749747	0.875946	938	0.879095	EX	1
7.22609	9.29205	26.8188	0.000421519	0.0153855	939	0.0170506	EX	1
-0.352306	8.69716	0.298571	0.593753	0.781777	940	0.787418	Endo	1
-1.28946	9.27257	4.16395	0.0614867	0.22284	941	0.235021	EX	1
4.52209	8.7996	21.713	0.000411618	0.0153855	942	0.0170506	Astro	0.97561
0.0979775	8.41861	0.016104	0.900901	0.962902	943	0.963382	EX	1
1.15764	8.75603	2.80175	0.117311	0.316439	944	0.329453	EX	0.945946
-0.393755	8.48897	0.228441	0.640378	0.814148	945	0.819386	Endo	1
-0.42506	8.80557	0.318385	0.581893	0.773301	946	0.77889	EX	1
6.88634	9.02979	16.4774	0.003238	0.0432171	947	0.047584	EX	1
-0.394653	8.50168	0.265625	0.614671	0.797829	948	0.802402	EX	1
0.938269	9.79164	4.29755	0.0579591	0.217023	949	0.229442	EX	0.989011
-0.846106	9.02374	1.87506	0.19339	0.419473	950	0.431615	EX	1
0.27148	9.64248	0.298538	0.593774	0.781777	951	0.787418	EX	1
-0.972017	8.3458	1.18984	0.29457	0.532996	952	0.546179	EX	1
1.26792	9.42488	6.06531	0.0280195	0.144702	953	0.155906	EX	0.878788
-1.03187	9.17812	3.31369	0.0910858	0.273904	954	0.286136	EX	1
0.234007	9.62011	0.243226	0.629862	0.810096	955	0.81484	IN	1
-0.183792	8.52054	0.0416255	0.841398	0.929181	956	0.930907	EX	1
3.26872	9.78841	27.2368	0.000149518	0.0110006	957	0.0117328	EX	1
-0.542267	9.8156	1.26566	0.280312	0.517852	958	0.53034	EX	1
1.99697	8.54595	6.7617	0.0215478	0.124977	959	0.135526	EX	1
-0.643819	8.54458	0.772405	0.394947	0.626365	960	0.636185	EX	1
0.160882	9.95263	0.0600236	0.810825	0.909653	961	0.911272	OL	0.989362
-1.82462	9.39666	3.91248	0.0742821	0.245788	962	0.257879	EX	1
-0.421164	10.1478	1.15916	0.300624	0.537972	963	0.550725	EX	1
0.883462	8.62157	1.55296	0.234027	0.468719	964	0.481037	EX	1
-0.089391	9.08979	0.0224038	0.883245	0.955946	965	0.956686	EX	1
-1.70846	8.38766	3.29739	0.0918035	0.27528	966	0.287487	EX	1
1.42898	8.38517	2.40905	0.143906	0.352196	967	0.364492	OL	0.962963
-4.61574	8.64216	15.4082	0.00164531	0.0283181	968	0.031345	Astro	1
3.55037	9.11764	10.681	0.00678162	0.0661599	969	0.0725122	EX	1
-0.239459	9.07893	0.17229	0.684648	0.844192	970	0.848426	EX	0.979592
-0.198379	9.27018	0.148381	0.706127	0.855189	971	0.859291	EX	1
-0.526167	9.59311	1.04083	0.32568	0.561911	972	0.574255	EX	1
0.36321	9.18744	0.400112	0.537666	0.746467	973	0.752908	EX	1
1.44566	8.63832	1.7988	0.204625	0.432759	974	0.443834	OL	1
-0.855003	10.4187	6.85793	0.0207986	0.123046	975	0.133421	EX	1
-0.489584	8.68991	0.438642	0.518998	0.733947	976	0.74094	Astro	1
-0.135054	9.14618	0.0420781	0.840551	0.92873	977	0.930479	EX	1
-0.558239	8.87647	0.724437	0.409632	0.637171	978	0.646656	EX	1
1.80554	9.12636	5.62893	0.0332397	0.158131	979	0.169061	EX	1
1.65556	8.84542	5.17518	0.0399253	0.179072	980	0.191238	Fibroblast	1
-0.122772	10.0727	0.104595	0.751371	0.876392	981	0.879517	EX	0.943925
-0.675493	9.32375	1.54137	0.235688	0.471599	982	0.48393	EX	1
-0.282953	9.02762	0.232861	0.637191	0.813896	983	0.818999	EX	1
0.2652	8.92099	0.173415	0.683681	0.843938	984	0.848168	EX	0.97561
0.759058	8.53394	0.833944	0.377258	0.611479	985	0.621943	EX	1
-1.28187	8.78966	3.68448	0.0764485	0.247843	986	0.259638	Endo	1
-0.335692	8.94179	0.30227	0.591501	0.781653	987	0.787356	IN	1
-0.717798	9.4983	1.53179	0.237073	0.47341	988	0.485892	EX	0.985507
-0.455346	9.29888	0.545333	0.472956	0.694828	989	0.702529	OL	1
0.0109745	9.09426	0.000385148	0.984631	0.990715	990	0.990318	EX	1
0.0135291	8.78141	0.000549672	0.98164	0.989886	991	0.989545	EX	1
0.259005	8.61848	0.137312	0.716754	0.861222	992	0.865059	EX	1
-0.875	9.59309	3.26013	0.0934698	0.277739	993	0.28988	EX	1
6.16966	8.49335	21.0153	0.000713991	0.0204455	994	0.0229702	Astro	0.967742
-0.376413	8.29861	0.151778	0.702958	0.853875	995	0.858292	EX	0.863636
-0.0196397	9.8851	0.00125753	0.972237	0.986213	996	0.985879	IN	1
0.81009	8.89187	1.82363	0.199228	0.426919	997	0.438589	EX	1
-2.56595	8.73748	8.86504	0.0103874	0.0866593	998	0.0948826	Astro	0.969697
-3.33789	8.88142	7.58235	0.0188581	0.118212	999	0.128007	EX	1
-0.633208	9.23218	1.19123	0.294301	0.532964	1000	0.54615	EX	1
1.89116	8.53237	4.15704	0.061676	0.22284	1001	0.235021	OL	1
2.89478	8.24302	6.86442	0.0207492	0.123046	1002	0.133421	EX	1
0.387452	8.65715	0.214283	0.650852	0.822109	1003	0.827702	EX	1
1.33753	8.4766	1.7588	0.206945	0.434694	1004	0.445921	OL	1
2.84934	8.2763	4.95255	0.0437799	0.186777	1005	0.198829	Micro	1
0.122515	9.08315	0.0428026	0.839205	0.92829	1006	0.930239	EX	1
0.557274	8.90081	0.704985	0.41583	0.642724	1007	0.651972	EX	1
0.201871	9.92599	0.166721	0.689486	0.847643	1008	0.851904	EX	1
4.14325	8.50201	13.9272	0.00238936	0.0363904	1009	0.0395488	OL	1
-0.846054	9.41166	2.03623	0.176454	0.398669	1010	0.410802	EX	0.982759
-0.936	8.40493	0.977933	0.340215	0.575548	1011	0.587469	Mixed	0.52
-0.0769999	9.40849	0.019198	0.891859	0.960546	1012	0.960919	IN	1
-1.35578	8.60823	3.35293	0.0893856	0.270328	1013	0.282537	EX	1
-0.0209708	8.77747	0.000898667	0.976526	0.988299	1014	0.987863	EX	1
-0.781977	9.10632	1.77005	0.205555	0.433858	1015	0.444903	EX	0.957447
5.88131	8.28624	13.2887	0.00363182	0.0460393	1016	0.0511174	Micro	1
-1.25401	8.83622	1.91093	0.190778	0.416798	1017	0.428912	EX	1
-0.100848	9.5724	0.0424463	0.839866	0.928457	1018	0.930288	EX	1
-1.07436	9.62393	2.92429	0.110429	0.30631	1019	0.319365	EX	1
0.811922	9.76315	2.77031	0.119204	0.318217	1020	0.331137	EX	1
4.11369	8.52027	14.18	0.00223851	0.0349624	1021	0.0380419	EX	0.96875
-0.232204	9.25278	0.177105	0.680538	0.843501	1022	0.847935	IN	1
6.30212	8.56666	24.5073	0.000390158	0.0152956	1023	0.0168998	Astro	1
0.764536	9.22385	1.83571	0.197837	0.4252	1024	0.436862	EX	1
-2.54422	8.98882	3.58223	0.0888169	0.269377	1025	0.281736	EX	1
-0.702276	8.24137	0.718579	0.411483	0.638643	1026	0.648092	EX	0.952381
0.773275	9.39588	1.96906	0.183273	0.408289	1027	0.420623	EX	1
0.375633	9.87627	0.794385	0.388487	0.620069	1028	0.630248	EX	1
-1.22494	9.63138	6.61817	0.0227246	0.129671	1029	0.140165	EX	1
-1.75263	8.98152	6.97789	0.0199069	0.121509	1030	0.132125	Astro	1
-0.587836	9.31881	0.954714	0.345818	0.579211	1031	0.590741	EX	0.982456
-1.13621	8.55535	2.51086	0.136351	0.344047	1032	0.356521	IN	0.964286
-0.779586	8.55232	1.22238	0.288333	0.525754	1033	0.539075	Endo	1
3.36882	9.23549	8.0774	0.0169412	0.111198	1034	0.120944	Micro	1
1.88811	9.37318	7.91802	0.0142723	0.101052	1035	0.109894	EX	1
0.275019	8.39651	0.122884	0.731372	0.868863	1036	0.872627	EX	1
1.47878	8.63239	3.94169	0.0679401	0.237115	1037	0.249694	IN	1
0.00656462	10.4433	0.000261275	0.987342	0.991966	1038	0.9916	EX	1
-0.506189	8.92334	0.761321	0.398267	0.628041	1039	0.637739	EX	1
0.144712	8.75347	0.0492371	0.827739	0.92057	1040	0.92201	EX	1
-1.03599	9.21642	3.3931	0.0876847	0.267679	1041	0.279879	EX	1
0.658717	8.67112	0.910285	0.356919	0.589313	1042	0.60051	IN	1
6.56992	8.79308	16.0604	0.00266715	0.0389404	1043	0.0425951	EX	1
1.21623	8.176	1.52288	0.238371	0.474642	1044	0.487016	EX	1
-1.56841	8.56492	4.39722	0.0554835	0.21395	1045	0.226316	Mixed	0.678571
-0.526173	9.2244	0.989971	0.337362	0.573581	1046	0.585405	EX	0.981132
3.24189	9.55857	21.6252	0.000418851	0.0153855	1047	0.0170506	OL	0.986111
0.276537	9.36025	0.186892	0.672385	0.83781	1048	0.842571	EX	1
-6.35661	8.58211	22.6917	0.00052988	0.0169963	1049	0.0190952	Astro	1
0.693263	9.11764	1.23381	0.286184	0.525457	1050	0.538549	IN	1
-0.431088	9.10646	0.298819	0.594134	0.781777	1051	0.787418	OL	1
-0.760232	8.87294	1.48655	0.243762	0.480488	1052	0.492932	EX	1
2.44866	8.98969	6.09334	0.0295282	0.147432	1053	0.158153	Endo	1
-0.774929	8.50612	1.22538	0.287767	0.525754	1054	0.539075	EX	1
0.00284084	8.64677	1.40898e-05	0.99706	0.997531	1055	0.997585	Mixed	0.677419
-0.734914	9.48934	1.79426	0.202664	0.430331	1056	0.441453	EX	1
-2.1381	9.51983	7.90062	0.0153238	0.105326	1057	0.114468	EX	1
1.28863	8.45661	1.43985	0.251502	0.489204	1058	0.501821	Micro	1
0.28476	9.18928	0.144995	0.709602	0.856458	1059	0.860407	OL	1
1.46806	9.30042	5.39387	0.0365229	0.169559	1060	0.1814	IN	1
0.719193	9.67272	2.35657	0.148004	0.356456	1061	0.368565	EX	1
-0.547851	9.19984	0.909379	0.357151	0.589313	1062	0.60051	EX	1
0.549353	8.93239	0.387952	0.544952	0.750522	1063	0.756692	EX	1
0.990629	9.82206	2.6571	0.127409	0.329376	1064	0.342284	OL	0.988636
-0.543669	8.78827	0.755846	0.399923	0.629324	1065	0.63895	IN	0.971429
-1.58951	8.78031	3.52921	0.0822049	0.256678	1066	0.268647	OL	0.96875
-2.24533	9.70259	5.50919	0.0405249	0.180234	1067	0.192155	EX	1
0.477203	8.47601	0.369259	0.553558	0.755163	1068	0.760813	EX	0.962963
-0.864821	8.7322	1.35406	0.264854	0.501509	1069	0.514613	EX	1
1.40334	8.85735	4.63642	0.050037	0.200622	1070	0.213049	EX	1
-0.979661	8.18615	1.01805	0.330839	0.567575	1071	0.579762	Micro	1
-0.292214	8.81234	0.221284	0.645621	0.817941	1072	0.823375	EX	0.972973
0.383298	9.47099	0.448482	0.514421	0.730923	1073	0.737655	EX	0.985714
0.0813512	8.77529	0.0175141	0.89668	0.962902	1074	0.963382	EX	0.972222
0.865767	8.74611	0.935713	0.350975	0.583493	1075	0.595009	Endo	0.944444
0.483931	9.15586	0.563757	0.46572	0.691395	1076	0.699296	OL	1
-1.10687	9.50316	5.01677	0.0426246	0.183821	1077	0.1957	EX	1
6.40154	8.66458	20.4938	0.000785997	0.0209602	1078	0.0236146	Micro	1
0.426157	8.9251	0.385164	0.545254	0.750522	1079	0.756692	EX	1
-1.05535	9.18949	3.90302	0.0691439	0.239126	1080	0.25168	EX	1
-0.0349864	8.92643	0.00324365	0.955422	0.980906	1081	0.980651	EX	1
-0.481627	8.93033	0.451071	0.513229	0.730179	1082	0.736905	EX	1
-0.115823	9.3925	0.045627	0.834068	0.925394	1083	0.927234	IN	1
7.38194	9.42975	49.6643	1.75601e-05	0.00571012	1084	0.00634538	Astro	1
0.365254	9.78431	0.558231	0.467871	0.692049	1085	0.699836	EX	1
0.337487	9.41903	0.385381	0.545143	0.750522	1086	0.756692	EX	1
3.11859	9.03025	12.1681	0.0038399	0.0471397	1087	0.0523241	EX	1
-0.159356	8.69957	0.0614655	0.80795	0.909319	1088	0.911272	EX	0.969697
0.825659	9.13789	1.41945	0.254151	0.489877	1089	0.502856	OPC	0.962963
1.02128	8.73299	2.40051	0.144563	0.352726	1090	0.365228	OPC	0.833333
-0.106019	8.79797	0.0292101	0.866846	0.945935	1091	0.946817	EX	1
0.540457	8.86011	0.628457	0.44172	0.668899	1092	0.677699	EX	1
-1.07397	9.09939	3.18355	0.0970111	0.284449	1093	0.297117	EX	1
0.267877	8.94435	0.167336	0.688947	0.847473	1094	0.851857	EX	1
-0.0756268	8.33523	0.00805653	0.929806	0.973491	1095	0.973963	EX	1
0.113252	9.58228	0.0527246	0.821853	0.917321	1096	0.918954	IN	1
-0.412735	9.82051	1.00624	0.333561	0.569385	1097	0.581497	EX	1
-0.417891	9.195	0.398826	0.538311	0.746467	1098	0.752908	Astro	1
-0.122298	9.8687	0.0628092	0.805908	0.907504	1099	0.909601	EX	0.978947
2.79312	8.90197	6.00158	0.0311455	0.151575	1100	0.162644	OL	1
0.389861	8.89423	0.240422	0.631825	0.811005	1101	0.815939	Micro	1
-1.44848	9.47911	6.64379	0.0225091	0.129137	1102	0.139603	EX	0.984375
1.51192	9.24369	4.1968	0.0607349	0.222839	1103	0.235021	IN	1
1.6378	8.54547	4.845	0.0457987	0.190965	1104	0.203141	EX	1
1.26966	9.16214	5.43238	0.0359597	0.16805	1105	0.179828	EX	0.981132
-1.74802	8.55159	4.53914	0.0521719	0.205676	1106	0.218159	Endo	1
-0.398962	9.73555	0.565965	0.464866	0.691096	1107	0.698962	EX	1
1.15271	9.45152	5.25449	0.0386499	0.175961	1108	0.187766	IN	1
-0.798221	9.30022	2.12698	0.167743	0.388951	1109	0.401647	IN	1
-0.660341	8.6965	0.451089	0.514507	0.730923	1110	0.737655	EX	0.96875
7.48628	9.49823	24.0019	0.0010169	0.0228337	1111	0.0254395	EX	1
-1.95994	9.83132	3.98567	0.076431	0.247843	1112	0.259638	EX	1
-0.205156	10.0168	0.193536	0.666996	0.833548	1113	0.838541	EX	1
4.39803	9.33608	18.3509	0.000991091	0.0228059	1114	0.025414	OL	1
2.92991	9.20485	10.2615	0.00713992	0.0680865	1115	0.0746869	EX	1
-1.37124	8.64753	3.83421	0.07135	0.241951	1116	0.254334	EX	1
-0.249733	9.69154	0.281538	0.60437	0.790837	1117	0.795848	EX	1
0.830752	9.6165	2.44085	0.141492	0.348706	1118	0.36083	EX	1
0.649311	9.22669	1.36577	0.262892	0.500017	1119	0.513006	EX	1
3.38227	8.93348	17.8015	0.000938863	0.0221978	1120	0.0247552	OL	0.978261
-0.549241	10.6011	2.13533	0.166969	0.388951	1121	0.401647	EX	1
0.0101725	8.44268	0.000121158	0.991381	0.993845	1122	0.993425	EX	1
4.54702	8.78113	15.7853	0.0015012	0.0276295	1123	0.0306511	EX	1
-0.5309	9.09551	0.555917	0.468776	0.692049	1124	0.699836	EX	0.978723
-1.11575	8.47758	1.35451	0.264778	0.501509	1125	0.514613	OPC	1
2.17061	8.40164	4.31703	0.057465	0.216666	1126	0.229353	Endo	1
0.397061	10.3522	0.792062	0.389162	0.620069	1127	0.630248	EX	1
-0.618888	10.1739	2.69475	0.123908	0.324174	1128	0.336772	EX	1
-1.04869	8.77821	2.16922	0.163874	0.385041	1129	0.397721	EX	1
4.90464	9.73541	37.4852	3.18226e-05	0.0061244	1130	0.00663409	EX	1
2.13032	8.96705	7.89526	0.0143846	0.101508	1131	0.110434	Mixed	0.608696
1.17895	8.93401	3.75549	0.0739779	0.245788	1132	0.257879	EX	1
-1.23026	9.96662	7.22478	0.0182084	0.116894	1133	0.127014	EX	1
0.708272	9.55835	2.44382	0.141269	0.348562	1134	0.360795	IN	1
3.10177	9.09394	11.513	0.00478407	0.0533046	1135	0.0588301	OL	0.981481
-1.69758	8.54912	2.96913	0.10783	0.303393	1136	0.316679	EX	1
1.27302	8.49357	3.04653	0.103763	0.297651	1137	0.31089	EX	1
0.861797	8.24707	0.833012	0.377517	0.611479	1138	0.621943	EX	1
3.29685	9.17224	18.0799	0.000882208	0.0221978	1139	0.0247552	OL	1
2.4405	9.99914	19.1024	0.000705419	0.0204455	1140	0.0229702	OL	0.990741
-0.569552	9.41152	0.938989	0.349689	0.582447	1141	0.593907	EX	1
-0.493812	9.49652	0.860663	0.369948	0.605239	1142	0.616162	OL	1
4.91811	9.04484	24.6379	0.000236189	0.0118811	1143	0.0131483	OL	0.895833
-0.358193	9.40774	0.369669	0.553341	0.755163	1144	0.760813	EX	1
0.128884	8.22751	0.019636	0.890641	0.960024	1145	0.960507	EX	1
-0.294552	9.37407	0.282629	0.603678	0.790833	1146	0.795848	EX	1
-1.33463	8.37786	2.33174	0.149993	0.359203	1147	0.371619	EX	0.875
0.320963	8.58538	0.227463	0.641089	0.814148	1148	0.819386	EX	1
-3.55598	8.7777	10.8521	0.00600589	0.0626071	1149	0.0690164	OL	1
0.525721	9.09778	0.864185	0.369	0.604623	1150	0.615648	EX	1
2.9466	8.29667	4.84137	0.0459983	0.190965	1151	0.203141	OL	0.956522
1.00984	8.50661	1.09497	0.313865	0.551967	1152	0.564669	OPC	1
-0.0376251	9.43244	0.00220167	0.963352	0.983663	1153	0.983463	Astro	1
-0.332008	10.5142	0.904502	0.358402	0.590457	1154	0.601481	EX	1
-2.85539	9.26685	6.2228	0.0310199	0.151555	1155	0.162621	EX	0.978261
0.201261	9.04459	0.0754086	0.787803	0.897138	1156	0.899631	EX	1
-0.205627	10.6107	0.276479	0.607603	0.792553	1157	0.797328	IN	1
-2.07122	8.6445	7.06764	0.0192689	0.119625	1158	0.129642	EX	1
-0.489677	8.5891	0.535166	0.477031	0.699524	1159	0.707236	EX	1
0.659125	9.35243	1.36176	0.263562	0.500017	1160	0.513006	EX	1
1.85551	9.73128	14.6077	0.00200759	0.0318563	1161	0.0346584	EX	1
-1.03193	9.42104	3.37711	0.0883568	0.268601	1162	0.28093	EX	1
0.631439	8.82545	1.01678	0.331131	0.567614	1163	0.579808	IN	1
-0.317736	10.2107	0.570351	0.463176	0.689728	1164	0.697773	EX	0.991597
0.156121	9.82872	0.109919	0.745359	0.875167	1165	0.878179	EX	1
1.21494	8.59935	2.26226	0.15574	0.369058	1166	0.381545	Endo	1
6.05673	8.41708	14.5995	0.00265947	0.0389404	1167	0.0425951	EX	1
-0.659629	9.15997	1.17959	0.296574	0.53466	1168	0.547982	IN	1
0.34325	8.55455	0.201393	0.660763	0.829781	1169	0.835049	EX	1
0.146645	9.97356	0.128539	0.725532	0.865827	1170	0.869519	EX	1
0.220256	9.39373	0.183144	0.675477	0.83876	1171	0.843505	IN	1
0.905968	8.52982	1.441	0.25075	0.489204	1172	0.501821	EX	1
-1.16685	9.3109	4.29503	0.0580232	0.217023	1173	0.229442	EX	1
-1.41466	9.04852	4.74554	0.0477643	0.19504	1174	0.207045	IN	1
-0.0635764	10.07	0.0162424	0.900479	0.962902	1175	0.963382	EX	1
2.34473	8.77274	7.13024	0.018838	0.118212	1176	0.128007	EX	0.970588
-1.24536	9.20624	5.12526	0.0407535	0.18087	1177	0.192758	EX	1
-0.124913	8.29883	0.0228933	0.881987	0.955362	1178	0.956159	EX	1
-0.946296	8.68955	1.71262	0.212627	0.440115	1179	0.451791	EX	1
4.44806	8.65863	16.1273	0.00138297	0.026616	1180	0.0298028	Endo	1
0.376471	9.39063	0.543086	0.473851	0.695661	1181	0.703311	EX	1
1.09222	8.24937	1.14392	0.303697	0.542097	1182	0.555121	Fibroblast	1
6.6471	8.81259	30.5222	0.000157093	0.0110198	1183	0.0118369	Endo	1
1.87149	8.3511	1.99251	0.183412	0.408289	1184	0.420623	Endo	1
-0.234192	9.01274	0.150836	0.703832	0.853875	1185	0.858315	Micro	1
0.414639	8.85343	0.42444	0.525736	0.738103	1186	0.744906	EX	1
0.28659	8.53298	0.124045	0.73016	0.868863	1187	0.872621	EX	1
-0.920428	8.72119	2.04159	0.175924	0.397897	1188	0.41005	EX	1
-1.48895	9.17727	2.97828	0.109952	0.306014	1189	0.319156	Endo	1
0.988999	9.87159	3.12085	0.100062	0.289784	1190	0.302586	Astro	1
0.685273	9.15007	1.36582	0.262885	0.500017	1191	0.513006	EX	1
-0.208787	9.2957	0.152093	0.702666	0.853875	1192	0.858292	EX	0.964286
-1.0802	9.00482	2.73388	0.121444	0.321774	1193	0.334527	EX	1
-0.27049	9.74757	0.274495	0.608882	0.793721	1194	0.798351	EX	1
-0.734291	9.82137	2.59067	0.13077	0.334348	1195	0.347135	EX	1
-0.027364	8.47076	0.00138785	0.970831	0.986213	1196	0.985879	EX	1
0.185233	8.80644	0.0761304	0.786817	0.896497	1197	0.899019	Astro	1
0.699132	9.10266	1.07232	0.318732	0.555355	1198	0.567747	EX	1
1.38307	9.36552	6.29281	0.0256823	0.137993	1199	0.148742	EX	0.952381
0.161007	9.15414	0.07056	0.794562	0.902487	1200	0.904817	EX	0.961538
-0.0602382	8.66224	0.00374334	0.95217	0.978991	1201	0.978701	EX	1
-1.9328	9.18501	11.1517	0.00512631	0.0552054	1202	0.0609122	Micro	1
0.365848	8.62676	0.195464	0.665453	0.832837	1203	0.837933	EX	1
-0.0345844	8.76275	0.00300351	0.957102	0.981427	1204	0.981408	IN	0.972222
0.570302	9.67895	1.40733	0.256091	0.49241	1205	0.505597	OPC	0.918919
0.303821	8.98302	0.0840854	0.777458	0.891116	1206	0.893872	EX	1
0.708161	8.93528	1.24368	0.284347	0.522991	1207	0.535903	IN	1
0.224001	9.25938	0.140723	0.713429	0.859235	1208	0.863253	IN	0.982456
-0.842876	8.88894	1.45349	0.248807	0.487257	1209	0.500024	Endo	1
-1.50381	9.35417	3.90797	0.0702688	0.240321	1210	0.252984	EX	1
0.572952	8.56969	0.611212	0.447914	0.674899	1211	0.683465	EX	1
2.6404	9.30937	18.3211	0.000836295	0.0213306	1212	0.0240719	EX	0.983051
0.0173501	9.94858	0.00161577	0.968529	0.98481	1213	0.984355	IN	1
6.66381	8.85433	17.6466	0.00185936	0.0302789	1214	0.0331684	EX	1
0.314411	9.32604	0.37962	0.548121	0.751686	1215	0.757929	EX	1
6.26773	8.57602	9.03969	0.016102	0.108215	1216	0.11747	EX	1
-0.612869	9.4251	0.762335	0.398391	0.628041	1217	0.637739	EX	0.982759
2.8219	8.83218	12.8641	0.00316695	0.0432106	1218	0.0474979	OL	1
-0.424364	9.7011	0.811923	0.383447	0.616837	1219	0.627147	EX	0.987013
1.47721	8.72849	5.01783	0.0426058	0.183821	1220	0.1957	EX	0.971429
0.156947	9.94749	0.112534	0.742467	0.873288	1221	0.876653	EX	1
-5.29858	9.15055	38.7281	2.69727e-05	0.00571012	1222	0.00634538	EX	1
1.69	8.90858	6.01175	0.0286055	0.145422	1223	0.156598	EX	1
-0.97174	9.01948	2.06164	0.173958	0.395139	1224	0.407467	EX	1
1.609	8.96716	4.71594	0.0483685	0.196915	1225	0.20915	EX	1
1.17707	9.0863	3.90203	0.0691751	0.239126	1226	0.25168	EX	1
0.107881	8.4005	0.0162827	0.900356	0.962902	1227	0.963382	EX	1
0.864984	8.52889	1.49059	0.243154	0.479736	1228	0.492271	IN	1
-1.24731	8.43854	2.47172	0.139196	0.347089	1229	0.359549	Endo	1
-0.314931	8.7889	0.227859	0.640801	0.814148	1230	0.819386	EX	0.972222
0.536754	8.67888	0.675221	0.425604	0.652901	1231	0.661586	EX	0.96875
1.31977	8.78823	3.78646	0.0729303	0.245069	1232	0.257461	OPC	0.947368
3.19745	8.82544	18.5683	0.000792072	0.0209602	1233	0.0236146	EX	1
0.17931	8.99665	0.0771181	0.785476	0.896417	1234	0.898899	EX	1
7.02136	9.12914	26.33	0.000383329	0.0152956	1235	0.0167816	EX	1
-0.0459517	9.04799	0.00517627	0.943706	0.975723	1236	0.975913	EX	1
2.09719	8.6725	2.20265	0.167711	0.388951	1237	0.401647	Endo	1
-1.44816	8.526	3.03942	0.104128	0.297763	1238	0.311111	EX	1
0.321449	8.35151	0.104645	0.751314	0.876392	1239	0.879517	EX	1
-1.15412	8.93017	3.02217	0.105023	0.298433	1240	0.311797	IN	1
-0.408988	9.37632	0.268626	0.613741	0.79711	1241	0.801722	OL	0.983607
0.876007	8.75715	0.961972	0.344845	0.579211	1242	0.590741	OPC	0.842105
1.40879	10.0076	5.22045	0.0412611	0.182359	1243	0.194187	OL	1
-1.36747	9.76579	8.17324	0.0130796	0.0971089	1244	0.105894	Astro	1
3.2356	8.82389	13.2555	0.00285083	0.0402347	1245	0.0442028	EX	0.904762
-0.181201	8.52627	0.0677745	0.798559	0.902604	1246	0.905166	IN	1
4.89581	9.0326	17.4132	0.00115705	0.0244948	1247	0.0273858	OL	0.875
-0.0454993	9.15808	0.00689403	0.935054	0.975128	1248	0.975757	EX	1
-1.03624	9.20233	2.80571	0.117074	0.316439	1249	0.329453	EX	1
-1.42367	8.38265	2.64118	0.127383	0.329376	1250	0.342284	Endo	1
0.032916	10.0987	0.00544529	0.942265	0.975658	1251	0.975913	EX	1
-0.0453818	9.08758	0.00626463	0.938083	0.975658	1252	0.975913	IN	1
1.44704	8.57711	3.89634	0.0693545	0.239126	1253	0.25168	Micro	1
7.18255	9.26183	27.8615	0.000348357	0.0141821	1254	0.0156572	EX	1
-0.401558	8.47404	0.305528	0.589532	0.780512	1255	0.786262	EX	1
-0.0993522	8.74862	0.0227888	0.882255	0.955362	1256	0.956159	Endo	1
-0.517941	9.62516	1.1865	0.295222	0.533719	1257	0.546834	EX	0.986486
-1.6832	9.48787	6.5346	0.0234444	0.131301	1258	0.141982	EX	1
-0.774314	8.74977	1.46446	0.247118	0.484846	1259	0.497385	EX	1
0.046936	9.01851	0.00476185	0.946003	0.976947	1260	0.976993	Micro	1
0.44773	8.61772	0.362113	0.557371	0.755332	1261	0.760813	EX	1
7.19267	9.26363	47.5619	2.15186e-05	0.00571012	1262	0.00634538	Astro	1
6.32501	8.59219	24.0706	0.000419337	0.0153855	1263	0.0170506	EX	0.969697
2.82623	9.05219	12.5917	0.00341101	0.0440311	1264	0.048738	OL	0.938776
-2.23822	8.44001	5.51505	0.034785	0.163281	1265	0.174825	Fibroblast	1
2.99106	8.34806	7.53267	0.0163217	0.109345	1266	0.118778	OL	1
-0.0060332	9.09246	0.000117876	0.991497	0.993845	1267	0.993425	EX	1
-1.37238	8.72078	4.32719	0.0572093	0.216658	1268	0.229353	EX	1
1.87291	8.32653	3.27736	0.0926944	0.277167	1269	0.28961	Endo	1
0.229591	9.39198	0.16043	0.695068	0.850458	1270	0.854807	EX	1
0.0987932	8.80698	0.0189743	0.892487	0.960546	1271	0.960919	EX	1
-1.62865	8.95824	5.70179	0.0322935	0.155376	1272	0.166431	Endo	1
1.00278	8.77148	1.92866	0.187536	0.413988	1273	0.426109	EX	0.972973
-2.16216	8.73766	2.80713	0.123761	0.324174	1274	0.336772	EX	1
0.997176	9.31089	2.31863	0.151056	0.360526	1275	0.372919	Fibroblast	1
0.668324	9.0789	1.06259	0.320857	0.557222	1276	0.569775	EX	1
-0.863982	10.273	5.03644	0.0422779	0.183783	1277	0.195642	EX	1
-0.212447	8.44469	0.0678034	0.798517	0.902604	1278	0.905166	OL	0.72
0.728775	9.17211	1.8001	0.201976	0.4293	1279	0.440583	IN	1
-0.321741	8.8942	0.183086	0.675525	0.83876	1280	0.843505	EX	1
0.796482	8.60245	1.02624	0.328971	0.565285	1281	0.577254	EX	1
0.394096	8.80449	0.35861	0.559258	0.755552	1282	0.761098	EX	1
-0.932969	10.2262	3.78936	0.0728617	0.245069	1283	0.257461	EX	1
-0.016462	8.31637	0.000429928	0.983763	0.990715	1284	0.990318	EX	1
0.938324	9.78749	1.817	0.20312	0.430436	1285	0.441453	EX	1
0.522529	9.83892	1.08066	0.316928	0.552927	1286	0.565359	EX	1
0.112949	9.00844	0.034128	0.856199	0.938367	1287	0.939331	EX	0.891304
-0.559987	9.95418	1.81407	0.200339	0.427565	1288	0.438766	EX	1
-1.18993	9.01211	3.54246	0.0816937	0.255459	1289	0.267334	EX	0.976744
-2.36702	9.3079	8.56436	0.0119454	0.0923207	1290	0.100796	EX	1
-1.00183	9.56245	2.11377	0.170333	0.391526	1291	0.404393	EX	0.969231
0.971784	9.54287	3.30704	0.0913776	0.274392	1292	0.286595	EX	1
-0.540211	8.46186	0.39674	0.53936	0.74678	1293	0.7536	EX	0.961538
-1.3268	9.25541	5.8613	0.0303301	0.149297	1294	0.160001	EX	1
3.15261	9.08156	17.9829	0.000901488	0.0221978	1295	0.0247552	EX	1
-0.404655	9.76878	0.46455	0.507182	0.724497	1296	0.731151	EX	1
1.29342	9.75587	6.91093	0.020399	0.122108	1297	0.132838	EX	1
0.830093	8.60997	0.951438	0.346619	0.579211	1298	0.590741	EX	1
-1.78035	9.04475	3.72404	0.077546	0.250251	1299	0.262315	EX	1
-0.862847	8.91295	2.07411	0.17275	0.393468	1300	0.405788	EX	1
-0.74439	9.61976	2.07486	0.172678	0.393468	1301	0.405788	EX	1
1.49579	8.9477	4.85608	0.0455858	0.190965	1302	0.203141	EX	1
1.07522	8.60939	2.45712	0.140276	0.347734	1303	0.359977	EX	0.96875
1.20639	8.67814	2.7842	0.118362	0.317341	1304	0.330227	EX	1
-0.826923	9.43534	2.61646	0.129027	0.331896	1305	0.344744	EX	0.984615
0.554567	9.91116	1.30801	0.272758	0.507287	1306	0.519579	IN	1
-2.16917	9.52466	9.92377	0.00746966	0.069662	1307	0.0763477	EX	1
2.16051	9.28124	8.98319	0.00999493	0.0855146	1308	0.0936105	EX	0.983333
0.25303	9.29603	0.233441	0.636776	0.813896	1309	0.818999	EX	1
0.44312	8.67985	0.379411	0.54823	0.751686	1310	0.757929	EX	1
0.524459	8.42183	0.398591	0.538429	0.746467	1311	0.752908	Fibroblast	1
0.364294	8.76104	0.137577	0.717211	0.861222	1312	0.865059	EX	0.973684
-0.549977	9.70088	1.44013	0.250886	0.489204	1313	0.501821	EX	1
-0.174494	8.43732	0.0491156	0.827948	0.92057	1314	0.92201	EX	1
-0.215913	9.18856	0.0961443	0.761272	0.885502	1315	0.888248	OL	1
-0.50437	9.78299	1.33379	0.268294	0.503355	1316	0.515991	EX	1
2.77226	8.16394	6.80134	0.0212354	0.12453	1317	0.135054	EX	1
1.3034	8.61638	2.97134	0.107711	0.303393	1318	0.316679	Astro	0.970588
0.0707679	9.02516	0.0136032	0.908879	0.966036	1319	0.966314	EX	1
-0.0628079	8.8885	0.0072796	0.933267	0.974309	1320	0.97501	Endo	1
7.76303	9.74449	36.2368	0.000148853	0.0110006	1321	0.0117328	EX	1
1.39361	8.89215	4.24655	0.0592764	0.219857	1322	0.23262	EX	1
-0.498569	9.59805	0.766701	0.39665	0.627116	1323	0.637124	EX	1
-0.114663	8.21325	0.0110998	0.917653	0.968431	1324	0.968769	EX	1
0.136212	8.91901	0.0527423	0.821824	0.917321	1325	0.918954	EX	1
-1.31063	9.79147	6.49049	0.0238351	0.131747	1326	0.142508	EX	1
1.93731	9.16392	3.12279	0.106637	0.30221	1327	0.31554	OL	0.736842
6.49485	8.73468	20.7192	0.000790998	0.0209602	1328	0.0236146	EX	1
1.01006	8.48213	1.21579	0.289581	0.526396	1329	0.539636	EX	1
-0.897831	9.61281	3.4285	0.0862181	0.264469	1330	0.276573	EX	1
-0.669808	9.46198	1.3372	0.26771	0.503089	1331	0.515798	EX	1
5.67467	8.18639	10.0884	0.0084498	0.0764455	1332	0.0837937	EX	1
-1.90605	8.90936	6.40579	0.0246068	0.133811	1333	0.144522	EX	0.805556
0.816889	9.66128	2.81307	0.116638	0.316162	1334	0.329397	EX	1
1.15663	8.9071	1.74814	0.209517	0.437719	1335	0.449251	OPC	0.978261
2.70699	9.02802	12.6104	0.00339354	0.0440311	1336	0.048738	Micro	0.979167
-2.61651	9.35467	16.1332	0.00138104	0.026616	1337	0.0298028	Endo	1
1.05887	8.7611	1.57119	0.231445	0.466637	1338	0.47889	OL	0.974359
-0.645598	9.99453	2.20152	0.160991	0.37953	1339	0.392158	EX	1
-0.489652	8.53456	0.363526	0.556613	0.755242	1340	0.760813	EX	0.961538
0.344769	9.9245	0.602259	0.451186	0.6779	1341	0.686312	IN	1
6.88512	9.01877	24.0891	0.00051199	0.0169357	1342	0.0189912	EX	1
3.37134	8.96202	16.3792	0.00130275	0.0260182	1343	0.0291609	Astro	1
1.382	9.34164	5.02673	0.0424486	0.183821	1344	0.1957	OL	1
-1.5993	8.61649	3.01484	0.105405	0.299119	1345	0.312503	EX	1
0.708297	9.57703	1.8436	0.196935	0.424092	1346	0.435733	EX	1
1.09675	8.47082	1.26557	0.28033	0.517852	1347	0.53034	Astro	0.733333
7.0547	9.1713	31.0571	0.0001502	0.0110006	1348	0.0117328	EX	1
-0.230069	8.59209	0.11732	0.737268	0.870671	1349	0.873817	EX	0.967742
0.69607	8.43163	0.499438	0.491843	0.711199	1350	0.718424	Astro	1
-0.13965	9.40977	0.0761355	0.78681	0.896497	1351	0.899019	EX	1
-0.846496	8.5326	0.912995	0.356227	0.588706	1352	0.599941	IN	1
-3.0895	9.12672	13.6395	0.00260276	0.0385318	1353	0.0420503	Endo	1
-0.822219	9.7375	2.98594	0.10693	0.302232	1354	0.31554	EX	1
-0.0411222	8.5565	0.0026599	0.959628	0.981876	1355	0.981886	EX	1
0.212643	9.24266	0.116035	0.738652	0.870671	1356	0.873817	EX	1
0.173696	9.6996	0.15287	0.701947	0.853875	1357	0.858292	EX	0.975904
0.234087	9.87447	0.327212	0.576768	0.769872	1358	0.775302	EX	1
1.53644	9.18707	6.47697	0.0239564	0.132072	1359	0.142785	EX	0.980392
0.67286	8.4689	0.817675	0.381816	0.61468	1360	0.625014	IN	1
-0.217678	8.98276	0.116276	0.738391	0.870671	1361	0.873817	IN	1
-0.74945	8.63908	0.952438	0.346374	0.579211	1362	0.590741	EX	1
1.51599	9.88873	12.0165	0.0040013	0.047756	1363	0.0528622	EX	1
-0.548621	9.22737	0.727253	0.408746	0.636262	1364	0.645795	EX	1
-0.909407	9.52588	3.63898	0.0780835	0.25074	1365	0.262837	IN	1
0.797598	9.38135	1.38708	0.25951	0.49763	1366	0.510583	EX	1
1.65369	9.02463	4.76115	0.0474494	0.194671	1367	0.206786	EX	1
0.367451	9.2013	0.456265	0.510853	0.728757	1368	0.735385	EX	1
-1.08307	9.15873	2.4005	0.144564	0.352726	1369	0.365228	Astro	1
-0.856743	8.86941	2.00999	0.179079	0.4016	1370	0.413819	EX	1
0.8129	8.8958	1.417	0.254541	0.489877	1371	0.502888	Astro	0.97619
-1.19648	9.98577	3.65006	0.0804161	0.253712	1372	0.265849	EX	0.977528
-0.595699	10.1869	2.7679	0.11935	0.318217	1373	0.331137	IN	1
-0.276756	8.52569	0.153462	0.701402	0.853875	1374	0.858292	EX	1
-1.35796	9.18903	5.63142	0.0332068	0.158131	1375	0.169061	EX	1
2.1547	9.00886	10.3239	0.00655975	0.0648925	1376	0.0711615	OL	1
0.360467	9.44043	0.514572	0.485473	0.705869	1377	0.712853	EX	1
-4.08305	10.0277	10.2649	0.0105203	0.0866593	1378	0.0948826	EX	0.987805
-0.605311	9.55903	1.71181	0.212729	0.440115	1379	0.451791	EX	1
-1.07564	9.8496	3.93677	0.0680919	0.237115	1380	0.249694	EX	1
0.794348	9.37494	1.81223	0.200554	0.427565	1381	0.438766	EX	1
-0.396152	10.0299	0.962164	0.344006	0.579112	1382	0.590741	EX	1
-0.364829	9.03254	0.418399	0.528652	0.740469	1383	0.746923	EX	1
-0.464688	8.67128	0.300824	0.592379	0.781777	1384	0.787418	EX	0.9375
-1.66691	10.0573	15.0484	0.0017979	0.0298264	1385	0.0327482	EX	1
-1.2401	8.50939	1.92036	0.188427	0.41473	1386	0.426671	EX	1
0.0584905	9.16522	0.0107676	0.91889	0.969253	1387	0.969558	EX	1
-0.198464	10.0918	0.120238	0.734766	0.869966	1388	0.873274	EX	0.991071
-1.08803	8.48484	1.82635	0.198915	0.426919	1389	0.438589	EX	0.884615
1.15571	8.70034	2.59878	0.130219	0.333856	1390	0.346737	EX	1
2.17558	8.9987	6.25414	0.0264921	0.13986	1391	0.150857	OL	0.913043
-0.532048	8.4264	0.325571	0.577714	0.770649	1392	0.776315	Astro	0.961538
1.11439	8.83541	2.96489	0.108058	0.303393	1393	0.316679	EX	1
0.383603	8.55095	0.30483	0.589952	0.780532	1394	0.786262	EX	1
3.88222	8.88098	15.6446	0.00155322	0.0278658	1395	0.0308526	EX	0.97561
0.509795	8.41915	0.432501	0.521892	0.737055	1396	0.744056	IN	1
2.50341	9.36772	8.90907	0.0110459	0.0885765	1397	0.097044	OL	1
-0.564874	9.00093	0.502794	0.490498	0.71025	1398	0.717333	EX	0.973684
-0.36934	9.50918	0.520366	0.483072	0.703345	1399	0.710476	EX	1
0.0663573	8.97888	0.0120748	0.914127	0.966747	1400	0.967086	IN	1
1.34214	9.46486	5.27733	0.0382914	0.175399	1401	0.187185	EX	1
2.15516	9.09857	9.3741	0.00881392	0.0784497	1402	0.0857357	EX	1
1.32828	8.92364	4.1668	0.0614088	0.22284	1403	0.235021	Ependymal cell	1
-0.968228	8.93625	2.44554	0.14114	0.348562	1404	0.360795	EX	1
-0.0341844	8.83379	0.00244628	0.961282	0.982457	1405	0.982427	EX	1
0.373485	8.54851	0.186195	0.672957	0.837915	1406	0.842772	IN	1
-0.51414	8.56084	0.564714	0.46535	0.69133	1407	0.699175	EX	1
1.76206	9.0899	3.67498	0.079515	0.252374	1408	0.264645	OL	0.979592
2.42873	8.56814	8.856	0.0104181	0.0866593	1409	0.0948826	EX	1
-0.265509	8.42508	0.0639751	0.804262	0.907098	1410	0.909489	EX	1
2.85394	8.5632	8.12319	0.0133041	0.0975458	1411	0.106363	EX	1
0.0304528	9.2147	0.00334316	0.954745	0.980686	1412	0.980404	IN	1
-2.18053	9.00628	3.36514	0.0954731	0.281499	1413	0.293901	EX	0.973684
1.5193	8.89825	4.39272	0.0555926	0.213981	1414	0.226467	OPC	0.975
0.463587	9.02209	0.695012	0.419065	0.644738	1415	0.653322	EX	1
0.37356	8.95264	0.320861	0.580446	0.771862	1416	0.777436	IN	1
0.662535	9.19405	1.00776	0.333207	0.56933	1417	0.581497	EX	1
-0.339433	9.24255	0.428603	0.523744	0.738103	1418	0.744906	EX	1
-0.660796	10.0607	1.94637	0.185652	0.411115	1419	0.423139	EX	1
0.610497	9.41104	1.31279	0.271923	0.506302	1420	0.518688	EX	1
0.540205	9.44141	0.96165	0.34413	0.579112	1421	0.590741	EX	0.984375
0.623326	9.61695	1.44684	0.24984	0.488375	1422	0.501074	EX	1
-1.20988	8.84866	2.46547	0.139657	0.34742	1423	0.359727	OL	1
3.78621	8.24331	6.42492	0.0245297	0.133811	1424	0.144522	EX	0.954545
-3.3251	8.45788	8.75494	0.0107693	0.0870174	1425	0.0953511	Astro	1
-0.0809227	9.85969	0.0340481	0.856365	0.938367	1426	0.939331	EX	1
-0.43352	10.1191	1.22398	0.28803	0.525754	1427	0.539075	IN	1
-0.168407	9.2499	0.0808972	0.780429	0.893064	1428	0.895749	EX	1
4.00479	9.37993	12.2186	0.00522637	0.0555992	1429	0.0613429	Endo	1
0.13737	8.78166	0.0385288	0.847328	0.931841	1430	0.933191	EX	1
-2.00498	8.75696	7.00806	0.0196897	0.120821	1431	0.131331	EX	1
3.47323	9.03493	15.8409	0.00148122	0.0276295	1432	0.0306511	EX	1
-0.805834	9.42126	1.60648	0.226551	0.459396	1433	0.471652	Astro	1
0.608467	9.29422	1.1922	0.294112	0.532964	1434	0.54615	EX	0.896552
2.23988	8.97034	8.50735	0.0116893	0.0913143	1435	0.1	Astro	1
-0.525007	8.86799	0.445515	0.515793	0.731408	1436	0.738093	EX	0.945946
-0.0134506	8.33252	0.000252528	0.987555	0.991966	1437	0.9916	EX	1
0.0201229	8.36934	0.000689499	0.979438	0.989251	1438	0.988915	EX	1
-0.777858	8.82279	1.43876	0.251102	0.489204	1439	0.501821	EX	1
-0.304759	9.32916	0.347308	0.565436	0.759536	1440	0.765024	EX	1
1.0729	9.35013	3.18707	0.0968448	0.284356	1441	0.297085	EX	0.95
-0.903062	8.72477	1.73475	0.209865	0.437719	1442	0.449251	Endo	1
0.0788796	9.0241	0.0189786	0.892475	0.960546	1443	0.960919	EX	0.978723
-1.90327	8.60721	4.21238	0.0601789	0.222336	1444	0.235021	EX	1
0.582908	9.54105	0.997893	0.335503	0.571408	1445	0.583496	IN	1
0.116756	8.58049	0.0295712	0.866034	0.945536	1446	0.946477	EX	1
-0.997425	8.81827	2.19801	0.161301	0.379839	1447	0.392513	EX	0.972973
0.244585	9.54152	0.260863	0.617831	0.800457	1448	0.804933	EX	1
-0.722378	8.97371	0.820979	0.381139	0.61468	1449	0.625014	EX	1
3.53924	8.67708	12.0796	0.00393112	0.0475553	1450	0.0528047	Micro	1
-0.876979	8.37828	1.06531	0.32026	0.557099	1451	0.569638	EX	1
0.0948848	8.51722	0.0121794	0.913758	0.966747	1452	0.967086	EX	1
-0.467332	8.95359	0.359181	0.55895	0.755552	1453	0.761098	EX	0.948718
0.0653334	9.521	0.015887	0.901567	0.962902	1454	0.963382	IN	1
1.12955	9.50063	4.30319	0.0578153	0.217023	1455	0.229442	OL	1
-1.12665	9.10216	4.0424	0.0649204	0.230212	1456	0.242393	EX	1
-0.544787	8.60599	0.424366	0.525772	0.738103	1457	0.744906	EX	1
0.700651	9.46754	0.892845	0.363296	0.596662	1458	0.607642	EX	0.985915
0.27916	8.66531	0.132349	0.72168	0.864627	1459	0.868877	Endo	1
-1.22725	8.81062	2.82295	0.116055	0.315388	1460	0.328703	EX	0.911765
-0.37689	8.39652	0.175287	0.682082	0.843938	1461	0.848168	EX	1
-2.0872	8.73779	6.02984	0.028406	0.145422	1462	0.156598	EX	1
-0.62462	8.46518	0.473997	0.502889	0.719822	1463	0.726751	EX	1
0.424137	9.68056	0.954014	0.345989	0.579211	1464	0.590741	EX	1
3.32766	8.56988	6.92182	0.0214632	0.124971	1465	0.135526	EX	1
0.37099	8.46333	0.185826	0.673261	0.837915	1466	0.842772	EX	0.785714
6.45317	8.67071	20.2785	0.000834363	0.0213306	1467	0.0240719	EX	1
-1.30528	10.0764	6.66397	0.0223411	0.128522	1468	0.139056	EX	1
-0.423026	9.33722	0.585396	0.457457	0.685376	1469	0.693642	EX	1
-3.39795	9.2251	11.7837	0.00500672	0.0549182	1470	0.0605748	EX	1
0.357335	9.4861	0.489826	0.495966	0.714258	1471	0.721285	EX	1
0.74484	8.96018	1.06967	0.319309	0.555902	1472	0.568429	Astro	1
-3.18772	9.28476	5.56727	0.042161	0.183652	1473	0.195642	EX	1
-0.735484	9.10442	1.50461	0.241061	0.477375	1474	0.489837	EX	1
-1.71931	9.37159	10.263	0.00668249	0.0654946	1475	0.0718087	IN	0.892857
-1.45402	9.05343	5.28256	0.03821	0.175399	1476	0.187185	EX	0.909091
-2.28878	8.28164	4.88325	0.0450684	0.189467	1477	0.20169	EX	1
0.110133	9.83548	0.0604039	0.80958	0.909612	1478	0.911272	IN	1
1.08192	9.08465	1.70895	0.214382	0.442345	1479	0.454313	Fibroblast	1
0.0652838	8.94708	0.012138	0.913904	0.966747	1480	0.967086	EX	1
0.305865	9.70855	0.408771	0.533362	0.742824	1481	0.749018	EX	1
0.74333	9.27254	1.15701	0.301056	0.538291	1482	0.551024	EX	0.910714
-0.912567	8.7944	1.91643	0.188852	0.41473	1483	0.426671	EX	1
-1.39844	8.37799	2.63678	0.127674	0.329376	1484	0.342284	EX	1
-0.920014	9.06686	1.65988	0.219402	0.450945	1485	0.462946	IN	1
-1.42094	8.56356	4.24565	0.0593001	0.219857	1486	0.23262	EX	1
-0.283451	9.18898	0.271105	0.61108	0.795606	1487	0.800311	IN	0.980392
-0.438206	8.67642	0.410044	0.532735	0.742824	1488	0.749018	EX	1
1.91874	9.98294	17.8236	0.000934217	0.0221978	1489	0.0247552	EX	1
1.94807	8.52336	4.76496	0.0473729	0.194671	1490	0.206786	IN	1
-0.495078	8.20245	0.259454	0.618773	0.801188	1491	0.805646	EX	1
-1.55851	9.14903	7.18081	0.0184981	0.117464	1492	0.127358	EX	1
0.172728	9.06492	0.0906818	0.76793	0.887395	1493	0.890457	EX	1
-0.183014	10.1236	0.180281	0.677864	0.840678	1494	0.845118	EX	1
0.195394	9.02778	0.0489111	0.828586	0.920796	1495	0.922421	Endo	1
3.29399	9.13908	14.1753	0.00224605	0.0349624	1496	0.0380419	OPC	0.979167
-0.247657	9.15574	0.164257	0.691657	0.849129	1497	0.853583	Endo	1
0.955523	9.20425	2.63584	0.127736	0.329376	1498	0.342284	EX	0.980392
-0.683574	8.84304	1.05412	0.322721	0.559083	1499	0.571784	EX	1
1.45896	9.31436	4.74768	0.047721	0.19504	1500	0.207045	EX	1
5.92576	8.32597	13.5821	0.00338189	0.0440311	1501	0.048738	EX	1
-0.191287	8.47097	0.0690183	0.796764	0.902487	1502	0.904817	EX	1
-3.32739	8.69689	13.6756	0.00255128	0.0380356	1503	0.0414825	Endo	1
-0.0658623	8.339	0.00730711	0.933141	0.974309	1504	0.97501	EX	1
-0.905862	9.72038	3.83173	0.0714309	0.241951	1505	0.254334	EX	1
1.94843	9.24932	8.45159	0.0119089	0.0923207	1506	0.100796	EX	1
6.24483	8.53795	9.76092	0.0131966	0.0973424	1507	0.106265	OL	0.96875
0.958579	8.41568	1.17915	0.296661	0.53466	1508	0.547982	OL	1
1.30842	8.85294	3.09149	0.101486	0.292706	1509	0.305666	Endo	1
-0.145932	9.30946	0.0674719	0.798999	0.902604	1510	0.905166	EX	1
0.130262	8.27742	0.0162773	0.900372	0.962902	1511	0.963382	EX	1
-2.68633	8.5126	8.77046	0.0107144	0.0870174	1512	0.0953511	Mixed	0.555556
0.741093	8.5967	1.2444	0.284213	0.522991	1513	0.535903	Astro	1
0.142731	8.64793	0.0395773	0.845293	0.93057	1514	0.931902	EX	1
2.04557	8.60886	5.86667	0.0302664	0.149297	1515	0.160001	OL	1
0.260488	8.59944	0.107174	0.748439	0.875946	1516	0.879095	Endo	1
1.23112	9.01855	3.74591	0.0743053	0.245788	1517	0.257879	EX	0.98
7.11673	9.22276	9.26613	0.0182215	0.116894	1518	0.127014	EX	1
-0.798833	9.32841	1.51933	0.238891	0.474642	1519	0.487016	EX	1
0.792904	9.29919	1.12568	0.308533	0.546123	1520	0.558755	EX	1
1.5111	9.67315	11.1037	0.00519873	0.0555844	1521	0.0612402	EX	1
2.52797	8.41171	7.01028	0.0196739	0.120821	1522	0.131331	Astro	0.964286
-0.467518	9.21725	0.487555	0.496948	0.714701	1523	0.721926	OL	1
-0.666487	9.16859	1.07997	0.317078	0.552927	1524	0.565359	Astro	1
-0.604381	9.52928	1.21527	0.289679	0.526396	1525	0.539636	EX	1
1.30505	9.28154	5.62329	0.0333144	0.158131	1526	0.169061	EX	0.966102
-1.42923	8.80764	3.69618	0.0760347	0.247601	1527	0.259153	EX	1
0.242021	9.41794	0.207156	0.656286	0.826999	1528	0.832331	EX	0.984375
0.519952	8.73144	0.453342	0.512188	0.73017	1529	0.736905	Endo	1
-0.705674	8.77558	0.933382	0.351084	0.583493	1530	0.595009	EX	1
-0.983225	9.55901	4.34541	0.0567542	0.215707	1531	0.228579	IN	1
3.11774	9.03613	4.41619	0.0644198	0.229204	1532	0.241407	Endo	1
1.03297	8.80233	1.99788	0.180307	0.403073	1533	0.415405	EX	1
-1.84363	9.36742	8.64338	0.011173	0.0889217	1534	0.0973932	EX	0.982456
-0.363	9.86036	0.6182	0.445387	0.673008	1535	0.681593	EX	1
-3.27813	9.51923	5.84744	0.0382702	0.175399	1536	0.187185	EX	1
-0.408654	8.57886	0.340448	0.569253	0.76321	1537	0.768949	EX	1
1.00149	8.72548	2.08435	0.171766	0.393468	1538	0.405788	IN	1
-0.300526	8.73818	0.220111	0.646491	0.818326	1539	0.823714	EX	1
-1.62364	8.52221	4.57653	0.0513387	0.203401	1540	0.215645	EX	1
-3.30564	9.35917	23.8783	0.000271634	0.0122351	1541	0.0137116	Astro	1
7.26954	9.33479	48.8002	1.90738e-05	0.00571012	1542	0.00634538	Astro	1
-0.349018	9.26338	0.363012	0.556888	0.755242	1543	0.760813	EX	0.981132
0.0548955	8.57808	0.00594757	0.939666	0.975658	1544	0.975913	EX	0.931034
-0.619714	9.5746	1.43425	0.25181	0.489204	1545	0.501821	EX	1
-0.335168	8.79823	0.233944	0.636416	0.813896	1546	0.81897	EX	1
-2.17614	9.05433	11.0533	0.00527612	0.0558477	1547	0.0616418	OL	0.976744
-1.2973	9.35776	4.90015	0.04475	0.189093	1548	0.201228	EX	1
-1.2387	9.11728	4.34665	0.0567235	0.215707	1549	0.228579	EX	1
-0.262767	9.55151	0.284722	0.602354	0.789587	1550	0.794893	EX	1
-1.13267	9.11623	3.42936	0.086183	0.264469	1551	0.276573	Endo	1
-0.255537	9.36988	0.195229	0.66564	0.832837	1552	0.837933	EX	1
-0.562392	9.48987	1.25885	0.281555	0.519662	1553	0.532123	IN	1
0.684146	9.02879	1.08812	0.315325	0.552927	1554	0.565359	EX	1
1.53546	8.78548	3.81179	0.0720868	0.24355	1555	0.256049	OPC	0.833333
-1.12797	9.96092	8.02939	0.0137369	0.0999347	1556	0.108631	EX	1
0.0102852	9.40108	0.000397365	0.98439	0.990715	1557	0.990318	EX	1
-0.314772	8.75111	0.221583	0.6454	0.817941	1558	0.823375	EX	1
-0.868857	9.44104	3.16307	0.0979855	0.286118	1559	0.298663	IN	1
0.579425	9.37357	0.919745	0.354512	0.586788	1560	0.598043	EX	1
0.837884	9.56954	2.53647	0.134529	0.340814	1561	0.353293	EX	0.986667
-1.20454	8.47257	2.03063	0.17701	0.399073	1562	0.411363	Astro	1
-1.52823	9.22542	6.81513	0.021128	0.124244	1563	0.134663	EX	1
0.0716257	8.54551	0.00969718	0.923012	0.972148	1564	0.972463	IN	1
0.710284	8.61325	0.571836	0.463294	0.689728	1565	0.697773	EX	1
6.42398	8.65042	27.9804	0.000226689	0.0118811	1566	0.0131483	Astro	1
-0.150743	8.74471	0.026601	0.873074	0.949793	1567	0.95094	OL	0.972222
-0.721692	8.9415	0.491183	0.498375	0.716266	1568	0.723529	OL	0.829268
-2.86202	9.64174	4.71207	0.0575184	0.216666	1569	0.229353	EX	1
-1.17427	8.57091	2.34867	0.148633	0.357157	1570	0.369599	Fibroblast	0.888889
3.58515	8.65424	8.03815	0.014986	0.10436	1571	0.113502	Endo	1
-0.0621285	9.46391	0.0135683	0.908996	0.966036	1572	0.966314	IN	1
-1.07964	8.66337	1.76648	0.205985	0.434333	1573	0.445357	EX	0.967742
-1.43238	8.4124	2.85554	0.114156	0.311429	1574	0.324565	EX	1
-2.16898	9.23764	13.9568	0.00237111	0.0363742	1575	0.0395358	OL	0.980392
0.592227	8.45332	0.553798	0.469608	0.692166	1576	0.699994	OPC	0.925926
-0.220971	8.86862	0.0923413	0.765885	0.886347	1577	0.889376	EX	1
-1.17169	9.03636	3.5893	0.0799171	0.253156	1578	0.265354	EX	1
-0.810227	9.354	2.59427	0.130525	0.334125	1579	0.34703	IN	1
-0.0367391	9.25991	0.00315735	0.956019	0.981043	1580	0.980713	EX	1
-0.579633	8.75718	0.650033	0.434164	0.661242	1581	0.67008	IN	1
3.25345	8.47288	8.38868	0.0121625	0.0936289	1582	0.102172	EX	1
-0.101922	9.85529	0.0601779	0.809929	0.909612	1583	0.911272	EX	1
-2.63719	9.31469	6.4822	0.0281548	0.145021	1584	0.156212	EX	1
-0.728521	9.37338	1.64345	0.22157	0.453969	1585	0.465894	IN	1
0.0567881	9.04621	0.0100656	0.921569	0.97111	1586	0.971396	EX	0.888889
0.756941	9.90442	2.07239	0.172916	0.393468	1587	0.405788	EX	0.988506
-0.157587	10.0259	0.0833655	0.777464	0.891116	1588	0.893872	EX	1
1.24478	8.69518	3.03118	0.104554	0.297902	1589	0.31125	EX	1
-0.981401	8.8448	2.28815	0.153567	0.364463	1590	0.37667	EX	1
0.447835	9.79772	0.841527	0.375162	0.609998	1591	0.620719	EX	1
-2.04027	8.62414	3.52227	0.0850031	0.263472	1592	0.275702	EX	1
4.75553	8.90502	26.2917	0.000175926	0.0112374	1593	0.0120035	Astro	1
-0.023635	8.99069	0.00128816	0.971898	0.986213	1594	0.985879	IN	1
-1.25182	8.84311	3.23144	0.0947779	0.279839	1595	0.29217	EX	1
1.68597	8.41353	3.70051	0.075882	0.247601	1596	0.259153	EX	1
-0.430541	9.23821	0.527347	0.480206	0.700618	1597	0.707963	EX	1
-1.14195	9.64794	5.70667	0.0322311	0.155376	1598	0.166363	EX	1
-0.88102	8.81655	1.81536	0.200189	0.427565	1599	0.438766	EX	1
-0.515972	8.28879	0.339105	0.570006	0.763736	1600	0.769492	EX	1
-0.0525487	8.53432	0.00400563	0.950469	0.978537	1601	0.97832	EX	1
-0.226761	9.15718	0.129757	0.724293	0.865309	1602	0.869167	IN	1
-0.0853398	8.55634	0.0134077	0.909533	0.966123	1603	0.966389	EX	1
0.153839	9.80028	0.117115	0.737488	0.870671	1604	0.873817	EX	0.988889
-1.31587	9.29251	5.41734	0.0361784	0.168329	1605	0.180124	EX	1
-0.828653	10.0305	3.87749	0.0699528	0.239628	1606	0.252212	EX	1
-0.0597054	8.47573	0.00460005	0.946927	0.976947	1607	0.976993	EX	0.965517
2.83111	9.0065	6.44543	0.0270009	0.141948	1608	0.153053	Endo	1
-0.783528	8.80558	1.5632	0.232572	0.467573	1609	0.479841	EX	1
-0.669807	8.53331	0.926182	0.352888	0.585014	1610	0.596423	EX	1
-1.51596	8.68213	2.82701	0.11597	0.315388	1611	0.328703	OL	1
-0.749074	9.55982	1.73748	0.209528	0.437719	1612	0.449251	EX	1
-1.11506	8.6234	2.17642	0.163226	0.383944	1613	0.396728	EX	1
-0.701661	8.69341	1.27312	0.278962	0.516227	1614	0.528674	EX	1
2.18548	8.44665	3.99099	0.0664414	0.233261	1615	0.24576	EX	0.888889
0.561848	9.05204	1.03952	0.325972	0.561957	1616	0.574256	EX	0.914894
0.764929	9.45832	2.30605	0.152086	0.362575	1617	0.374975	EX	1
4.14173	9.06874	25.5603	0.000200082	0.0115377	1618	0.0125604	OPC	0.956522
1.18414	9.22584	3.42902	0.0861966	0.264469	1619	0.276573	EX	1
-0.509379	8.98228	0.800596	0.386691	0.619677	1620	0.62982	EX	1
2.163	9.45101	10.2901	0.00662754	0.0652581	1621	0.0715815	Mixed	0.671429
0.352924	9.157	0.286758	0.601073	0.788396	1622	0.793821	EX	1
6.01108	8.39359	13.7935	0.00321443	0.0432171	1623	0.047584	Micro	1
6.188	8.5158	17.938	0.00129105	0.0260182	1624	0.0291028	EX	1
-0.881742	9.10736	1.62739	0.223716	0.455829	1625	0.468009	Endo	1
-0.470094	8.76612	0.557274	0.468245	0.692049	1626	0.699836	IN	1
2.60287	8.94197	11.8746	0.00416458	0.0484418	1627	0.0534019	IN	1
-3.1268	8.49745	8.68025	0.0110376	0.0885765	1628	0.097044	EX	0.958333
-0.210899	9.30221	0.131076	0.72296	0.865181	1629	0.869167	EX	1
-4.78181	8.72491	13.5027	0.00302683	0.0418811	1630	0.0460532	EX	1
1.31014	8.75496	3.4526	0.0852364	0.263809	1631	0.276148	OL	1
-1.04257	8.86285	2.02192	0.177879	0.400262	1632	0.412397	EX	1
1.26024	8.29434	1.71138	0.212783	0.440115	1633	0.451791	Micro	1
1.99767	9.35703	7.30597	0.017774	0.115261	1634	0.125306	EX	0.985294
0.560541	9.18211	0.600313	0.451992	0.678628	1635	0.686911	EX	1
-0.535055	9.06857	0.546299	0.472572	0.694746	1636	0.702492	EX	1
1.68935	9.00345	6.84909	0.0208662	0.123046	1637	0.133421	EX	1
-0.0723181	8.60522	0.00716158	0.933809	0.974309	1638	0.97501	EX	1
5.80625	8.28234	5.75325	0.042039	0.183652	1639	0.195642	EX	1
-1.23242	8.56493	2.13059	0.167408	0.388951	1640	0.401647	OL	1
-0.204295	9.79023	0.17371	0.683429	0.843938	1641	0.848168	IN	1
-0.544801	9.18501	0.894836	0.360902	0.593651	1642	0.60473	EX	1
1.70504	8.71295	4.81966	0.0462903	0.191026	1643	0.203186	Fibroblast	1
0.481569	9.18402	0.755232	0.400109	0.629324	1644	0.63895	EX	1
-0.0173252	9.10827	0.000843209	0.977262	0.988299	1645	0.987863	EX	1
0.459852	8.47355	0.366488	0.555031	0.755163	1646	0.760813	EX	1
0.732709	9.12098	0.96712	0.342808	0.577866	1647	0.589741	EX	1
-0.356939	10.2154	0.920079	0.354427	0.586788	1648	0.598043	EX	0.991453
4.31592	8.62216	13.4759	0.00268891	0.0389413	1649	0.0427693	Endo	1
-0.494183	9.29429	0.862068	0.369569	0.605088	1650	0.616021	EX	1
-0.578606	9.64016	1.33654	0.267823	0.503089	1651	0.515798	EX	1
6.49433	8.73892	26.3672	0.000289838	0.0127831	1652	0.0143288	OL	0.902439
-0.17127	9.14123	0.0850738	0.774998	0.889735	1653	0.892665	IN	1
-0.571027	8.58042	0.68996	0.420719	0.646344	1654	0.654881	EX	1
1.45398	9.50202	8.23927	0.0127902	0.0953412	1655	0.103894	IN	1
1.97428	8.3164	3.95839	0.0674281	0.235943	1656	0.248614	OL	0.961538
-0.842353	10.1713	4.61131	0.050578	0.201749	1657	0.213938	EX	1
-1.67019	8.57206	4.21318	0.0601578	0.222336	1658	0.235021	EX	1
-1.76881	9.5331	9.68935	0.00797843	0.0734362	1659	0.0802773	EX	1
-2.31383	9.32502	7.40998	0.0184959	0.117464	1660	0.127358	EX	1
1.15086	9.92774	4.41117	0.0552823	0.213563	1661	0.225935	EX	1
-0.998202	9.96001	4.69392	0.0488238	0.197629	1662	0.209723	EX	1
-0.176654	9.19826	0.0887621	0.770322	0.888115	1663	0.891071	EX	1
0.724828	8.23532	0.636066	0.439031	0.666448	1664	0.675202	EX	1
0.716492	8.63672	0.886917	0.362968	0.596587	1665	0.607642	IN	1
-0.839964	8.87107	1.62326	0.224272	0.45641	1666	0.46849	IN	1
0.761187	9.38357	1.59354	0.22833	0.461676	1667	0.473752	IN	1
-0.272508	8.7953	0.204059	0.658683	0.829032	1668	0.834327	EX	1
-2.72607	8.46331	4.20655	0.063288	0.227472	1669	0.239732	EX	1
-1.06153	8.85655	2.60842	0.129567	0.332881	1670	0.345687	EX	1
-2.23762	8.81866	9.35892	0.00885662	0.0784497	1671	0.0857357	EX	1
-0.47405	8.83177	0.408094	0.533696	0.742824	1672	0.749018	EX	1
0.474452	8.84376	0.550316	0.47098	0.69337	1673	0.701196	EX	1
-0.125959	9.27614	0.0526404	0.821993	0.917321	1674	0.918954	EX	1
-0.976728	10.2577	6.68769	0.0221455	0.128093	1675	0.138721	EX	1
0.808842	8.92562	1.42296	0.253593	0.48969	1676	0.502376	EX	1
0.259277	9.8307	0.39278	0.541363	0.74895	1677	0.755592	EX	1
0.0987437	8.62943	0.0150759	0.904099	0.964279	1678	0.964934	Endo	1
-0.263609	9.45703	0.264986	0.615093	0.797887	1679	0.802426	EX	1
-0.447204	9.70904	0.750675	0.401497	0.629324	1680	0.639023	EX	1
-0.0344599	9.17897	0.00395164	0.950804	0.978537	1681	0.97832	EX	1
0.116571	8.48505	0.0187838	0.893024	0.960636	1682	0.961057	IN	1
-0.181747	8.33545	0.0459365	0.833516	0.925303	1683	0.927234	Fibroblast	0.75
-0.113391	9.03191	0.0317809	0.861174	0.942173	1684	0.942974	EX	1
0.430224	8.50533	0.258128	0.619662	0.801848	1685	0.80635	EX	1
-1.89163	9.22479	10.0766	0.00707478	0.0677707	1686	0.0743941	EX	0.784314
-0.90082	9.92089	4.19884	0.0605412	0.222839	1687	0.235021	EX	1
1.06515	9.02386	2.7843	0.118357	0.317341	1688	0.330227	OPC	0.957447
0.0355945	9.58891	0.00451603	0.947413	0.976947	1689	0.976993	EX	0.87013
-0.430467	9.41864	0.71536	0.412506	0.639761	1690	0.649137	EX	1
-1.64464	9.81777	10.6505	0.00594484	0.062303	1691	0.0686917	EX	1
0.776033	8.74583	1.22454	0.287924	0.525754	1692	0.539075	EX	1
1.78343	8.78067	5.08759	0.041392	0.182368	1693	0.194367	Micro	1
2.47169	8.93716	7.09693	0.0194375	0.120229	1694	0.1305	EX	0.955556
-0.136867	9.99137	0.0719542	0.792594	0.901623	1695	0.904061	EX	1
-0.499308	8.91144	0.706968	0.415191	0.642514	1696	0.651834	EX	0.975
0.76648	8.89357	1.29683	0.274726	0.51017	1697	0.522464	EX	1
-0.434488	8.9442	0.58204	0.458723	0.685816	1698	0.693972	IN	1
-0.941361	9.13081	1.50068	0.242233	0.478811	1699	0.491265	EX	0.979167
-0.412657	8.96347	0.313332	0.58487	0.776282	1700	0.781875	EX	1
1.7521	8.7154	4.93917	0.0440253	0.186777	1701	0.198829	Fibroblast	1
6.84305	8.96837	28.7484	0.000202401	0.0115377	1702	0.0125604	EX	1
0.0881439	8.32011	0.00853172	0.927772	0.972776	1703	0.973179	EX	0.869565
-1.30413	9.66221	8.44155	0.0119489	0.0923207	1704	0.100796	EX	1
0.868257	8.39501	0.801631	0.386393	0.619677	1705	0.62982	EX	0.961538
-0.741162	10.0604	2.89513	0.111901	0.307502	1706	0.320369	EX	1
0.474732	8.2301	0.268045	0.613079	0.797026	1707	0.801615	EX	1
0.362685	9.42288	0.392244	0.541635	0.74895	1708	0.755592	IN	1
7.18065	9.25893	36.7666	6.97824e-05	0.00820718	1709	0.00878649	EX	1
0.334409	9.12136	0.377412	0.549272	0.752601	1710	0.758861	EX	1
0.535739	8.87332	0.751134	0.401357	0.629324	1711	0.639023	EX	1
0.971334	8.97117	2.25621	0.156253	0.369594	1712	0.382075	EX	1
-0.441143	10.1271	1.17197	0.298076	0.535625	1713	0.548673	EX	1
-0.312207	8.999	0.297873	0.59418	0.781777	1714	0.787418	EX	1
-1.01415	9.16559	3.25828	0.0935531	0.277739	1715	0.28988	EX	1
-1.75399	8.7428	4.95401	0.0437533	0.186777	1716	0.198829	Endo	1
-0.328155	8.27134	0.162494	0.693223	0.849278	1717	0.853624	EX	1
0.35412	8.16012	0.123245	0.730995	0.868863	1718	0.872627	EX	1
0.402483	9.1385	0.419339	0.528197	0.740469	1719	0.746923	EX	0.980392
-0.919818	9.79932	3.92138	0.0685693	0.237969	1720	0.2505	EX	1
-0.108537	8.60891	0.0210967	0.886676	0.958679	1721	0.959352	EX	1
-0.051611	9.66023	0.00773495	0.931217	0.974005	1722	0.974516	IN	0.987952
-1.92394	9.57073	11.9441	0.00408371	0.048029	1723	0.0530522	EX	0.984375
2.28154	8.26377	3.15937	0.0983172	0.286144	1724	0.298803	Endo	1
-0.87878	9.34565	2.58371	0.131245	0.335159	1725	0.347839	EX	1
-1.23687	9.55348	4.25992	0.0589277	0.219244	1726	0.232041	EX	0.911765
0.0214583	9.01014	0.000543323	0.981749	0.989886	1727	0.989545	OL	1
1.1221	9.47056	4.48459	0.0534162	0.209411	1728	0.221961	EX	0.985714
-1.03597	9.01582	2.39284	0.145156	0.35362	1729	0.36609	EX	1
0.443352	9.43674	0.762996	0.397763	0.628041	1730	0.637739	EX	0.984375
1.74695	8.98194	7.19195	0.0184243	0.117464	1731	0.127358	EX	0.977273
0.70097	9.32704	1.55572	0.233633	0.468373	1732	0.48064	IN	1
-0.211089	9.3332	0.144269	0.71002	0.856474	1733	0.860407	IN	1
1.24766	8.43173	2.01008	0.17907	0.4016	1734	0.413819	Mixed	0.535714
-0.359237	10.1972	0.699481	0.41761	0.644719	1735	0.653322	IN	1
0.353573	9.42036	0.219881	0.647281	0.818575	1736	0.824097	Endo	1
0.545706	9.10522	0.980669	0.339564	0.575085	1737	0.586883	EX	1
-0.625341	9.4176	1.32138	0.27043	0.504888	1738	0.517486	Astro	0.984375
-1.23836	9.54848	3.7917	0.0727834	0.245069	1739	0.257461	EX	1
1.2812	9.26993	1.60045	0.233589	0.468373	1740	0.48064	OL	1
-1.36404	9.89638	2.87223	0.11996	0.319217	1741	0.331931	EX	1
0.666691	10.0883	2.71686	0.122508	0.323202	1742	0.335993	IN	1
1.34508	9.26569	5.64113	0.033079	0.158131	1743	0.169061	EX	1
-0.991191	10.4254	5.0466	0.0421001	0.183652	1744	0.195642	EX	1
2.89563	8.87958	10.3609	0.00648662	0.0647744	1745	0.0710741	OL	1
-0.0539166	9.74688	0.00937618	0.924293	0.972406	1746	0.972724	IN	0.9875
0.118483	8.64143	0.0256288	0.875196	0.950855	1747	0.951842	EX	1
7.55589	9.56833	25.0585	0.000920212	0.0221978	1748	0.0247552	EX	1
-0.604183	8.32179	0.429941	0.523107	0.738103	1749	0.744906	EX	0.954545
-0.274467	9.48451	0.292523	0.597477	0.785139	1750	0.790639	EX	1
-1.59389	8.92134	4.68008	0.0491127	0.198041	1751	0.210305	Endo	1
1.26293	8.74855	2.4981	0.13727	0.344723	1752	0.356956	EX	1
-1.99338	9.9523	15.7503	0.00151395	0.0276295	1753	0.0306511	EX	1
-0.889979	8.8046	1.96173	0.184038	0.408822	1754	0.421087	EX	1
0.420829	8.72666	0.451563	0.513003	0.730179	1755	0.736905	EX	1
-3.66077	8.57284	14.0246	0.00232989	0.0360028	1756	0.0391267	EX	1
-0.508485	9.59101	1.16668	0.299124	0.536649	1757	0.549621	EX	1
-0.478468	9.03034	0.579777	0.459579	0.686128	1758	0.694255	EX	1
1.92505	8.50355	5.72556	0.0319916	0.154626	1759	0.165639	EX	1
0.444602	9.33007	0.666204	0.428637	0.656128	1760	0.664732	IN	1
-1.48647	9.41704	6.1313	0.0273168	0.142087	1761	0.153053	EX	1
0.498266	9.14622	0.506283	0.488944	0.708969	1762	0.715985	Endo	1
1.38901	9.29063	6.3032	0.025581	0.137799	1763	0.148628	EX	1
1.0467	9.09752	3.4358	0.0859195	0.264469	1764	0.276573	EX	1
-0.72211	8.71202	1.02187	0.329966	0.566536	1765	0.578414	EX	1
-2.1394	9.59229	4.67885	0.0550428	0.213027	1766	0.22546	EX	0.983607
-1.62911	8.92429	3.64756	0.0779188	0.25069	1767	0.262756	EX	0.972222
0.0816973	8.65951	0.0166281	0.899311	0.962902	1768	0.963382	EX	1
6.05572	8.38238	9.38705	0.0124533	0.0943488	1769	0.102905	Endo	0.96
0.654971	9.30973	1.43558	0.251599	0.489204	1770	0.501821	EX	0.967742
-0.197654	8.98437	0.11994	0.734472	0.869966	1771	0.873274	EX	1
1.29867	9.6829	5.27289	0.0383608	0.175399	1772	0.187185	EX	1
5.89617	8.2755	13.9624	0.00308755	0.0424438	1773	0.0466644	EX	1
0.268769	8.27916	0.0879525	0.771339	0.888115	1774	0.891071	IN	1
0.11093	9.32417	0.0401245	0.844243	0.929897	1775	0.931184	EX	1
-0.183535	9.57111	0.146118	0.708262	0.856159	1776	0.860141	IN	1
0.1178	9.06247	0.0309795	0.862916	0.943591	1777	0.944312	EX	1
-0.0324385	8.93595	0.00175981	0.967157	0.984361	1778	0.984044	EX	1
0.67884	8.61713	0.917887	0.354983	0.587108	1779	0.598301	EX	1
3.22683	8.80891	10.3951	0.00646853	0.0647744	1780	0.0710741	EX	1
-0.337383	8.47483	0.216063	0.649513	0.820906	1781	0.826454	EX	0.851852
-2.60157	8.65507	6.24373	0.0270887	0.141948	1782	0.153053	EX	1
-0.521261	9.62889	1.1712	0.298229	0.535625	1783	0.548673	EX	1
3.64524	8.81413	12.8442	0.00318415	0.0432106	1784	0.0474979	EX	1
-0.408596	8.64544	0.343048	0.5678	0.761745	1785	0.767502	EX	1
0.557928	8.71213	0.494411	0.493992	0.71287	1786	0.72009	EX	0.972973
0.292283	9.5859	0.365789	0.555403	0.755163	1787	0.760813	EX	1
0.421687	8.76306	0.415574	0.530026	0.740469	1788	0.746923	EX	1
1.01005	9.73379	4.60684	0.050675	0.201749	1789	0.213938	EX	1
-0.336381	8.99082	0.322294	0.579612	0.771484	1790	0.777033	EX	1
-0.352222	9.37158	0.492566	0.494784	0.713432	1791	0.720468	EX	1
0.0779285	8.95925	0.0157619	0.901953	0.962902	1792	0.963382	Endo	1
-0.403405	9.8674	0.95327	0.34617	0.579211	1793	0.590741	EX	1
-0.153773	8.70345	0.051055	0.824644	0.918827	1794	0.920385	IN	1
1.09149	8.80136	2.05484	0.174622	0.396222	1795	0.408526	EX	1
-0.102195	9.92131	0.0662529	0.80078	0.903652	1796	0.906071	EX	1
-0.0307646	9.15165	0.00287531	0.958027	0.981427	1797	0.981495	EX	1
-0.11289	10.0679	0.0593198	0.81126	0.90966	1798	0.911272	EX	1
0.517938	8.35569	0.381068	0.54737	0.751686	1799	0.757929	IN	0.884615
4.52071	8.80711	7.03595	0.0236465	0.131689	1800	0.142415	Endo	1
-0.443904	9.34846	0.719285	0.411259	0.638643	1801	0.648092	IN	1
0.62219	9.93292	1.84374	0.196919	0.424092	1802	0.435733	EX	1
1.07154	8.8484	2.67204	0.125367	0.326449	1803	0.339389	Mixed	0.621622
0.147489	9.35565	0.0786439	0.783423	0.896005	1804	0.89863	IN	1
-1.20119	9.22122	2.48699	0.139457	0.347329	1805	0.359727	OL	1
0.248201	10.3239	0.443072	0.516928	0.732488	1806	0.739129	OL	1
1.64914	9.60999	10.0124	0.00721606	0.068504	1807	0.0751168	OL	1
6.52369	8.71492	27.3551	0.000249031	0.0118811	1808	0.0131852	Astro	1
3.22246	8.43905	10.6013	0.00603299	0.0626071	1809	0.0690164	EX	1
0.180308	9.31033	0.128182	0.725897	0.865827	1810	0.869519	EX	1
0.409182	8.71935	0.113875	0.742521	0.873288	1811	0.876653	Endo	1
0.509952	9.04693	0.663692	0.429488	0.656481	1812	0.665045	EX	0.977778
0.484214	9.07622	0.645984	0.435566	0.661948	1813	0.670687	EX	0.980392
1.81402	8.62651	3.6204	0.0787634	0.25074	1814	0.262981	Endo	1
-0.855183	9.03939	2.10432	0.169866	0.391271	1815	0.404191	EX	1
-2.35102	8.74021	11.9841	0.00403794	0.047756	1816	0.0528643	Endo	1
-0.378661	8.49424	0.26267	0.616627	0.799388	1817	0.803969	IN	1
0.18983	8.85516	0.0941468	0.763682	0.885871	1818	0.888569	IN	1
2.77787	9.41376	23.0613	0.000316791	0.0131499	1819	0.0145942	EX	1
-0.399726	8.69737	0.376767	0.549608	0.752601	1820	0.758888	IN	1
0.925411	9.66775	2.56734	0.132372	0.336816	1821	0.349406	EX	1
-0.355706	8.5363	0.19628	0.664802	0.832837	1822	0.837933	EX	1
-1.51531	9.5443	8.3209	0.0124427	0.0943488	1823	0.102905	EX	1
-0.0637794	9.64417	0.0171451	0.897767	0.962902	1824	0.963382	EX	1
-1.1062	8.89089	2.0043	0.179655	0.402039	1825	0.414319	EX	1
0.684982	8.87092	1.22299	0.288217	0.525754	1826	0.539075	OPC	0.925
0.810785	9.62266	1.33771	0.269885	0.504723	1827	0.517377	EX	0.987805
1.21482	9.45269	5.43653	0.0358996	0.16805	1828	0.179828	EX	1
0.878289	8.33481	1.09471	0.31392	0.551967	1829	0.564669	EX	0.958333
0.283726	9.94397	0.361343	0.557785	0.755332	1830	0.760813	EX	0.980583
-0.641765	9.39842	1.33205	0.268592	0.503355	1831	0.515991	EX	1
0.0332381	10.006	0.00605289	0.939136	0.975658	1832	0.975913	IN	1
4.1144	8.47478	15.8079	0.00149306	0.0276295	1833	0.0306511	OL	0.966667
-1.04041	9.26848	1.77197	0.206978	0.434694	1834	0.445921	EX	0.941176
-0.15793	8.76575	0.0559389	0.816608	0.913668	1835	0.915356	OL	1
1.61077	9.29701	5.58259	0.0338585	0.160354	1836	0.171525	EX	1
0.0962607	8.96419	0.0138555	0.908146	0.966036	1837	0.966314	EX	1
0.452948	9.2974	0.503115	0.490282	0.71025	1838	0.717333	EX	1
0.321187	8.39234	0.17545	0.681943	0.843938	1839	0.848168	EX	1
0.286007	9.05239	0.242564	0.630324	0.810198	1840	0.814868	EX	1
-0.28373	9.66365	0.250252	0.625005	0.805164	1841	0.809885	EX	1
-1.76749	9.64302	2.51788	0.146423	0.354738	1842	0.367032	EX	1
0.543034	8.85282	0.483324	0.498789	0.716375	1843	0.723602	EX	1
-0.501423	9.66503	0.84927	0.373039	0.608415	1844	0.619351	EX	1
-0.887468	8.96035	1.01426	0.332762	0.56933	1845	0.581497	EX	1
4.97988	9.08841	24.2721	0.00025255	0.0118811	1846	0.0131852	OL	0.980392
-0.0776875	9.58981	0.0232569	0.881061	0.955362	1847	0.956127	IN	1
0.290618	9.11735	0.161953	0.693706	0.849378	1848	0.853838	Astro	1
-0.829257	9.45866	2.52695	0.135202	0.341964	1849	0.354356	EX	1
-0.956361	8.60088	1.79232	0.202894	0.430387	1850	0.441453	EX	1
-1.33667	9.12816	4.69476	0.0488064	0.197629	1851	0.209723	EX	1
0.0150385	8.61378	0.000532079	0.981937	0.989886	1852	0.989545	EX	1
-0.622063	9.27932	1.43379	0.251881	0.489204	1853	0.501821	EX	1
0.222144	9.51117	0.174925	0.68239	0.843938	1854	0.848168	OL	1
0.0164504	9.19814	0.000855714	0.977094	0.988299	1855	0.987863	EX	1
6.44829	8.6946	29.2319	0.000188677	0.0114123	1856	0.0122794	Astro	1
-2.0915	9.54998	4.84841	0.0514031	0.203401	1857	0.215645	EX	1
3.47802	8.66562	8.81147	0.0111599	0.0889217	1858	0.0973932	Endo	1
-0.608526	10.1573	1.88141	0.192684	0.418801	1859	0.430906	EX	1
-1.78192	9.2647	9.27031	0.00911088	0.0800321	1860	0.0873431	EX	1
0.0030773	10.0745	5.30708e-05	0.994295	0.995706	1861	0.995338	IN	1
4.38893	8.68437	7.52507	0.0199448	0.121509	1862	0.132125	EX	1
-0.247916	8.70084	0.108201	0.747281	0.875946	1863	0.879095	EX	1
1.77748	9.42347	7.69992	0.0153927	0.105457	1864	0.11456	EX	1
-0.675788	9.88286	2.71551	0.122594	0.323202	1865	0.335993	EX	1
0.875818	8.61624	1.57939	0.230295	0.465205	1866	0.47741	EX	0.939394
0.52086	8.71404	0.583026	0.45835	0.685766	1867	0.693912	EX	1
0.368063	9.06491	0.373903	0.551109	0.753194	1868	0.759328	EX	1
-0.355946	8.80163	0.164189	0.691897	0.849129	1869	0.853583	Micro	1
0.374734	9.32166	0.388874	0.543352	0.750344	1870	0.756692	EX	1
-1.00091	9.22606	2.54979	0.133593	0.339515	1871	0.35211	EX	1
4.70551	8.89313	12.8852	0.00370097	0.0464683	1872	0.0516273	Micro	1
-0.12068	9.08325	0.0390834	0.846248	0.931137	1873	0.932511	EX	1
1.85138	8.91542	6.91988	0.0203324	0.122108	1874	0.132838	EX	1
-0.911304	10.2894	5.96125	0.0291712	0.14634	1875	0.157104	EX	1
0.737793	9.5171	1.73493	0.209842	0.437719	1876	0.449251	EX	1
-0.607643	9.87352	1.98701	0.181419	0.404703	1877	0.41693	EX	1
-1.11669	9.24809	4.45757	0.0540456	0.210321	1878	0.222857	EX	1
-0.473923	9.33312	0.619967	0.444752	0.673008	1879	0.681593	EX	0.982456
1.43112	8.8097	3.52321	0.0824375	0.257025	1880	0.268948	EX	0.97561
0.466726	8.62723	0.354723	0.561368	0.756238	1881	0.761885	EX	1
-0.0150679	9.09801	0.00064888	0.980053	0.9894	1882	0.989025	EX	1
1.24711	8.92903	3.38387	0.088072	0.268271	1883	0.280603	OPC	0.909091
-0.799944	8.34227	0.985216	0.338485	0.574637	1884	0.586506	EX	1
-2.65566	8.83746	7.69624	0.0156054	0.106206	1885	0.115184	Mixed	0.545455
-0.0966249	8.57819	0.0158806	0.901587	0.962902	1886	0.963382	EX	1
-0.863786	8.82241	2.07142	0.17301	0.393468	1887	0.405788	EX	1
6.96748	9.05574	35.387	8.2676e-05	0.00921185	1888	0.00999943	Astro	1
0.355265	9.48539	0.451772	0.512907	0.730179	1889	0.736905	EX	0.969697
1.41379	8.36538	2.4274	0.142507	0.349984	1890	0.362187	EX	1
-0.546192	8.61479	0.397362	0.539047	0.74678	1891	0.753485	Endo	1
-0.440539	9.80136	0.818376	0.381618	0.61468	1892	0.625014	EX	1
-0.36717	9.41523	0.408331	0.533579	0.742824	1893	0.749018	EX	1
-0.785489	10.5674	4.77487	0.0471746	0.194297	1894	0.206476	EX	1
-0.764004	8.47168	0.843909	0.374507	0.60987	1895	0.620719	EX	1
7.27807	9.32779	53.9266	1.18761e-05	0.00571012	1896	0.00634538	Astro	1
0.473695	9.57192	0.930511	0.351802	0.583728	1897	0.595131	EX	1
-0.334343	9.9363	0.580154	0.459436	0.686128	1898	0.694255	EX	1
0.837977	9.61556	2.90526	0.111333	0.30689	1899	0.319799	EX	1
0.324092	9.60356	0.468983	0.505119	0.722524	1900	0.729441	IN	1
1.8396	8.45561	3.88561	0.0696945	0.239575	1901	0.252212	EX	0.964286
0.0664031	9.71932	0.0111358	0.917613	0.968431	1902	0.968769	Astro	0.987179
-0.250918	8.89356	0.163366	0.692447	0.849274	1903	0.853624	EX	1
-0.79343	9.62571	2.7865	0.118224	0.317341	1904	0.330227	EX	1
-0.600903	9.36916	1.37564	0.261256	0.499458	1905	0.51281	IN	0.896552
2.64413	8.4775	9.58215	0.00825178	0.0754895	1906	0.0827786	Endo	0.966667
-0.700987	8.78448	1.22431	0.287969	0.525754	1907	0.539075	EX	1
-0.031597	10.0858	0.00668623	0.936038	0.975658	1908	0.975913	EX	0.981818
-0.0587107	8.40312	0.00531918	0.942936	0.975658	1909	0.975913	EX	1
-2.63665	8.45463	5.52856	0.0347126	0.163281	1910	0.174606	OL	1
0.968418	9.28285	2.91671	0.110695	0.30631	1911	0.319365	EX	1
-0.811519	8.67824	1.62997	0.223369	0.455561	1912	0.467649	Endo	1
1.54787	8.99833	5.99586	0.0287821	0.145422	1913	0.156598	IN	1
0.49107	9.28094	0.73756	0.405531	0.63388	1914	0.643483	EX	0.983607
-3.03962	9.34775	4.56279	0.0608779	0.222839	1915	0.235021	EX	1
-2.5926	8.74951	8.12048	0.0133164	0.0975458	1916	0.106363	EX	0.969697
3.65454	8.82509	8.35284	0.0138898	0.100381	1917	0.108883	EX	1
-2.36474	8.66074	7.7176	0.0152982	0.105326	1918	0.114468	EX	1
0.283446	9.9837	0.280649	0.605176	0.790837	1919	0.795848	EX	1
-0.586034	10.3041	2.29285	0.153176	0.364463	1920	0.37667	EX	1
-1.44989	8.84649	2.77945	0.118806	0.317566	1921	0.330691	Micro	1
2.47094	9.57761	12.3002	0.00373151	0.0464683	1922	0.0516273	OL	1
-0.289979	9.89308	0.330973	0.574612	0.768934	1923	0.774498	EX	1
1.28019	8.96095	4.01002	0.0658734	0.232811	1924	0.245342	Fibroblast	1
5.82741	8.27728	11.9144	0.0051372	0.0552054	1925	0.0609122	EX	0.961538
0.709632	8.41649	0.630207	0.441099	0.668899	1926	0.677699	EX	1
0.993161	9.08558	2.79007	0.11801	0.317341	1927	0.330227	EX	1
-0.890513	9.67579	2.16695	0.164079	0.385094	1928	0.397721	EX	1
-1.35385	8.96036	3.5543	0.0812402	0.254417	1929	0.266296	EX	1
-2.46959	9.91078	5.74697	0.039612	0.178044	1930	0.189948	EX	1
0.0437722	8.41892	0.00240956	0.961573	0.982457	1931	0.982427	EX	1
-2.31063	9.02993	3.81066	0.0785032	0.25074	1932	0.26296	EX	1
1.76993	8.39999	3.6989	0.0759389	0.247601	1933	0.259153	EX	1
0.376119	8.46164	0.18372	0.675	0.83876	1934	0.843505	EX	1
1.86418	8.62649	4.47879	0.0535504	0.209549	1935	0.222067	EX	0.942857
3.12724	8.78061	9.27352	0.00916228	0.0801511	1936	0.0876354	Endo	1
-0.0591194	9.25117	0.0120454	0.914232	0.966747	1937	0.967086	EX	1
1.07229	8.7446	2.04788	0.175304	0.39721	1938	0.409351	EX	1
0.37166	8.78009	0.305686	0.589436	0.780512	1939	0.786262	Fibroblast	0.971429
0.307329	8.80575	0.228733	0.640166	0.814148	1940	0.819386	EX	1
-0.435968	8.83184	0.49869	0.492162	0.711199	1941	0.718451	IN	0.918919
0.498261	9.12443	0.560615	0.466941	0.691861	1942	0.699699	EX	1
-0.860304	8.90213	2.12708	0.167734	0.388951	1943	0.401647	EX	1
2.15007	8.67995	7.14837	0.0187153	0.118212	1944	0.128007	EX	1
0.77255	9.85394	3.58708	0.0800005	0.253156	1945	0.265354	EX	1
-0.967864	9.50256	3.77437	0.073337	0.245358	1946	0.257504	EX	1
0.0649571	9.95686	0.0255453	0.875398	0.950855	1947	0.951842	EX	1
-0.44971	10.4536	1.63273	0.222999	0.455561	1948	0.46747	IN	1
6.25521	8.5606	22.9229	0.000509149	0.0169357	1949	0.0189912	EX	1
1.07254	9.0495	2.47607	0.138876	0.346698	1950	0.358995	EX	1
0.524681	9.57928	0.836671	0.376502	0.611239	1951	0.621666	EX	1
3.08669	8.40834	8.52706	0.0116128	0.0913143	1952	0.1	OL	0.714286
0.502316	8.95836	0.554284	0.469417	0.692166	1953	0.699994	EX	1
0.736078	8.70929	1.31486	0.271562	0.506302	1954	0.518688	EX	1
-0.07417	9.01514	0.0159891	0.901253	0.962902	1955	0.963382	EX	0.955556
-0.25876	9.16153	0.174583	0.682683	0.843938	1956	0.848168	EX	1
0.0812437	9.96802	0.0344314	0.855569	0.938367	1957	0.939331	EX	1
-1.00945	9.56557	3.70885	0.0755897	0.247601	1958	0.259153	EX	1
-0.922881	8.60794	1.65279	0.220335	0.452423	1959	0.464453	EX	1
-1.19453	9.07692	3.8837	0.0697549	0.239575	1960	0.252212	OL	1
1.09012	9.39766	4.19756	0.0605758	0.222839	1961	0.235021	IN	1
1.19367	9.16003	4.05274	0.0646196	0.22953	1962	0.2418	EX	0.981132
-1.33151	9.05904	5.06378	0.0418017	0.183218	1963	0.195371	Endo	1
-1.30531	8.59342	2.71281	0.122764	0.323247	1964	0.336025	EX	0.965517
2.69327	8.17166	5.23724	0.0389231	0.17647	1965	0.188433	Endo	1
-2.32258	9.54073	3.77542	0.0833234	0.259024	1966	0.271047	EX	1
2.32976	9.13158	8.00263	0.0139885	0.100727	1967	0.109265	OL	0.924528
1.30684	9.35556	4.95914	0.0436595	0.186777	1968	0.198829	EX	1
0.13395	9.03898	0.0520386	0.822994	0.917863	1969	0.91941	EX	1
-0.511632	9.59882	1.21164	0.290372	0.527201	1970	0.54036	EX	1
-1.46539	9.35857	4.91937	0.0443913	0.187953	1971	0.200141	OL	1
-1.61177	8.77599	3.84576	0.070974	0.241563	1972	0.254236	EX	1
0.601509	8.55613	0.660098	0.430711	0.657356	1973	0.665915	Micro	1
-0.46999	9.1177	0.275058	0.609786	0.794411	1974	0.799141	Endo	1
-0.0724136	10.0593	0.0202039	0.889096	0.959603	1975	0.960109	EX	1
-0.0254136	9.16255	0.00182332	0.96657	0.984237	1976	0.98396	IN	1
-2.51825	9.31473	9.16808	0.0101064	0.0855146	1977	0.0936105	Astro	1
-1.98831	9.52449	3.98109	0.0731322	0.245358	1978	0.257504	EX	1
-0.338166	8.97222	0.253603	0.622719	0.804352	1979	0.808936	IN	1
0.74918	8.67167	1.19458	0.29365	0.532696	1980	0.546004	IN	0.970588
-1.70007	9.21802	9.95259	0.00735061	0.068855	1981	0.0754245	EX	1
0.3475	9.35891	0.475396	0.50227	0.719422	1982	0.726376	EX	1
5.32699	9.37949	19.6761	0.000826136	0.0213306	1983	0.0240719	EX	1
-0.650741	9.04778	0.943565	0.348556	0.581018	1984	0.592541	EX	1
0.128795	8.8995	0.0441576	0.836719	0.926915	1985	0.928949	EX	1
-0.325783	8.81701	0.255152	0.621668	0.803954	1986	0.808586	IN	0.837838
0.946062	8.91944	2.13945	0.166589	0.38883	1987	0.401647	OL	1
-2.27182	9.63422	15.3353	0.001675	0.0285965	1988	0.0315465	EX	1
-1.60893	8.75808	4.50377	0.0529746	0.208065	1989	0.220614	EX	1
3.27823	9.17036	9.27397	0.0104875	0.0866593	1990	0.0948826	EX	1
-1.17706	8.58313	2.48971	0.137879	0.345842	1991	0.358018	EX	1
6.29848	8.58216	18.7514	0.00109713	0.0237002	1992	0.0264831	Micro	1
0.292829	8.55636	0.151015	0.703666	0.853875	1993	0.858315	OL	1
0.986615	9.62199	3.99668	0.066271	0.233124	1994	0.245631	EX	1
1.49569	8.84551	3.05528	0.103468	0.297207	1995	0.310398	EX	1
-0.998246	9.0445	1.72698	0.210829	0.438433	1996	0.449972	Endo	1
0.0384012	8.45709	0.00281226	0.958489	0.981427	1997	0.981495	EX	1
1.13534	8.59794	1.24237	0.28574	0.525098	1998	0.538221	EX	1
[truncated: 119 more rows]

## Sheet: brain_miloR_LC_L_compare_N
Table S3 (2). Cell abundance in the temporal cortex between the latent and control groups.
logFC	logCPM	F	PValue	FDR	Nhood	SpatialFDR	celltype	celltype_fraction
0.184753	8.13948	0.0468549	0.831801	0.951551	1	0.957376	Ependymal cell	1
-0.555584	9.66719	1.2146	0.289304	0.737753	2	0.773966	EX	1
-0.270775	8.19755	0.143049	0.711032	0.916646	3	0.926606	EX	1
-0.738192	8.78471	1.36779	0.262027	0.732034	4	0.771891	EX	1
0.384869	9.05087	0.167369	0.689452	0.911023	5	0.921474	OL	1
2.56145	8.21003	6.57809	0.022685	0.30461	6	0.373486	Mixed	0.655172
-0.503859	9.65293	0.385771	0.545842	0.871887	7	0.889951	OL	1
0.125624	9.2633	0.0172491	0.897628	0.973285	8	0.976026	OL	1
0.937838	9.63822	3.52036	0.0819631	0.494773	9	0.561318	IN	1
-0.629432	8.96691	0.798616	0.386851	0.79232	10	0.820763	IN	1
0.348577	8.41348	0.236905	0.634102	0.898674	11	0.912481	EX	1
-0.750648	9.07608	1.12708	0.306654	0.745319	12	0.779766	IN	1
-0.632273	8.33687	0.785457	0.390684	0.794985	13	0.823787	EX	0.851852
0.3707	9.30108	0.353479	0.561787	0.875405	14	0.892605	EX	1
0.397087	8.98992	0.223172	0.644439	0.899187	15	0.912481	EX	1
1.69309	9.14105	4.81425	0.0458914	0.406201	16	0.477479	EX	1
2.04523	8.54311	5.35765	0.036596	0.376609	17	0.45097	EX	1
1.14986	8.22427	2.07481	0.172085	0.646063	18	0.702588	EX	1
0.517156	8.51676	0.424776	0.525287	0.864628	19	0.882886	EX	0.972222
0.631667	9.00456	1.03252	0.327081	0.750574	20	0.782618	Endo	1
-1.40359	9.75915	3.50324	0.0851561	0.496119	21	0.561963	EX	1
1.57932	8.85494	6.22433	0.0259557	0.317926	22	0.386777	EX	1
1.62015	8.35427	3.19057	0.0960808	0.526766	23	0.590963	Endo	1
2.11022	8.29573	4.36759	0.0556705	0.424392	24	0.495132	OL	1
0.344275	9.32643	0.43728	0.519344	0.864628	25	0.882886	EX	1
-0.414657	9.00372	0.334221	0.572512	0.8801	26	0.896293	Endo	1
-0.877284	9.19479	1.3983	0.257068	0.730746	27	0.771891	EX	1
-4.01766	8.95754	7.42207	0.0191258	0.279197	28	0.341757	EX	1
1.3939	8.55316	3.5077	0.0824567	0.494773	29	0.561318	EX	0.947368
0.268739	8.95424	0.168673	0.687609	0.909688	30	0.920237	IN	1
0.601318	9.67648	1.34676	0.265559	0.732767	31	0.772474	EX	1
1.8887	8.64157	4.08237	0.0632127	0.447783	32	0.52048	EX	0.975
0.185317	8.94748	0.079483	0.78219	0.936167	33	0.943393	EX	1
0.364226	9.01285	0.395948	0.539483	0.870034	34	0.888045	IN	1
-0.151656	9.64195	0.0849369	0.775057	0.933939	35	0.941167	EX	1
-0.68816	8.55572	1.14205	0.303587	0.743713	36	0.778463	EX	1
-0.330362	8.74872	0.244375	0.628853	0.897693	37	0.912447	EX	1
-1.02871	8.85743	2.06431	0.173102	0.646813	38	0.702771	EX	1
-0.529179	9.36017	1.20277	0.291569	0.739524	39	0.773966	EX	1
-0.745115	8.63631	1.32998	0.268424	0.735796	40	0.773092	EX	1
-2.49671	8.48397	12.5153	0.00335407	0.159956	41	0.202777	Endo	1
-1.22408	9.36935	5.28473	0.037705	0.380262	42	0.453015	EX	1
0.89117	9.58017	3.72625	0.0744088	0.486449	43	0.559596	EX	1
-1.22934	8.20083	2.29178	0.152659	0.614984	44	0.671476	Astro	0.826087
0.254952	8.99925	0.195293	0.665405	0.903874	45	0.916432	EX	1
0.610638	9.78008	1.50919	0.239834	0.713535	46	0.757865	EX	1
0.626174	8.13014	0.525834	0.480499	0.845831	47	0.866365	EX	0.96
0.650178	8.90567	1.08601	0.315299	0.749215	48	0.782618	EX	1
0.425399	8.73617	0.430205	0.522691	0.864628	49	0.882886	Micro	1
3.88136	8.46831	12.4248	0.00343992	0.159956	50	0.202777	Micro	1
-1.44969	8.52724	2.37098	0.147913	0.606876	51	0.662223	OL	1
0.382375	8.04978	0.232896	0.636962	0.898674	52	0.912481	EX	1
-0.316708	8.54012	0.270676	0.611137	0.894128	53	0.909622	IN	1
6.07383	8.33202	18.8045	0.00100994	0.118515	54	0.147515	Micro	1
0.70685	8.60968	1.23024	0.286346	0.737753	55	0.773966	Astro	1
2.41498	8.81434	7.25945	0.0176451	0.274492	56	0.33747	OL	1
-2.89423	9.74907	12.841	0.00360832	0.162164	57	0.202777	EX	1
0.633569	9.75056	1.93207	0.186582	0.67018	58	0.725555	EX	1
-0.157081	8.37888	0.0481828	0.829475	0.950837	59	0.956486	EX	0.965517
-0.655647	8.75502	1.00296	0.333859	0.754564	60	0.785872	Astro	1
0.788862	9.19824	1.28602	0.27613	0.735796	61	0.773092	EX	1
-0.698208	9.85409	2.47073	0.13866	0.59619	62	0.655674	EX	1
0.0278787	9.20202	0.00262671	0.959861	0.988067	63	0.988159	EX	1
-0.655761	9.41365	1.39678	0.25726	0.730746	64	0.771891	IN	1
-0.627406	9.25627	1.5108	0.239597	0.713535	65	0.757865	EX	1
0.510455	8.72356	0.57574	0.460771	0.839781	66	0.862026	EX	0.976744
0.377917	8.69437	0.376215	0.549628	0.872387	67	0.890162	EX	0.926829
0.675812	8.70413	1.12452	0.307184	0.745319	68	0.779766	Astro	1
-0.642183	8.88583	1.11756	0.308628	0.746273	69	0.780716	EX	1
0.317199	8.28821	0.187111	0.672026	0.905774	70	0.917242	EX	1
-0.252761	8.57598	0.0625053	0.806572	0.945964	71	0.952198	Astro	1
2.2366	9.57131	9.24042	0.00925413	0.219218	72	0.271988	OL	1
-0.0961032	9.07456	0.0319906	0.860652	0.963055	73	0.967041	EX	1
2.15986	8.00468	4.94413	0.0434387	0.399541	74	0.472236	EX	1
-0.417055	9.27525	0.5393	0.475036	0.845831	75	0.866365	EX	1
0.155659	8.23657	0.0511702	0.824361	0.950226	76	0.955712	EX	1
-1.07705	9.37178	3.03505	0.10375	0.539455	77	0.602272	OL	1
1.56824	9.28042	5.1849	0.0392881	0.388395	78	0.461654	Micro	1
0.0510024	9.23275	0.00872157	0.926939	0.979606	79	0.981365	EX	1
0.0631128	8.39741	0.00877095	0.926733	0.979606	80	0.981365	EX	1
0.217969	8.67432	0.123741	0.730334	0.92089	81	0.930264	EX	1
0.267207	9.23394	0.246996	0.627034	0.897693	82	0.912447	Endo	1
0.495637	8.07259	0.313907	0.584288	0.88337	83	0.898823	EX	1
-0.319414	9.78872	0.529646	0.478942	0.845831	84	0.866365	EX	1
0.568044	9.56454	1.43405	0.251302	0.723647	85	0.765709	EX	1
-0.294808	8.48172	0.131698	0.722185	0.918355	86	0.927847	IN	0.96875
0.0425025	9.16731	0.00554921	0.941689	0.981561	87	0.982178	IN	1
0.509229	8.70123	0.413007	0.530997	0.866364	88	0.885028	Astro	1
-0.852421	10.1396	4.73661	0.0474357	0.409316	89	0.480686	EX	1
0.0814286	9.15151	0.0161156	0.900816	0.974087	90	0.976658	IN	1
-0.369996	9.59721	0.694362	0.418896	0.810361	91	0.836361	EX	1
-0.73877	9.39199	1.08907	0.31559	0.749215	92	0.782618	EX	1
-0.540596	9.28711	1.12439	0.30721	0.745319	93	0.779766	EX	1
-0.317058	9.71999	0.481551	0.499254	0.854762	94	0.874456	EX	0.989247
-3.93083	9.31155	13.9732	0.00270755	0.144916	95	0.183269	EX	0.978723
0.134281	9.04238	0.0373719	0.849531	0.958729	96	0.96384	Astro	1
1.30626	8.33712	2.28172	0.153497	0.615706	97	0.67224	EX	1
1.70363	8.0904	4.34962	0.0561132	0.424726	98	0.496668	Micro	1
-0.111132	8.70618	0.0339239	0.856552	0.960767	99	0.96557	EX	1
0.260344	9.48104	0.310418	0.586362	0.884086	100	0.899373	EX	1
-0.698482	8.28447	0.931731	0.351051	0.764316	101	0.794019	EX	1
0.337762	9.29685	0.368056	0.553932	0.873061	102	0.890289	IN	1
0.16312	9.12228	0.0898812	0.768804	0.930436	103	0.938066	EX	1
1.54558	9.17401	4.47648	0.0530763	0.416483	104	0.483541	EX	1
0.332477	8.51064	0.105325	0.750807	0.926426	105	0.935092	Astro	0.972973
-0.807638	8.69439	1.58225	0.229339	0.711829	106	0.757865	EX	0.973684
0.374247	8.74353	0.363037	0.556612	0.873061	107	0.890289	EX	1
-0.522678	8.59055	0.60648	0.449285	0.83629	108	0.860434	EX	1
1.10481	8.70515	2.62463	0.127871	0.580472	109	0.640117	EX	1
-1.50872	8.46581	3.34196	0.0892638	0.505349	110	0.570106	EX	1
-0.776173	8.37587	1.46384	0.246669	0.721896	111	0.765659	IN	1
-0.798987	8.85931	1.18618	0.294785	0.73956	112	0.773966	EX	1
0.113052	9.35327	0.0400405	0.844325	0.958513	113	0.963684	OL	0.985915
0.51336	8.37447	0.503502	0.489801	0.847094	114	0.867252	EX	1
-0.392563	9.26445	0.581451	0.458601	0.839781	115	0.862026	EX	1
-0.0198862	8.2635	0.000580656	0.981121	0.995749	116	0.995923	IN	1
-1.07496	8.76539	2.57341	0.131342	0.583718	117	0.643828	Endo	1
-3.71402	8.44083	11.6712	0.0045198	0.164158	118	0.20603	EX	1
1.38546	8.14917	2.31621	0.150648	0.611494	119	0.667648	EX	1
0.819351	8.57437	1.60529	0.226154	0.706714	120	0.754255	IN	1
-0.0265928	9.06842	0.00168911	0.967807	0.991094	121	0.99139	EX	1
0.0897397	8.84975	0.0217427	0.88491	0.968195	122	0.971114	EX	1
0.313188	9.70479	0.17675	0.681389	0.908528	123	0.919456	IN	0.989899
-0.202854	8.5689	0.0878959	0.771291	0.932008	124	0.939628	EX	1
-0.51272	8.81437	0.314885	0.58437	0.88337	125	0.898823	EX	1
0.376912	8.77957	0.195331	0.665552	0.903874	126	0.916432	OPC	0.875
-0.107148	9.66973	0.0447207	0.835614	0.95374	127	0.959394	EX	1
-0.993553	9.64113	4.2382	0.0589516	0.429065	128	0.498436	EX	1
-0.057955	8.90445	0.00676552	0.935629	0.981201	129	0.981991	EX	1
-1.05149	8.27651	1.85004	0.195619	0.676209	130	0.728922	EX	1
0.418075	8.33089	0.341396	0.568469	0.878651	131	0.895924	EX	1
0.226097	8.48126	0.0661223	0.800869	0.944123	132	0.950451	Astro	1
0.878145	8.29962	1.22521	0.287293	0.737753	133	0.773966	EX	1
0.455048	8.81009	0.571047	0.462567	0.839781	134	0.862026	IN	0.978261
0.528687	8.95262	0.727506	0.408276	0.802804	135	0.829551	EX	1
0.299807	8.67505	0.161884	0.6936	0.911023	136	0.921474	EX	1
-1.90525	8.86134	10.7361	0.00561592	0.188021	137	0.235107	EX	1
0.260215	10.1163	0.435061	0.52039	0.864628	138	0.882886	EX	1
-0.0156388	9.82933	0.000930189	0.976106	0.994567	139	0.994354	EX	1
0.802808	8.94676	1.65335	0.219694	0.696529	140	0.744419	EX	1
-0.0273685	9.02636	0.0019726	0.965212	0.990052	141	0.990431	IN	1
-0.581477	8.6143	0.576661	0.46042	0.839781	142	0.862026	EX	1
0.479747	8.0963	0.430804	0.522406	0.864628	143	0.882886	EX	1
-0.238281	9.06853	0.194888	0.665728	0.903874	144	0.916432	EX	1
-2.68939	8.62091	15.9658	0.00136707	0.13206	145	0.166203	Endo	1
-0.0104401	8.65733	0.000249861	0.987615	0.995757	146	0.995923	EX	1
2.11773	9.04742	7.02384	0.0192242	0.279197	147	0.341757	OL	1
0.14048	9.70347	0.0898209	0.768879	0.930436	148	0.938066	EX	1
0.216423	8.84865	0.111275	0.74372	0.924972	149	0.934022	IN	1
0.856685	8.79094	1.53729	0.235724	0.713535	150	0.757865	EX	1
2.63395	8.64932	8.44391	0.0116663	0.230099	151	0.284567	EX	0.978261
1.06442	10.0789	5.00294	0.0423789	0.399541	152	0.472236	EX	1
0.224988	9.6211	0.160875	0.694504	0.911023	153	0.921474	EX	0.977011
-0.155946	8.63562	0.0487724	0.828452	0.950837	154	0.956486	EX	1
-2.67026	9.25356	11.919	0.00398317	0.162164	155	0.202777	Astro	0.981481
0.0963036	8.32951	0.0178278	0.895712	0.973285	156	0.976026	EX	1
-2.18641	9.08615	4.90153	0.0463798	0.40863	157	0.480156	EX	1
0.591535	8.99225	0.682128	0.422926	0.812342	158	0.837707	EX	1
-1.11954	9.2784	3.78753	0.0723233	0.477905	159	0.550667	Endo	1
-0.0128558	8.95639	0.000521465	0.982109	0.995749	160	0.995923	EX	0.980392
4.04146	8.60474	5.17104	0.0430804	0.399541	161	0.472236	Endo	1
-1.1128	8.92328	3.07386	0.101769	0.538609	162	0.602141	EX	1
0.15913	9.35508	0.0807594	0.780497	0.93479	163	0.942081	IN	1
1.18132	8.06534	1.86865	0.19352	0.676209	164	0.728922	EX	1
-1.12967	8.90268	1.09246	0.315986	0.749215	165	0.782618	EX	1
2.86785	9.33516	7.58007	0.0171263	0.272722	166	0.336605	OL	1
-0.780457	8.44851	1.49651	0.24172	0.716599	167	0.760998	EX	1
5.91992	8.23177	16.2437	0.00173039	0.141091	168	0.178845	Micro	1
0.353776	9.52997	0.581938	0.458416	0.839781	169	0.862026	IN	1
-1.87962	8.77676	3.84425	0.0720975	0.47767	170	0.550189	EX	0.857143
-0.681739	9.93879	1.66455	0.218223	0.696114	171	0.744419	EX	1
1.79599	8.61447	6.13709	0.026845	0.321452	172	0.391802	EX	1
0.101517	8.57729	0.0170775	0.897917	0.973285	173	0.976026	EX	1
-0.364678	8.83725	0.390255	0.542373	0.871337	174	0.889575	IN	0.818182
-0.081152	8.23094	0.0138913	0.907878	0.97492	175	0.977617	IN	1
0.301185	9.30405	0.335047	0.572044	0.8801	176	0.896293	EX	1
0.135221	9.83647	0.0889286	0.769993	0.930888	177	0.938549	EX	1
-0.715859	9.32669	1.08078	0.316459	0.749215	178	0.782618	Astro	1
0.298406	8.83064	0.236443	0.63443	0.898674	179	0.912481	Fibroblast	1
1.09128	9.24712	4.14332	0.0615038	0.439989	180	0.510995	EX	1
0.346631	9.11754	0.352109	0.562537	0.875405	181	0.892605	EX	0.966102
-0.12996	8.80445	0.0469464	0.83164	0.951551	182	0.957339	EX	1
0.0757533	10.2068	0.0403847	0.843667	0.958513	183	0.963684	IN	1
1.11121	9.16493	3.49464	0.0829701	0.494865	184	0.561318	EX	1
0.426815	8.49596	0.378811	0.548272	0.871887	185	0.889951	IN	0.970588
0.264908	8.864	0.164583	0.691202	0.911023	186	0.921474	IN	1
0.864611	9.64902	2.49069	0.137199	0.595993	187	0.655606	EX	1
0.700718	9.47574	1.84286	0.196437	0.676209	188	0.728922	EX	1
-0.835964	8.85898	1.59316	0.227824	0.708002	189	0.755887	EX	1
0.198796	8.09813	0.0499489	0.826432	0.950226	190	0.955712	EX	1
-2.1743	8.54376	6.47648	0.0235725	0.309898	191	0.378383	EX	0.964286
0.603482	9.28449	0.914874	0.355307	0.76653	192	0.796239	Fibroblast	1
0.794413	9.9394	3.2816	0.0919094	0.516296	193	0.581483	EX	1
0.125997	8.42088	0.03024	0.864476	0.963283	194	0.967041	EX	1
-0.530053	9.32672	0.669428	0.427175	0.812816	195	0.837996	EX	0.954545
-1.13342	9.45387	3.16661	0.0972166	0.528379	196	0.592142	Astro	1
0.376189	9.32549	0.419474	0.527845	0.864628	197	0.882886	EX	1
0.546981	9.7585	0.967309	0.342309	0.760084	198	0.790519	EX	1
-0.304377	8.90168	0.169867	0.686571	0.909688	199	0.920237	EX	1
-0.197517	8.6436	0.0830498	0.777496	0.934005	200	0.941167	EX	0.973684
0.219417	9.56259	0.188859	0.670597	0.905306	201	0.917242	EX	1
-0.313934	9.22641	0.336245	0.571366	0.8801	202	0.896293	EX	1
-0.109433	9.27448	0.0205392	0.888269	0.969336	203	0.972463	EX	1
1.83667	8.45221	4.25773	0.058442	0.429065	204	0.498436	OL	1
1.78858	8.37227	3.48064	0.0835243	0.495579	205	0.561318	EX	1
-0.337703	9.43656	0.5221	0.482033	0.845831	206	0.866365	EX	1
0.193774	8.5829	0.090041	0.768605	0.930436	207	0.938066	EX	1
0.460985	8.60045	0.34333	0.567388	0.878651	208	0.895924	OL	1
0.926127	9.08053	2.50274	0.136326	0.595993	209	0.655606	IN	1
0.212294	9.17763	0.13137	0.722515	0.918355	210	0.927847	IN	1
1.4784	9.16595	4.29605	0.0574571	0.428631	211	0.498436	EX	1
-0.20193	9.21791	0.117056	0.737412	0.924102	212	0.932883	OPC	1
-0.757613	9.08681	1.7659	0.205479	0.687944	213	0.739095	EX	1
0.125664	8.08303	0.0266032	0.872804	0.963769	214	0.967356	EX	1
1.90097	9.04082	7.20065	0.0180246	0.274492	215	0.33747	IN	1
-0.871803	9.67447	2.39852	0.144109	0.600669	216	0.656602	OPC	1
-0.274387	9.04567	0.243865	0.629207	0.897693	217	0.912447	EX	1
-0.328917	9.78119	0.531137	0.478335	0.845831	218	0.866365	IN	1
0.716038	9.60656	2.31224	0.150973	0.611494	219	0.667648	EX	0.98913
1.05862	9.28571	2.83224	0.114902	0.562413	220	0.623667	EX	1
0.297426	8.77924	0.130362	0.723533	0.918355	221	0.927847	EX	1
-0.858399	9.00855	1.22197	0.287956	0.737753	222	0.773966	EX	1
-0.892827	8.37239	1.47489	0.244981	0.721876	223	0.76562	EX	1
1.39434	8.38151	3.06665	0.102133	0.538609	224	0.602141	IN	0.935484
-0.0444535	8.74147	0.00399944	0.950483	0.986497	225	0.98675	IN	1
2.60716	9.1779	7.14081	0.0193691	0.279197	226	0.341757	Astro	1
0.389754	8.41924	0.255726	0.621065	0.896658	227	0.911722	EX	1
-0.6648	8.93831	1.08171	0.316224	0.749215	228	0.782618	EX	1
-0.617887	9.15282	1.15547	0.300871	0.742128	229	0.77709	EX	1
0.602357	8.46123	0.493277	0.494165	0.850478	230	0.870281	Endo	1
1.54839	8.46889	4.85449	0.0451144	0.405282	231	0.477479	IN	0.971429
0.340021	9.35917	0.322206	0.579417	0.8807	232	0.896688	EX	1
1.90042	8.51658	2.1242	0.169982	0.642382	233	0.698778	OL	1
-0.227968	9.27436	0.147189	0.707092	0.91521	234	0.924916	EX	1
0.353894	8.30214	0.232071	0.637555	0.898843	235	0.912481	EX	1
0.267494	8.36385	0.11096	0.744069	0.924972	236	0.934022	EX	0.833333
-0.650862	9.23243	1.19085	0.293874	0.73956	237	0.773966	IN	1
-0.426389	8.34264	0.305837	0.589107	0.884086	238	0.899373	EX	1
0.908984	9.42825	2.9758	0.106867	0.54541	239	0.607144	EX	0.987952
-0.470313	8.97496	0.331608	0.574515	0.8801	240	0.896293	OL	0.830189
0.451019	8.87199	0.546096	0.47232	0.844836	241	0.866365	EX	1
0.575612	8.13634	0.598312	0.452291	0.839147	242	0.862026	EX	1
0.284394	8.56827	0.134132	0.719749	0.918338	243	0.927847	EX	1
-0.0735589	8.57632	0.0133891	0.909551	0.97492	244	0.977617	EX	1
0.191728	8.81611	0.0650734	0.802418	0.945062	245	0.951479	Astro	1
-0.193284	9.1502	0.0947688	0.762805	0.930088	246	0.938066	EX	1
0.88701	8.73538	0.68315	0.42421	0.812342	247	0.837707	EX	0.860465
1.1901	9.44335	4.24618	0.0587428	0.429065	248	0.498436	EX	1
-0.466851	9.1258	0.721243	0.41025	0.804796	249	0.831415	EX	1
1.33579	8.37245	3.1426	0.098371	0.528928	250	0.59327	EX	1
0.135567	8.70065	0.0390249	0.846284	0.958513	251	0.963684	EX	1
-0.496814	9.69098	0.520475	0.483638	0.846128	252	0.866365	Astro	1
0.98436	9.53818	1.58191	0.231111	0.713535	253	0.757865	Astro	1
-0.266705	8.15166	0.0867153	0.772785	0.932915	254	0.940514	EX	1
-0.201871	9.48494	0.169882	0.686558	0.909688	255	0.920237	IN	1
0.524002	8.39374	0.35382	0.561601	0.875405	256	0.892605	OPC	1
-0.133271	8.31452	0.0389137	0.8465	0.958513	257	0.963684	EX	1
0.943844	10.0272	5.27704	0.0378243	0.380262	258	0.453015	IN	1
-0.431579	9.16135	0.366861	0.554568	0.873061	259	0.890289	EX	1
-0.126135	8.12495	0.0294657	0.866204	0.963283	260	0.967041	EX	1
-3.84103	9.31124	24.6736	0.000216703	0.118515	261	0.147515	OL	0.980392
-0.22605	8.88863	0.114749	0.739909	0.924102	262	0.932883	EX	0.978261
2.19744	8.34728	6.76186	0.0211768	0.293183	263	0.360143	Micro	1
0.21619	10.2794	0.255152	0.621454	0.896658	264	0.911722	EX	1
0.127836	9.07002	0.0470792	0.831406	0.951551	265	0.957339	EX	1
1.00007	8.79426	2.26701	0.154733	0.617703	266	0.674443	IN	1
0.861942	9.33728	2.46158	0.139336	0.597051	267	0.655799	EX	1
0.526243	8.62713	0.573743	0.461534	0.839781	268	0.862026	EX	1
-0.465409	8.73291	0.461224	0.508301	0.86065	269	0.88008	EX	1
-0.271249	9.32419	0.315574	0.583303	0.88337	270	0.898823	EX	1
0.306646	10.0489	0.498022	0.492131	0.848723	271	0.868443	IN	1
-0.312067	9.01036	0.218668	0.647367	0.899187	272	0.912481	EX	0.980392
1.28022	8.52341	3.14341	0.0983316	0.528928	273	0.59327	Micro	1
0.610442	8.15024	0.611304	0.447526	0.83629	274	0.860434	IN	1
0.0737884	9.21581	0.0142623	0.906663	0.97492	275	0.977617	IN	0.984375
0.0146062	8.76407	0.000214038	0.988556	0.995757	276	0.995923	EX	1
-0.00570481	9.64749	0.000156026	0.990213	0.99612	277	0.996115	EX	1
-0.921779	8.87955	2.51425	0.135498	0.594819	278	0.655394	EX	1
-0.230573	8.94939	0.0918656	0.766347	0.930088	279	0.938066	EX	1
0.542957	9.29791	0.973055	0.340926	0.759597	280	0.79036	EX	1
0.0997794	9.23355	0.0276023	0.870461	0.963769	281	0.967356	IN	1
-0.129878	8.96009	0.0360652	0.85215	0.959942	282	0.964943	EX	1
-1.79512	9.3154	8.1568	0.0128648	0.239286	283	0.296753	Endo	1
-0.192482	8.97433	0.0912468	0.76711	0.930088	284	0.938066	Fibroblast	1
-0.37574	8.84336	0.301336	0.591832	0.884086	285	0.899443	EX	1
5.71695	8.09999	17.1562	0.00142	0.13206	286	0.166203	Micro	0.730769
0.691381	9.24369	0.60422	0.451286	0.838771	287	0.862026	Astro	0.985714
1.01639	9.38023	2.47275	0.138511	0.59619	288	0.655674	EX	1
0.217011	9.96195	0.184742	0.673976	0.905945	289	0.917242	IN	1
0.970511	8.14199	1.27622	0.277888	0.735796	290	0.773092	EX	1
0.926907	8.94621	1.15203	0.30258	0.743423	291	0.778463	OL	0.915254
-0.701646	8.36916	0.949124	0.346738	0.761935	292	0.792133	EX	1
0.787402	8.95967	1.55237	0.233557	0.713535	293	0.757865	EX	0.981818
5.80517	8.15401	12.6011	0.00411017	0.162164	294	0.202777	Micro	0.807692
0.99135	8.33258	1.53621	0.23588	0.713535	295	0.757865	OPC	0.96875
1.2249	9.13871	4.54843	0.0514402	0.413034	296	0.481577	EX	1
1.68224	9.00698	5.05742	0.0414244	0.39653	297	0.469568	IN	1
0.205343	9.49861	0.148379	0.705971	0.914702	298	0.924437	EX	1
-0.131643	9.32493	0.0700669	0.795158	0.940708	299	0.947144	EX	1
-0.567266	8.41093	0.550069	0.470744	0.844503	300	0.866365	OL	0.935484
0.657645	9.04455	0.938361	0.349398	0.763236	301	0.793099	OL	0.965517
-0.485697	10.2285	1.2562	0.281529	0.737253	302	0.773966	EX	1
-0.127091	9.06423	0.039858	0.844675	0.958513	303	0.963684	EX	0.981818
0.610811	9.10938	1.03064	0.327505	0.750574	304	0.782618	IN	1
-4.35639	9.76354	15.3583	0.00221701	0.144916	305	0.183269	EX	1
-0.845864	8.64824	1.35068	0.264897	0.732056	306	0.771891	EX	1
0.389027	8.43184	0.250793	0.624422	0.897232	307	0.912205	EX	1
-1.45676	8.38823	3.7045	0.0751661	0.486449	308	0.559596	OPC	0.777778
2.16098	9.07387	6.3879	0.0243794	0.311627	309	0.379815	OL	1
6.45575	8.60385	22.3428	0.000516774	0.118515	310	0.147515	Micro	0.977273
-0.57239	8.10972	0.477668	0.50096	0.855722	311	0.875642	EX	1
0.410092	9.02249	0.510787	0.486732	0.847094	312	0.867252	EX	1
0.941502	8.14505	1.6855	0.215507	0.695465	313	0.744419	EX	1
0.51383	9.07153	0.763995	0.397061	0.798945	314	0.826172	EX	1
-0.0311883	8.79431	0.00257755	0.960238	0.988067	315	0.988159	EX	1
0.338817	8.3152	0.229727	0.639244	0.899187	316	0.912481	EX	0.793103
-0.983932	8.15006	1.89327	0.190789	0.671359	317	0.725555	IN	1
0.7503	8.24674	0.675589	0.425106	0.81236	318	0.837707	EX	1
-0.316999	9.07913	0.270849	0.611024	0.894128	319	0.909622	EX	1
-0.0920886	9.28953	0.0288887	0.867507	0.963427	320	0.967167	IN	1
-0.374614	8.96321	0.303103	0.590759	0.884086	321	0.899443	OL	1
0.314658	8.52028	0.152575	0.702059	0.913878	322	0.924049	EX	1
3.60303	8.31945	10.3032	0.00640728	0.198161	323	0.244741	Endo	1
0.654226	8.44567	0.952255	0.345969	0.761935	324	0.792133	EX	0.970588
0.310868	8.9263	0.202976	0.659338	0.903217	325	0.916255	IN	0.78
0.432986	9.18671	0.503952	0.48961	0.847094	326	0.867252	EX	1
0.281714	9.54115	0.259502	0.618524	0.896658	327	0.911722	IN	1
-0.278541	9.42831	0.324699	0.577971	0.8801	328	0.896293	EX	1
0.410651	9.42319	0.676773	0.42471	0.812342	329	0.837707	EX	1
-1.20132	8.40608	1.41012	0.256566	0.730746	330	0.771891	EX	1
0.518203	7.93615	0.249185	0.625525	0.897693	331	0.912447	IN	1
-0.0454608	8.45854	0.00307502	0.956574	0.987717	332	0.987768	EX	1
-0.0796193	9.78784	0.0133975	0.909653	0.97492	333	0.977617	Astro	1
0.140913	8.42847	0.038437	0.84743	0.958513	334	0.963684	EX	1
-5.12898	10.4013	20.4873	0.000777189	0.118515	335	0.147515	EX	1
0.488244	8.36358	0.364132	0.556025	0.873061	336	0.890289	Mixed	0.59375
-0.492049	8.51709	0.526191	0.480353	0.845831	337	0.866365	EX	1
0.0283612	8.6725	0.0014705	0.969961	0.991682	338	0.992022	Micro	1
1.73104	9.1178	5.37441	0.0363466	0.375581	339	0.450064	Mixed	0.542857
-0.601991	8.60741	0.666746	0.428081	0.813567	340	0.838574	EX	1
-0.0564246	8.87848	0.00906926	0.925501	0.979439	341	0.981365	EX	1
0.743537	8.85792	1.20005	0.292092	0.73956	342	0.773966	IN	1
0.966162	8.75975	2.10663	0.16905	0.642382	343	0.698778	Micro	1
-0.669407	9.48604	2.1361	0.166298	0.639469	344	0.695363	EX	1
0.289198	9.65312	0.424145	0.52559	0.864628	345	0.882886	EX	1
-0.84173	9.15635	1.07136	0.319762	0.750136	346	0.782618	Astro	1
-1.10695	8.41277	1.72822	0.210102	0.693868	347	0.744077	EX	1
-0.695841	8.99756	1.37585	0.260689	0.732034	348	0.771891	IN	1
-0.395023	9.81556	0.832902	0.377128	0.787426	349	0.816635	EX	1
0.988126	8.17333	1.23294	0.285839	0.737753	350	0.773966	OPC	0.72
0.092077	8.52669	0.0199572	0.889701	0.969676	351	0.972676	EX	1
1.08604	9.01941	2.69817	0.123081	0.570241	352	0.631222	EX	1
-0.0746859	8.69839	0.0145704	0.905665	0.97492	353	0.977617	EX	1
-1.33983	9.34032	4.82673	0.0456487	0.406201	354	0.477479	EX	1
0.0403024	9.98115	0.00589692	0.939893	0.981324	355	0.981991	EX	0.973684
0.826878	8.44895	1.16751	0.298465	0.741293	356	0.776722	Endo	1
-0.854033	8.32157	1.42567	0.252625	0.726621	357	0.768941	EX	0.923077
0.65631	9.4709	1.8608	0.194402	0.676209	358	0.728922	IN	1
-0.00934242	8.29852	9.22564e-05	0.992474	0.99612	359	0.996115	Astro	1
1.91124	8.4435	2.97508	0.108556	0.551335	360	0.612863	OL	1
0.192506	9.17222	0.117516	0.736918	0.924102	361	0.932883	EX	1
-1.24777	8.88248	2.5995	0.12956	0.58168	362	0.641642	IN	1
-4.64406	9.77023	26.168	0.000231575	0.118515	363	0.147515	EX	1
-0.828856	9.04401	2.14585	0.1654	0.636993	364	0.693049	EX	0.980392
-0.0566915	9.18911	0.00758027	0.931873	0.979993	365	0.981503	OL	1
-0.790384	8.70308	1.05393	0.32229	0.750136	366	0.782618	EX	1
2.164	8.65387	5.91982	0.0292189	0.335017	367	0.407211	Endo	1
-0.451235	10.1384	0.994892	0.335746	0.755507	368	0.786266	EX	1
-0.729025	8.60912	1.36506	0.262481	0.732034	369	0.771891	EX	1
-0.224643	10.3232	0.354461	0.561251	0.875405	370	0.892605	EX	1
-0.519679	9.38111	1.04019	0.325353	0.750574	371	0.782618	EX	0.985507
-0.29406	9.52403	0.383909	0.54563	0.871887	372	0.889951	EX	0.974684
0.356054	9.42493	0.430312	0.52264	0.864628	373	0.882886	EX	1
-1.96231	8.57627	6.18633	0.0263387	0.321051	374	0.39122	Endo	1
0.267782	9.67951	0.227198	0.64108	0.899187	375	0.912481	IN	1
-0.9171	8.61699	1.85478	0.195082	0.676209	376	0.728922	EX	1
-0.613194	8.35322	0.687425	0.421174	0.811641	377	0.837624	EX	1
0.0622384	8.79037	0.0079973	0.930029	0.979864	378	0.981365	EX	0.955556
-0.40151	8.35914	0.325313	0.577615	0.8801	379	0.896293	IN	0.964286
-3.44411	9.18707	10.0409	0.00784552	0.212144	380	0.263897	EX	1
3.24361	8.05942	9.25192	0.00892923	0.216284	381	0.269278	IN	1
0.011076	8.92365	0.000360525	0.985123	0.995749	382	0.995923	EX	1
-0.520325	8.85275	0.81853	0.381158	0.787727	383	0.816635	EX	1
1.2309	8.31578	1.54457	0.234674	0.713535	384	0.757865	Mixed	0.551724
-0.36802	9.23575	0.505985	0.488751	0.847094	385	0.867252	EX	1
-0.29567	9.10606	0.250539	0.624596	0.897232	386	0.912205	EX	1
-0.598016	8.94453	0.941084	0.348722	0.762753	387	0.792583	EX	1
-0.496639	8.30921	0.57553	0.460851	0.839781	388	0.862026	EX	1
0.583741	9.4329	1.13614	0.304793	0.744018	389	0.778463	EX	1
0.166151	9.20687	0.0775208	0.784821	0.937082	390	0.944113	EX	1
0.320442	9.54431	0.363276	0.556483	0.873061	391	0.890289	IN	1
0.470923	8.41876	0.400513	0.537187	0.869122	392	0.887375	EX	0.96875
-0.256033	8.38181	0.145219	0.708958	0.916646	393	0.926474	Astro	0.933333
-0.212257	9.51419	0.178409	0.679261	0.907745	394	0.918785	EX	1
-0.228117	8.33243	0.115442	0.739155	0.924102	395	0.932883	EX	1
1.16392	8.40673	2.00269	0.179224	0.660185	396	0.715875	EX	0.818182
0.377607	8.47417	0.255373	0.621304	0.896658	397	0.911722	EX	1
-0.0387227	8.18114	0.00289096	0.957892	0.987789	398	0.987909	IN	1
0.0552998	8.49079	0.00637154	0.937527	0.981201	399	0.981991	EX	1
-2.34184	8.93191	11.4945	0.0044857	0.164158	400	0.20603	Astro	1
-0.0956234	8.37004	0.0208959	0.887156	0.968543	401	0.971728	EX	1
-0.261974	8.97319	0.218319	0.647627	0.899187	402	0.912481	EX	1
0.045336	9.48155	0.00797397	0.930131	0.979864	403	0.981365	EX	1
-0.944438	8.80045	1.99133	0.180382	0.661108	404	0.716494	EX	0.975
-0.194198	9.0738	0.114474	0.740207	0.924102	405	0.932883	EX	1
-0.0392661	8.7232	0.00198019	0.965161	0.990052	406	0.990431	Astro	1
-1.6153	9.59037	4.93706	0.0450045	0.405282	407	0.477479	OL	0.973684
-0.46866	8.47229	0.361287	0.557552	0.87366	408	0.891108	Ependymal cell	1
0.949247	8.19369	1.08276	0.315998	0.749215	409	0.782618	Endo	1
-0.722428	8.78983	1.39414	0.25769	0.731141	410	0.771891	EX	0.952381
1.37445	8.36673	3.06305	0.102316	0.538609	411	0.602141	EX	0.967742
0.615608	8.17467	0.694973	0.418697	0.810361	412	0.836361	EX	1
0.699225	9.53362	1.81826	0.19927	0.678397	413	0.730476	EX	1
-0.422096	9.36427	0.555804	0.468485	0.84348	414	0.86543	EX	1
-0.618779	9.94696	2.00185	0.17931	0.660185	415	0.715875	EX	1
0.891442	8.43268	1.70473	0.213052	0.693868	416	0.744077	EX	1
0.893641	8.14478	1.24215	0.284122	0.737753	417	0.773966	EX	1
0.487331	9.44627	0.976598	0.340078	0.758948	418	0.789874	EX	1
-0.0886307	8.23368	0.0162982	0.900259	0.974087	419	0.976658	EX	1
2.46055	8.1459	3.75604	0.0747077	0.486449	420	0.559596	OL	0.965517
0.329594	8.90467	0.294496	0.596024	0.885571	421	0.900892	Fibroblast	1
0.504852	8.39207	0.552715	0.469699	0.844248	422	0.86617	EX	1
-0.185153	8.72389	0.0824711	0.77825	0.934123	423	0.941243	EX	1
-0.619485	8.87809	1.12261	0.307578	0.745491	424	0.779891	EX	0.977778
-0.725827	8.9129	1.23839	0.284821	0.737753	425	0.773966	EX	0.977273
-1.21268	8.26441	2.63388	0.127256	0.579927	426	0.640117	EX	1
0.423234	9.32087	0.366961	0.554514	0.873061	427	0.890289	EX	1
0.411768	8.48538	0.397876	0.538511	0.869613	428	0.887696	EX	1
0.464097	8.69708	0.46809	0.505213	0.859478	429	0.879105	IN	1
0.453115	8.81856	0.471452	0.503713	0.858671	430	0.878495	IN	1
-0.678109	8.46291	1.03096	0.327432	0.750574	431	0.782618	EX	1
1.9028	9.00698	4.98188	0.0427549	0.399541	432	0.472236	EX	1
0.241885	9.04501	0.073306	0.790923	0.938124	433	0.944791	Fibroblast	1
0.155453	8.74222	0.0657162	0.801467	0.944385	434	0.950668	EX	1
-0.331209	8.24568	0.161354	0.694074	0.911023	435	0.921474	EX	1
0.0318	8.58501	0.00228352	0.962572	0.98896	436	0.98914	OL	1
0.160902	8.92028	0.0589751	0.811701	0.946762	437	0.95266	EX	1
0.525501	8.76837	0.671261	0.426558	0.812816	438	0.837996	OL	0.955556
0.595064	8.595	0.729591	0.407622	0.802804	439	0.829551	IN	1
-0.817786	8.59345	1.8106	0.200163	0.679175	440	0.731438	Fibroblast	0.823529
0.686383	10.0379	2.05726	0.173789	0.648416	441	0.704007	IN	1
-0.567831	8.39341	0.512667	0.485946	0.847094	442	0.867252	EX	1
-0.728503	8.46021	0.908162	0.357023	0.766882	443	0.79675	EX	1
0.488429	8.7882	0.526119	0.480382	0.845831	444	0.866365	EX	1
0.596388	9.67188	1.68031	0.216176	0.695922	445	0.744419	IN	1
1.39071	8.95578	3.67399	0.0762443	0.48964	446	0.560931	EX	1
0.784988	9.46632	1.4176	0.253909	0.729481	447	0.771891	OL	1
1.01285	8.66266	1.94942	0.184739	0.669381	448	0.725334	OPC	0.886364
0.110964	8.70992	0.03159	0.861517	0.963165	449	0.967041	EX	1
-0.556185	9.63324	1.03614	0.326264	0.750574	450	0.782618	EX	1
-1.15609	8.30324	2.44124	0.140854	0.597696	451	0.655906	EX	1
3.40324	8.7879	13.3384	0.00267725	0.144916	452	0.183269	Micro	1
0.534641	9.25475	0.557342	0.467882	0.843396	453	0.865264	EX	1
0.0995785	8.84327	0.023597	0.880142	0.967372	454	0.97063	EX	1
-2.2309	9.1973	14.9342	0.00176568	0.141091	455	0.178845	Endo	1
-1.12289	8.96638	3.45597	0.0845122	0.495579	456	0.56133	Endo	1
1.06285	8.75642	1.8478	0.195873	0.676209	457	0.728922	IN	1
-1.36289	9.03744	3.5908	0.0792794	0.492749	458	0.561318	IN	1
0.466649	9.34585	0.625526	0.442403	0.833728	459	0.858421	EX	0.986301
0.349134	8.50388	0.122584	0.731955	0.921735	460	0.931061	IN	1
1.87134	8.18704	2.34496	0.149977	0.611494	461	0.667648	Micro	1
-1.4504	9.0087	4.76769	0.0468102	0.409316	462	0.480686	Endo	1
0.0570361	8.6524	0.0031247	0.956318	0.987717	463	0.987768	OL	1
0.337941	8.15538	0.165666	0.690245	0.911023	464	0.921474	EX	1
-0.483043	9.30819	0.593966	0.453903	0.839781	465	0.862026	IN	1
-0.0864165	8.28675	0.0129717	0.910965	0.97492	466	0.977617	EX	1
-0.41988	8.74207	0.301472	0.591749	0.884086	467	0.899443	EX	1
-0.14708	8.16054	0.0338564	0.856693	0.960767	468	0.96557	EX	1
1.25478	8.3321	2.76153	0.11913	0.565472	469	0.626874	Micro	1
0.7031	8.91085	0.978326	0.339666	0.758948	470	0.789874	OL	1
-0.083563	9.27141	0.022897	0.881918	0.968195	471	0.971114	Astro	1
-1.19467	8.82215	2.22102	0.158677	0.625875	472	0.682887	EX	1
0.404583	8.69409	0.275757	0.607843	0.893581	473	0.909251	OL	0.909091
1.77765	8.38938	3.85503	0.0701064	0.471949	474	0.544987	OL	0.861111
0.673101	8.90253	1.10376	0.311521	0.749215	475	0.782618	Mixed	0.510204
0.245251	9.45585	0.199323	0.662205	0.903874	476	0.916432	EX	1
0.327311	8.81292	0.290449	0.598534	0.887725	477	0.902999	EX	1
-0.698157	8.64798	1.36908	0.261812	0.732034	478	0.771891	EX	1
-0.287749	8.55546	0.21378	0.651038	0.90056	479	0.914051	Fibroblast	1
0.0227586	8.88789	0.00151984	0.969462	0.991576	480	0.991804	IN	0.957447
-1.55169	8.78626	4.40985	0.0546462	0.419229	481	0.488551	Endo	1
-0.0995709	9.15933	0.0297605	0.865543	0.963283	482	0.967041	EX	1
0.615646	8.32634	0.655609	0.431877	0.818447	483	0.843451	EX	1
0.258315	9.15137	0.217128	0.648518	0.899187	484	0.912481	EX	1
-0.276201	9.14571	0.195988	0.66485	0.903874	485	0.916432	EX	1
-0.0999171	9.37584	0.0420984	0.840433	0.957091	486	0.962625	EX	1
0.14161	8.89292	0.0400277	0.844349	0.958513	487	0.963684	IN	1
1.03051	9.3894	4.24318	0.0588212	0.429065	488	0.498436	EX	0.9
-0.257636	9.03539	0.0610345	0.808934	0.945964	489	0.952198	Astro	0.981132
0.838634	8.24223	0.910155	0.356513	0.76653	490	0.796239	IN	1
0.316412	8.45898	0.199877	0.661768	0.903874	491	0.916432	EX	1
-0.768966	8.40816	0.918887	0.354288	0.76653	492	0.796239	EX	1
0.648975	7.99327	0.421851	0.526695	0.864628	493	0.882886	IN	0.85
-0.471006	8.91265	0.200383	0.662175	0.903874	494	0.916432	EX	0.931818
-0.282855	10.1827	0.278771	0.605951	0.893581	495	0.909251	IN	1
0.337251	9.82156	0.433804	0.520983	0.864628	496	0.882886	IN	1
-0.840406	9.52402	2.68989	0.123609	0.570241	497	0.631222	IN	1
-0.279545	9.37533	0.158201	0.697231	0.911126	498	0.921474	IN	1
-0.509733	8.39658	0.524175	0.481179	0.845831	499	0.866365	EX	1
-0.0467899	8.78992	0.00485492	0.945452	0.983442	500	0.983903	EX	1
0.526665	9.06689	0.596868	0.452825	0.839147	501	0.862026	IN	1
2.21439	8.38358	7.19679	0.0180498	0.274492	502	0.33747	EX	1
-0.0794867	8.49339	0.0131416	0.910387	0.97492	503	0.977617	EX	1
0.709544	8.92547	1.23145	0.286118	0.737753	504	0.773966	EX	1
-0.321599	8.33847	0.217823	0.647998	0.899187	505	0.912481	EX	0.964286
-0.14361	8.11663	0.0392501	0.845847	0.958513	506	0.963684	EX	1
1.18599	8.05027	1.28647	0.276048	0.735796	507	0.773092	EX	1
0.408868	8.46004	0.309291	0.587034	0.884086	508	0.899373	EX	1
0.815381	9.25062	1.90247	0.18978	0.671359	509	0.725555	EX	0.985294
-0.267698	9.23993	0.127958	0.72612	0.918355	510	0.927847	Astro	1
0.869484	8.94514	0.932104	0.352171	0.764316	511	0.794019	OL	0.98
-0.00971354	9.25223	0.000345832	0.98543	0.995749	512	0.995923	EX	1
0.84936	9.09682	1.35351	0.264419	0.732034	513	0.771891	Endo	1
-0.270883	8.05675	0.134905	0.71898	0.918338	514	0.927847	EX	1
0.503678	9.10295	0.50533	0.489027	0.847094	515	0.867252	IN	1
-0.109634	9.86039	0.0496575	0.82693	0.950226	516	0.955712	EX	1
-1.57541	8.37581	3.30638	0.0908118	0.512423	517	0.577881	EX	1
0.904633	8.9509	2.28243	0.153438	0.615706	518	0.67224	OL	0.981481
-0.741992	8.70215	0.913957	0.355541	0.76653	519	0.796239	OL	1
0.215808	8.37123	0.0626019	0.806122	0.945964	520	0.952198	EX	1
-5.60989	8.87576	12.0626	0.00490833	0.171896	521	0.216159	EX	1
-1.1608	8.50095	2.28975	0.152827	0.614984	522	0.671476	EX	1
1.05816	9.45128	4.02109	0.0649881	0.455824	523	0.52906	EX	1
1.16687	8.97817	3.83914	0.0706206	0.472876	524	0.544987	EX	1
-0.170375	8.62002	0.0585311	0.812397	0.946762	525	0.95266	IN	1
-0.381086	8.51393	0.240996	0.631214	0.898674	526	0.912481	OL	1
1.1509	9.09279	3.03675	0.103662	0.539455	527	0.602272	OPC	0.953846
0.180538	9.36887	0.0913689	0.766959	0.930088	528	0.938066	EX	1
0.544514	9.11354	0.519482	0.483113	0.846128	529	0.866365	EX	0.984127
-1.24331	8.57648	1.92657	0.187898	0.67018	530	0.725555	Endo	1
0.416372	8.80566	0.49101	0.495141	0.850992	531	0.871041	EX	1
1.2205	8.60884	2.44287	0.140731	0.597696	532	0.655906	EX	1
-0.37532	9.21658	0.500946	0.490885	0.847739	533	0.867708	EX	1
0.693356	8.18608	0.620443	0.444223	0.834289	534	0.858617	EX	1
0.0503366	8.61702	0.00652651	0.936773	0.981201	535	0.981991	EX	1
2.08378	8.63446	5.14975	0.0398639	0.390158	536	0.463149	Endo	1
0.360089	8.76262	0.313226	0.584692	0.88337	537	0.898823	EX	1
-0.694769	8.2462	0.782215	0.391637	0.795357	538	0.82399	EX	1
-0.570914	9.03323	0.737829	0.405054	0.801378	539	0.828401	EX	1
0.788145	8.21807	0.917865	0.354547	0.76653	540	0.796239	EX	1
0.642885	9.65876	1.29796	0.274006	0.735796	541	0.773092	IN	1
-2.09927	8.76004	8.58818	0.0111131	0.230099	542	0.284567	Endo	0.944444
0.511428	8.61722	0.572943	0.461841	0.839781	543	0.862026	EX	1
0.27884	9.88211	0.385134	0.544998	0.871887	544	0.889951	EX	1
0.394565	8.79768	0.246056	0.627685	0.897693	545	0.912447	IN	1
0.709999	9.06197	1.48113	0.244034	0.720912	546	0.764815	IN	1
0.231281	8.94774	0.11711	0.737355	0.924102	547	0.932883	Endo	1
0.00482227	9.24959	7.28664e-05	0.993312	0.99612	548	0.996115	IN	1
5.33277	7.86602	9.17779	0.0106774	0.228759	549	0.280315	Endo	1
-0.820534	8.38234	1.5564	0.232981	0.713535	550	0.757865	Fibroblast	1
0.142184	8.83333	0.0606477	0.809106	0.945964	551	0.952198	EX	1
0.353573	8.29617	0.217958	0.647897	0.899187	552	0.912481	EX	1
0.709285	9.0672	1.46576	0.246375	0.721876	553	0.76562	EX	1
0.618264	8.9651	0.913145	0.355748	0.76653	554	0.796239	EX	1
-0.62079	8.14602	0.434711	0.520555	0.864628	555	0.882886	EX	1
-0.0619213	9.08353	0.00992846	0.922064	0.977746	556	0.979904	IN	1
-0.0323736	9.14048	0.00295525	0.957427	0.987789	557	0.987909	EX	0.982759
0.483084	8.74371	0.539136	0.475102	0.845831	558	0.866365	EX	1
-0.69573	9.07565	1.17698	0.29659	0.73956	559	0.773966	EX	0.981132
-0.0461133	10.2458	0.0118917	0.914736	0.976148	560	0.978691	EX	1
-0.402643	8.35886	0.37286	0.55139	0.872426	561	0.890162	EX	1
-0.264438	9.4621	0.325263	0.577645	0.8801	562	0.896293	IN	1
-1.04036	8.54851	2.71631	0.121933	0.570241	563	0.631222	EX	1
-0.783743	9.20599	2.15256	0.164785	0.6356	564	0.6918	EX	0.982456
-0.469526	8.97502	0.729479	0.407657	0.802804	565	0.829551	EX	1
-0.0950704	9.10749	0.0188566	0.892765	0.971709	566	0.974682	EX	1
0.842219	8.2893	1.21259	0.289685	0.737753	567	0.773966	EX	1
-0.548432	8.95174	0.56594	0.464536	0.841103	568	0.863348	Astro	1
0.281275	8.90055	0.219727	0.646579	0.899187	569	0.912481	EX	1
0.958328	9.34533	2.00648	0.17884	0.660185	570	0.715875	EX	1
0.597342	9.26658	0.515845	0.485551	0.847094	571	0.867252	Astro	0.986486
0.158911	9.50861	0.0746961	0.788672	0.938047	572	0.94446	EX	1
0.662632	9.34638	1.09563	0.313244	0.749215	573	0.782618	EX	1
-0.189621	10.0999	0.185667	0.673212	0.905945	574	0.917242	EX	1
0.603132	8.57644	0.746105	0.402499	0.798945	575	0.826172	IN	1
0.774756	8.22532	1.03497	0.326527	0.750574	576	0.782618	EX	0.925926
2.10107	9.1674	10.1181	0.0067845	0.198442	577	0.244741	EX	1
-0.645699	8.35549	0.763706	0.397148	0.798945	578	0.826172	EX	1
0.396857	8.34809	0.275055	0.608296	0.893581	579	0.909251	IN	1
-0.315446	9.05492	0.187541	0.671674	0.905774	580	0.917242	EX	1
0.561768	8.66743	0.758153	0.398825	0.798945	581	0.826172	EX	1
0.708035	9.02879	1.35977	0.263366	0.732034	582	0.771891	EX	0.949153
1.05658	7.97571	1.27454	0.27819	0.735796	583	0.773092	Astro	1
-0.148	9.23005	0.060335	0.809588	0.945964	584	0.952198	EX	1
1.06591	8.79022	1.8714	0.193213	0.676209	585	0.728922	EX	1
1.80912	8.86374	6.48324	0.0235122	0.309898	586	0.378383	Micro	1
1.90981	8.17958	3.72371	0.0744967	0.486449	587	0.559596	Astro	1
-0.834759	8.62574	1.27262	0.278537	0.735796	588	0.773092	IN	1
0.448039	8.73883	0.275581	0.608014	0.893581	589	0.909251	EX	1
0.808967	8.43501	1.16751	0.298465	0.741293	590	0.776722	Endo	1
0.13952	8.70958	0.0455766	0.834074	0.952415	591	0.958168	EX	1
-0.111592	8.13158	0.0248632	0.876996	0.966697	592	0.97011	EX	1
1.02033	9.47464	3.12012	0.0994668	0.533323	593	0.597346	EX	1
0.45352	8.68607	0.485601	0.497486	0.852999	594	0.872892	EX	1
-0.381948	8.69853	0.329278	0.575333	0.8801	595	0.896293	Endo	1
0.00380885	8.32444	3.85761e-05	0.995133	0.996721	596	0.996692	EX	1
0.196879	9.33517	0.128762	0.725158	0.918355	597	0.927847	EX	1
0.248041	9.68384	0.238287	0.633123	0.898674	598	0.912481	EX	1
-1.22588	9.09438	2.21194	0.161116	0.62997	599	0.686554	Astro	1
-0.16476	10.2821	0.171877	0.684832	0.909688	600	0.920237	EX	0.992908
0.150833	8.74603	0.0481686	0.829499	0.950837	601	0.956486	EX	1
-0.458767	7.98415	0.253918	0.622291	0.896807	602	0.9119	OL	0.7
2.46464	9.02697	8.91858	0.00995695	0.225272	603	0.278986	Micro	1
-0.0395034	9.85657	0.00775695	0.931086	0.979864	604	0.981365	EX	1
-0.603653	9.3169	1.02488	0.328815	0.750594	605	0.782618	EX	1
0.891853	9.1936	2.39433	0.144433	0.600669	606	0.656602	IN	1
0.329251	8.04846	0.197464	0.663676	0.903874	607	0.916432	Mixed	0.590909
0.436747	9.52257	0.702882	0.416125	0.808968	608	0.835121	EX	0.988235
-0.75564	9.18747	1.60168	0.226649	0.706714	609	0.754255	EX	1
-1.70565	9.46086	5.56827	0.034835	0.372216	610	0.448322	Astro	0.984375
-0.550053	8.19193	0.584466	0.457461	0.839781	611	0.862026	EX	1
-1.97826	8.86377	9.242	0.00895799	0.216284	612	0.269278	Endo	1
0.0812134	8.33838	0.0126729	0.911992	0.97492	613	0.977617	IN	1
0.18785	8.42487	0.0566243	0.815415	0.946762	614	0.95266	Endo	1
-0.141461	9.31715	0.0496409	0.826959	0.950226	615	0.955712	EX	1
0.809269	8.53161	1.37264	0.261221	0.732034	616	0.771891	Mixed	0.5
0.156295	8.9098	0.0579558	0.813302	0.946762	617	0.95266	EX	1
0.761635	8.24348	1.10224	0.311843	0.749215	618	0.782618	EX	1
2.15193	8.62476	6.91778	0.0199883	0.282085	619	0.344797	OL	0.857143
-0.789064	8.96858	1.39774	0.257105	0.730746	620	0.771891	EX	0.978723
-0.27777	8.74665	0.136916	0.716992	0.917618	621	0.92772	EX	1
5.53429	7.98705	11.2862	0.00581944	0.192271	622	0.240211	OL	1
-0.0594164	8.1819	0.00513503	0.943903	0.983053	623	0.983584	EX	1
0.209116	9.1312	0.0945401	0.763081	0.930088	624	0.938066	IN	1
-0.146129	8.24472	0.0351192	0.854078	0.959942	625	0.964943	EX	0.961538
-0.651579	8.24388	0.748459	0.401777	0.798945	626	0.826172	EX	1
-0.942031	8.26952	1.41012	0.255107	0.730459	627	0.771891	EX	1
0.152942	8.80278	0.0566334	0.815401	0.946762	628	0.95266	EX	1
0.104687	8.81919	0.0219879	0.884268	0.968195	629	0.971114	EX	1
4.09456	8.61586	16.7101	0.00114337	0.119626	630	0.149195	Micro	1
1.09245	9.09246	2.35773	0.147304	0.60636	631	0.662093	EX	1
-1.98375	9.36323	8.35671	0.012016	0.230099	632	0.284567	Astro	1
0.150596	8.98543	0.0532534	0.820887	0.948933	633	0.954824	IN	1
0.961485	8.33852	1.13419	0.305192	0.744018	634	0.778463	Mixed	0.625
-0.279694	8.47089	0.180642	0.677385	0.907638	635	0.918785	EX	0.969697
-0.21167	9.0394	0.127408	0.726543	0.918355	636	0.927847	EX	1
-0.460491	8.13692	0.379279	0.548029	0.871887	637	0.889951	EX	1
0.24922	8.24154	0.0744217	0.78905	0.938047	638	0.94446	IN	1
1.97275	8.50784	4.26624	0.0582216	0.429065	639	0.498436	OL	1
0.109404	8.05846	0.0174949	0.896684	0.973285	640	0.976026	EX	1
0.453933	9.25932	0.699638	0.417177	0.808968	641	0.835121	EX	0.985294
0.450201	9.37789	0.54594	0.472382	0.844836	642	0.866365	OPC	1
0.380733	8.18564	0.190243	0.669471	0.904421	643	0.916713	EX	1
1.68245	9.28666	7.63508	0.0154287	0.265723	644	0.328725	EX	1
1.69573	9.19142	6.34504	0.0247813	0.312692	645	0.380023	EX	1
-0.803673	8.49188	1.50028	0.241158	0.715777	646	0.760167	EX	1
0.524358	8.23015	0.427256	0.524098	0.864628	647	0.882886	EX	1
0.363414	9.22175	0.365563	0.55526	0.873061	648	0.890289	IN	1
-0.48014	8.53965	0.572393	0.462051	0.839781	649	0.862026	EX	1
0.627201	9.72115	1.5326	0.236404	0.713535	650	0.757865	EX	1
0.735386	8.20991	0.588529	0.455934	0.839781	651	0.862026	EX	1
6.42929	8.58236	24.8096	0.000337783	0.118515	652	0.147515	Micro	0.880952
-0.458626	9.08291	0.4719	0.503514	0.858671	653	0.878495	EX	1
1.49114	8.00649	2.21711	0.159019	0.625875	654	0.682887	Micro	1
-0.672956	10.1146	1.27168	0.280108	0.737253	655	0.773966	EX	1
0.474763	8.47684	0.499777	0.491382	0.848014	656	0.867953	EX	1
-0.0103346	9.30219	0.000250277	0.987605	0.995757	657	0.995923	EX	0.940299
1.12309	8.553	2.3106	0.151106	0.611494	658	0.667648	EX	0.891892
0.757636	8.35696	0.681304	0.4232	0.812342	659	0.837707	EX	1
-1.07512	8.24212	1.25384	0.28283	0.737753	660	0.773966	EX	1
-0.640024	9.00518	1.3147	0.271068	0.735796	661	0.773092	IN	1
-0.545114	9.46482	1.36976	0.261699	0.732034	662	0.771891	EX	1
0.277915	8.29931	0.0813444	0.779921	0.93479	663	0.942081	Astro	1
-0.301891	8.96419	0.162953	0.692648	0.911023	664	0.921474	Endo	1
3.32393	8.69431	12.4716	0.00339523	0.159956	665	0.202777	Micro	1
-0.912748	8.17092	1.72527	0.210469	0.693868	666	0.744077	EX	1
0.172257	10.0036	0.0843941	0.775996	0.934005	667	0.941167	EX	1
-0.391022	8.98361	0.377482	0.548966	0.871887	668	0.889951	IN	0.98
0.545342	9.7248	0.820395	0.380632	0.787727	669	0.816635	IN	0.980198
-0.364985	8.94556	0.264568	0.61515	0.896658	670	0.911722	EX	1
1.10525	9.09208	3.56104	0.0804	0.493605	671	0.561318	IN	1
-0.813885	8.78409	1.53087	0.236656	0.713535	672	0.757865	OL	1
-2.72001	8.94437	17.4176	0.000968946	0.118515	673	0.147515	Endo	1
0.276439	8.27407	0.12986	0.724042	0.918355	674	0.927847	EX	0.962963
-0.768192	8.82117	1.57799	0.229934	0.711915	675	0.757865	EX	1
2.01445	8.90982	6.05275	0.0277387	0.326865	676	0.396955	Micro	1
0.396235	9.16636	0.456712	0.510349	0.862957	677	0.88227	EX	1
-2.40088	8.65225	13.5265	0.00254553	0.144916	678	0.183269	Endo	0.818182
0.0621235	8.88602	0.00894754	0.926001	0.979439	679	0.981365	IN	1
0.191274	9.09078	0.105698	0.74998	0.926426	680	0.935032	IN	1
1.04641	8.6558	2.65656	0.125764	0.576264	681	0.637203	EX	0.97619
-0.522327	8.81125	0.578292	0.459799	0.839781	682	0.862026	OPC	1
-4.26122	9.68297	12.8147	0.00405227	0.162164	683	0.202777	EX	1
0.0331465	8.86042	0.00309291	0.956448	0.987717	684	0.987768	EX	1
0.254391	8.47762	0.123533	0.73055	0.92089	685	0.930264	EX	1
0.47663	8.47247	0.478626	0.500538	0.855583	686	0.875512	EX	1
0.816953	9.68759	2.58179	0.130767	0.583223	687	0.643162	EX	1
-0.891421	9.16074	2.03331	0.176148	0.654478	688	0.710334	Endo	1
-0.379515	9.62025	0.630073	0.440786	0.83219	689	0.857262	EX	1
0.65232	8.92233	1.15204	0.301562	0.742375	690	0.777471	Micro	1
1.32971	8.11751	2.59706	0.129725	0.58168	691	0.641642	Endo	1
-0.152538	8.20406	0.0484432	0.829022	0.950837	692	0.956486	IN	1
0.840037	9.23556	1.51903	0.238385	0.713535	693	0.757865	IN	1
-0.659959	9.28984	1.43607	0.250984	0.723647	694	0.765709	EX	1
-0.948223	8.79568	1.59598	0.227433	0.707663	695	0.75544	EX	0.975
-0.679389	8.18826	0.842378	0.374505	0.784305	696	0.813406	EX	1
0.27782	8.52519	0.173149	0.683738	0.909688	697	0.920237	EX	1
0.356666	8.17793	0.240793	0.631357	0.898674	698	0.912481	EX	1
-0.187832	8.99125	0.105568	0.750129	0.926426	699	0.935032	EX	1
2.47331	8.14853	4.74943	0.0471765	0.409316	700	0.480686	Micro	1
1.39749	8.41132	2.78939	0.117442	0.56384	701	0.624243	Micro	1
-0.716537	8.66289	1.19489	0.293091	0.73956	702	0.773966	EX	0.944444
-0.224039	8.79326	0.0949316	0.762608	0.930088	703	0.938066	EX	1
-1.03364	8.8373	2.78479	0.117718	0.56384	704	0.624243	OL	0.72093
3.67044	8.36617	8.37653	0.0119355	0.230099	705	0.284567	Micro	1
0.959443	9.1787	1.84037	0.196721	0.676209	706	0.728922	OPC	0.942029
1.3298	8.13922	2.78339	0.117803	0.56384	707	0.624243	EX	0.884615
0.639305	9.58664	1.56755	0.231401	0.713535	708	0.757865	EX	0.988889
-0.192915	10.0275	0.159057	0.696138	0.911023	709	0.921474	EX	1
-0.0621475	9.49001	0.0146475	0.905417	0.97492	710	0.977617	IN	1
-0.635625	8.83783	0.493564	0.494897	0.850992	711	0.871041	Endo	1
0.408677	9.438	0.745499	0.402686	0.798945	712	0.826172	EX	1
1.17558	9.07679	3.52222	0.0818909	0.494773	713	0.561318	EX	0.983607
-2.6754	8.38417	4.74075	0.0495539	0.413034	714	0.481577	EX	1
-0.729136	10.0101	1.87015	0.193353	0.676209	715	0.728922	Astro	1
0.602996	7.96311	0.435504	0.52018	0.864628	716	0.882886	EX	1
5.93819	8.24305	19.8087	0.000828373	0.118515	717	0.147515	Micro	0.8
0.141931	8.67412	0.0536714	0.820199	0.948933	718	0.954824	EX	1
-0.32241	9.6435	0.373486	0.55106	0.872426	719	0.890162	EX	1
0.407249	8.53347	0.260091	0.618129	0.896658	720	0.911722	EX	1
-0.367467	8.94882	0.330661	0.574541	0.8801	721	0.896293	EX	0.979592
-0.110221	9.09244	0.0274691	0.87077	0.963769	722	0.967356	EX	1
-2.30756	8.76406	4.75015	0.0492022	0.413034	723	0.481577	EX	0.909091
-1.51649	9.13311	2.44319	0.143327	0.59954	724	0.656024	EX	1
-2.27255	9.23767	9.3552	0.00863614	0.216284	725	0.268884	EX	1
0.263214	8.63594	0.159509	0.695731	0.911023	726	0.921474	EX	0.948718
-0.46655	8.28988	0.355028	0.560942	0.875405	727	0.892605	EX	1
-4.07507	9.50921	11.0852	0.00636259	0.198161	728	0.244741	EX	1
-0.638555	9.00169	1.27392	0.278303	0.735796	729	0.773092	EX	1
-1.52929	8.70185	3.19622	0.0958757	0.526766	730	0.590776	EX	1
-0.0978507	8.78936	0.0260058	0.874227	0.964326	731	0.967744	EX	1
-1.66482	8.8674	4.4262	0.0542559	0.417904	732	0.486399	EX	1
0.335791	8.45857	0.213432	0.651301	0.90056	733	0.914051	IN	1
-0.113834	8.64137	0.0361044	0.852071	0.959942	734	0.964943	EX	1
0.317529	9.38345	0.234097	0.636102	0.898674	735	0.912481	EX	1
-0.494986	8.51458	0.535069	0.476741	0.845831	736	0.866365	EX	1
-0.00551081	8.78119	5.92257e-05	0.99397	0.99612	737	0.996115	Fibroblast	1
0.429568	9.50579	0.672973	0.425983	0.812798	738	0.837948	IN	1
0.314036	9.55328	0.327639	0.576274	0.8801	739	0.896293	EX	1
0.0897927	9.38411	0.0223843	0.883237	0.968195	740	0.971114	EX	1
-1.01986	9.88842	4.5472	0.0514677	0.413034	741	0.481577	EX	1
2.14812	7.97378	4.34105	0.0563257	0.424726	742	0.496668	Endo	1
0.529931	9.04959	0.698546	0.417532	0.808968	743	0.835121	EX	1
0.65843	7.99289	0.533595	0.477338	0.845831	744	0.866365	EX	1
0.843072	8.52875	0.926039	0.35248	0.764316	745	0.794019	IN	1
0.67595	8.76587	0.854875	0.371088	0.78044	746	0.809523	EX	1
4.12555	8.63757	16.9776	0.0010735	0.118515	747	0.147515	Micro	1
-0.0683171	8.66889	0.0108504	0.918539	0.977313	748	0.979694	EX	1
0.228426	9.88159	0.214654	0.650378	0.90056	749	0.91386	IN	1
-0.743207	8.76632	1.15288	0.301392	0.742375	750	0.777471	EX	1
-1.0578	8.61834	2.68668	0.123815	0.570241	751	0.631222	EX	0.970588
-0.78751	8.58509	1.15968	0.300027	0.742128	752	0.77709	IN	1
0.0347022	9.27499	0.00438126	0.948177	0.985052	753	0.985545	Endo	1
0.221452	9.64319	0.157258	0.697768	0.911126	754	0.921474	EX	1
0.157897	8.91672	0.0781596	0.78396	0.936733	755	0.943835	EX	1
-1.16505	8.51847	1.94429	0.185281	0.67018	756	0.725555	Endo	1
-0.414197	10.1638	1.21755	0.288742	0.737753	757	0.773966	EX	1
1.4076	8.62445	2.8926	0.111436	0.555793	758	0.617324	Micro	1
-0.415477	8.8199	0.38373	0.545722	0.871887	759	0.889951	IN	1
2.61709	8.6449	8.50697	0.0114206	0.230099	760	0.284567	Endo	1
0.103847	9.0923	0.0292272	0.866741	0.963283	761	0.967041	OL	1
-0.659808	9.07239	1.18388	0.295235	0.73956	762	0.773966	EX	1
-0.950044	8.43183	1.82415	0.198587	0.677576	763	0.730178	IN	0.833333
-0.471461	8.58412	0.363731	0.55624	0.873061	764	0.890289	EX	1
-0.330856	8.92011	0.314259	0.58408	0.88337	765	0.898823	EX	1
-0.0987341	8.78394	0.0271572	0.871499	0.963769	766	0.967356	EX	1
0.425386	8.9298	0.397158	0.538873	0.869613	767	0.887696	EX	1
-0.623265	8.65126	0.325752	0.578425	0.880257	768	0.89656	EX	0.914286
0.201254	8.43351	0.0670352	0.799531	0.943267	769	0.949416	IN	1
-0.803478	9.89992	3.24737	0.0934519	0.521462	770	0.5858	EX	1
-0.473277	9.60079	0.607841	0.448788	0.83629	771	0.860434	OL	1
1.13779	8.70296	2.88284	0.111988	0.555963	772	0.617324	EX	0.953488
-0.6493	9.6985	1.89561	0.190532	0.671359	773	0.725555	EX	1
1.45331	8.4898	2.54171	0.13355	0.591435	774	0.652352	Endo	1
0.756386	8.98443	1.12799	0.306466	0.745319	775	0.779766	Astro	1
-0.518169	9.29251	0.80495	0.385027	0.791324	776	0.81963	EX	1
0.761433	9.91618	2.35155	0.147796	0.606876	777	0.662223	EX	1
0.871634	9.03021	1.37817	0.260307	0.732034	778	0.771891	Fibroblast	1
-2.25509	8.40703	9.53024	0.00816438	0.212144	779	0.264148	Endo	1
-0.135909	9.12165	0.0348759	0.854578	0.959942	780	0.964943	EX	1
-2.54847	9.37781	21.2166	0.0004245	0.118515	781	0.147515	Astro	1
-0.0321746	9.59586	0.00277498	0.958745	0.987857	782	0.987948	IN	1
0.0807133	9.36208	0.0261796	0.873811	0.964326	783	0.967744	EX	1
-0.622142	8.71744	0.975533	0.340333	0.758948	784	0.789874	EX	1
0.287816	9.03329	0.217187	0.648474	0.899187	785	0.912481	EX	1
0.540199	8.39109	0.624377	0.442814	0.833728	786	0.858421	EX	0.967742
-0.579276	10.3822	2.20221	0.160327	0.62997	787	0.686554	EX	0.993197
0.519293	9.65154	1.31859	0.270392	0.735796	788	0.773092	IN	1
0.117794	8.6598	0.0376569	0.848966	0.958729	789	0.96384	EX	1
-0.459409	8.63343	0.381159	0.547052	0.871887	790	0.889951	IN	1
0.634258	9.47772	1.50985	0.239737	0.713535	791	0.757865	EX	1
0.726311	8.01851	0.752785	0.400455	0.798945	792	0.826172	EX	1
1.36649	8.53786	3.6417	0.0774055	0.490664	793	0.560931	EX	1
1.08673	8.65362	2.1834	0.161998	0.630236	794	0.68657	EX	1
0.648163	8.21017	0.674386	0.425509	0.812511	795	0.837834	EX	1
0.343696	9.38556	0.373142	0.551242	0.872426	796	0.890162	IN	0.973684
-1.25947	9.21784	3.4653	0.0841371	0.495579	797	0.561318	OL	1
-0.358423	9.07336	0.440333	0.517912	0.864628	798	0.882886	EX	1
-1.74224	8.91869	6.10851	0.027144	0.322246	799	0.392467	EX	1
0.400472	8.64556	0.184359	0.674779	0.905945	800	0.917242	OL	0.952381
3.52689	8.26387	7.28198	0.0175022	0.274492	801	0.33747	OL	0.964286
3.81367	8.45802	10.193	0.00662904	0.198161	802	0.244741	Micro	1
0.322567	9.59492	0.422964	0.526158	0.864628	803	0.882886	IN	1
0.413521	9.07585	0.5057	0.488871	0.847094	804	0.867252	IN	1
0.673919	9.18245	1.05035	0.323085	0.750136	805	0.782618	IN	1
0.326161	10.0344	0.501067	0.490834	0.847739	806	0.867708	EX	1
-0.0483884	8.93418	0.0057392	0.940701	0.981324	807	0.981991	EX	0.979592
-0.0850085	8.41121	0.0112793	0.916951	0.976971	808	0.979494	EX	0.967742
-0.113452	9.32572	0.0426696	0.83937	0.956722	809	0.96226	EX	1
0.0267672	8.43946	0.00160097	0.968657	0.991561	810	0.991804	EX	1
-0.576708	8.73976	0.682611	0.422766	0.812342	811	0.837707	EX	1
-1.11025	9.08926	3.90864	0.0684031	0.467302	812	0.539317	EX	1
1.28557	8.30715	1.65769	0.219123	0.696479	813	0.744419	EX	1
-0.506048	9.06431	0.73727	0.405228	0.801378	814	0.828401	EX	1
0.325314	8.96323	0.306196	0.588891	0.884086	815	0.899373	EX	0.981132
2.1191	8.84731	6.00236	0.0282892	0.327347	816	0.397868	Micro	1
0.818508	8.24232	0.855539	0.370908	0.78044	817	0.809523	EX	1
0.0166357	9.12624	0.000962337	0.975697	0.994567	818	0.994354	EX	1
0.481171	8.60809	0.612985	0.446915	0.83629	819	0.860434	EX	1
0.603968	9.28235	0.837361	0.37589	0.78655	820	0.815566	EX	1
-1.94878	9.44128	6.7105	0.0226083	0.30461	821	0.373486	OL	1
-0.566969	8.34344	0.371022	0.552616	0.873061	822	0.890289	IN	1
1.13636	8.04539	1.82534	0.198449	0.677576	823	0.730178	IN	0.956522
-0.701335	9.41036	2.09713	0.169949	0.642382	824	0.698778	EX	1
1.41319	8.35785	2.24533	0.156577	0.621112	825	0.677711	EX	1
-0.210281	8.22159	0.0832798	0.777197	0.934005	826	0.941167	EX	1
-0.225288	8.3731	0.0978545	0.759104	0.930088	827	0.938066	EX	1
-0.881047	8.61663	1.5376	0.23568	0.713535	828	0.757865	EX	1
-1.42261	9.3363	4.49952	0.0525456	0.415917	829	0.483541	EX	1
-0.121143	10.0941	0.0752801	0.78787	0.938047	830	0.94446	EX	1
0.383627	8.7448	0.326497	0.576932	0.8801	831	0.896293	EX	0.977778
0.275892	9.6412	0.308465	0.587529	0.884086	832	0.899373	EX	1
0.348192	8.39099	0.158587	0.696563	0.911023	833	0.921474	EX	1
0.628788	9.87902	1.72421	0.210601	0.693868	834	0.744077	EX	1
2.55259	8.20537	5.20872	0.0389034	0.386112	835	0.458904	OL	1
-0.0894991	8.73854	0.013041	0.910729	0.97492	836	0.977617	EX	1
0.975746	8.3373	1.27641	0.277853	0.735796	837	0.773092	Micro	1
1.35001	9.08879	4.72691	0.0476328	0.409609	838	0.480985	Micro	1
0.589654	9.01979	0.883259	0.363496	0.775479	839	0.805266	EX	1
0.0140837	8.16072	0.000326851	0.985835	0.995749	840	0.995923	EX	1
0.349711	9.27529	0.421138	0.52704	0.864628	841	0.882886	IN	1
-0.393558	9.08537	0.462783	0.507597	0.860038	842	0.879503	EX	1
0.111022	8.19749	0.0210689	0.886693	0.968543	843	0.971728	Astro	1
0.0474897	9.00709	0.00622311	0.938257	0.981201	844	0.981991	EX	0.961538
0.0792577	8.61145	0.0106265	0.919381	0.977313	845	0.979694	EX	1
-3.1655	8.57759	7.74964	0.0158612	0.266179	846	0.328725	EX	1
-0.864425	9.39154	2.75144	0.119749	0.566269	847	0.6278	Micro	1
0.000232168	8.59363	4.54007e-09	0.999947	0.999947	848	0.999947	OL	1
1.15141	8.71248	2.78747	0.117557	0.56384	849	0.624243	OL	0.978261
1.85654	8.4681	5.0512	0.0415322	0.39653	850	0.469568	Micro	1
1.41844	9.32382	3.9368	0.0675283	0.464558	851	0.536909	EX	1
0.304902	9.53483	0.402909	0.535989	0.869122	852	0.887375	IN	1
-1.57715	9.54847	5.43705	0.0362322	0.375581	853	0.450064	Astro	1
0.838501	9.10422	2.07435	0.172129	0.646063	854	0.702588	OL	1
-0.148487	9.99698	0.112017	0.7429	0.924972	855	0.934001	IN	1
0.0812841	8.42125	0.0143934	0.906237	0.97492	856	0.977617	EX	1
0.761567	8.64162	1.32129	0.269924	0.735796	857	0.773092	EX	1
0.120033	8.85106	0.0326864	0.859162	0.962255	858	0.966797	EX	1
0.203924	9.41365	0.129069	0.724846	0.918355	859	0.927847	IN	1
1.75044	8.37786	3.15693	0.09768	0.528928	860	0.59327	OL	0.888889
-0.623728	8.49891	0.903964	0.358103	0.767887	861	0.797761	EX	1
0.64604	10.0701	2.26723	0.154715	0.617703	862	0.674443	IN	0.992366
0.15365	9.03319	0.0608856	0.80874	0.945964	863	0.952198	EX	1
0.271643	9.30956	0.297404	0.594234	0.885178	864	0.900291	IN	1
1.21455	8.63809	3.1956	0.0958441	0.526766	865	0.590776	Micro	1
0.184711	9.31468	0.119471	0.73483	0.923705	866	0.932883	EX	0.985507
0.722505	8.49713	1.04439	0.324413	0.750574	867	0.782618	EX	1
1.31503	8.33428	2.68632	0.123838	0.570241	868	0.631222	EX	1
0.0566754	8.85354	0.00932215	0.924473	0.979439	869	0.981365	EX	1
-0.393669	9.78216	0.751106	0.400968	0.798945	870	0.826172	EX	1
-2.29688	8.60945	5.71097	0.0328522	0.361806	871	0.437574	EX	1
-2.86784	8.72251	7.31112	0.018365	0.274492	872	0.33747	EX	1
0.604831	8.5834	0.914621	0.355372	0.76653	873	0.796239	IN	0.947368
-0.291279	8.76846	0.164171	0.691566	0.911023	874	0.921474	EX	1
0.482442	8.92594	0.571977	0.462211	0.839781	875	0.862026	EX	1
0.461096	8.50573	0.410391	0.532282	0.86677	876	0.885518	IN	1
-5.00128	9.81033	19.5503	0.000928136	0.118515	877	0.147515	EX	1
-0.388671	9.88144	0.392578	0.54194	0.871198	878	0.889409	EX	0.990385
-1.12036	8.79979	2.86035	0.113272	0.560889	879	0.622783	EX	1
0.143854	9.02252	0.0500772	0.826213	0.950226	880	0.955712	EX	1
-0.353707	9.22563	0.32156	0.579794	0.880739	881	0.896688	EX	1
-0.26026	8.88108	0.150477	0.704007	0.914702	882	0.924437	EX	1
0.319934	10.0133	0.443736	0.516324	0.864628	883	0.882886	EX	1
0.774865	9.39741	1.89829	0.190238	0.671359	884	0.725555	EX	1
-0.522903	8.82443	0.722796	0.40976	0.804462	885	0.831145	EX	1
0.581462	9.84552	1.824	0.198605	0.677576	886	0.730178	IN	1
1.81839	8.46566	4.36337	0.0557743	0.424392	887	0.495132	Micro	1
3.30301	8.10007	9.98111	0.00708032	0.204353	888	0.252646	Micro	1
0.305608	8.13391	0.137149	0.716763	0.917618	889	0.92772	EX	1
1.84806	9.16706	7.00014	0.0193919	0.279197	890	0.341757	OL	0.8
1.43004	9.26892	4.5469	0.0514744	0.413034	891	0.481577	IN	0.985507
-0.0968799	8.19899	0.013169	0.910294	0.97492	892	0.977617	EX	1
-0.518691	8.48632	0.615582	0.445975	0.835822	893	0.860155	EX	1
-0.188359	9.24201	0.107944	0.747437	0.926243	894	0.935032	Endo	1
0.569661	9.28382	0.891331	0.361379	0.772933	895	0.802773	IN	1
0.695403	8.44998	0.825418	0.379218	0.787727	896	0.816635	EX	1
0.00206903	9.53729	2.07802e-05	0.996428	0.997504	897	0.997468	EX	1
-1.99267	8.47964	6.3176	0.0250427	0.313917	898	0.382314	Endo	1
-0.558479	9.2602	0.868082	0.367526	0.778661	899	0.807888	EX	1
1.14328	8.72129	1.06671	0.321524	0.750136	900	0.782618	Astro	0.977778
0.086655	8.9075	0.0172993	0.89726	0.973285	901	0.976026	EX	1
-0.597327	9.37638	0.885913	0.362798	0.774648	902	0.804568	EX	1
0.378965	8.88747	0.27414	0.608887	0.893581	903	0.909251	IN	1
0.980893	8.16743	1.52852	0.236996	0.713535	904	0.757865	EX	1
0.195021	9.26599	0.103096	0.752965	0.927265	905	0.936	EX	0.956522
0.712896	9.41465	1.60345	0.226406	0.706714	906	0.754255	EX	1
0.624814	8.83891	0.713874	0.412593	0.807498	907	0.834165	Mixed	0.625
-6.44978	9.64513	21.137	0.000689399	0.118515	908	0.147515	EX	1
0.396674	8.64347	0.359693	0.558412	0.874172	909	0.891619	EX	1
1.48147	9.20253	4.75773	0.0470096	0.409316	910	0.480686	IN	1
0.14648	9.05118	0.0582994	0.812761	0.946762	911	0.95266	IN	0.981818
2.462	8.85104	10.2624	0.00648839	0.198161	912	0.244741	Micro	1
1.10877	9.04419	3.25797	0.0929709	0.519933	913	0.584602	EX	1
-0.0111909	8.92241	0.00034171	0.985517	0.995749	914	0.995923	EX	1
1.02761	8.40275	1.27968	0.277266	0.735796	915	0.773092	Astro	0.970588
1.25683	9.58266	4.81164	0.0459423	0.406201	916	0.477479	EX	1
1.38231	8.34841	3.07947	0.101486	0.538609	917	0.602141	EX	1
0.053154	8.66745	0.00638252	0.937473	0.981201	918	0.981991	EX	1
1.07431	8.40995	1.73555	0.209193	0.693868	919	0.744077	Micro	0.71875
-0.059418	8.63644	0.00587063	0.940027	0.981324	920	0.981991	EX	1
0.856458	9.17854	2.12452	0.167372	0.639634	921	0.696064	EX	0.970149
0.188884	8.94645	0.0623526	0.8065	0.945964	922	0.952198	EX	1
0.316893	9.46936	0.35697	0.559886	0.875388	923	0.892605	EX	1
-0.172344	8.10791	0.0526398	0.821903	0.948933	924	0.954824	EX	1
1.62253	8.88052	6.14619	0.0267505	0.321452	925	0.391802	Astro	1
-0.560145	8.34335	0.543056	0.473532	0.845689	926	0.866365	EX	1
-0.720853	8.97657	1.45264	0.248398	0.72275	927	0.765709	EX	1
0.512388	7.93344	0.237856	0.633428	0.898674	928	0.912481	EX	1
-0.556413	8.86597	0.725329	0.408961	0.803522	929	0.83022	EX	0.977778
1.67311	8.57167	5.68213	0.0321028	0.357975	930	0.432948	Micro	1
-0.678148	8.22681	0.971535	0.341291	0.759737	931	0.790519	IN	1
-0.254829	8.36593	0.138404	0.715532	0.916956	932	0.927078	EX	0.965517
0.924007	8.12394	0.86348	0.368762	0.778661	933	0.807888	EX	1
0.120916	9.76477	0.0514685	0.823859	0.950226	934	0.955712	IN	1
0.368334	9.9972	0.709543	0.413979	0.808165	935	0.834776	EX	1
-0.886363	8.1785	1.02983	0.327689	0.750574	936	0.782618	IN	1
0.0689254	8.7555	0.0104374	0.920099	0.977313	937	0.979694	EX	1
0.539898	8.30721	0.489123	0.495957	0.851812	938	0.871832	EX	0.928571
-0.599501	8.63342	0.85481	0.371105	0.78044	939	0.809523	EX	1
-0.958147	9.20888	2.79171	0.117302	0.56384	940	0.624243	EX	1
-1.16117	8.61077	2.78929	0.117447	0.56384	941	0.624243	Endo	1
0.41244	8.99094	0.381733	0.546754	0.871887	942	0.889951	EX	1
0.361101	9.56814	0.521167	0.482417	0.845915	943	0.866365	EX	1
0.851498	8.11932	0.963573	0.343212	0.76064	944	0.79162	Mixed	0.5
-0.427771	8.33888	0.307066	0.588368	0.884086	945	0.899373	EX	1
-2.94754	8.59554	4.73299	0.0512979	0.413034	946	0.481577	EX	0.962963
-0.112648	9.36668	0.0412001	0.842119	0.958116	947	0.963572	EX	1
0.170492	8.64955	0.0791639	0.782615	0.93623	948	0.943443	EX	1
-0.822646	8.60662	1.75821	0.206411	0.690144	949	0.741827	Endo	1
-1.80905	8.76275	8.06795	0.0132643	0.241435	950	0.299445	Endo	1
-2.02827	9.20492	13.5863	0.0025052	0.144916	951	0.183269	Endo	1
2.58182	8.85803	4.96902	0.0449658	0.405282	952	0.477479	Astro	1
-0.0622304	8.361	0.00904764	0.92559	0.979439	953	0.981365	EX	0.931034
0.794385	8.12353	0.80082	0.386215	0.792044	954	0.820463	OL	0.958333
0.35168	8.99281	0.40056	0.537164	0.869122	955	0.887375	EX	1
-0.0827966	9.84047	0.0320406	0.860544	0.963055	956	0.967041	EX	1
-0.0394187	8.61054	0.00343549	0.954102	0.987717	957	0.987768	Endo	1
-0.0704019	8.73119	0.0102919	0.920656	0.977491	958	0.979837	EX	1
1.30408	9.0443	4.52777	0.0519037	0.413034	959	0.481577	IN	1
0.245622	8.93029	0.093873	0.763898	0.930088	960	0.938066	EX	1
-0.548399	8.91136	0.70897	0.414163	0.808165	961	0.834776	EX	1
-0.589036	8.5701	0.868939	0.367297	0.778661	962	0.807888	EX	1
-0.457602	8.09815	0.393778	0.540581	0.870686	963	0.888779	EX	1
-0.194244	9.68928	0.153737	0.700987	0.91343	964	0.923575	EX	1
0.160203	8.64089	0.0640268	0.803977	0.945964	965	0.952198	EX	1
-0.860472	8.75704	1.90076	0.189967	0.671359	966	0.725555	EX	1
0.536164	9.1116	0.576775	0.460377	0.839781	967	0.862026	EX	1
-0.469777	9.01762	0.420046	0.527568	0.864628	968	0.882886	EX	1
-0.144395	8.17425	0.0266397	0.872718	0.963769	969	0.967356	EX	0.833333
0.303241	8.56076	0.190108	0.669581	0.904421	970	0.916713	EX	1
-1.75531	9.71636	9.80898	0.00747329	0.210236	971	0.259719	EX	0.987342
1.19629	8.07092	1.9687	0.182719	0.663975	972	0.719369	EX	1
1.08322	9.0411	3.38211	0.0875545	0.500666	973	0.565297	EX	1
0.135735	8.75618	0.0378556	0.848573	0.958729	974	0.96384	EX	1
0.954329	9.15087	1.95109	0.184564	0.669381	975	0.725334	OL	1
1.41841	8.99544	5.22447	0.0386514	0.385844	976	0.458585	EX	1
1.05008	8.49613	1.3168	0.270703	0.735796	977	0.773092	Astro	1
0.77504	8.95293	1.69732	0.213994	0.694135	978	0.744077	EX	1
-1.34873	8.66578	3.51864	0.0820299	0.494773	979	0.561318	EX	1
0.161321	8.76497	0.0698439	0.795476	0.940708	980	0.947144	EX	1
0.891592	8.6675	1.46948	0.245805	0.721876	981	0.76562	EX	1
-0.832098	8.37212	1.29229	0.275011	0.735796	982	0.773092	IN	1
-1.84432	8.60001	6.69922	0.0216774	0.295825	983	0.363197	Endo	1
0.0599297	9.16571	0.0107256	0.919008	0.977313	984	0.979694	EX	1
-0.855433	9.33465	2.01768	0.177709	0.657184	985	0.713282	OL	0.983607
0.421975	9.58134	0.745083	0.402814	0.798945	986	0.826172	IN	1
-0.176112	8.44959	0.0739248	0.789737	0.938047	987	0.94446	EX	1
0.180038	8.91333	0.0950728	0.762437	0.930088	988	0.938066	EX	1
2.80008	8.35615	8.41805	0.0117687	0.230099	989	0.284567	Micro	1
0.897249	9.06441	2.15683	0.164396	0.635074	990	0.691465	EX	0.983607
-0.527611	9.62533	1.11286	0.30961	0.747036	991	0.781408	IN	1
-0.60324	8.73621	0.772953	0.39438	0.798185	992	0.826172	EX	1
-0.85105	9.00181	1.97679	0.181879	0.661881	993	0.717176	EX	1
0.0835365	8.77308	0.0191045	0.892067	0.971371	994	0.974274	EX	0.977273
0.702143	8.72424	1.24043	0.284441	0.737753	995	0.773966	EX	1
1.74452	9.05343	6.23851	0.0258145	0.317926	996	0.386777	EX	0.983871
-0.0440244	8.90077	0.00498333	0.944736	0.983105	997	0.983584	EX	1
0.554421	8.82108	0.392469	0.5418	0.871198	998	0.889409	Astro	1
-1.09814	8.3331	1.83912	0.196863	0.676209	999	0.728922	EX	1
-0.239459	9.14375	0.182898	0.675504	0.905945	1000	0.917242	EX	0.982456
4.1361	8.6368	14.0228	0.00223231	0.144916	1001	0.183269	Micro	1
1.15422	8.93351	2.09868	0.169801	0.642382	1002	0.698778	EX	0.943396
1.81264	8.1543	3.62852	0.0778854	0.490664	1003	0.560931	IN	1
0.539592	8.31272	0.343152	0.567488	0.878651	1004	0.895924	EX	1
0.07364	8.04818	0.00575004	0.940645	0.981324	1005	0.981991	EX	1
-1.1899	8.95009	3.14597	0.0982078	0.528928	1006	0.59327	Astro	0.978261
0.547658	9.14812	0.46644	0.506465	0.85986	1007	0.879503	EX	0.982759
-0.36894	8.81966	0.316767	0.5826	0.88337	1008	0.898823	EX	1
-0.382678	9.77806	0.806837	0.384486	0.791324	1009	0.81963	EX	1
0.435904	9.03335	0.52281	0.481741	0.845831	1010	0.866365	EX	1
1.54577	9.01405	3.3022	0.091056	0.512649	1011	0.577973	EX	0.981481
1.4795	8.21947	3.63392	0.0776885	0.490664	1012	0.560931	EX	1
-0.0187746	8.43963	0.000532957	0.981913	0.995749	1013	0.995923	EX	1
-0.668351	8.22568	0.591413	0.454855	0.839781	1014	0.862026	EX	1
0.00273761	8.55264	1.36302e-05	0.997107	0.997504	1015	0.997468	OL	0.972973
-2.63791	8.54232	12.0096	0.00386744	0.162164	1016	0.202777	OL	1
-0.383989	9.27221	0.328498	0.57578	0.8801	1017	0.896293	EX	0.984127
0.897181	8.94604	2.21705	0.159023	0.625875	1018	0.682887	EX	1
-0.156663	8.41092	0.0392399	0.845867	0.958513	1019	0.963684	EX	1
-0.211536	8.77477	0.0936088	0.764213	0.930088	1020	0.938066	EX	1
-1.11643	8.84894	3.50964	0.0823809	0.494773	1021	0.561318	EX	1
0.240611	8.9359	0.144989	0.709178	0.916646	1022	0.926474	EX	0.959184
1.48446	8.40555	3.23973	0.0938003	0.522245	1023	0.586631	IN	1
0.657411	8.90964	1.27746	0.277665	0.735796	1024	0.773092	EX	0.82
-2.33281	9.15584	13.0442	0.00289926	0.146787	1025	0.185863	OL	0.96
0.030487	8.94429	0.00206236	0.96443	0.990052	1026	0.990431	Endo	1
0.65157	9.24103	0.864422	0.368508	0.778661	1027	0.807888	EX	1
1.30207	9.41821	5.75169	0.0312257	0.351604	1028	0.425897	IN	0.987342
0.0933892	8.30294	0.0174443	0.896833	0.973285	1029	0.976026	EX	0.965517
-0.80672	9.56081	3.16905	0.0971001	0.528379	1030	0.592142	EX	1
2.2228	9.06574	5.03256	0.0432739	0.399541	1031	0.472236	OL	1
-0.669161	8.84591	1.35371	0.264384	0.732034	1032	0.771891	EX	1
-0.178396	8.93485	0.0626587	0.806036	0.945964	1033	0.952198	Endo	1
0.310682	8.02821	0.149991	0.70446	0.914702	1034	0.924437	EX	1
0.0704007	8.53564	0.0118204	0.914991	0.976148	1035	0.978691	EX	0.885714
-1.61595	8.50289	6.2826	0.0253809	0.315502	1036	0.384785	Astro	1
-0.15784	9.71938	0.116305	0.738222	0.924102	1037	0.932883	EX	0.989011
0.288027	8.40927	0.134591	0.719291	0.918338	1038	0.927847	EX	1
-0.128512	8.92405	0.0529382	0.821408	0.948933	1039	0.954824	EX	0.959184
0.43218	8.62157	0.419081	0.528036	0.864628	1040	0.882886	Fibroblast	1
-0.22744	8.50317	0.0557078	0.817141	0.947295	1041	0.953324	Endo	1
-0.941115	8.96357	2.19328	0.161117	0.62997	1042	0.686554	Endo	1
-1.7574	9.22205	10.2854	0.00644249	0.198161	1043	0.244741	Endo	1
0.290655	8.77541	0.197468	0.663672	0.903874	1044	0.916432	EX	1
0.592557	9.53912	0.915106	0.355248	0.76653	1045	0.796239	EX	1
-0.629333	8.78021	1.11677	0.308792	0.746273	1046	0.780716	EX	1
0.904301	8.85312	2.16117	0.164001	0.634526	1047	0.691175	IN	1
-0.322749	9.30994	0.21915	0.647008	0.899187	1048	0.912481	OL	1
0.258439	8.00307	0.103248	0.752789	0.927265	1049	0.936	Mixed	0.666667
-0.113046	8.23513	0.0270597	0.871728	0.963769	1050	0.967356	EX	1
-1.36478	8.65607	4.45263	0.0536319	0.416767	1051	0.48463	Endo	1
0.874271	9.07605	1.2817	0.276902	0.735796	1052	0.773092	OL	0.984375
1.64586	8.49529	3.95891	0.0668506	0.461159	1053	0.533302	OL	0.894737
-0.483662	9.04038	0.503416	0.489837	0.847094	1054	0.867252	EX	0.980769
0.596219	9.40429	0.591069	0.455988	0.839781	1055	0.862026	Astro	1
-0.326287	8.87318	0.222586	0.644461	0.899187	1056	0.912481	IN	1
-0.722317	8.46048	1.06139	0.320645	0.750136	1057	0.782618	EX	1
-0.672656	9.31142	0.810952	0.384163	0.791324	1058	0.81963	EX	1
-0.11569	8.89327	0.0347628	0.854811	0.959942	1059	0.964943	Astro	1
0.672829	8.32408	0.871363	0.36665	0.778661	1060	0.807888	EX	1
-0.838869	8.89759	1.80836	0.200426	0.679175	1061	0.731438	EX	1
0.492617	9.22418	0.347871	0.56561	0.877779	1062	0.894929	EX	1
0.27323	9.38138	0.232769	0.637053	0.898674	1063	0.912481	IN	1
1.00662	8.62849	1.03994	0.326722	0.750574	1064	0.782618	OL	1
-0.40893	8.17182	0.269733	0.611753	0.894128	1065	0.909622	EX	1
-1.50325	8.78969	4.97576	0.042865	0.399541	1066	0.472236	Endo	1
3.02086	8.51732	5.77944	0.0320765	0.357975	1067	0.432948	Astro	1
-0.132994	8.93595	0.0501429	0.826101	0.950226	1068	0.955712	EX	0.979167
-0.70382	9.25476	1.48111	0.244036	0.720912	1069	0.764815	IN	1
-0.238073	8.55545	0.131721	0.722162	0.918355	1070	0.927847	EX	1
-0.651629	8.27282	0.835646	0.376365	0.786889	1071	0.816222	Astro	0.8
0.143733	8.58583	0.0526362	0.821909	0.948933	1072	0.954824	EX	1
0.190473	9.35357	0.134443	0.719439	0.918338	1073	0.927847	EX	1
-0.364509	10.0633	0.624057	0.442928	0.833728	1074	0.858421	EX	1
2.21845	8.67178	4.54082	0.0526913	0.415917	1075	0.483541	EX	0.93617
-0.566576	9.0219	0.936525	0.349855	0.763236	1076	0.793099	EX	1
1.92399	8.90124	3.38868	0.0892488	0.505349	1077	0.570106	OL	1
2.12655	8.56946	3.69697	0.0770028	0.490664	1078	0.560931	OL	1
0.116867	9.19285	0.0479308	0.829914	0.950837	1079	0.956486	EX	1
0.139722	8.47214	0.0457403	0.833781	0.952415	1080	0.958168	IN	1
2.32072	8.06497	5.52385	0.0342084	0.368658	1081	0.443895	EX	1
0.352931	9.35363	0.533086	0.477544	0.845831	1082	0.866365	EX	1
-0.748699	8.35677	1.10051	0.312209	0.749215	1083	0.782618	EX	1
-1.29408	8.22776	2.7729	0.118437	0.564297	1084	0.625048	EX	1
-0.998744	9.10493	2.49226	0.137084	0.595993	1085	0.655606	Astro	0.962264
0.749557	8.05942	0.845312	0.373699	0.783924	1086	0.813023	EX	1
-0.63173	8.0228	0.554654	0.468936	0.84348	1087	0.86543	Mixed	0.4
-0.669411	9.27572	0.990046	0.336886	0.755507	1088	0.786266	EX	1
1.96422	8.50296	7.49437	0.0162188	0.266179	1089	0.328996	Micro	1
-0.157232	9.01559	0.074741	0.78861	0.938047	1090	0.94446	EX	0.981481
-1.22739	9.65025	7.16115	0.0182848	0.274492	1091	0.33747	EX	1
0.322133	8.42605	0.17199	0.684734	0.909688	1092	0.920237	OL	0.969697
0.397767	8.55181	0.352508	0.562318	0.875405	1093	0.892605	EX	0.864865
-0.0140348	8.49731	0.000502623	0.982435	0.995749	1094	0.995923	EX	0.939394
0.616735	9.47556	1.35688	0.263852	0.732034	1095	0.771891	EX	0.975904
-0.794453	9.23378	2.36168	0.146991	0.60636	1096	0.662093	EX	1
-0.23453	8.922	0.148723	0.705648	0.914702	1097	0.924437	EX	1
-0.407882	8.14219	0.233144	0.636784	0.898674	1098	0.912481	OL	0.833333
0.0732439	8.52828	0.0126642	0.912022	0.97492	1099	0.977617	IN	1
1.46749	9.26653	3.77721	0.0726694	0.478931	1100	0.552004	Astro	1
0.273047	9.01049	0.226175	0.641827	0.899187	1101	0.912481	EX	1
-0.514023	9.61059	1.27602	0.277923	0.735796	1102	0.773092	EX	1
0.359145	8.72351	0.227043	0.641194	0.899187	1103	0.912481	IN	1
1.06294	8.42583	1.89577	0.190513	0.671359	1104	0.725555	IN	1
1.51136	8.79099	4.07284	0.063485	0.447783	1105	0.52048	EX	0.959184
1.46976	8.70263	2.61131	0.128763	0.580472	1106	0.640117	EX	1
1.2384	9.08275	3.0129	0.104902	0.541996	1107	0.603676	EX	1
-1.06721	8.72604	2.43702	0.141171	0.597696	1108	0.655906	EX	1
0.958917	8.13215	1.37712	0.26048	0.732034	1109	0.771891	EX	1
0.862669	8.54941	1.17977	0.296041	0.73956	1110	0.773966	EX	1
-0.835331	8.63852	1.2876	0.275847	0.735796	1111	0.773092	Endo	1
0.594668	9.98818	1.43542	0.251086	0.723647	1112	0.765709	EX	1
-1.80738	8.70421	7.93864	0.0138716	0.245294	1113	0.305056	Endo	1
3.71048	8.38604	11.4573	0.00453469	0.164158	1114	0.20603	Micro	0.911765
-3.09752	9.79259	12.3243	0.00413321	0.162164	1115	0.202777	EX	1
-4.98879	8.39618	18.8299	0.000704485	0.118515	1116	0.147515	OL	1
0.328295	9.41947	0.435065	0.520388	0.864628	1117	0.882886	EX	0.974359
-0.441586	9.08595	0.54449	0.472959	0.845268	1118	0.866365	EX	1
0.118621	8.49468	0.023566	0.88022	0.967372	1119	0.97063	IN	1
-0.328978	8.64723	0.278595	0.60602	0.893581	1120	0.909251	EX	1
0.0867937	9.50453	0.0271623	0.871487	0.963769	1121	0.967356	IN	1
0.0203353	8.14743	0.000565415	0.98137	0.995749	1122	0.995923	EX	1
1.88625	8.66781	6.49405	0.0234162	0.309898	1123	0.378383	IN	1
0.494743	8.61536	0.597166	0.452715	0.839147	1124	0.862026	EX	1
-1.23913	8.39404	1.48125	0.245501	0.721876	1125	0.76562	EX	0.769231
1.26055	8.1132	1.99256	0.180257	0.661108	1126	0.716494	EX	1
1.42491	8.84288	3.03625	0.103688	0.539455	1127	0.602272	EX	0.98
-0.333948	8.58842	0.141271	0.712911	0.916646	1128	0.926606	EX	1
-0.511605	8.5118	0.525048	0.480821	0.845831	1129	0.866365	EX	1
1.00827	8.74241	1.47453	0.245036	0.721876	1130	0.76562	EX	1
1.05706	9.29426	3.56535	0.0802367	0.493605	1131	0.561318	EX	1
0.0341375	8.60801	0.00310481	0.956364	0.987717	1132	0.987768	IN	1
-0.415242	8.39166	0.341667	0.568317	0.878651	1133	0.895924	EX	1
0.405026	8.05371	0.179742	0.67814	0.907745	1134	0.918785	EX	1
0.665969	9.45485	0.967294	0.342402	0.760084	1135	0.790519	IN	1
-0.0202929	8.64222	0.000911519	0.976347	0.994567	1136	0.994354	EX	1
-0.165197	9.20669	0.0782679	0.783815	0.936733	1137	0.943835	EX	1
3.61784	8.29234	7.63698	0.0154502	0.265723	1138	0.328725	Endo	1
-2.00152	8.79132	8.33718	0.012096	0.230099	1139	0.284777	Endo	1
3.12907	8.02388	6.75257	0.0212502	0.293183	1140	0.360205	Micro	0.791667
-0.0174241	9.60375	0.00109948	0.974024	0.994567	1141	0.994354	EX	1
0.420662	9.17105	0.602756	0.450651	0.838211	1142	0.862026	EX	1
0.439631	8.19811	0.307011	0.588401	0.884086	1143	0.899373	EX	1
0.180701	8.83775	0.0915541	0.766731	0.930088	1144	0.938066	IN	1
0.315018	8.93897	0.292856	0.597038	0.886554	1145	0.90182	IN	1
-0.0572234	9.23049	0.0079485	0.930242	0.979864	1146	0.981365	EX	1
0.501346	8.59618	0.446242	0.51516	0.864628	1147	0.882886	Mixed	0.615385
0.397325	8.77554	0.437606	0.519191	0.864628	1148	0.882886	EX	0.909091
3.25082	8.0641	5.205	0.0397756	0.390158	1149	0.463149	OL	1
-0.707111	8.50435	1.25049	0.282577	0.737753	1150	0.773966	EX	1
0.00880356	8.97006	0.000226593	0.988206	0.995757	1151	0.995923	EX	1
0.997001	8.9207	1.9188	0.188007	0.67018	1152	0.725555	OPC	0.981818
0.877538	8.26466	1.06403	0.320067	0.750136	1153	0.782618	EX	1
1.89006	8.4861	4.84117	0.0453699	0.405422	1154	0.477479	Astro	1
-0.213058	8.49791	0.0922342	0.765894	0.930088	1155	0.938066	EX	1
0.183324	9.58826	0.148942	0.705442	0.914702	1156	0.924437	EX	0.965116
-0.310629	9.80224	0.429608	0.522976	0.864628	1157	0.882886	EX	1
-0.398792	8.68029	0.43644	0.519739	0.864628	1158	0.882886	IN	1
-0.135431	8.76971	0.0530728	0.821185	0.948933	1159	0.954824	EX	1
1.02083	8.91408	2.61314	0.12864	0.580472	1160	0.640117	EX	0.981481
0.0690208	9.7574	0.021744	0.884906	0.968195	1161	0.971114	IN	1
1.8302	8.8526	3.91347	0.068948	0.467915	1162	0.53953	OL	0.877193
0.137635	9.06999	0.0506063	0.825314	0.950226	1163	0.955712	EX	1
-1.48507	9.84297	4.66725	0.0504635	0.413034	1164	0.481577	Astro	1
-0.512736	9.35019	0.781599	0.391819	0.795357	1165	0.82399	EX	1
1.03467	8.69567	1.78102	0.20366	0.687944	1166	0.739095	IN	1
0.187994	9.67912	0.106135	0.749483	0.926426	1167	0.935032	EX	1
-0.292332	9.72069	0.35069	0.563315	0.875805	1168	0.892919	EX	1
0.178995	9.79001	0.1294	0.724509	0.918355	1169	0.927847	EX	1
-2.40266	8.80789	5.59254	0.0346703	0.372039	1170	0.447992	EX	1
-0.157387	9.48117	0.0906465	0.767853	0.930436	1171	0.938066	EX	1
-0.421971	9.18374	0.565327	0.464773	0.841103	1172	0.863348	EX	1
-0.701414	9.26119	1.84843	0.195802	0.676209	1173	0.728922	Endo	1
-1.60365	8.26012	2.64772	0.126941	0.579543	1174	0.640117	EX	1
-0.695656	8.5142	1.14788	0.302404	0.743423	1175	0.778463	EX	1
0.846899	9.10014	1.7712	0.20484	0.687944	1176	0.739095	EX	1
0.227457	8.82877	0.0931217	0.764807	0.930088	1177	0.938066	EX	1
-0.470478	8.92348	0.573439	0.46165	0.839781	1178	0.862026	EX	0.958333
0.143703	9.62844	0.093255	0.764644	0.930088	1179	0.938066	IN	1
-0.422426	8.97155	0.485184	0.497668	0.852999	1180	0.872892	EX	1
0.844797	8.73252	1.46076	0.247143	0.72244	1181	0.765709	EX	1
1.30433	8.6404	2.90729	0.110613	0.55577	1182	0.617324	EX	0.926829
1.25607	9.11477	2.88203	0.112034	0.555963	1183	0.617324	OPC	1
-1.66651	9.22496	9.58388	0.00802584	0.212144	1184	0.264148	Endo	1
0.108536	9.74829	0.0245119	0.87805	0.96701	1185	0.970319	OL	1
-0.529803	9.63018	1.05597	0.32184	0.750136	1186	0.782618	EX	1
0.462586	9.26174	0.717017	0.411591	0.806796	1187	0.833341	EX	0.970149
0.633795	8.72403	0.607185	0.449027	0.83629	1188	0.860434	EX	1
-0.188534	9.16422	0.0570987	0.814878	0.946762	1189	0.95266	EX	1
1.38627	9.11807	4.91623	0.0439522	0.400019	1190	0.472615	IN	0.983871
-0.275483	8.42015	0.10635	0.749239	0.926426	1191	0.935032	EX	0.870968
1.03359	8.88741	2.64773	0.126342	0.577858	1192	0.638654	EX	1
-0.359736	8.76329	0.365996	0.555028	0.873061	1193	0.890289	EX	1
1.36434	8.67558	3.22582	0.0944387	0.523515	1194	0.587285	EX	1
-1.23354	8.41545	3.60213	0.0788575	0.492565	1195	0.561318	EX	1
0.684284	8.02723	0.70879	0.414221	0.808165	1196	0.834776	EX	1
0.251958	8.96948	0.125253	0.728763	0.920022	1197	0.929525	OL	1
0.544869	10.2025	1.93625	0.186135	0.67018	1198	0.725555	EX	1
0.0394284	8.93303	0.00340662	0.954295	0.987717	1199	0.987768	EX	0.979592
-0.505648	9.50794	1.09957	0.312407	0.749215	1200	0.782618	EX	1
0.442748	8.78595	0.456709	0.510351	0.862957	1201	0.88227	EX	1
0.255083	8.49856	0.0422972	0.840456	0.957091	1202	0.962625	EX	0.8125
-1.32461	8.95105	4.43612	0.0540207	0.417372	1203	0.485743	Endo	1
-0.13549	9.32384	0.0678008	0.798417	0.94256	1204	0.948738	EX	1
1.61011	8.53364	4.6265	0.0497323	0.413034	1205	0.481577	EX	1
-0.6238	8.55304	0.849891	0.372445	0.781948	1206	0.811063	EX	1
-2.26472	8.74797	11.8664	0.00402882	0.162164	1207	0.202777	Micro	1
1.03601	8.50938	2.29412	0.152465	0.614984	1208	0.671476	EX	1
-0.0581675	9.10778	0.00947381	0.923863	0.97924	1209	0.981365	IN	1
0.392193	9.28073	0.560953	0.466471	0.841649	1210	0.863594	EX	1
-0.798651	8.47464	1.2132	0.28957	0.737753	1211	0.773966	EX	1
1.36966	8.18102	1.32023	0.271615	0.735796	1212	0.773092	Endo	1
-0.364263	8.69538	0.285883	0.601394	0.890389	1213	0.905659	EX	1
-0.981977	9.5365	2.61758	0.128342	0.580472	1214	0.640117	EX	1
0.367841	8.60883	0.230219	0.638889	0.899187	1215	0.912481	EX	1
3.8236	8.45841	8.10582	0.0136681	0.243409	1216	0.302025	Astro	1
1.26398	8.50903	2.07984	0.1716	0.64601	1217	0.702588	Mixed	0.529412
0.530444	9.14068	0.896461	0.360043	0.77139	1218	0.801373	EX	1
0.565341	9.22753	1.01508	0.331056	0.752972	1219	0.784839	EX	1
1.07324	8.41255	1.24339	0.283943	0.737753	1220	0.773966	Micro	1
-0.0554856	9.51987	0.0130593	0.910667	0.97492	1221	0.977617	EX	1
-0.28039	8.36708	0.102064	0.754159	0.928022	1222	0.937006	Ependymal cell	1
0.0818814	8.57742	0.0149335	0.904503	0.97492	1223	0.977617	EX	0.885714
-0.128434	9.17378	0.0427206	0.839276	0.956722	1224	0.96226	EX	1
0.524361	8.49861	0.615408	0.446038	0.835822	1225	0.860155	EX	1
0.0437076	9.41523	0.00639648	0.937405	0.981201	1226	0.981991	EX	1
0.249591	9.16627	0.175655	0.681595	0.908528	1227	0.919456	IN	1
0.91894	8.82989	1.71094	0.212267	0.693868	1228	0.744077	EX	1
-1.00268	8.46979	0.971692	0.342658	0.760084	1229	0.790626	EX	0.967742
1.34501	8.51065	3.03474	0.103766	0.539455	1230	0.602272	EX	1
-0.699143	8.4622	1.19638	0.292801	0.73956	1231	0.773966	EX	1
-0.453394	8.21851	0.373013	0.551309	0.872426	1232	0.890162	EX	1
0.0685042	9.18651	0.0136123	0.908804	0.97492	1233	0.977617	EX	1
0.631227	9.71435	1.24661	0.283294	0.737753	1234	0.773966	EX	1
1.01634	8.85393	1.92929	0.186879	0.67018	1235	0.725555	IN	1
-2.23572	10.0306	14.2357	0.00220306	0.144916	1236	0.183269	EX	1
1.2341	9.2854	4.31693	0.0569289	0.426712	1237	0.498436	Micro	1
-0.478621	9.36412	0.564046	0.46527	0.841103	1238	0.863348	EX	1
-0.271042	8.81305	0.194967	0.665665	0.903874	1239	0.916432	IN	1
0.864761	8.29503	1.30086	0.273495	0.735796	1240	0.773092	EX	1
0.775868	8.0874	1.04331	0.324655	0.750574	1241	0.782618	EX	1
-0.722903	9.16916	1.211	0.289989	0.737753	1242	0.773966	EX	1
1.48682	8.45902	2.70986	0.12234	0.570241	1243	0.631222	Micro	1
-1.47877	9.17395	4.64413	0.0493558	0.413034	1244	0.481577	Astro	1
0.519542	9.39664	0.347775	0.566025	0.877881	1245	0.894967	OL	1
0.982253	9.10003	2.48652	0.137503	0.595993	1246	0.655606	Mixed	0.533333
0.00945404	8.77494	0.000255094	0.987486	0.995757	1247	0.995923	EX	1
0.935585	8.86391	1.98308	0.181229	0.661108	1248	0.716494	IN	1
-0.0600263	9.6908	0.0180595	0.895041	0.973285	1249	0.976026	EX	1
1.66845	8.87193	4.11282	0.0623523	0.443531	1250	0.515793	Micro	1
0.181477	8.47338	0.0696702	0.795725	0.940708	1251	0.947144	EX	1
-0.281766	9.52425	0.336668	0.571127	0.8801	1252	0.896293	EX	1
4.24084	8.73284	7.66916	0.0166165	0.270147	1253	0.333973	OL	1
0.0590428	8.81505	0.00754395	0.932036	0.979993	1254	0.981503	EX	1
0.759919	8.75744	0.792625	0.388589	0.793291	1255	0.822364	Fibroblast	1
2.12031	8.58447	3.49152	0.0848662	0.495579	1256	0.56133	OL	1
-0.255613	9.88273	0.327205	0.576524	0.8801	1257	0.896293	EX	1
2.52901	8.58595	8.68727	0.0107508	0.228759	1258	0.280315	OL	0.704545
-0.498935	8.68555	0.69294	0.419362	0.810637	1259	0.836528	EX	1
-0.970826	9.01424	1.8566	0.194876	0.676209	1260	0.728922	OL	0.979592
1.35371	8.68939	4.00121	0.0655769	0.457849	1261	0.530179	EX	1
-2.51226	8.42888	9.51882	0.00819424	0.212144	1262	0.264148	Endo	1
0.211064	9.02499	0.113233	0.741564	0.924102	1263	0.932883	EX	1
0.729489	8.47456	0.436419	0.520917	0.864628	1264	0.882886	OL	1
0.834674	9.07867	2.18923	0.161478	0.62997	1265	0.686554	EX	1
-0.93916	8.6629	2.08561	0.171047	0.644893	1266	0.701244	EX	1
-0.874638	9.54819	3.37792	0.0877311	0.500666	1267	0.565297	EX	1
-1.54637	9.41572	7.35713	0.017035	0.272722	1268	0.336605	Endo	1
-1.05413	9.65395	4.54079	0.0516111	0.413034	1269	0.481577	EX	1
1.30674	8.36442	2.47338	0.138465	0.59619	1270	0.655674	OL	1
-0.376592	9.81085	0.76225	0.397587	0.798945	1271	0.826172	IN	1
1.19708	9.37693	1.67945	0.218731	0.696114	1272	0.744419	OL	1
-0.457334	9.58108	1.02707	0.328314	0.750574	1273	0.782618	IN	0.987805
-0.353446	9.14396	0.322964	0.578977	0.880564	1274	0.896688	EX	1
-0.71523	8.96528	1.26913	0.279169	0.736337	1275	0.773644	IN	1
-0.353653	8.85264	0.25598	0.620893	0.896658	1276	0.911722	EX	0.977273
0.684932	9.62092	2.26023	0.155306	0.61786	1277	0.674443	IN	1
0.661557	8.1909	0.615649	0.445951	0.835822	1278	0.860155	EX	1
-4.44407	9.33201	15.4088	0.00191697	0.144916	1279	0.182593	EX	1
-0.915275	8.77408	1.18013	0.296122	0.73956	1280	0.773966	EX	1
0.66876	9.38727	1.1343	0.30517	0.744018	1281	0.778463	IN	0.987179
-0.403099	8.94361	0.529078	0.479173	0.845831	1282	0.866365	EX	1
0.0720257	9.3897	0.0199436	0.889739	0.969676	1283	0.972676	EX	1
-0.112045	8.79124	0.0241374	0.878789	0.967372	1284	0.97063	EX	1
-0.0765126	9.44735	0.022385	0.883235	0.968195	1285	0.971114	EX	1
-0.493889	9.17911	0.714218	0.412483	0.807498	1286	0.834165	EX	1
0.603736	8.32593	0.27954	0.606319	0.893581	1287	0.909251	Astro	1
-3.25081	10.2908	9.34874	0.0104253	0.227634	1288	0.279156	EX	1
-1.0506	8.97763	2.80537	0.116486	0.56384	1289	0.624243	EX	1
0.0237122	8.29027	0.000950847	0.975843	0.994567	1290	0.994354	EX	1
0.582797	9.6087	1.4074	0.255543	0.730746	1291	0.771891	EX	0.989247
-0.811553	9.06534	1.93616	0.186146	0.67018	1292	0.725555	Endo	1
0.748014	8.74211	1.32721	0.268901	0.735796	1293	0.773092	EX	0.840909
-1.22193	8.87862	3.49828	0.0828267	0.494865	1294	0.561318	EX	1
0.848752	8.57268	1.32193	0.269812	0.735796	1295	0.773092	EX	1
-1.15001	9.09577	1.94741	0.18656	0.67018	1296	0.725555	EX	1
-0.240599	8.96591	0.0813943	0.779972	0.93479	1297	0.942081	OL	1
-0.202069	8.45115	0.0668738	0.799767	0.943267	1298	0.949416	EX	1
-0.447585	8.39949	0.432778	0.52147	0.864628	1299	0.882886	EX	1
-0.785133	8.41133	0.947377	0.347167	0.761935	1300	0.792133	EX	1
-0.243645	8.27271	0.126888	0.727077	0.918355	1301	0.927847	EX	1
-0.787675	8.64815	1.29295	0.274895	0.735796	1302	0.773092	EX	1
-1.48958	9.28426	8.51161	0.0114028	0.230099	1303	0.284567	Endo	1
0.615625	9.21277	1.19048	0.293946	0.73956	1304	0.773966	EX	1
1.37723	8.52047	2.78198	0.117888	0.56384	1305	0.624243	EX	1
-0.384317	8.90729	0.306328	0.588812	0.884086	1306	0.899373	EX	1
0.789105	9.40318	1.76974	0.205015	0.687944	1307	0.739095	EX	1
2.18427	7.98836	4.24977	0.0586491	0.429065	1308	0.498436	EX	1
-2.05185	9.0806	13.0145	0.00292288	0.146787	1309	0.185863	Endo	1
0.922891	8.46664	1.26523	0.279877	0.737253	1310	0.773966	Micro	1
-4.76026	8.82198	14.9157	0.00206386	0.144916	1311	0.183269	Astro	1
-1.02711	9.30757	3.42442	0.0857958	0.497957	1312	0.563392	EX	1
-0.352429	8.56406	0.262597	0.616457	0.896658	1313	0.911722	Endo	1
-0.0107116	8.26329	0.000216257	0.988478	0.995757	1314	0.995923	EX	1
1.48079	9.56638	5.42214	0.0356471	0.375581	1315	0.450064	EX	1
0.971695	8.01216	1.06421	0.320027	0.750136	1316	0.782618	Mixed	0.571429
-0.379547	8.9726	0.411251	0.531859	0.866643	1317	0.885444	Endo	1
-1.48786	8.67041	4.55522	0.051289	0.413034	1318	0.481577	EX	1
-0.78733	8.56565	1.45262	0.2484	0.72275	1319	0.765709	EX	1
0.175427	8.20718	0.049478	0.827238	0.950226	1320	0.955712	EX	1
-0.481187	8.88429	0.620458	0.444218	0.834289	1321	0.858617	EX	1
0.125212	9.22697	0.0291186	0.866993	0.963283	1322	0.967041	EX	1
-1.15806	8.23394	2.4575	0.139638	0.597328	1323	0.655906	EX	1
0.745912	9.16196	1.25559	0.281639	0.737253	1324	0.773966	OPC	0.985075
-0.493436	9.43193	0.732458	0.406726	0.802804	1325	0.829551	Endo	1
1.44249	8.58039	3.57353	0.0799274	0.493605	1326	0.561318	EX	1
-0.305237	9.35639	0.397643	0.538629	0.869613	1327	0.887696	EX	1
-3.10563	9.77626	9.54161	0.00984649	0.225272	1328	0.278986	EX	0.970149
-3.96912	9.78721	13.004	0.00386537	0.162164	1329	0.202777	EX	1
-0.629138	8.34397	0.747019	0.402219	0.798945	1330	0.826172	EX	1
-0.221404	9.80341	0.178396	0.679272	0.907745	1331	0.918785	EX	1
0.0558426	8.39678	0.0059777	0.939484	0.981324	1332	0.981991	IN	0.966667
0.458969	10.2044	0.952462	0.345918	0.761935	1333	0.792133	EX	1
-0.143402	9.06257	0.0563046	0.815927	0.946762	1334	0.95266	EX	1
-0.281603	9.05647	0.262825	0.616306	0.896658	1335	0.911722	EX	0.962264
-0.947537	9.05567	1.47073	0.246075	0.721876	1336	0.76562	IN	1
0.059683	9.13247	0.00690512	0.93497	0.981201	1337	0.981991	IN	1
-0.23403	9.01061	0.11617	0.738368	0.924102	1338	0.932883	EX	0.963636
-0.396243	8.23314	0.193536	0.666812	0.903874	1339	0.916432	EX	1
-0.249268	8.69325	0.136365	0.717535	0.917845	1340	0.927847	EX	1
1.49364	8.21195	2.4138	0.142934	0.59954	1341	0.656024	EX	1
0.352539	8.57326	0.247756	0.62651	0.897693	1342	0.912447	IN	0.972973
0.701815	8.845	1.38089	0.259858	0.732034	1343	0.771891	EX	1
-0.198281	8.84373	0.0401012	0.844523	0.958513	1344	0.963684	EX	1
2.16335	8.88398	7.29807	0.0174009	0.274492	1345	0.33747	Micro	1
0.663922	9.07667	1.27188	0.278671	0.735796	1346	0.773092	EX	1
0.619121	8.51329	0.385464	0.54557	0.871887	1347	0.889951	Astro	1
-0.249919	10.2785	0.261452	0.61722	0.896658	1348	0.911722	EX	1
-0.0979472	8.88703	0.0224214	0.883141	0.968195	1349	0.971114	EX	1
-1.38547	8.5473	3.45083	0.0847197	0.495579	1350	0.56133	EX	1
-0.797093	8.16109	0.794433	0.388063	0.793291	1351	0.822129	OL	1
3.34256	8.15331	7.21634	0.0179224	0.274492	1352	0.33747	Endo	1
-0.457851	8.96344	0.593052	0.454244	0.839781	1353	0.862026	EX	1
-0.209928	8.82135	0.0969625	0.760167	0.930088	1354	0.938066	EX	1
1.32266	9.35638	2.73355	0.122516	0.570241	1355	0.631222	Astro	1
-0.00855202	8.02602	6.12015e-05	0.99387	0.99612	1356	0.996115	EX	1
0.683623	8.82963	1.1922	0.293612	0.73956	1357	0.773966	EX	1
0.329742	8.61056	0.193281	0.667017	0.903874	1358	0.916432	IN	1
0.355335	8.41219	0.21989	0.646457	0.899187	1359	0.912481	EX	1
-0.300947	8.95379	0.27119	0.610802	0.894128	1360	0.909622	EX	1
0.85905	8.58146	1.37641	0.260598	0.732034	1361	0.771891	EX	1
-2.36006	9.8169	4.81107	0.049703	0.413034	1362	0.481577	EX	1
-0.760153	8.41995	1.12562	0.306957	0.745319	1363	0.779766	EX	1
0.983315	8.64231	2.23325	0.157616	0.623516	1364	0.67998	EX	1
0.30803	8.38447	0.149868	0.704575	0.914702	1365	0.924437	EX	0.870968
0.468737	9.00359	0.400693	0.537097	0.869122	1366	0.887375	EX	1
0.611459	9.27081	1.3218	0.269835	0.735796	1367	0.773092	EX	1
0.262103	9.1904	0.23707	0.633985	0.898674	1368	0.912481	EX	1
-0.131243	8.7067	0.0294072	0.866335	0.963283	1369	0.967041	EX	1
-0.0134264	9.33782	0.000436026	0.98364	0.995749	1370	0.995923	IN	0.985507
-0.70093	8.36437	0.989628	0.336984	0.755507	1371	0.786266	EX	0.931034
0.210235	9.17054	0.110141	0.744978	0.925601	1372	0.934621	EX	1
2.31357	8.41093	6.39493	0.0243142	0.311627	1373	0.379815	Astro	1
0.110578	9.03931	0.0177544	0.896067	0.973285	1374	0.976026	EX	1
0.605075	8.92909	0.728134	0.408079	0.802804	1375	0.829551	EX	1
-0.859854	8.23634	1.51824	0.2385	0.713535	1376	0.757865	EX	0.96
0.717362	9.28506	0.995153	0.335685	0.755507	1377	0.786266	EX	0.957746
0.88179	9.3077	1.61625	0.224659	0.705862	1378	0.753551	EX	0.986667
1.58687	8.70068	4.71674	0.0478406	0.409992	1379	0.481577	Micro	1
-0.552721	8.47179	0.503905	0.48963	0.847094	1380	0.867252	IN	1
0.791651	8.26262	0.975584	0.340321	0.758948	1381	0.789874	Mixed	0.62963
-0.627262	8.50525	0.677227	0.424558	0.812342	1382	0.837707	EX	1
-2.11597	9.16176	9.38209	0.00856164	0.216284	1383	0.268884	Endo	1
1.21925	8.08926	2.1882	0.161569	0.62997	1384	0.686554	EX	1
0.670492	8.60404	0.752983	0.400395	0.798945	1385	0.826172	OL	0.945946
-0.160559	8.73693	0.0300253	0.865138	0.963283	1386	0.967041	IN	1
0.910006	8.2743	1.09079	0.314275	0.749215	1387	0.782618	IN	1
3.83251	8.46964	13.8231	0.00235273	0.144916	1388	0.183269	Endo	1
-0.697762	9.84847	2.51487	0.135454	0.594819	1389	0.655394	EX	1
0.962204	9.27453	2.78443	0.11774	0.56384	1390	0.624243	IN	1
1.26031	8.88127	3.00377	0.105381	0.542307	1391	0.603676	EX	1
-0.157361	9.74104	0.0941552	0.763548	0.930088	1392	0.938066	EX	1
0.904146	8.68999	1.28884	0.275626	0.735796	1393	0.773092	EX	1
0.762352	8.96953	1.73633	0.209096	0.693868	1394	0.744077	EX	1
0.176327	9.07717	0.0686045	0.797255	0.942074	1395	0.948422	EX	1
-0.392388	8.33998	0.3405	0.568971	0.878651	1396	0.895924	Fibroblast	0.964286
-0.464448	9.06414	0.518013	0.483721	0.846128	1397	0.866365	EX	1
-1.20254	8.75848	2.17212	0.163011	0.631666	1398	0.688124	EX	0.916667
-0.0277867	9.76336	0.00327782	0.955166	0.987717	1399	0.987768	IN	1
0.737013	8.23809	1.02081	0.329742	0.751346	1400	0.783534	Micro	1
-0.717026	8.93564	1.69883	0.213801	0.694135	1401	0.744077	EX	1
-0.096496	8.22101	0.0158783	0.901545	0.974087	1402	0.976658	IN	1
2.89204	8.4113	11.426	0.0045763	0.164158	1403	0.20603	Micro	1
0.29408	8.72505	0.244529	0.628745	0.897693	1404	0.912447	EX	1
0.955805	8.5413	1.60303	0.226464	0.706714	1405	0.754255	Micro	1
0.595332	9.26678	1.29755	0.27408	0.735796	1406	0.773092	IN	1
0.0725055	8.65514	0.00894855	0.925997	0.979439	1407	0.981365	IN	1
0.232537	8.81869	0.116443	0.738073	0.924102	1408	0.932883	EX	1
-0.21091	9.21957	0.133439	0.72044	0.918355	1409	0.927847	EX	1
0.0893827	9.1044	0.0195077	0.890942	0.970566	1410	0.973506	EX	0.983333
-0.49851	8.72415	0.325879	0.577709	0.8801	1411	0.896293	EX	1
-0.753833	8.51637	1.28728	0.275903	0.735796	1412	0.773092	EX	1
0.0469659	9.01498	0.00615237	0.938608	0.981201	1413	0.981991	EX	1
0.485093	9.00873	0.699226	0.417311	0.808968	1414	0.835121	EX	0.981481
0.0163881	9.54163	0.00120248	0.972835	0.993811	1415	0.994058	IN	1
0.206704	8.10815	0.0521451	0.822726	0.949387	1416	0.955274	EX	1
0.526381	9.26277	1.01263	0.33162	0.753414	1417	0.784839	EX	1
-0.0799333	9.56553	0.0268176	0.872297	0.963769	1418	0.967356	IN	1
-0.819042	8.22012	0.761063	0.397944	0.798945	1419	0.826172	EX	1
-0.986487	8.97579	2.81271	0.116051	0.56384	1420	0.624243	EX	0.956522
-0.970422	9.01483	1.98209	0.181331	0.661108	1421	0.716494	EX	1
1.00757	9.15268	2.05169	0.174334	0.649483	1422	0.704831	EX	1
1.34182	9.30442	4.91535	0.0439686	0.400019	1423	0.472615	Micro	1
-1.50105	8.30522	3.68837	0.0757337	0.487609	1424	0.560735	EX	1
0.454066	9.4485	0.877437	0.365034	0.776781	1425	0.806423	EX	0.9875
0.00574656	9.09623	8.67396e-05	0.992703	0.99612	1426	0.996115	EX	1
-0.162868	9.21384	0.0954673	0.761961	0.930088	1427	0.938066	EX	0.95082
-0.232849	9.10975	0.171918	0.684796	0.909688	1428	0.920237	EX	1
-0.151032	9.95859	0.099655	0.756975	0.929114	1429	0.937855	EX	1
0.216575	8.95747	0.109612	0.745568	0.925655	1430	0.934621	EX	1
0.477752	9.74349	1.02623	0.328507	0.750574	1431	0.782618	EX	1
-0.115521	9.13549	0.0355581	0.85318	0.959942	1432	0.964943	EX	0.982456
-0.378385	8.62471	0.227465	0.640886	0.899187	1433	0.912481	EX	1
-0.0817759	9.4279	0.0259084	0.87446	0.964326	1434	0.967744	IN	1
2.26828	8.03121	5.12158	0.0403326	0.390158	1435	0.463149	IN	1
0.714506	9.22532	0.870808	0.366908	0.778661	1436	0.807888	EX	1
-0.816651	9.26429	2.57482	0.131246	0.583718	1437	0.643828	EX	0.983333
0.761393	9.56037	2.46543	0.139051	0.59685	1438	0.655799	EX	1
-0.0147755	8.24279	0.000396913	0.984391	0.995749	1439	0.995923	EX	0.884615
-0.292906	9.25749	0.25253	0.623235	0.896807	1440	0.9119	IN	1
0.0166848	8.72147	0.000712908	0.979082	0.995619	1441	0.995539	IN	1
3.04093	7.94071	4.28489	0.0586631	0.429065	1442	0.498436	Mixed	0.695652
0.547532	8.65388	0.526628	0.480174	0.845831	1443	0.866365	EX	1
-0.733241	8.718	0.946281	0.347437	0.761935	1444	0.792133	EX	1
-1.76278	9.21109	8.40148	0.0118349	0.230099	1445	0.284567	Endo	1
0.333851	8.70889	0.204919	0.657825	0.902988	1446	0.916063	EX	1
-1.45145	8.35832	2.19516	0.162139	0.630236	1447	0.68657	EX	0.96
-0.0423795	9.62428	0.00799944	0.93002	0.979864	1448	0.981365	EX	1
1.40761	8.16137	2.43411	0.141391	0.597696	1449	0.655906	EX	1
1.12871	8.2142	1.89542	0.190552	0.671359	1450	0.725555	EX	1
-1.36024	8.82338	2.9803	0.106626	0.545289	1451	0.607144	OL	1
0.435339	8.89899	0.387899	0.543578	0.871887	1452	0.889951	EX	1
-0.160298	8.9029	0.045593	0.834045	0.952415	1453	0.958168	EX	1
-0.12729	9.09125	0.0298159	0.865419	0.963283	1454	0.967041	IN	1
0.413819	8.86805	0.420572	0.527313	0.864628	1455	0.882886	EX	1
0.110432	8.80982	0.0301071	0.864771	0.963283	1456	0.967041	EX	1
-0.734761	8.29703	1.21238	0.289725	0.737753	1457	0.773966	EX	1
-0.532791	9.14536	0.994818	0.335763	0.755507	1458	0.786266	EX	1
2.12615	8.33096	6.91069	0.0200406	0.282085	1459	0.344797	Endo	1
1.69866	8.58549	5.54883	0.0338656	0.366536	1460	0.441774	EX	1
0.0941123	8.90515	0.0274809	0.870743	0.963769	1461	0.967356	EX	0.979167
1.15663	9.34727	3.6524	0.0770184	0.490664	1462	0.560931	EX	1
0.257518	9.33481	0.242732	0.629998	0.898311	1463	0.912481	EX	1
0.437719	8.11782	0.313617	0.58446	0.88337	1464	0.898823	EX	1
-0.979453	8.11734	1.61984	0.224172	0.705862	1465	0.753551	EX	1
0.439883	9.16803	0.576127	0.460623	0.839781	1466	0.862026	EX	1
-0.543313	8.83279	0.564547	0.465075	0.841103	1467	0.863348	IN	0.977273
-0.146078	8.08157	0.0304788	0.863948	0.963283	1468	0.967041	EX	1
-2.60926	8.4248	7.76668	0.01473	0.256855	1469	0.319008	EX	1
-0.228156	8.8299	0.119319	0.734991	0.923705	1470	0.932883	EX	1
0.348586	8.44061	0.23731	0.633815	0.898674	1471	0.912481	IN	1
-1.1167	8.16987	1.91743	0.188156	0.67018	1472	0.725555	EX	1
0.512904	8.35924	0.360944	0.557737	0.87366	1473	0.891108	EX	1
3.3829	8.14849	10.9513	0.00526491	0.178651	1474	0.22457	EX	1
-0.530601	9.43845	1.02261	0.329331	0.751091	1475	0.782962	EX	1
4.47132	8.91687	12.4484	0.00378023	0.162164	1476	0.202777	OL	1
0.543216	8.39792	0.609518	0.448176	0.83629	1477	0.860434	EX	1
1.80436	8.83248	7.3367	0.0171605	0.272722	1478	0.336605	EX	0.959184
-0.236053	8.78902	0.152806	0.701846	0.913878	1479	0.924049	EX	1
1.05465	8.64906	1.91736	0.188163	0.67018	1480	0.725555	Micro	1
0.287107	8.99259	0.143605	0.710499	0.916646	1481	0.926606	OL	1
-0.682791	9.2624	1.46754	0.246103	0.721876	1482	0.76562	EX	1
0.644504	9.14355	0.738836	0.404742	0.801378	1483	0.828401	OL	0.969697
0.325369	8.99069	0.219223	0.646954	0.899187	1484	0.912481	EX	1
0.136412	8.33602	0.0357574	0.852775	0.959942	1485	0.964943	EX	1
-1.97257	8.62577	4.21267	0.0611149	0.438456	1486	0.509691	Astro	1
0.540789	8.24844	0.433861	0.520957	0.864628	1487	0.882886	EX	1
0.735332	8.46995	0.894843	0.360464	0.771633	1488	0.80154	EX	1
0.284852	8.76436	0.191996	0.668052	0.904421	1489	0.916713	EX	1
1.21769	8.67029	1.925	0.187339	0.67018	1490	0.725555	OL	0.954545
-0.587989	8.45984	0.793591	0.388308	0.793291	1491	0.822129	IN	1
1.15901	8.85739	2.12193	0.167614	0.639634	1492	0.696064	Astro	1
0.495047	8.52362	0.414582	0.530226	0.865718	1493	0.884157	EX	1
0.697439	9.21718	1.66384	0.218317	0.696114	1494	0.744419	IN	1
-2.90889	8.75885	9.1438	0.00974699	0.225272	1495	0.278986	EX	1
-0.739178	9.05152	1.69478	0.214318	0.694135	1496	0.744077	EX	1
0.876938	8.32266	0.70657	0.415982	0.808968	1497	0.835121	OL	1
-1.38875	8.61445	3.97834	0.066262	0.459624	1498	0.53189	EX	1
-0.324614	9.01183	0.221884	0.644979	0.899187	1499	0.912481	EX	1
-0.885154	8.58496	0.674934	0.426937	0.812816	1500	0.837996	EX	1
0.368961	8.8054	0.207907	0.655517	0.901006	1501	0.914218	EX	1
-0.0733334	9.73845	0.0246634	0.877487	0.966814	1502	0.970129	EX	1
0.415588	8.59468	0.402439	0.536224	0.869122	1503	0.887375	EX	1
0.722362	9.24853	1.4876	0.243056	0.719711	1504	0.764076	EX	0.985714
0.169869	8.63549	0.0566485	0.815377	0.946762	1505	0.95266	EX	0.815789
-1.51986	9.4199	4.29718	0.0589027	0.429065	1506	0.498436	OL	0.984848
0.936263	9.13587	1.22257	0.289169	0.737753	1507	0.773966	OL	1
-0.891045	9.89589	3.71477	0.0748074	0.486449	1508	0.559596	EX	1
1.09661	8.37439	1.93946	0.185794	0.67018	1509	0.725555	EX	0.96875
0.768303	8.73401	1.07568	0.317526	0.749215	1510	0.782618	EX	1
-0.0911797	8.5423	0.0134497	0.909347	0.97492	1511	0.977617	EX	0.942857
-0.546163	8.28038	0.516802	0.484224	0.846128	1512	0.866365	EX	1
-1.26981	8.88521	2.11968	0.169458	0.642382	1513	0.698778	Astro	1
-0.304258	8.26951	0.209125	0.654582	0.901006	1514	0.914218	EX	1
-0.761827	8.26673	1.18748	0.294532	0.73956	1515	0.773966	EX	1
-0.281489	9.33771	0.256196	0.620747	0.896658	1516	0.911722	Astro	1
-0.532414	8.49443	0.441229	0.517493	0.864628	1517	0.882886	EX	1
2.28254	8.4027	5.60667	0.0330871	0.362802	1518	0.438788	EX	0.941176
0.214598	8.55776	0.101927	0.754318	0.928022	1519	0.937006	EX	0.972222
2.53988	8.55603	10.1125	0.00679649	0.198442	1520	0.244741	Micro	1
0.047058	8.13368	0.00283699	0.958287	0.987791	1521	0.987909	EX	1
0.303139	8.93815	0.222088	0.644829	0.899187	1522	0.912481	IN	1
0.581417	8.95463	0.764234	0.396989	0.798945	1523	0.826172	IN	1
1.08287	9.26203	3.64092	0.0774339	0.490664	1524	0.560931	EX	1
0.44785	8.41569	0.253462	0.622601	0.896807	1525	0.9119	EX	1
0.86992	8.5396	1.3057	0.272644	0.735796	1526	0.773092	EX	1
0.167999	9.04342	0.0478574	0.830042	0.950837	1527	0.956486	OPC	0.981481
-1.45125	9.06634	5.65776	0.0324168	0.358584	1528	0.433879	Astro	1
-0.562922	9.418	0.745404	0.402715	0.798945	1529	0.826172	IN	0.985714
-0.373675	8.69305	0.157878	0.697679	0.911126	1530	0.921474	OL	1
-1.00271	9.40764	3.90601	0.0684854	0.467302	1531	0.539317	EX	1
0.324324	9.27985	0.364306	0.555932	0.873061	1532	0.890289	IN	0.80303
-0.205511	8.32732	0.0922525	0.765871	0.930088	1533	0.938066	EX	0.928571
0.460741	8.7743	0.464488	0.506829	0.859897	1534	0.879503	EX	1
-0.257971	8.35752	0.128932	0.724985	0.918355	1535	0.927847	EX	1
0.0606107	9.1798	0.011786	0.915114	0.976148	1536	0.978691	EX	1
0.162751	9.05261	0.0733318	0.790561	0.938124	1537	0.944646	EX	1
-0.872884	9.5884	2.89841	0.11111	0.55577	1538	0.617324	EX	1
1.82579	9.20788	7.04958	0.0190439	0.279197	1539	0.341757	Micro	1
0.521948	8.73239	0.706114	0.415082	0.808968	1540	0.835121	EX	1
0.664283	9.78234	1.5796	0.229708	0.711915	1541	0.757865	EX	1
-0.218832	8.71897	0.104992	0.750786	0.926426	1542	0.935092	EX	1
0.104726	8.22656	0.0170195	0.898089	0.973285	1543	0.976026	IN	1
0.113534	9.90496	0.0739309	0.789729	0.938047	1544	0.94446	EX	0.990909
1.58491	9.0953	5.11764	0.0403986	0.390158	1545	0.463149	EX	1
-0.278916	9.27693	0.277985	0.606411	0.893581	1546	0.909251	EX	1
0.31815	8.41946	0.198359	0.662967	0.903874	1547	0.916432	IN	1
2.06511	8.26505	4.40503	0.0547619	0.419229	1548	0.488551	Micro	1
-1.13967	8.72926	2.31444	0.150792	0.611494	1549	0.667648	Astro	1
0.64395	9.30927	1.55641	0.23298	0.713535	1550	0.757865	EX	1
0.699664	8.91131	1.29762	0.274066	0.735796	1551	0.773092	EX	1
5.90659	8.22327	19.2018	0.000933009	0.118515	1552	0.147515	Micro	1
-0.45897	8.37776	0.437154	0.519403	0.864628	1553	0.882886	IN	0.965517
0.351383	9.86562	0.621602	0.443807	0.834289	1554	0.858617	IN	1
0.163911	9.22176	0.0752241	0.787946	0.938047	1555	0.94446	EX	1
0.681343	8.62248	0.793717	0.388272	0.793291	1556	0.822129	Astro	0.880952
0.605285	8.70915	0.881498	0.363961	0.775811	1557	0.805534	EX	1
1.24852	9.05592	3.62097	0.0781623	0.490664	1558	0.560931	Micro	1
1.36846	9.01191	5.28985	0.037626	0.380262	1559	0.453015	EX	1
-1.08243	8.63299	2.5899	0.130213	0.581787	1560	0.642149	Endo	1
-2.33044	8.92882	10.1956	0.00662355	0.198161	1561	0.244741	EX	0.95
-1.32599	8.82496	3.8089	0.0716123	0.476972	1562	0.549428	Endo	1
0.306031	9.96858	0.326549	0.576902	0.8801	1563	0.896293	EX	1
-0.395707	8.44986	0.346692	0.565521	0.877779	1564	0.894929	EX	1
0.390645	8.81063	0.175073	0.682593	0.909279	1565	0.920237	Astro	1
-3.70058	9.68563	7.06068	0.0216076	0.295825	1566	0.363197	EX	0.983051
-0.562658	9.11932	0.866896	0.367844	0.778661	1567	0.807888	EX	1
0.992028	8.74883	2.09527	0.170125	0.642382	1568	0.698778	EX	1
0.189249	8.23605	0.0526085	0.821955	0.948933	1569	0.954824	IN	1
0.443998	8.48302	0.418718	0.528212	0.864628	1570	0.882886	IN	1
0.770443	9.27105	1.31441	0.271119	0.735796	1571	0.773092	EX	1
0.795699	8.7542	1.41002	0.255122	0.730459	1572	0.771891	Mixed	0.636364
-0.88745	9.86004	3.46269	0.0842419	0.495579	1573	0.561318	EX	1
-1.28761	8.78815	4.55153	0.051371	0.413034	1574	0.481577	Endo	1
0.466841	8.42005	0.41624	0.529417	0.865472	1575	0.88364	EX	1
0.305109	8.28786	0.158545	0.696601	0.911023	1576	0.921474	EX	1
0.578668	9.25056	0.467835	0.506206	0.85986	1577	0.879503	Fibroblast	1
0.606179	8.83767	0.772891	0.394399	0.798185	1578	0.826172	EX	1
0.330131	8.81178	0.286218	0.601183	0.890389	1579	0.905659	EX	1
-0.021028	8.53517	0.000787935	0.978009	0.995452	1580	0.995401	EX	0.972222
-0.160209	8.63449	0.0571806	0.814529	0.946762	1581	0.95266	EX	1
0.196078	8.87841	0.107942	0.74744	0.926243	1582	0.935032	EX	1
0.315606	8.46978	0.113461	0.741546	0.924102	1583	0.932883	IN	1
0.664488	8.87706	1.14266	0.303463	0.743713	1584	0.778463	EX	1
-1.02532	10.2211	5.39619	0.0360254	0.375581	1585	0.450064	EX	1
0.175292	9.27569	0.0944227	0.763224	0.930088	1586	0.938066	IN	0.984848
1.33221	8.35147	3.21727	0.0948338	0.52451	1587	0.588333	EX	0.9375
0.648497	8.36247	0.676584	0.424773	0.812342	1588	0.837707	EX	1
0.41979	8.35946	0.377929	0.548732	0.871887	1589	0.889951	EX	0.933333
-0.432697	9.72394	0.96742	0.342282	0.760084	1590	0.790519	EX	1
-0.81491	8.9035	0.893233	0.36207	0.773751	1591	0.803749	EX	0.977273
0.467333	8.10771	0.375142	0.55019	0.872426	1592	0.890162	EX	1
0.642297	8.17011	0.751786	0.40076	0.798945	1593	0.826172	EX	1
0.249892	9.00484	0.138738	0.715206	0.916956	1594	0.927078	IN	1
1.04569	8.22384	1.69323	0.214516	0.694135	1595	0.744077	EX	1
-0.480824	9.30969	0.364452	0.556659	0.873061	1596	0.890289	OL	1
-1.466	8.40508	3.56454	0.0802674	0.493605	1597	0.561318	EX	1
0.251848	8.50863	0.120285	0.733965	0.923531	1598	0.932871	EX	1
-0.0212264	9.69092	0.00229914	0.962445	0.98896	1599	0.98914	EX	1
-0.104068	8.42567	0.0209667	0.886966	0.968543	1600	0.971728	EX	1
0.631121	8.95134	0.656681	0.431509	0.818368	1601	0.843431	EX	1
-1.0272	8.58265	2.06939	0.172609	0.646813	1602	0.702771	EX	1
-3.3502	9.09273	5.66319	0.0356613	0.375581	1603	0.450064	EX	1
0.695913	8.86086	1.35001	0.265009	0.732056	1604	0.771891	IN	0.959184
0.636686	9.2589	1.16469	0.299026	0.74195	1605	0.77709	EX	1
-1.15724	8.75534	2.68929	0.123648	0.570241	1606	0.631222	EX	1
-3.93188	8.93403	19.1277	0.000659945	0.118515	1607	0.147515	Astro	1
-2.06863	8.54812	9.30412	0.00877967	0.216284	1608	0.269278	Endo	1
-1.21526	8.26949	2.70717	0.12251	0.570241	1609	0.631222	EX	0.96
0.310731	8.66275	0.100238	0.756681	0.929114	1610	0.937855	Astro	1
-1.18406	9.4165	5.89092	0.0295529	0.337306	1611	0.40907	EX	0.985075
0.528524	8.69494	0.509758	0.487164	0.847094	1612	0.867252	Endo	1
0.305052	8.57834	0.141061	0.712947	0.916646	1613	0.926606	EX	0.894737
0.0913229	8.67613	0.015242	0.903527	0.97492	1614	0.977617	EX	1
0.0425505	9.31418	0.00546788	0.942117	0.9816	1615	0.982178	EX	1
0.981589	9.24861	3.22568	0.0944454	0.523515	1616	0.587285	EX	1
0.255479	8.67542	0.0943685	0.763289	0.930088	1617	0.938066	EX	1
-0.0638675	8.44708	0.00746767	0.932379	0.979993	1618	0.981503	EX	1
-0.534452	9.40847	0.826772	0.378839	0.787727	1619	0.816635	IN	1
-2.61554	9.71904	9.72612	0.00861994	0.216284	1620	0.268884	EX	1
0.48221	8.36055	0.454619	0.511305	0.863407	1621	0.882718	EX	1
-2.11624	9.45491	6.53056	0.0246444	0.312536	1622	0.380023	EX	0.982759
0.901527	8.42053	1.3566	0.263898	0.732034	1623	0.771891	EX	1
0.28155	8.04613	0.107704	0.747708	0.926243	1624	0.935032	EX	1
-0.0983308	8.27961	0.0137116	0.908473	0.97492	1625	0.977617	OPC	1
3.05249	8.5163	13.2898	0.00271249	0.144916	1626	0.183269	Micro	1
-0.288713	8.43671	0.184255	0.674378	0.905945	1627	0.917242	EX	0.967742
-2.91957	9.08548	6.87327	0.0218959	0.297193	1628	0.36461	EX	1
0.837131	8.53945	1.44427	0.2497	0.723647	1629	0.765709	EX	0.888889
-0.37713	9.18087	0.379749	0.547785	0.871887	1630	0.889951	EX	1
-0.27016	8.70303	0.080866	0.780667	0.93479	1631	0.942081	EX	1
-0.385155	8.88767	0.292193	0.597449	0.88664	1632	0.901877	IN	1
0.0238646	8.71648	0.000666583	0.979792	0.995653	1633	0.995539	EX	1
1.06389	8.34595	1.61181	0.225263	0.706163	1634	0.753746	EX	1
-0.514347	8.34026	0.4168	0.529144	0.865472	1635	0.88364	EX	1
-0.456012	9.33881	0.5694	0.463201	0.839781	1636	0.862026	EX	1
-0.342543	9.16319	0.407212	0.533851	0.868118	1637	0.88672	EX	1
-0.646274	9.13472	1.19736	0.292611	0.73956	1638	0.773966	IN	1
0.129583	10.14	0.0845981	0.775493	0.933939	1639	0.941167	EX	1
1.01168	8.66113	2.47087	0.13865	0.59619	1640	0.655674	Micro	0.97619
-2.16602	8.7629	8.00182	0.013571	0.243409	1641	0.302025	EX	1
1.96937	7.92476	2.034	0.177702	0.657184	1642	0.713282	OL	1
-0.546056	8.7438	0.701547	0.416557	0.808968	1643	0.835121	EX	1
0.558702	8.70474	0.414519	0.530257	0.865718	1644	0.884157	Endo	1
0.35441	8.71868	0.299014	0.593248	0.885113	1645	0.900291	EX	0.976744
-0.647426	8.43471	0.749084	0.401586	0.798945	1646	0.826172	IN	1
-0.606203	8.43562	0.936879	0.349767	0.763236	1647	0.793099	EX	1
0.0698579	9.08968	0.0115199	0.916074	0.976756	1648	0.979314	IN	0.912281
1.75894	9.24007	8.70763	0.010678	0.228759	1649	0.280315	EX	1
0.697413	8.40746	0.800174	0.386401	0.792044	1650	0.820463	EX	1
2.06192	8.3206	3.35684	0.0893568	0.505349	1651	0.570106	Astro	1
0.146216	8.63516	0.0567997	0.815136	0.946762	1652	0.95266	EX	0.974359
-0.298444	9.6722	0.340653	0.568885	0.878651	1653	0.895924	EX	1
2.95183	9.12293	6.61418	0.0240267	0.311627	1654	0.379815	Astro	1
-2.41328	8.64715	9.51848	0.00819513	0.212144	1655	0.264148	Endo	1
0.630868	9.25741	0.843463	0.374206	0.784305	1656	0.813358	EX	1
-3.67137	9.54304	11.3447	0.0059319	0.193442	1657	0.240899	EX	1
0.00384283	9.48252	6.48801e-05	0.993689	0.99612	1658	0.996115	EX	1
1.06519	8.35397	1.62382	0.223635	0.705461	1659	0.753547	EX	1
-0.394972	8.05042	0.245633	0.627978	0.897693	1660	0.912447	EX	1
2.36735	8.14781	4.7772	0.0466208	0.409316	1661	0.480686	Micro	1
2.63028	8.68189	8.91818	0.00995824	0.225272	1662	0.278986	Micro	1
0.388064	8.36711	0.274759	0.608487	0.893581	1663	0.909251	EX	0.8
-1.11961	8.31151	2.33019	0.149511	0.611437	1664	0.667207	EX	0.72
-0.336329	8.79512	0.17557	0.681668	0.908528	1665	0.919456	OL	0.976744
-0.650218	8.32922	0.805679	0.384818	0.791324	1666	0.81963	IN	1
-0.863045	8.35415	1.6633	0.218387	0.696114	1667	0.744419	EX	1
-0.390143	9.43413	0.681086	0.423272	0.812342	1668	0.837707	EX	1
-0.668649	9.13679	1.09042	0.314355	0.749215	1669	0.782618	EX	1
0.247941	8.49303	0.103389	0.752627	0.927265	1670	0.936	EX	1
1.7547	9.072	4.46849	0.0532615	0.416635	1671	0.483541	EX	0.984375
0.823877	9.23148	1.51401	0.239122	0.713535	1672	0.757865	EX	1
-1.18842	8.39925	3.46241	0.0842529	0.495579	1673	0.561318	EX	1
-1.40473	9.5635	4.54984	0.0519118	0.413034	1674	0.481577	Endo	1
-0.35072	8.56679	0.301122	0.591962	0.884086	1675	0.899443	EX	1
-0.70395	8.94574	0.991402	0.336566	0.755507	1676	0.786266	EX	1
0.786403	8.64766	0.826686	0.378863	0.787727	1677	0.816635	EX	1
1.24111	8.63407	3.05334	0.102811	0.539455	1678	0.602272	OL	1
1.2915	9.34433	5.41397	0.0357657	0.375581	1679	0.450064	Micro	1
-1.2731	8.23951	3.38154	0.0875784	0.500666	1680	0.565297	EX	1
-0.368233	8.49011	0.252016	0.623586	0.896807	1681	0.9119	EX	1
-0.300109	10.0225	0.297845	0.593963	0.885178	1682	0.900291	IN	1
-0.451307	8.71769	0.351838	0.562685	0.875405	1683	0.892605	OL	0.975
1.50208	8.94501	5.37725	0.0363045	0.375581	1684	0.450064	EX	0.925926
0.329255	9.03848	0.328216	0.575942	0.8801	1685	0.896293	EX	1
2.61357	8.70287	5.47526	0.0361383	0.375581	1686	0.450064	Astro	1
-0.454341	8.24942	0.43751	0.519236	0.864628	1687	0.882886	EX	1
0.273827	8.53184	0.163507	0.692155	0.911023	1688	0.921474	IN	1
0.0930201	9.41056	0.0355755	0.853145	0.959942	1689	0.964943	IN	1
0.447123	8.12237	0.332299	0.573606	0.8801	1690	0.896293	EX	1
-0.433124	8.38305	0.358538	0.559036	0.874604	1691	0.892146	IN	1
2.06648	8.28914	4.62707	0.0497199	0.413034	1692	0.481577	IN	0.862069
-0.0439695	8.85933	0.00292774	0.957646	0.987789	1693	0.987909	OL	1
0.398844	9.16536	0.402077	0.536405	0.869122	1694	0.887375	EX	1
0.0327158	8.1501	0.00152377	0.969422	0.991576	1695	0.991804	EX	1
-0.720059	9.12317	0.749547	0.402526	0.798945	1696	0.826172	EX	0.865385
0.20238	8.38868	0.0736236	0.790155	0.938099	1697	0.94461	OPC	1
-0.182675	9.69974	0.11468	0.739984	0.924102	1698	0.932883	EX	1
1.16569	9.85451	5.67306	0.0322192	0.357975	1699	0.432948	EX	1
-0.33636	8.94792	0.248104	0.626269	0.897693	1700	0.912447	IN	1
0.33484	9.38356	0.463311	0.507359	0.860038	1701	0.879503	EX	1
0.578258	8.81339	0.588557	0.455924	0.839781	1702	0.862026	EX	1
0.660799	9.4551	1.33883	0.266908	0.735447	1703	0.773092	EX	1
1.02626	8.35904	2.19358	0.161091	0.62997	1704	0.686554	EX	1
-1.04803	10.3537	7.5588	0.0158514	0.266179	1705	0.328725	EX	1
6.62319	8.71562	10.2682	0.00923382	0.219218	1706	0.271988	Astro	1
-1.06084	8.49644	2.41263	0.143023	0.59954	1707	0.656024	EX	1
0.429683	8.51805	0.296642	0.594702	0.885178	1708	0.900291	EX	1
-1.06736	9.3095	2.9036	0.110819	0.55577	1709	0.617324	EX	1
-1.21287	9.87994	8.12571	0.013003	0.240078	1710	0.296753	EX	1
-1.09967	8.62573	2.49175	0.137122	0.595993	1711	0.655606	EX	0.971429
1.51486	8.9458	5.04117	0.0417065	0.396686	1712	0.469568	EX	1
-0.0554655	8.7213	0.00777739	0.930995	0.979864	1713	0.981365	IN	1
0.24595	8.6363	0.144845	0.709315	0.916646	1714	0.926474	EX	1
-0.461971	8.66061	0.38565	0.544732	0.871887	1715	0.889951	EX	0.864865
-0.724335	9.08147	1.77349	0.204564	0.687944	1716	0.739095	EX	1
-0.0909537	8.42029	0.0158865	0.90152	0.974087	1717	0.976658	EX	0.96875
-1.73739	8.77014	5.22	0.0387227	0.385844	1718	0.458585	EX	1
2.54889	8.22811	7.52228	0.0160584	0.266179	1719	0.328725	Micro	1
0.813316	8.66902	1.68355	0.215758	0.695465	1720	0.744419	EX	0.97619
0.945943	8.99952	2.61634	0.128425	0.580472	1721	0.640117	EX	1
-0.969946	8.35576	1.25504	0.281741	0.737253	1722	0.773966	EX	1
0.475059	8.86134	0.573199	0.461742	0.839781	1723	0.862026	EX	1
-0.193053	9.7891	0.211163	0.653024	0.901006	1724	0.914218	EX	1
-1.11758	8.64048	3.02443	0.1043	0.539996	1725	0.602389	EX	1
-0.244553	8.857	0.169778	0.686648	0.909688	1726	0.920237	EX	0.978261
-0.236433	8.68605	0.142289	0.711762	0.916646	1727	0.926606	EX	1
-1.51816	8.41138	4.94454	0.0434311	0.399541	1728	0.472236	Endo	1
-0.416531	8.44459	0.26987	0.611663	0.894128	1729	0.909622	OL	1
-0.313521	8.66496	0.193383	0.666935	0.903874	1730	0.916432	EX	1
0.731176	9.26978	1.52038	0.238187	0.713535	1731	0.757865	IN	1
-0.587012	8.8466	0.992453	0.336319	0.755507	1732	0.786266	IN	1
0.656938	8.56144	0.909994	0.356554	0.76653	1733	0.796239	EX	1
1.09531	8.56323	2.59165	0.130093	0.581787	1734	0.642149	EX	1
-0.317338	9.70107	0.445554	0.515479	0.864628	1735	0.882886	EX	1
-0.0804467	8.45431	0.0134514	0.909342	0.97492	1736	0.977617	Astro	0.935484
0.520792	8.52022	0.511166	0.486574	0.847094	1737	0.867252	EX	1
-0.0971695	9.28696	0.0125699	0.912523	0.975041	1738	0.977787	Astro	1
-0.84744	8.54861	0.693491	0.420357	0.811312	1739	0.837119	EX	1
-0.542175	10.0893	1.51572	0.23887	0.713535	1740	0.757865	EX	1
0.807303	9.23019	1.315	0.271016	0.735796	1741	0.773092	IN	0.984375
-0.435383	8.25087	0.369485	0.553173	0.873061	1742	0.890289	EX	1
-0.199775	8.6184	0.0894343	0.769361	0.930571	1743	0.938336	Endo	1
-0.799219	8.61105	1.41355	0.254556	0.730459	1744	0.771891	EX	1
-0.24666	8.1984	0.0710056	0.793825	0.940708	1745	0.947144	IN	1
0.209443	8.8863	0.109441	0.745759	0.925655	1746	0.934621	EX	1
-1.39133	8.84586	4.57072	0.0509455	0.413034	1747	0.481577	Endo	1
-2.58171	8.51266	9.59314	0.00800219	0.212144	1748	0.264148	Endo	1
-1.63885	9.19159	2.64068	0.12943	0.58168	1749	0.641642	EX	1
-0.56104	8.3263	0.532495	0.477784	0.845831	1750	0.866365	EX	1
-0.978738	9.5016	2.81483	0.115925	0.56384	1751	0.624243	EX	1
0.212265	9.50414	0.19034	0.669393	0.904421	1752	0.916713	EX	1
-0.802055	9.13041	1.36313	0.262804	0.732034	1753	0.771891	IN	1
0.785376	8.76529	1.69718	0.214012	0.694135	1754	0.744077	Micro	1
-0.647681	8.49863	0.698935	0.417405	0.808968	1755	0.835121	EX	1
-1.05835	8.29511	2.10747	0.16897	0.642382	1756	0.698778	EX	0.961538
-0.679165	9.48907	1.68597	0.215446	0.695465	1757	0.744419	EX	1
0.533952	8.92409	0.6766	0.424768	0.812342	1758	0.837707	EX	1
1.062	8.52332	2.26296	0.155075	0.61786	1759	0.674443	EX	0.972222
-0.564439	9.16559	0.864004	0.368621	0.778661	1760	0.807888	IN	1
-0.671426	9.41898	1.75111	0.207278	0.691201	1761	0.742358	EX	1
-0.0636431	9.22609	0.0133761	0.909595	0.97492	1762	0.977617	EX	1
-1.5298	8.50775	2.19809	0.162555	0.630876	1763	0.687378	EX	0.966667
-4.69458	8.81344	24.9447	0.000206131	0.118515	1764	0.147515	OL	1
0.805003	8.10282	1.09919	0.312488	0.749215	1765	0.782618	IN	1
2.71859	8.30231	4.9955	0.0433492	0.399541	1766	0.472236	OL	1
1.54077	9.12987	4.44742	0.0537544	0.416767	1767	0.48463	Micro	1
-0.481092	9.3915	0.816189	0.381821	0.788448	1768	0.817256	IN	0.985294
0.153043	8.55232	0.0611385	0.808352	0.945964	1769	0.952198	EX	1
0.567356	8.6043	0.570238	0.462879	0.839781	1770	0.862026	EX	1
0.302345	8.6462	0.193678	0.666698	0.903874	1771	0.916432	EX	1
0.347593	8.44183	0.208155	0.655326	0.901006	1772	0.914218	Endo	1
-0.590076	9.57758	1.52478	0.237543	0.713535	1773	0.757865	EX	1
0.235246	10.0481	0.332839	0.573299	0.8801	1774	0.896293	EX	0.984252
-1.28268	9.06326	2.9007	0.110981	0.55577	1775	0.617324	EX	1
0.458532	8.9532	0.609252	0.448273	0.83629	1776	0.860434	EX	1
1.18528	8.41832	2.37869	0.145651	0.603515	1777	0.659805	EX	1
0.340755	9.57173	0.571539	0.462379	0.839781	1778	0.862026	EX	1
0.759193	8.24764	1.05792	0.321409	0.750136	1779	0.782618	EX	1
-0.257754	8.90039	0.159892	0.695386	0.911023	1780	0.921474	EX	1
2.02157	8.53105	4.44648	0.0537763	0.416767	1781	0.48463	Astro	1
-0.0685607	8.8358	0.0107284	0.918997	0.977313	1782	0.979694	EX	1
0.219139	8.47926	0.0948081	0.762757	0.930088	1783	0.938066	Micro	0.969697
-0.969995	8.58786	1.66726	0.21787	0.696114	1784	0.744419	Endo	1
0.874799	9.0759	1.75118	0.207269	0.691201	1785	0.742358	EX	1
-0.104754	9.056	0.0382348	0.847827	0.958529	1786	0.963684	EX	1
1.06049	9.41109	2.43774	0.141117	0.597696	1787	0.655906	Astro	1
2.18958	8.87266	4.40671	0.0562635	0.424726	1788	0.496668	OL	0.983333
-0.670844	9.2	1.45274	0.248382	0.72275	1789	0.765709	EX	1
-0.265	8.74637	0.203352	0.659044	0.903217	1790	0.916255	EX	1
0.681108	8.95899	1.05901	0.321169	0.750136	1791	0.782618	IN	1
-0.261949	8.3988	0.103881	0.75206	0.927265	1792	0.936	EX	1
1.67372	9.12697	5.13019	0.0401886	0.390158	1793	0.463149	EX	0.952381
-0.80866	9.41679	1.5333	0.236303	0.713535	1794	0.757865	Endo	1
-1.53597	8.52751	5.12691	0.0402434	0.390158	1795	0.463149	Endo	1
1.42613	8.94884	3.96173	0.0667648	0.461159	1796	0.533302	IN	1
0.00687027	8.87791	0.000135041	0.990895	0.99612	1797	0.996115	EX	1
0.0281181	8.66201	0.00182592	0.966529	0.990594	1798	0.990938	EX	1
0.283372	8.3906	0.138187	0.715744	0.916956	1799	0.927078	IN	1
-0.278841	8.97505	0.184712	0.674	0.905945	1800	0.917242	EX	1
4.2279	8.71194	19.3098	0.000634297	0.118515	1801	0.147515	Micro	1
0.820719	8.39671	1.33761	0.267116	0.735447	1802	0.773092	EX	1
0.610974	8.40554	0.437706	0.519144	0.864628	1803	0.882886	EX	1
-0.375395	8.75058	0.295951	0.595127	0.885272	1804	0.900291	EX	1
0.28793	8.57582	0.144058	0.710065	0.916646	1805	0.926606	Mixed	0.657895
-0.245531	9.08153	0.18355	0.674962	0.905945	1806	0.917242	EX	1
-0.907839	9.25399	2.70592	0.122589	0.570241	1807	0.631222	EX	1
-1.49571	8.45823	1.99948	0.181386	0.661108	1808	0.716494	Endo	1
0.0614509	9.57974	0.0179541	0.895346	0.973285	1809	0.976026	EX	1
0.301205	9.91048	0.338976	0.569826	0.87889	1810	0.895976	EX	1
-0.192774	8.47194	0.0621955	0.806738	0.945964	1811	0.952198	EX	1
0.541185	8.37496	0.475892	0.501744	0.856478	1812	0.876403	EX	1
-0.803723	8.27257	1.16231	0.299501	0.742128	1813	0.77709	EX	1
-0.795369	8.44749	1.45726	0.247683	0.72275	1814	0.765709	EX	1
-1.7525	8.43708	5.27477	0.0378597	0.380262	1815	0.453015	EX	1
-0.339254	8.94482	0.311024	0.586	0.884086	1816	0.899373	EX	0.9375
-0.302821	9.2549	0.270977	0.610941	0.894128	1817	0.909622	EX	1
-2.06985	8.30563	6.23407	0.0258585	0.317926	1818	0.386777	Endo	1
-0.561744	8.99579	1.00603	0.333146	0.753791	1819	0.784839	EX	1
0.684362	9.57642	1.83683	0.197127	0.676209	1820	0.728922	IN	1
1.14112	8.59182	2.35818	0.147268	0.60636	1821	0.662093	EX	1
0.208034	9.4651	0.0918115	0.766654	0.930088	1822	0.938066	EX	1
-0.146325	8.68615	0.0433457	0.838122	0.956167	1823	0.961792	EX	1
-0.686238	9.38315	1.87652	0.192642	0.676209	1824	0.728922	EX	1
-3.93839	8.60565	22.0811	0.000356527	0.118515	1825	0.147515	OL	1
-0.856049	9.31111	2.75761	0.11937	0.565543	1826	0.626874	EX	1
0.426959	8.83402	0.406615	0.534147	0.868118	1827	0.88672	EX	1
1.55134	8.81902	3.47793	0.0836321	0.495579	1828	0.561318	OL	0.944444
1.63068	8.02913	2.61661	0.128407	0.580472	1829	0.640117	Mixed	0.681818
6.29116	8.48804	19.2296	0.0009279	0.118515	1830	0.147515	Micro	1
0.242036	8.99499	0.149504	0.704915	0.914702	1831	0.924437	EX	1
-0.514963	8.85049	0.711096	0.413481	0.808165	1832	0.834776	Micro	1
0.774484	8.23793	0.8189	0.381054	0.787727	1833	0.816635	Mixed	0.576923
0.338033	8.86998	0.262649	0.616423	0.896658	1834	0.911722	EX	0.959184
0.386775	8.89746	0.300719	0.592207	0.884086	1835	0.899443	OL	1
-0.248454	9.29181	0.212603	0.651929	0.900666	1836	0.914164	EX	1
-0.901843	9.15241	2.3091	0.15123	0.611494	1837	0.667648	Endo	1
-0.368312	9.26338	0.209559	0.654804	0.901006	1838	0.914218	OL	0.985507
-0.745036	8.19428	1.03336	0.326889	0.750574	1839	0.782618	EX	0.916667
-0.746482	9.37287	1.70884	0.212531	0.693868	1840	0.744077	EX	1
0.675054	8.15422	0.351456	0.563641	0.875805	1841	0.892975	EX	1
1.38417	8.36833	2.72731	0.121244	0.570241	1842	0.631222	Micro	1
-1.39069	8.31603	3.62406	0.0780487	0.490664	1843	0.560931	EX	1
0.997328	8.9395	1.84902	0.195735	0.676209	1844	0.728922	EX	1
-1.21541	9.43515	6.38823	0.0243763	0.311627	1845	0.379815	EX	1
0.596017	8.258	0.445707	0.515408	0.864628	1846	0.882886	EX	1
0.118521	9.6793	0.0610948	0.808419	0.945964	1847	0.952198	EX	1
0.489841	9.22284	0.447034	0.514793	0.864628	1848	0.882886	IN	0.984848
-0.991543	8.63557	1.23312	0.286807	0.737753	1849	0.773966	Micro	1
-1.11217	8.58699	2.9942	0.105887	0.543725	1850	0.605114	EX	1
-0.80336	8.84202	1.1702	0.297931	0.741293	1851	0.776252	EX	1
-0.447275	9.03254	0.513664	0.485529	0.847094	1852	0.867252	EX	1
0.917001	9.22803	2.6684	0.124993	0.57378	1853	0.634691	EX	1
-0.138929	9.4257	0.0697981	0.795542	0.940708	1854	0.947144	EX	1
-0.00991227	8.88685	0.000210984	0.988619	0.995757	1855	0.995923	EX	1
-0.471064	8.49239	0.394361	0.540286	0.870686	1856	0.888779	EX	0.83871
-2.00722	8.70659	8.66217	0.0108413	0.228759	1857	0.280953	Endo	1
-0.607213	8.45968	0.494393	0.493685	0.850236	1858	0.869829	IN	1
-2.90911	8.53675	12.8151	0.00308697	0.151988	1859	0.192727	Astro	1
-0.262709	9.13639	0.139599	0.714366	0.916956	1860	0.927078	OPC	1
-0.909183	9.56658	3.4108	0.0863574	0.498491	1861	0.56393	EX	1
-2.92123	9.08659	7.1395	0.019935	0.282085	1862	0.344797	EX	1
0.912765	8.59683	1.72836	0.210084	0.693868	1863	0.744077	Micro	1
1.70852	8.40102	3.14585	0.0982135	0.528928	1864	0.59327	Endo	1
-1.43119	8.69213	3.50505	0.0825607	0.494773	1865	0.561318	EX	1
-0.840134	9.00084	1.70539	0.212968	0.693868	1866	0.744077	EX	1
0.695226	8.19144	0.789389	0.389533	0.793927	1867	0.82297	EX	0.777778
1.25613	8.5055	3.21004	0.0951696	0.52521	1868	0.588876	EX	0.972222
-0.201838	8.81748	0.0780148	0.784155	0.936733	1869	0.943835	IN	1
-1.57903	8.79171	4.54094	0.0516077	0.413034	1870	0.481577	Astro	1
1.8322	8.79339	5.06336	0.0413219	0.39653	1871	0.469568	EX	0.980392
0.691947	8.4846	0.821022	0.380455	0.787727	1872	0.816635	IN	0.971429
4.25557	8.73032	18.7889	0.000710892	0.118515	1873	0.147515	OL	0.829787
-0.189229	9.13343	0.105583	0.750111	0.926426	1874	0.935032	EX	1
0.453383	8.65374	0.402858	0.536015	0.869122	1875	0.887375	Astro	1
0.106138	9.18139	0.0317467	0.861178	0.963165	1876	0.967041	EX	1
0.181163	8.99168	0.0707482	0.794189	0.940708	1877	0.947144	IN	1
-1.10354	8.26436	1.83966	0.196802	0.676209	1878	0.728922	IN	1
0.612812	8.67453	0.995724	0.335551	0.755507	1879	0.786266	EX	1
2.6734	8.71015	9.67506	0.00779651	0.212144	1880	0.263897	OL	1
0.267701	8.79262	0.171434	0.685214	0.909688	1881	0.920237	EX	1
0.459825	9.1579	0.547755	0.471661	0.84475	1882	0.866365	EX	1
-0.608577	8.96798	1.04972	0.323224	0.750136	1883	0.782618	EX	1
-0.692621	8.27317	0.910152	0.356513	0.76653	1884	0.796239	EX	1
1.4934	9.69708	4.24059	0.0604621	0.436265	1885	0.506489	EX	1
-0.00407755	8.89804	5.59928e-05	0.994137	0.99612	1886	0.996115	EX	0.978723
-0.812094	8.76225	1.18206	0.295592	0.73956	1887	0.773966	EX	1
-0.820254	8.62761	1.23126	0.286155	0.737753	1888	0.773966	IN	1
0.784164	8.67362	1.05051	0.323048	0.750136	1889	0.782618	IN	1
2.00229	9.12686	8.8457	0.0101995	0.226646	1890	0.279156	Micro	1
0.948553	9.20198	1.54948	0.234026	0.713535	1891	0.757865	OL	1
0.374784	9.11791	0.202689	0.660075	0.903734	1892	0.916432	OL	0.969231
1.02567	9.43784	0.964108	0.346413	0.761935	1893	0.792133	OL	0.989247
-0.97912	8.87348	1.51825	0.238498	0.713535	1894	0.757865	IN	0.97561
0.299282	8.27877	0.139469	0.714493	0.916956	1895	0.927078	EX	0.962963
0.75117	8.52202	1.14287	0.303419	0.743713	1896	0.778463	EX	1
-0.483772	9.5955	0.769191	0.395503	0.798945	1897	0.826172	EX	1
-0.831901	8.82136	1.6615	0.218624	0.696114	1898	0.744419	EX	1
-0.14237	8.94919	0.0600035	0.810101	0.946123	1899	0.952326	EX	1
0.115285	9.88839	0.068133	0.797936	0.942435	1900	0.94868	EX	0.869159
1.72424	8.33294	3.46037	0.084335	0.495579	1901	0.561318	EX	1
-0.352277	10.0127	0.560682	0.466577	0.841649	1902	0.863594	EX	1
0.181473	9.30155	0.122497	0.731635	0.921735	1903	0.931061	EX	1
0.654446	9.09097	0.772607	0.394483	0.798185	1904	0.826172	Fibroblast	1
-1.17172	9.74431	2.8816	0.113813	0.560916	1905	0.622783	Astro	1
-0.334118	8.62591	0.275392	0.608078	0.893581	1906	0.909251	Endo	1
-1.55218	8.34573	4.12684	0.0619606	0.441997	1907	0.513765	Endo	1
0.761261	8.52697	1.1562	0.300725	0.742128	1908	0.77709	EX	1
0.171935	9.06055	0.0995865	0.757056	0.929114	1909	0.937855	EX	1
-0.248875	8.92816	0.148953	0.705432	0.914702	1910	0.924437	Mixed	0.693878
-0.157656	8.85064	0.0573135	0.814318	0.946762	1911	0.95266	EX	0.909091
-0.0931312	7.9969	0.0148299	0.904833	0.97492	1912	0.977617	EX	1
-0.466889	8.63285	0.539333	0.475023	0.845831	1913	0.866365	EX	0.945946
0.612349	8.51604	0.549774	0.47086	0.844503	1914	0.866365	EX	1
0.228195	8.52716	0.117881	0.736527	0.924102	1915	0.932883	EX	0.971429
0.260137	8.39121	0.13337	0.720508	0.918355	1916	0.927847	EX	0.96875
-0.239597	8.28972	0.129921	0.72398	0.918355	1917	0.927847	EX	1
-4.25045	9.40463	10.9707	0.00656434	0.198161	1918	0.244741	EX	1
-0.784315	8.41996	0.768287	0.395874	0.798945	1919	0.826172	IN	1
1.36845	9.38355	5.56342	0.0336672	0.365967	1920	0.441477	EX	1
0.306588	8.2627	0.143218	0.71087	0.916646	1921	0.926606	IN	1
-0.041462	8.68191	0.00309911	0.956404	0.987717	1922	0.987768	EX	1
0.280018	8.98979	0.208339	0.655185	0.901006	1923	0.914218	EX	1
-0.463601	9.46679	0.669097	0.427287	0.812816	1924	0.837996	EX	1
1.54937	8.47526	3.58473	0.0795063	0.492939	1925	0.561318	Micro	1
0.0202177	9.12391	0.00102767	0.974886	0.994567	1926	0.994354	EX	1
1.84332	8.14607	3.0265	0.104193	0.539996	1927	0.602389	EX	1
-2.26707	9.11121	12.2187	0.00364494	0.162164	1928	0.202777	Endo	1
-0.884836	9.08985	1.76621	0.205441	0.687944	1929	0.739095	EX	1
0.486906	9.04328	0.505905	0.488785	0.847094	1930	0.867252	IN	1
0.41979	8.35946	0.377929	0.548732	0.871887	1931	0.889951	IN	1
-0.313723	8.7037	0.0821612	0.779149	0.934756	1932	0.941909	OL	1
1.72328	9.05636	6.54059	0.0230079	0.307303	1933	0.375859	EX	1
0.575041	9.28198	1.13607	0.304807	0.744018	1934	0.778463	EX	1
-1.23708	8.78274	2.92496	0.109631	0.55389	1935	0.616116	Endo	1
0.771171	8.06679	0.933834	0.350526	0.764036	1936	0.794019	OL	0.782609
2.75677	8.32137	6.80918	0.0208076	0.290267	1937	0.355372	Micro	1
1.00538	9.07088	1.85558	0.194992	0.676209	1938	0.728922	EX	1
-1.3241	9.4053	3.06918	0.103747	0.539455	1939	0.602272	OL	1
0.255754	8.49995	0.123718	0.730358	0.92089	1940	0.930264	EX	0.939394
3.5467	8.27887	11.1733	0.0049289	0.171896	1941	0.216159	Micro	1
0.48334	8.52103	0.455955	0.510694	0.862957	1942	0.882285	EX	1
-0.751391	8.81335	1.18434	0.295146	0.73956	1943	0.773966	EX	1
0.566042	8.53461	0.638917	0.437667	0.827546	1944	0.852654	EX	1
-1.92851	8.66312	6.38046	0.0244486	0.311627	1945	0.379815	Endo	1
0.188889	8.48956	0.086864	0.772597	0.932915	1946	0.940514	EX	0.969697
-0.282118	8.13378	0.114049	0.740671	0.924102	1947	0.932883	EX	0.958333
-1.36273	9.0879	6.10256	0.0272067	0.322246	1948	0.392467	Endo	1
0.930071	8.4636	1.60024	0.226846	0.706714	1949	0.754255	EX	1
0.499129	9.58687	1.06025	0.320897	0.750136	1950	0.782618	EX	1
0.86062	8.948	1.66239	0.218506	0.696114	1951	0.744419	Astro	1
-0.259567	8.98911	0.176683	0.680721	0.908528	1952	0.919456	IN	0.96
-0.312895	8.86023	0.240055	0.631876	0.898674	1953	0.912481	EX	1
-1.33095	8.28712	3.42266	0.0858683	0.497957	1954	0.563392	EX	1
0.623104	8.67	0.679599	0.423767	0.812342	1955	0.837707	EX	1
-0.497674	8.5296	0.627083	0.441848	0.83357	1956	0.858421	EX	1
0.706908	9.0713	1.29655	0.274257	0.735796	1957	0.773092	EX	1
-2.41983	8.59296	8.3055	0.0122271	0.230845	1958	0.285687	EX	1
1.05156	8.4932	1.63934	0.221552	0.700652	1959	0.748557	EX	1
-2.77279	9.40288	10.1551	0.00751999	0.210236	1960	0.259719	EX	1
-0.0143967	8.71597	0.000433021	0.983696	0.995749	1961	0.995923	EX	1
-1.00257	8.78898	1.82417	0.198585	0.677576	1962	0.730178	EX	1
0.461955	8.39874	0.451205	0.51287	0.864628	1963	0.882886	IN	1
0.296165	8.67162	0.139899	0.714074	0.916956	1964	0.927078	Astro	1
0.467451	8.27095	0.432861	0.52143	0.864628	1965	0.882886	EX	1
0.742231	8.82686	1.07457	0.317768	0.749215	1966	0.782618	EX	1
0.52102	8.5352	0.575922	0.460702	0.839781	1967	0.862026	EX	1
0.129715	9.09105	0.0370201	0.850231	0.959088	1968	0.964168	IN	1
0.235905	9.44831	0.209969	0.653935	0.901006	1969	0.914218	EX	1
-0.936147	9.01047	2.13328	0.166558	0.639492	1970	0.695761	Endo	1
0.748268	8.36802	0.982376	0.338701	0.758678	1971	0.789769	Endo	1
-0.650269	8.51689	0.825081	0.379313	0.787727	1972	0.816635	EX	1
-0.180416	8.95129	0.100081	0.756475	0.929114	1973	0.937855	EX	1
0.566154	8.97274	0.5999	0.451704	0.838926	1974	0.862026	EX	0.981818
0.343705	8.43836	0.274431	0.608699	0.893581	1975	0.909251	EX	1
-0.0388977	9.07695	0.00367747	0.952515	0.987109	1976	0.98728	IN	1
-0.504755	9.38183	0.942167	0.348454	0.762753	1977	0.792583	EX	1
-0.381991	8.84253	0.288912	0.599493	0.888622	1978	0.90385	EX	1
-0.905933	8.44262	1.63014	0.222783	0.703659	1979	0.75173	EX	1
-1.10921	8.21699	2.51755	0.135263	0.594819	1980	0.655394	IN	0.956522
-0.750707	9.43933	2.40644	0.143498	0.59954	1981	0.656024	EX	1
-0.0118575	8.48036	0.000339708	0.985559	0.995749	1982	0.995923	EX	1
0.236922	8.1174	0.0698216	0.795508	0.940708	1983	0.947144	IN	1
-0.620408	8.5767	0.927019	0.352234	0.764316	1984	0.794019	EX	1
0.834657	9.49542	1.7183	0.211341	0.693868	1985	0.744077	Micro	1
-0.242806	9.2446	0.156174	0.698755	0.911754	1986	0.922083	EX	1
0.065594	8.39597	0.00832593	0.92861	0.979864	1987	0.981365	EX	1
2.56708	8.87332	8.47067	0.0115613	0.230099	1988	0.284567	Micro	1
0.144785	8.79867	0.0394364	0.845487	0.958513	1989	0.963684	EX	0.933333
-0.265584	9.57358	0.239118	0.632536	0.898674	1990	0.912481	EX	0.987654
0.275684	9.19442	0.170689	0.685858	0.909688	1991	0.920237	EX	1
-0.11711	8.83913	0.0387423	0.846834	0.958513	1992	0.963684	EX	1
-0.553163	8.61735	0.551738	0.470084	0.844336	1993	0.866365	Astro	0.918919
0.436024	8.97772	0.533966	0.477187	0.845831	1994	0.866365	EX	1
-0.609936	8.87768	0.92983	0.351528	0.764316	1995	0.794019	EX	1
1.13337	9.89741	2.86703	0.114644	0.562248	1996	0.623548	EX	1
0.144136	9.16972	0.0385516	0.847206	0.958513	1997	0.963684	EX	1
-0.639929	8.8938	0.975953	0.340232	0.758948	1998	0.789874	EX	1
[truncated: 513 more rows]

## Sheet: brain_miloR_LC_C_compare_N
Table S3 (3). Cell abundance in the temporal cortex between the chronic and control groups.
logFC	logCPM	F	PValue	FDR	Nhood	SpatialFDR	celltype	celltype_fraction
-1.12027	8.62403	2.65425	0.119047	0.428529	1	0.461364	EX	0.857143
-0.168862	8.72917	0.0649203	0.801504	0.932893	2	0.937859	EX	1
-0.00319139	8.77191	3.4851e-05	0.99535	0.998309	3	0.998365	EX	0.971429
-0.335166	9.04565	0.307659	0.585319	0.842698	4	0.853171	EX	1
0.832516	8.64125	1.8044	0.194345	0.540427	5	0.569853	IN	1
-0.418795	8.4235	0.276113	0.606292	0.854051	6	0.864943	EX	1
0.157144	9.57396	0.130954	0.721271	0.900237	7	0.907406	EX	1
-0.336215	10.1012	0.823584	0.375025	0.71293	8	0.733089	IN	0.980769
-0.0999649	8.25186	0.0165749	0.898857	0.970463	9	0.974262	Mixed	0.55
0.467879	9.46661	1.05299	0.317167	0.661648	10	0.684935	EX	1
0.696985	9.16293	1.72427	0.204128	0.550889	11	0.579307	EX	1
-1.21631	9.24789	5.6757	0.0273252	0.220938	12	0.254912	EX	1
0.123627	9.73116	0.0623	0.805902	0.932955	13	0.937909	OL	1
-0.213008	9.65624	0.261439	0.614776	0.857515	14	0.868137	EX	1
-0.136256	8.39947	0.0423046	0.839136	0.948292	15	0.9527	EX	0.958333
-0.169265	9.83062	0.179966	0.675966	0.880744	16	0.889573	EX	1
0.905278	9.5631	4.4307	0.048246	0.296078	17	0.33262	EX	1
1.63441	8.7762	3.24307	0.0935305	0.394042	18	0.430201	OPC	0.944444
-2.24405	8.92108	6.2604	0.0271995	0.220938	19	0.254912	EX	0.971429
-1.26858	9.68994	7.64968	0.0119815	0.145561	20	0.174276	EX	1
0.207628	8.65663	0.123589	0.72888	0.902239	21	0.909128	IN	1
-1.34604	9.64304	1.11335	0.33743	0.681287	22	0.702925	EX	1
-0.0265274	9.10008	0.00229248	0.962291	0.989015	23	0.990789	EX	1
-0.0934614	9.20863	0.0267545	0.871726	0.956913	24	0.960256	EX	1
-0.505348	9.52534	0.989303	0.332156	0.676353	25	0.69853	EX	1
-0.230835	9.57738	0.272855	0.607206	0.854051	26	0.864943	IN	0.985294
-0.0202167	8.49777	0.000832666	0.977268	0.992696	27	0.99405	IN	1
-0.598911	9.24837	1.04964	0.31792	0.662139	28	0.685573	Endo	1
1.01685	9.04887	3.22266	0.0878739	0.387383	29	0.423858	EX	1
-0.315683	9.16584	0.337838	0.567625	0.838205	30	0.850298	EX	1
0.0168192	9.92787	0.00183054	0.966301	0.989015	31	0.990789	IN	1
0.271468	9.41149	0.326714	0.574019	0.840504	32	0.85192	EX	1
0.289556	9.43921	0.326143	0.574351	0.840504	33	0.85192	EX	0.984127
-0.0571276	9.73578	0.0211617	0.885807	0.96626	34	0.96957	EX	1
-0.34901	8.61067	0.33044	0.571861	0.840504	35	0.85192	EX	1
-0.551918	9.39241	0.898032	0.35665	0.69672	36	0.717268	OL	1
0.759694	9.14643	1.77925	0.197352	0.543774	37	0.573234	EX	1
-1.76939	9.51717	15.0678	0.000938839	0.0402723	38	0.0499123	Astro	1
-0.74356	9.71446	3.20661	0.0886114	0.387405	39	0.424095	OL	0.986486
-2.45594	8.92783	8.6279	0.0107348	0.139012	40	0.16858	EX	1
0.543391	9.52768	1.34607	0.259736	0.614892	41	0.640827	EX	1
-2.13894	8.60361	10.3249	0.00439446	0.0878466	42	0.109782	Mixed	0.592593
-0.630362	9.5928	1.41549	0.250576	0.604849	43	0.631774	Astro	1
0.0889073	9.88953	0.0407235	0.842183	0.948292	44	0.9527	EX	0.988889
-0.580853	10.1989	2.53156	0.127397	0.442625	45	0.474234	EX	1
0.0459108	8.47775	0.00474047	0.945797	0.984031	46	0.986902	EX	0.923077
0.615538	9.42055	1.67417	0.21056	0.557435	47	0.585662	EX	1
-0.211792	10.0464	0.295071	0.59304	0.842698	48	0.853171	EX	1
-0.664321	10.1169	2.86664	0.106076	0.410548	49	0.445223	EX	1
1.42919	9.26335	4.16528	0.0576937	0.314056	50	0.349039	Micro	1
-0.223884	8.56653	0.125026	0.727375	0.902239	51	0.909128	EX	1
-0.32599	9.45257	0.422226	0.523281	0.812122	52	0.827597	IN	1
-0.658041	8.59133	1.08955	0.309123	0.656437	53	0.679867	EX	0.928571
0.644348	8.92805	1.17273	0.291825	0.644018	54	0.66841	OL	1
0.148254	9.43025	0.0815366	0.778185	0.922443	55	0.927797	EX	1
-4.37279	9.58893	7.28027	0.0407428	0.274149	56	0.311452	EX	1
0.415299	10.2187	1.42986	0.245883	0.59914	57	0.626289	EX	1
0.489483	9.91643	1.32476	0.263421	0.618453	58	0.644545	EX	1
0.582885	8.50578	0.894408	0.355661	0.696109	59	0.716795	EX	1
-2.35019	8.73964	14.8739	0.000995232	0.0409836	60	0.0513804	Endo	1
0.102564	9.41415	0.0461307	0.832131	0.946136	61	0.951077	EX	1
-0.253574	9.14609	0.215296	0.647698	0.871641	62	0.881599	EX	1
0.548666	9.52016	1.24135	0.278526	0.637979	63	0.66351	EX	0.985294
-0.382542	10.1038	0.951853	0.340994	0.682657	64	0.703982	EX	1
1.55944	8.88267	6.16402	0.0221073	0.197435	65	0.229941	EX	1
0.195256	9.81273	0.265868	0.611815	0.857086	66	0.867908	EX	1
-0.987756	9.12959	2.3198	0.145329	0.469067	67	0.499786	EX	1
-0.482082	9.10164	0.792753	0.383938	0.720417	68	0.739277	EX	1
-0.595762	9.04669	0.86326	0.3643	0.704313	69	0.725017	OL	1
0.181543	9.61624	0.192779	0.665358	0.878732	70	0.888246	IN	1
-0.603992	9.197	1.08877	0.309292	0.656437	71	0.679867	OL	1
0.0180039	10.5706	0.00324587	0.955137	0.986234	72	0.98844	EX	1
1.81998	10.2762	20.736	0.000196575	0.0173785	73	0.0213049	EX	1
-0.330723	9.48692	0.337667	0.569079	0.83875	74	0.850637	EX	1
-1.91598	8.9664	10.2375	0.00453288	0.0897423	75	0.112471	Endo	1
1.96528	9.11847	7.76589	0.0116395	0.143507	76	0.172109	EX	1
-0.573173	8.81643	0.995742	0.330358	0.675542	77	0.698372	OL	0.971429
0.495988	8.81195	0.672405	0.421956	0.748327	78	0.765747	EX	1
1.04137	8.84224	2.5342	0.12721	0.442625	79	0.474234	OPC	0.973684
-0.523169	8.91419	0.85508	0.366229	0.705842	80	0.726306	EX	0.921053
0.0472805	9.43363	0.00936874	0.923862	0.977441	81	0.98057	EX	1
0.140514	9.30172	0.0835643	0.775523	0.922443	82	0.927797	EX	0.981818
0.0985966	10.2673	0.0847526	0.773979	0.922235	83	0.927797	EX	0.991667
0.53694	9.41662	1.32764	0.26292	0.617981	84	0.64423	EX	1
0.131687	9.81065	0.122524	0.730001	0.902239	85	0.909128	IN	1
2.55982	9.7182	27.679	3.87875e-05	0.0166752	86	0.018899	EX	1
2.96778	9.68181	26.7714	4.72509e-05	0.0166752	87	0.018899	EX	0.963415
0.241825	9.09002	0.181483	0.674687	0.880515	88	0.889573	IN	1
-0.840219	9.26592	2.60556	0.12228	0.435267	89	0.468082	IN	1
-0.645526	8.65256	1.09818	0.307263	0.655679	90	0.679078	Astro	1
-0.159103	9.01672	0.080135	0.780047	0.923751	91	0.928818	EX	1
1.90201	9.10037	8.146	0.00985846	0.137031	92	0.166351	EX	1
0.128637	9.43155	0.0796378	0.780711	0.923751	93	0.928818	EX	1
-0.109102	9.58706	0.0533566	0.819687	0.940452	94	0.945412	Astro	1
0.0170584	8.35642	0.000597502	0.980743	0.995237	95	0.996309	EX	1
0.811929	8.59997	1.46094	0.240988	0.597353	96	0.62504	EX	0.966667
-0.421611	9.52354	0.819301	0.376245	0.713998	97	0.73412	EX	1
2.02213	9.90823	20.9237	0.000187429	0.0173785	98	0.0213049	EX	1
0.582127	8.50541	0.914722	0.350373	0.692027	99	0.713278	EX	0.925926
-0.364876	10.0708	1.01507	0.325819	0.672553	100	0.695848	IN	1
0.950763	8.78205	1.75529	0.200681	0.546565	101	0.575727	EX	1
1.7299	8.98367	7.16451	0.0145626	0.156082	102	0.184911	EX	1
-0.153374	8.82602	0.0638181	0.803159	0.932893	103	0.937859	IN	1
-0.258048	8.51436	0.106573	0.748298	0.911041	104	0.917904	EX	1
-0.217314	9.59792	0.233329	0.634354	0.863482	105	0.873717	IN	1
-0.461216	9.70424	0.842768	0.371509	0.710851	106	0.73122	EX	1
0.499687	9.36866	0.871949	0.361641	0.701809	107	0.72261	EX	1
0.688792	9.23276	1.4163	0.248058	0.600722	108	0.627415	EX	1
-0.0584183	9.41077	0.0159787	0.900682	0.970606	109	0.974262	IN	1
-2.70656	8.77434	7.01777	0.0222343	0.197435	110	0.229941	EX	1
0.417838	10.0433	1.37942	0.254104	0.60897	111	0.635018	IN	1
0.846935	8.63744	1.70937	0.206015	0.550889	112	0.579307	EX	1
0.0926087	9.37994	0.0358824	0.851683	0.952534	113	0.956747	EX	1
-0.581634	9.41349	1.20301	0.285854	0.641823	114	0.666942	EX	1
0.229354	9.90664	0.334274	0.569658	0.839002	115	0.850758	EX	1
0.76437	10.0993	4.58379	0.0448797	0.286066	116	0.322934	EX	1
0.186798	8.80982	0.102813	0.751832	0.911674	117	0.918429	EX	1
0.775702	9.22958	1.58457	0.223113	0.573069	118	0.601912	EX	1
-0.103091	8.69722	0.028363	0.867963	0.956584	119	0.959824	EX	1
0.660618	9.56111	2.36407	0.139952	0.460361	120	0.491978	EX	1
0.353018	8.89192	0.37906	0.545105	0.829557	121	0.843145	EX	1
-0.470269	9.99456	1.63957	0.215151	0.565047	122	0.594157	EX	1
1.06897	9.52307	5.50491	0.0294678	0.232434	123	0.267155	EX	1
-0.73626	8.76004	1.66671	0.211539	0.558409	124	0.587016	Astro	1
-0.457866	9.82819	1.47781	0.238385	0.596396	125	0.62504	EX	1
0.14553	8.90908	0.043321	0.837527	0.948292	126	0.9527	EX	1
-1.18606	9.44212	4.25502	0.0548321	0.311327	127	0.346578	EX	1
-0.971054	8.87176	2.2624	0.1483	0.474116	128	0.504993	Astro	1
0.363442	8.89173	0.31437	0.581288	0.842274	129	0.853171	EX	1
-1.67301	9.07562	5.45098	0.0325659	0.245616	130	0.283892	EX	1
-0.272086	9.27314	0.30168	0.58896	0.842698	131	0.853171	EX	1
-0.2962	10.2341	0.720729	0.406031	0.735932	132	0.753985	EX	1
0.802631	9.71783	1.89924	0.189614	0.534816	133	0.564115	Astro	1
0.3267	9.36426	0.376139	0.546644	0.829557	134	0.843145	OL	1
0.750207	8.83091	1.18491	0.289405	0.644018	135	0.668251	IN	0.891892
0.199841	9.46838	0.196848	0.662078	0.876457	136	0.886155	IN	0.953125
-0.371088	9.35174	0.374545	0.548928	0.829557	137	0.843145	EX	1
0.195857	9.61058	0.186169	0.670776	0.88026	138	0.889573	IN	1
0.409074	9.3941	0.665777	0.424215	0.751686	139	0.769064	IN	1
-0.0713055	9.73985	0.0280339	0.868724	0.956584	140	0.959824	EX	1
0.150967	8.44838	0.0404179	0.842824	0.948292	141	0.9527	IN	1
-0.792826	9.38679	1.62376	0.220952	0.572944	142	0.601752	Astro	1
-2.09419	8.85713	11.1825	0.00325886	0.0828394	143	0.103593	Endo	1
-0.30792	8.65747	0.224334	0.640927	0.867717	144	0.877804	EX	1
-0.201952	9.36155	0.182673	0.673688	0.880515	145	0.889573	IN	1
-0.802596	8.72239	1.93277	0.179856	0.520848	146	0.550627	EX	1
-0.844549	9.45522	3.11084	0.0931658	0.394042	147	0.430201	EX	1
-0.0280634	10.1569	0.00602909	0.938886	0.982268	148	0.985335	IN	0.981481
-0.922493	9.44828	3.66893	0.0699606	0.348489	149	0.385568	EX	1
-1.07182	9.33462	4.99288	0.0371218	0.258594	150	0.295067	EX	1
-0.674848	10.6941	2.86408	0.110552	0.41843	151	0.452138	EX	1
0.965813	9.27083	3.04797	0.0963043	0.39851	152	0.435159	EX	1
0.397377	9.4068	0.394643	0.539376	0.82936	153	0.843145	EX	0.983607
-0.44803	9.09353	0.610093	0.443973	0.764118	154	0.780941	EX	1
-1.0903	8.70063	3.33516	0.0829003	0.381009	155	0.418118	IN	1
1.36384	8.44849	3.00488	0.0985271	0.400133	156	0.436043	IN	0.884615
-1.19266	8.75069	3.19932	0.0889489	0.387724	157	0.424468	EX	0.939394
0.537937	9.92354	1.99168	0.173654	0.514465	158	0.545142	EX	1
-0.744159	10.1391	4.74395	0.0416415	0.277046	159	0.314395	EX	1
-0.509198	9.11616	0.977904	0.334623	0.678139	160	0.700066	EX	1
0.530421	8.56478	0.608723	0.444477	0.764118	161	0.780941	EX	1
0.695208	9.28115	1.80433	0.194353	0.540427	162	0.569853	EX	1
0.740307	9.87762	2.92258	0.102942	0.408398	163	0.444084	EX	1
-0.549508	8.74642	0.869188	0.362387	0.702594	164	0.723401	EX	1
-0.270538	8.375	0.186282	0.670683	0.88026	165	0.889573	IN	1
-1.06306	8.76327	3.08687	0.0943482	0.394042	166	0.430201	Astro	0.969697
0.0862277	9.59499	0.0407626	0.842052	0.948292	167	0.9527	EX	1
0.236732	8.64738	0.143622	0.708732	0.894874	168	0.902929	EX	1
-0.049158	8.9369	0.0057554	0.940287	0.982268	169	0.985335	EX	0.95
0.493352	9.5913	1.23522	0.279681	0.638429	170	0.6643	IN	1
0.122025	9.36835	0.0558118	0.815664	0.938241	171	0.943006	EX	0.932203
1.33931	8.9253	4.50989	0.04647	0.2901	172	0.32667	IN	1
0.410603	8.83243	0.462552	0.504292	0.799952	173	0.814186	EX	1
-1.23926	8.99794	5.13157	0.0348467	0.251575	174	0.288088	IN	0.975
0.108582	10.0168	0.0903987	0.766799	0.917929	175	0.924248	IN	1
0.0509841	8.64847	0.00604708	0.938795	0.982268	176	0.985335	EX	1
0.218169	9.68344	0.266176	0.61161	0.857086	177	0.867908	IN	0.986842
-0.120488	8.80778	0.0283405	0.868307	0.956584	178	0.959824	EX	0.944444
-0.00248268	9.01049	2.41962e-05	0.996124	0.998549	179	0.998585	EX	1
-1.78839	8.98204	10.3489	0.00435723	0.0878466	180	0.109782	OL	1
0.397495	9.31194	0.649894	0.429707	0.754125	181	0.771313	EX	1
1.20678	8.5207	2.53591	0.127089	0.442625	182	0.474234	EX	1
0.0937293	8.93458	0.0251427	0.875615	0.960517	183	0.963994	EX	1
-0.565953	9.13531	0.791021	0.385424	0.720417	184	0.739277	EX	1
1.7166	9.95984	17.8969	0.000416647	0.0231859	185	0.0287183	EX	1
1.49292	9.34147	8.61532	0.00823089	0.122807	186	0.150351	EX	1
1.12586	9.08668	3.16265	0.090669	0.388892	187	0.425507	EX	1
0.0784728	10.1695	0.0436909	0.836561	0.948292	188	0.9527	EX	1
0.467715	9.90466	1.17964	0.290448	0.644018	189	0.668251	EX	1
0.0730103	10.0309	0.0405502	0.842459	0.948292	190	0.9527	EX	0.99
-0.176469	8.61239	0.0791799	0.781326	0.923751	191	0.928818	EX	1
-0.545907	9.03289	0.873434	0.361242	0.701695	192	0.722541	EX	1
-0.294711	9.81257	0.521564	0.478601	0.782716	193	0.797278	OL	1
0.97089	8.42367	2.04827	0.167942	0.503794	194	0.534442	IN	1
0.017308	9.44387	0.000995391	0.975155	0.991809	195	0.993215	IN	1
-4.25434	9.16299	11.9862	0.00726047	0.11538	196	0.143189	EX	1
-0.260041	9.34722	0.303821	0.587651	0.842698	197	0.853171	EX	1
-1.21484	9.30421	5.57803	0.0285281	0.227041	198	0.261701	EX	1
-0.23608	9.08976	0.156708	0.69643	0.888995	199	0.89768	EX	1
0.523151	9.86143	1.43926	0.244389	0.598639	200	0.626289	OL	1
2.2317	8.72986	9.01629	0.00707558	0.11538	201	0.143189	Mixed	0.685714
1.09266	8.63044	3.02146	0.0976647	0.400133	202	0.436043	EX	1
0.615269	10.1589	1.46176	0.248405	0.600722	203	0.627415	EX	1
-0.850874	8.73843	1.74153	0.20197	0.548206	204	0.5773	EX	1
0.039595	9.07567	0.00445211	0.947469	0.984409	205	0.987209	EX	1
0.201271	10.1369	0.332628	0.570601	0.839791	206	0.851452	IN	1
0.0257082	9.1244	0.00166438	0.967869	0.989015	207	0.990789	EX	1
-0.633715	10.0505	2.67256	0.117858	0.427942	208	0.460592	EX	1
-0.0278105	9.58663	0.00335282	0.954405	0.986234	209	0.98844	IN	0.955882
1.25797	9.45737	6.08686	0.0228514	0.200217	210	0.232847	EX	1
0.0190772	10.8144	0.003283	0.954881	0.986234	211	0.98844	EX	0.988701
0.967782	9.24231	2.88919	0.1048	0.410233	212	0.445223	OL	0.962963
-2.13953	9.10827	12.4234	0.00214995	0.0622773	213	0.0784296	Endo	1
-0.344546	9.59131	0.585636	0.453119	0.768511	214	0.784153	EX	1
-0.493595	9.9281	1.73734	0.202491	0.54859	215	0.577517	EX	1
-1.0492	9.0353	2.69469	0.116704	0.42681	216	0.459968	Endo	1
-4.80078	9.97583	9.67847	0.0249067	0.211591	217	0.245293	EX	1
-1.698	8.9279	7.46436	0.0129016	0.149238	218	0.178806	Endo	1
-0.0320444	9.10066	0.0031822	0.955579	0.986234	219	0.98844	EX	1
0.338414	9.76314	0.69286	0.4151	0.745803	220	0.76369	IN	1
-2.20977	9.68224	21.7258	0.000153299	0.0173785	221	0.0213049	Endo	1
-0.157074	8.66179	0.0710853	0.792514	0.930323	222	0.935432	EX	1
0.165069	10.7643	0.316666	0.579922	0.842274	223	0.853171	IN	1
0.427426	8.78642	0.491376	0.491454	0.790549	224	0.804968	EX	0.971429
0.833767	8.961	1.89537	0.183935	0.527784	225	0.557566	Micro	1
-1.14576	8.55499	3.61133	0.0720165	0.353895	226	0.391188	EX	1
0.845555	9.95604	4.28935	0.0516122	0.304497	227	0.341115	EX	1
-1.29253	8.52521	3.48459	0.0767916	0.362604	228	0.399652	EX	1
-0.18992	9.28092	0.13751	0.714698	0.899018	229	0.906763	EX	0.981132
1.15089	9.02201	3.5052	0.0759908	0.360269	230	0.39715	IN	1
-1.32353	9.7632	7.78635	0.0115504	0.143266	231	0.172059	EX	1
-0.304034	8.88221	0.202941	0.657375	0.873812	232	0.883732	Astro	1
-0.238675	9.98437	0.371465	0.549123	0.829557	233	0.843145	EX	1
0.382903	9.84671	0.626742	0.439853	0.760417	234	0.777323	EX	1
0.0360135	9.8249	0.00864902	0.926836	0.977641	235	0.980706	EX	1
-0.95656	10.3366	5.07122	0.0383564	0.264133	236	0.300792	EX	1
-2.56256	9.12611	5.02006	0.0550057	0.311327	237	0.346578	EX	0.97561
-0.309225	9.67219	0.473684	0.499266	0.797508	238	0.812309	EX	1
-0.215894	8.56253	0.106702	0.747352	0.910531	239	0.917317	EX	1
0.137206	8.73164	0.0486441	0.827693	0.944189	240	0.949373	EX	1
-0.276908	9.19603	0.250025	0.622558	0.860292	241	0.870945	EX	1
-0.541386	9.83591	1.58299	0.222935	0.573069	242	0.601912	EX	1
0.602687	8.65456	0.734064	0.401799	0.734076	243	0.751848	Micro	1
0.099254	8.79259	0.0280507	0.868685	0.956584	244	0.959824	EX	1
2.28971	8.99972	10.4669	0.00417932	0.0865653	245	0.107956	Micro	1
0.215521	9.51894	0.207099	0.653991	0.871908	246	0.881607	EX	1
-0.921507	9.65939	4.83221	0.0399709	0.272517	247	0.309833	EX	1
1.58545	8.54756	4.79382	0.040688	0.274149	248	0.311452	Micro	1
0.667102	8.81309	1.10756	0.305262	0.65409	249	0.677276	EX	1
-0.0381415	10.3287	0.0143608	0.905818	0.97444	250	0.977998	IN	1
0.451629	9.52257	1.0071	0.327682	0.674342	251	0.697492	IN	1
-0.390563	9.98502	1.04206	0.31963	0.664094	252	0.687434	EX	1
-0.61344	9.54282	2.05943	0.166843	0.502971	253	0.534229	EX	1
0.0321565	8.99741	0.00338484	0.954188	0.986234	254	0.98844	EX	1
2.3932	9.58187	20.3101	0.000219219	0.0173785	255	0.0213049	EX	0.933333
0.763237	9.62015	1.75239	0.205827	0.550889	256	0.579307	EX	1
2.70122	9.29765	17.627	0.0004489	0.0243233	257	0.0299646	OL	1
-0.50277	8.45294	0.637712	0.433996	0.756008	258	0.77297	EX	1
-3.45314	9.50067	6.54245	0.0446025	0.285207	259	0.322554	EX	1
-0.289857	8.45682	0.203421	0.656864	0.873697	260	0.883409	IN	1
-3.44986	8.58322	10.9648	0.00569002	0.103679	261	0.129744	Mixed	0.68
0.337867	9.34067	0.297946	0.59247	0.842698	262	0.853171	EX	1
1.88329	9.70281	16.7338	0.000577009	0.0289771	263	0.0354815	EX	1
1.40753	8.65809	4.60673	0.0443988	0.284789	264	0.322198	EX	0.96875
-0.910869	9.7354	3.86032	0.0638925	0.330539	265	0.367237	EX	1
0.582259	9.02123	1.06532	0.314422	0.660033	266	0.68316	EX	0.977273
-0.125988	9.25618	0.0627279	0.80481	0.932955	267	0.937909	EX	1
2.91367	9.83605	33.3836	1.21988e-05	0.0125587	268	0.0121102	EX	1
0.907419	9.42017	3.66346	0.0701529	0.348489	269	0.385568	IN	0.952381
-0.37883	9.54251	0.775903	0.388942	0.721668	270	0.739919	IN	1
2.42021	9.05938	12.2604	0.00226827	0.063113	271	0.0795995	OL	1
-0.318282	8.83051	0.301138	0.589292	0.842698	272	0.853171	EX	1
-0.700704	9.95379	3.16971	0.0903348	0.388892	273	0.425507	Astro	1
0.621181	8.81544	0.841396	0.370013	0.709365	274	0.729784	EX	1
-3.03636	9.00379	9.4721	0.0102552	0.137113	275	0.166423	EX	0.945946
0.0641609	9.29277	0.0175991	0.895797	0.970463	276	0.974134	EX	1
0.580793	9.02303	1.12171	0.302275	0.65306	277	0.676355	IN	1
0.752652	9.64249	2.47952	0.131148	0.444867	278	0.476632	OL	1
0.328588	9.48502	0.497299	0.488886	0.790058	279	0.804498	EX	1
-0.737916	9.40611	2.3318	0.14254	0.463648	280	0.494661	EX	1
-0.350947	8.32531	0.283904	0.600071	0.84859	281	0.859349	EX	1
-0.0498326	10.6001	0.0247366	0.876615	0.961102	282	0.964404	EX	1
-0.355353	8.60796	0.318818	0.578647	0.842274	283	0.853171	EX	0.758621
-0.224861	10.0046	0.379315	0.544971	0.829557	284	0.843145	IN	1
-0.488311	9.29038	0.743632	0.398803	0.731849	285	0.749591	Astro	1
-1.05631	9.16336	4.35288	0.0500671	0.300549	286	0.336903	EX	1
0.105118	9.35056	0.0458488	0.832636	0.946136	287	0.951077	EX	1
0.812104	8.50692	1.42747	0.246265	0.59936	288	0.626727	Astro	1
-0.000356929	9.94803	1.73752e-06	0.998964	0.99917	289	0.99917	EX	0.989474
1.19579	9.49015	5.80789	0.0257873	0.215956	290	0.24968	EX	1
-0.766251	8.47628	1.43851	0.244508	0.598639	291	0.626289	EX	1
-2.60563	8.34486	12.2007	0.00231338	0.06351	292	0.0799291	EX	1
-0.00781273	9.54497	0.000307694	0.98618	0.99611	293	0.996309	EX	1
-0.814771	10.3283	6.32935	0.0206028	0.189952	294	0.221769	EX	1
0.763515	8.70119	1.36668	0.256236	0.610637	295	0.636781	Mixed	0.575758
0.638067	9.49512	1.68883	0.208651	0.554898	296	0.583356	EX	1
-1.14579	8.80938	3.25904	0.0862283	0.384295	297	0.421465	Astro	1
-0.417572	9.62492	0.854234	0.366462	0.705842	298	0.726306	EX	1
-0.486649	9.19375	0.762336	0.393043	0.726459	299	0.744506	IN	1
-0.713537	9.50895	1.86747	0.187949	0.533564	300	0.562753	EX	1
0.246074	9.74677	0.382339	0.543388	0.829557	301	0.843145	IN	1
-1.69503	9.02063	6.92856	0.0160388	0.163637	302	0.193631	Endo	1
-0.316358	9.78946	0.632552	0.435832	0.757921	303	0.775096	IN	1
-3.70087	9.29262	9.93643	0.0133558	0.15072	304	0.179987	EX	0.955556
-0.871991	8.87954	1.81522	0.193069	0.54012	305	0.569315	EX	1
0.126141	9.19627	0.0460743	0.832231	0.946136	306	0.951077	OL	1
-0.961075	8.93375	2.51061	0.128891	0.442625	307	0.474234	EX	1
-0.683156	9.32821	1.50611	0.234095	0.588526	308	0.617079	EX	1
-0.358327	8.60914	0.350551	0.560488	0.835632	309	0.847952	IN	1
-0.000363374	8.71854	1.50516e-06	0.999033	0.99917	310	0.99917	IN	0.969697
-0.210583	9.40349	0.168909	0.685488	0.883615	311	0.892272	EX	1
-0.468951	9.58482	1.15571	0.295255	0.646048	312	0.670474	EX	1
-0.708903	9.51021	2.20666	0.153132	0.483813	313	0.515267	EX	1
-0.978267	9.06947	2.98767	0.099432	0.401234	314	0.436738	EX	1
-0.419867	8.69703	0.436512	0.516409	0.808358	315	0.823779	Endo	0.83871
-1.36493	8.83986	3.72187	0.0695698	0.34768	316	0.385375	EX	1
0.27565	8.99557	0.240638	0.629127	0.863482	317	0.873717	EX	1
-0.216251	9.80037	0.227222	0.638945	0.86719	318	0.877322	EX	1
0.377918	10.476	1.39117	0.252156	0.60653	319	0.633105	IN	1
-0.962662	9.47485	4.03368	0.0584074	0.315645	320	0.350462	EX	1
1.1213	8.62464	2.41508	0.135978	0.453665	321	0.485345	IN	1
-0.370881	9.95504	0.604558	0.447915	0.766189	322	0.782139	EX	1
-0.448798	9.04282	0.681271	0.418963	0.747377	323	0.765081	EX	0.976744
1.32304	9.42473	6.30132	0.0208495	0.189952	324	0.221769	EX	1
1.39642	8.77096	3.99424	0.0595446	0.318448	325	0.353973	EX	1
-0.194459	10.0049	0.0978513	0.761125	0.914142	326	0.920497	EX	1
-0.99709	8.48357	2.29131	0.145867	0.46959	327	0.50029	EX	1
-0.276298	8.51816	0.164737	0.689175	0.88412	328	0.892706	EX	1
-1.83972	8.68859	5.28916	0.0349006	0.251575	329	0.288088	Endo	1
-0.756086	10.0343	4.15027	0.0551891	0.311327	330	0.346578	EX	1
-0.297452	8.92831	0.213172	0.649315	0.871908	331	0.881607	EX	0.975
0.710552	8.57726	1.09719	0.307475	0.655679	332	0.679078	EX	1
-0.64533	9.17104	1.29241	0.269148	0.627605	333	0.653601	EX	1
-1.14413	8.45457	2.82806	0.108303	0.413722	334	0.447763	EX	1
0.588932	8.82588	1.00587	0.32797	0.674342	335	0.697492	EX	1
-0.108691	10.1098	0.0971927	0.758477	0.914142	336	0.920497	EX	1
0.717995	8.79474	1.49429	0.235875	0.591555	337	0.62016	EX	1
-0.338313	10.0129	0.768127	0.391285	0.724458	338	0.742408	EX	1
1.48122	8.99135	5.73173	0.026661	0.219851	339	0.254269	OL	0.75
0.0889151	8.88811	0.0180813	0.894388	0.970256	340	0.974075	EX	1
-0.571569	9.44911	1.55217	0.227327	0.575727	341	0.604415	EX	1
0.92964	9.10052	2.73882	0.113669	0.423228	342	0.456476	OL	1
-1.04165	8.97294	3.15199	0.0911761	0.389416	343	0.42571	EX	1
-0.355897	9.46527	0.560397	0.462882	0.772972	344	0.788446	EX	1
-0.337503	9.49187	0.499698	0.487852	0.790058	345	0.804498	OPC	1
1.01365	8.8394	2.28743	0.146191	0.46959	346	0.50029	OL	0.947368
-0.37589	9.63694	0.754262	0.395514	0.728411	347	0.74589	EX	1
-0.307541	9.24882	0.378266	0.545522	0.829557	348	0.843145	EX	1
-1.95561	9.2691	11.803	0.00264063	0.0679631	349	0.0848004	Endo	1
-0.0243479	9.06248	0.00159995	0.968493	0.989015	350	0.990789	IN	1
3.81741	8.52655	7.85991	0.0162029	0.163637	351	0.193631	Endo	1
-0.117787	8.52586	0.0335013	0.856629	0.953707	352	0.957469	EX	1
-0.0845544	9.38365	0.0326097	0.858528	0.953707	353	0.957469	EX	1
1.41802	8.938	5.30292	0.0322509	0.244205	354	0.282343	EX	0.833333
-0.579724	9.19184	1.22163	0.282264	0.641435	355	0.666942	IN	1
-0.436655	10.0533	1.38106	0.25383	0.60897	356	0.635018	IN	1
-1.89189	9.14749	8.61764	0.00838821	0.124254	357	0.15238	Endo	1
1.93327	8.59272	5.69606	0.0270817	0.220938	358	0.254912	EX	1
0.0349995	10.3982	0.00937471	0.923838	0.977441	359	0.98057	EX	1
0.185104	8.90447	0.0989864	0.756334	0.913872	360	0.920497	Micro	1
-0.833837	9.10719	1.84601	0.189495	0.534816	361	0.564115	EX	1
-0.484263	8.94919	0.649238	0.429936	0.754125	362	0.771313	IN	1
-0.654446	9.08527	0.612485	0.449317	0.766454	363	0.782139	Astro	0.977273
0.279191	9.11502	0.234928	0.633201	0.863482	364	0.873717	EX	1
-0.582397	10.1776	2.45497	0.132963	0.446609	365	0.477865	EX	1
-0.412025	8.69484	0.449958	0.510088	0.80419	366	0.818896	Astro	1
-0.594104	8.33052	0.725734	0.404435	0.735189	367	0.753341	EX	1
-0.33622	8.99583	0.348764	0.561481	0.835632	368	0.847952	EX	1
0.792587	9.33791	2.36738	0.13969	0.460361	369	0.491978	EX	1
0.156244	9.38682	0.0934161	0.763062	0.914519	370	0.920963	OL	1
0.00594122	8.36206	5.4836e-05	0.994167	0.998143	371	0.998284	EX	1
1.26057	8.55857	3.63625	0.0711188	0.35116	372	0.388493	OPC	1
-1.16586	8.56244	3.36793	0.0815138	0.379722	373	0.41756	Mixed	0.62963
-0.795078	9.77574	4.06244	0.057594	0.314056	374	0.349039	EX	1
-0.577916	10.1281	2.51056	0.128895	0.442625	375	0.474234	EX	1
-1.45482	9.03555	4.92063	0.0387139	0.265707	376	0.302504	EX	0.975
0.177896	9.41921	0.138657	0.713568	0.898836	377	0.906763	EX	1
0.493394	9.4041	0.997918	0.329842	0.675542	378	0.698372	EX	1
-0.519838	8.30319	0.619343	0.440591	0.761054	379	0.778023	EX	1
0.770737	8.6969	1.55945	0.22628	0.57535	380	0.604124	EX	1
0.186661	9.83962	0.220872	0.6435	0.868831	381	0.87883	EX	1
-0.452747	8.71204	0.566498	0.460491	0.772796	382	0.78841	EX	1
-0.143932	8.40309	0.040646	0.842275	0.948292	383	0.9527	OL	1
0.117845	9.50128	0.0685867	0.796105	0.931545	384	0.936911	OPC	1
-2.41354	8.59692	3.60074	0.0938891	0.394042	385	0.430201	EX	1
-0.429348	9.78873	1.22339	0.281927	0.641422	386	0.666942	EX	1
-0.987869	9.07045	2.76082	0.112318	0.421552	387	0.454749	EX	1
0.360091	9.09119	0.421514	0.523627	0.812122	388	0.827597	EX	0.913043
-0.0187194	9.21513	0.00130235	0.971573	0.990236	389	0.991704	EX	1
1.31073	9.91432	10.7809	0.00374393	0.0865653	390	0.107956	EX	1
0.00613702	10.2723	0.000284818	0.986704	0.99611	391	0.996309	EX	1
1.41359	9.52208	7.93008	0.0107256	0.139012	392	0.16858	EX	0.971014
1.22976	8.37564	3.24664	0.0867852	0.385109	393	0.422167	EX	0.916667
0.192766	8.89845	0.118273	0.734533	0.904007	394	0.911214	Mixed	0.589744
-0.303267	9.72687	0.556436	0.464446	0.774328	395	0.789671	EX	1
0.0928395	8.74406	0.0201474	0.888558	0.967712	396	0.971048	EX	1
0.40324	10.0033	0.953496	0.340587	0.682657	397	0.703982	OL	1
-0.418463	9.48804	0.675503	0.420906	0.747753	398	0.765412	EX	1
0.977298	8.69585	2.28951	0.146017	0.46959	399	0.50029	EX	1
0.186389	8.98177	0.103468	0.751071	0.911674	400	0.918429	IN	1
-1.87464	9.12824	7.9768	0.0111252	0.140728	401	0.16991	EX	1
0.906745	8.66819	2.06142	0.166648	0.502971	402	0.534229	EX	1
-0.0725952	9.91616	0.038838	0.845775	0.949441	403	0.953633	IN	1
0.378768	8.93821	0.104009	0.755546	0.913488	404	0.920309	Astro	1
2.58096	8.70253	10.7455	0.00379043	0.0865653	405	0.107956	EX	1
0.126228	8.91671	0.0434627	0.836982	0.948292	406	0.9527	EX	0.9
0.759039	9.14862	1.83086	0.191243	0.535739	407	0.564807	EX	1
0.466522	9.54325	1.0863	0.309826	0.656437	408	0.679867	EX	1
-0.291383	8.82154	0.255815	0.618583	0.858557	409	0.869439	Mixed	0.527778
0.13827	9.85259	0.12456	0.727862	0.902239	410	0.909128	IN	1
0.221612	8.65042	0.13261	0.719593	0.900237	411	0.907406	EX	1
-0.931834	8.9151	2.85673	0.106643	0.411374	412	0.445831	IN	1
0.184771	9.28626	0.11077	0.74276	0.907083	413	0.914072	EX	1
-1.8083	8.79375	9.78252	0.00533701	0.100816	414	0.125076	EX	1
0.489831	8.47303	0.549732	0.467113	0.774763	415	0.789708	OL	1
0.456299	8.68985	0.508063	0.484277	0.789468	416	0.804137	Ependymal cell	1
0.0238261	9.12713	0.00183903	0.966223	0.989015	417	0.990789	Astro	1
2.38184	8.5345	8.36286	0.00906561	0.131451	418	0.160654	EX	1
-1.0112	8.87818	2.54313	0.12658	0.442625	419	0.474234	EX	1
-0.437273	8.8217	0.536567	0.472424	0.776508	420	0.791239	EX	1
0.188573	10.5378	0.236584	0.632925	0.863482	421	0.873717	EX	1
1.47809	8.68245	4.48239	0.0470782	0.29197	422	0.328878	OL	1
0.467957	8.85504	0.578117	0.455992	0.770211	423	0.786136	OL	1
-0.43335	9.63061	0.912731	0.350887	0.692027	424	0.713278	EX	1
-0.365912	8.47714	0.271639	0.608003	0.854051	425	0.864943	EX	1
-0.174958	8.78152	0.082035	0.777528	0.922443	426	0.927797	EX	1
0.380798	9.46736	0.673787	0.421487	0.74814	427	0.76561	EX	1
-0.489671	9.24236	0.777179	0.38856	0.721668	428	0.739919	EX	1
0.390394	8.84305	0.426915	0.521007	0.812076	429	0.827597	Ependymal cell	1
-0.882649	9.74887	3.14422	0.0942517	0.394042	430	0.430201	OL	1
-0.899756	9.60923	4.5774	0.0450148	0.286066	431	0.322934	OL	1
-0.607347	9.81194	2.038	0.168961	0.503794	432	0.534442	EX	1
-0.706738	8.81033	1.1479	0.296848	0.647469	433	0.671722	EX	1
-0.139615	9.44108	0.0869682	0.771131	0.92044	434	0.926419	EX	1
1.19251	10.0148	8.11953	0.00996042	0.137031	435	0.166351	EX	0.990385
-0.377442	8.74672	0.361632	0.55441	0.831125	436	0.844271	EX	1
0.515495	9.91781	1.59542	0.221196	0.572944	437	0.601752	EX	1
-1.19914	9.55166	5.25496	0.0337788	0.250682	438	0.288088	EX	1
-0.727557	9.39924	1.97174	0.175723	0.517616	439	0.548126	EX	1
-0.270661	10.1567	0.45576	0.507579	0.802075	440	0.816408	EX	1
-0.210986	9.08199	0.152571	0.700253	0.891113	441	0.899635	EX	1
-0.115343	8.52696	0.0341032	0.855362	0.953707	442	0.957469	EX	0.962963
0.949939	9.0984	2.63675	0.120198	0.430867	443	0.463674	EX	1
-0.0290305	8.43665	0.00150137	0.969531	0.989229	444	0.990989	EX	1
0.963197	8.56894	2.10232	0.162699	0.499257	445	0.530806	EX	1
0.231134	9.36709	0.207006	0.654064	0.871908	446	0.881607	EX	1
0.521951	9.86951	1.76339	0.199277	0.544901	447	0.574079	IN	1
0.226779	9.20044	0.189374	0.668135	0.879035	448	0.888566	EX	1
0.681442	9.29236	1.62449	0.217192	0.568721	449	0.598018	IN	0.982143
2.12821	8.67318	9.09744	0.00686444	0.11538	450	0.143189	EX	0.939394
-0.214706	9.08247	0.147365	0.705149	0.893329	451	0.901596	EX	1
1.66549	8.96331	6.59703	0.0184047	0.175441	452	0.207013	EX	1
0.216825	10.4258	0.378977	0.545148	0.829557	453	0.843145	EX	1
-0.907144	9.25353	1.38016	0.262705	0.617981	454	0.64423	Astro	0.959184
0.983532	8.41911	2.07544	0.165281	0.499744	455	0.530806	IN	0.76
-0.705197	9.09507	0.95721	0.343024	0.683723	456	0.704836	EX	1
-0.70623	9.38744	2.09104	0.163777	0.499744	457	0.530806	EX	0.982456
0.335416	9.16211	0.277238	0.604852	0.853591	458	0.864479	EX	1
0.360347	10.2501	1.12302	0.302	0.65306	459	0.676355	EX	1
2.03706	8.37203	5.72691	0.0267175	0.219851	460	0.254269	Micro	0.833333
0.375463	9.49327	0.678282	0.419968	0.747377	461	0.765102	IN	1
0.567061	8.65968	0.711063	0.409142	0.737674	462	0.75547	EX	1
-1.53968	9.14999	3.73585	0.0755757	0.360209	463	0.397019	EX	1
0.388423	10.4062	1.26323	0.274454	0.632812	464	0.658075	EX	1
-0.271044	9.19373	0.252418	0.620908	0.858596	465	0.869439	EX	1
-2.84447	9.45693	6.42146	0.0399484	0.272517	466	0.309833	EX	0.942308
0.868034	10.6054	7.8144	0.0112249	0.140928	467	0.16991	IN	1
-0.230267	9.98262	0.375612	0.546922	0.829557	468	0.843145	EX	1
-0.993287	9.23988	3.88694	0.0627692	0.328818	469	0.36563	EX	1
-1.11705	9.07207	2.6762	0.120325	0.430867	470	0.463674	Astro	1
2.33026	9.67586	17.1273	0.000559126	0.028781	471	0.0354232	EX	1
-0.215377	9.13113	0.169438	0.685024	0.883615	472	0.892272	IN	1
-2.80476	9.3303	26.1361	5.43825e-05	0.0166752	473	0.018899	Endo	1
-0.427252	8.98046	0.504684	0.485716	0.789468	474	0.804137	OL	1
0.257533	9.18882	0.233117	0.634506	0.863482	475	0.873717	EX	1
5.79523	8.37836	22.8989	0.000151541	0.0173785	476	0.0213049	Mixed	0.6
1.77907	8.48637	5.43387	0.0304144	0.236359	477	0.272379	Astro	0.925926
-0.178551	8.48509	0.0619016	0.806118	0.932955	478	0.937909	EX	1
0.58936	8.94443	1.00504	0.328164	0.674342	479	0.697492	Mixed	0.512195
0.348361	9.26276	0.494621	0.490044	0.790134	480	0.804498	IN	1
-0.652423	8.7295	0.940004	0.343948	0.684479	481	0.705738	Astro	1
-0.670251	8.72966	0.79655	0.385035	0.720417	482	0.739277	EX	1
-0.17392	9.58209	0.164958	0.688979	0.88412	483	0.892706	EX	1
1.63039	9.09152	6.1494	0.0222461	0.197435	484	0.229941	EX	1
0.715948	10.3282	3.1315	0.0936085	0.394042	485	0.430201	EX	1
2.43498	8.90872	9.0239	0.00728481	0.11538	486	0.143189	EX	0.97561
-0.32799	8.66291	0.285416	0.599108	0.848393	487	0.859187	Astro	0.967742
0.2607	10.1679	0.546188	0.468533	0.774763	488	0.789708	EX	0.946429
0.618085	8.38859	0.787204	0.385576	0.720417	489	0.739277	EX	1
-0.241405	9.64038	0.301157	0.589281	0.842698	490	0.853171	EX	1
-0.761933	10.4927	5.13466	0.0347977	0.251575	491	0.288088	EX	1
-0.471098	10.144	1.95604	0.177373	0.519759	492	0.549515	EX	1
0.0836248	9.38956	0.032519	0.858722	0.953707	493	0.957469	EX	1
-0.693536	10.5002	4.62224	0.0440769	0.284496	494	0.322198	EX	1
1.01771	9.51525	4.33511	0.0504938	0.302229	495	0.338792	EX	1
-0.197731	10.1066	0.338638	0.56717	0.838205	496	0.850298	EX	0.990385
-1.10835	8.62273	2.98975	0.0993221	0.401234	497	0.436738	EX	1
-0.979817	9.94662	7.25862	0.0140168	0.153514	498	0.182	EX	1
-3.49908	8.88497	10.3939	0.00817482	0.122807	499	0.150351	EX	1
-0.799504	8.97504	1.94175	0.178893	0.520848	500	0.550627	EX	0.925
1.08329	9.65728	2.77104	0.121637	0.434058	501	0.467036	EX	0.974026
-0.398357	10.0369	1.27337	0.272595	0.629231	502	0.654633	EX	1
0.111731	9.31279	0.0474239	0.829832	0.945558	503	0.950668	EX	0.981818
0.957481	9.59407	5.05445	0.0360916	0.254495	504	0.291007	EX	1
1.55963	9.03915	7.07084	0.0151296	0.160576	505	0.190183	OL	1
0.293171	8.82636	0.173256	0.682113	0.883615	506	0.892272	EX	1
0.297869	9.6265	0.481947	0.495591	0.794102	507	0.808637	IN	1
0.535202	9.26692	1.06819	0.313789	0.660033	508	0.68316	EX	1
1.01516	9.14349	3.53409	0.0748844	0.360209	509	0.397019	EX	1
0.0499676	8.94418	0.00656989	0.93621	0.982268	510	0.985335	EX	1
0.896502	8.87413	1.89662	0.183797	0.527784	511	0.557566	EX	1
0.00448531	8.66491	5.29905e-05	0.994265	0.998143	512	0.998284	EX	1
0.334536	9.32407	0.216435	0.649548	0.871908	513	0.881607	EX	1
-2.31713	9.29584	4.90489	0.0572801	0.314056	514	0.349039	EX	0.914894
1.04692	9.25426	3.8958	0.0624956	0.328818	515	0.36563	EX	1
0.240364	9.56363	0.259399	0.616151	0.857617	516	0.868376	IN	1
-0.927044	8.5436	2.22802	0.151258	0.479877	517	0.511345	EX	0.962963
0.971035	10.2099	6.60548	0.0183398	0.175441	518	0.207013	EX	1
-0.217759	9.0032	0.0804511	0.780804	0.923751	519	0.928818	EX	1
-0.62071	9.25711	1.45694	0.241611	0.597353	520	0.62504	EX	1
-0.602598	8.71167	0.802466	0.381096	0.718601	521	0.738194	EX	1
0.247079	8.83481	0.171962	0.682823	0.883615	522	0.892272	EX	1
0.244009	10.344	0.564156	0.461407	0.772796	523	0.78841	IN	1
-0.97732	8.47563	2.25832	0.148648	0.474116	524	0.504993	EX	1
-0.600272	8.56633	0.722424	0.40549	0.735932	525	0.753985	EX	0.925926
0.285563	9.40111	0.155994	0.699938	0.891113	526	0.899635	EX	0.983871
0.0803702	9.51267	0.0330516	0.857583	0.953707	527	0.957469	EX	0.984848
-0.3171	9.17346	0.328387	0.573048	0.840504	528	0.85192	EX	1
-0.752606	9.45222	2.59385	0.123074	0.436159	529	0.468816	EX	1
-3.21502	9.1717	22.4096	0.000129574	0.0173785	530	0.0213049	Endo	1
0.722844	8.42305	0.573807	0.462402	0.772796	531	0.78841	EX	1
-0.284916	8.64822	0.217161	0.646287	0.870882	532	0.88084	EX	1
-0.636067	9.12084	1.41311	0.248574	0.600722	533	0.627415	EX	1
-1.01146	8.66186	2.93558	0.10223	0.407863	534	0.444084	EX	1
-0.316968	9.25855	0.348184	0.561804	0.835632	535	0.847952	EX	0.923077
0.995826	9.36395	2.45716	0.13608	0.453665	536	0.485345	EX	1
0.972776	9.9961	5.71982	0.0268007	0.219851	537	0.254269	EX	1
-2.05438	8.70173	10.4649	0.00418223	0.0865653	538	0.107956	Endo	1
-0.678658	9.49969	2.07807	0.165026	0.499744	539	0.530806	EX	1
0.504659	9.4758	0.743765	0.40091	0.733754	540	0.751258	EX	1
0.713179	9.4723	2.33773	0.14206	0.463146	541	0.494372	IN	1
0.0280776	8.80621	0.000988591	0.975431	0.991809	542	0.993215	EX	1
1.7681	8.19983	3.89519	0.0628927	0.328818	543	0.36563	EX	1
2.14825	8.67161	5.8101	0.0279981	0.224311	544	0.258928	Micro	1
-1.85888	9.57526	14.0259	0.00128999	0.04743	545	0.0601804	EX	1
0.472089	9.19296	0.823843	0.374951	0.71293	546	0.733089	EX	1
-0.373396	8.4788	0.274175	0.606443	0.854051	547	0.864943	EX	1
2.09973	9.0451	9.3224	0.00631491	0.11019	548	0.138302	EX	1
0.468858	9.37392	0.84458	0.369128	0.708326	549	0.728742	EX	1
0.853068	9.35336	2.3653	0.139855	0.460361	550	0.491978	EX	1
0.390573	9.54251	0.680816	0.419116	0.747377	551	0.765081	EX	1
0.624293	9.11894	1.17033	0.292307	0.64439	552	0.668761	IN	1
-0.401556	8.5632	0.411934	0.528335	0.817312	553	0.833027	EX	1
0.230684	9.47778	0.159517	0.694754	0.887957	554	0.896741	OL	1
0.184987	9.55622	0.180818	0.675247	0.880515	555	0.889573	EX	0.927536
0.281846	8.87067	0.226439	0.639374	0.86719	556	0.877322	EX	1
-0.0655546	8.63362	0.0115415	0.915526	0.976719	557	0.980242	EX	1
0.667513	9.54318	1.70978	0.205963	0.550889	558	0.579307	Micro	1
0.812746	8.73788	1.28034	0.271598	0.628659	559	0.654374	EX	1
-0.786792	9.08633	0.630994	0.447466	0.766189	560	0.782139	EX	1
0.101315	8.5214	0.0280109	0.868777	0.956584	561	0.959824	OL	1
0.103425	9.88542	0.01312	0.912345	0.975999	562	0.97937	Astro	1
-0.165774	8.34519	0.0554235	0.816294	0.938374	563	0.943253	Ependymal cell	1
-1.15356	8.80656	3.72263	0.0681049	0.344375	564	0.381839	EX	1
0.451679	9.84986	1.39872	0.250916	0.60496	565	0.631774	EX	0.988636
-0.571796	9.913	1.1101	0.311313	0.6581	566	0.681095	EX	1
1.17745	9.4456	1.82238	0.209131	0.554898	567	0.583356	Astro	1
0.541965	8.70992	0.745568	0.398201	0.731396	568	0.748977	EX	1
-0.137104	9.14213	0.0628825	0.804575	0.932955	569	0.937909	IN	1
-0.499507	8.29463	0.589835	0.451527	0.767074	570	0.782931	EX	1
-1.19083	9.22572	2.35675	0.149778	0.475914	571	0.507118	EX	0.978723
-2.1763	9.41308	19.762	0.000252693	0.0174517	572	0.0214573	Endo	1
-0.472255	9.23873	0.883536	0.358538	0.699081	573	0.719637	EX	1
-0.498437	8.79187	0.611964	0.443285	0.763786	574	0.780752	EX	1
0.093789	8.9324	0.026877	0.871435	0.956913	575	0.960256	Micro	1
-0.613351	8.77362	0.927356	0.347141	0.689261	576	0.71082	OPC	0.764706
-0.341749	9.04049	0.361489	0.554488	0.831125	577	0.844271	IN	0.976744
-0.728365	9.96246	3.21683	0.0881409	0.387383	578	0.423858	EX	1
-0.0327997	9.6743	0.0053677	0.942329	0.982445	579	0.985335	IN	1
-0.0564247	9.56803	0.0168944	0.897892	0.970463	580	0.974262	IN	0.985294
-1.56255	8.84799	5.83324	0.0255036	0.215213	581	0.24968	Endo	1
0.170324	9.91156	0.21198	0.650226	0.871908	582	0.881607	IN	1
-0.677284	10.1737	3.18402	0.0896619	0.388661	583	0.42512	EX	1
0.106637	9.6474	0.0655063	0.80063	0.932893	584	0.937859	IN	0.972603
-0.707262	8.45255	1.03743	0.320678	0.665601	585	0.688881	EX	1
0.965391	9.85651	6.36919	0.0202577	0.187886	586	0.220497	EX	1
-0.596333	9.42143	1.44376	0.243677	0.598639	587	0.626289	IN	1
0.0072918	9.2763	0.000180494	0.989415	0.996189	588	0.996309	EX	1
-3.29764	9.21259	21.0982	0.0002234	0.0173785	589	0.0213049	Endo	1
-2.03112	9.03553	12.5116	0.00208878	0.0622773	590	0.0784296	EX	1
0.539466	9.43927	1.002	0.328887	0.675153	591	0.698154	EX	1
-0.37007	9.14564	0.450495	0.509839	0.80419	592	0.818878	EX	1
-0.337943	8.78122	0.300005	0.589988	0.842698	593	0.853171	EX	1
1.4836	8.5281	3.58689	0.0730108	0.357077	594	0.394804	EX	1
0.255657	8.92055	0.190176	0.667478	0.878732	595	0.888246	EX	1
0.292297	9.24579	0.309842	0.584002	0.842698	596	0.853171	IN	1
0.500299	9.24849	0.939526	0.344068	0.684479	597	0.705738	EX	1
-0.341129	8.60224	0.300787	0.589507	0.842698	598	0.853171	EX	1
1.02552	9.36584	4.24826	0.0526405	0.307917	599	0.344317	EX	0.95
-2.39619	8.41963	9.46892	0.0059834	0.106519	600	0.133463	Endo	1
0.602273	8.49908	0.875418	0.360708	0.701694	601	0.722541	IN	1
-0.527225	9.12616	0.787564	0.385469	0.720417	602	0.739277	EX	1
-0.670462	8.7966	1.15283	0.295842	0.646644	603	0.671029	EX	1
-2.23907	8.68087	10.728	0.00381361	0.0865653	604	0.107956	Endo	1
0.0818474	9.80355	0.0396648	0.844164	0.948763	605	0.953045	EX	1
0.445238	8.9493	0.58362	0.453886	0.769179	606	0.784914	OPC	0.95122
0.517399	9.65237	0.99465	0.33266	0.676353	607	0.69853	EX	0.973684
-0.591257	8.82841	0.936382	0.344858	0.685389	608	0.706636	EX	1
0.395879	8.70148	0.321189	0.577249	0.842274	609	0.853171	EX	1
0.644383	8.85644	1.11329	0.304047	0.65409	610	0.677276	EX	1
1.87881	9.07202	8.87227	0.00746834	0.117384	611	0.145108	EX	1
-1.72379	9.20108	5.54428	0.0335286	0.250128	612	0.288088	Astro	1
-0.660071	8.92294	0.649289	0.434907	0.756951	613	0.774146	Endo	1
-3.14126	9.24908	9.31254	0.0133312	0.15072	614	0.179987	EX	1
0.84428	9.51211	3.00588	0.0984747	0.400133	615	0.436043	EX	1
-0.858726	8.81455	2.14964	0.158273	0.494393	616	0.526453	EX	1
0.416664	8.99788	0.458569	0.506113	0.801545	617	0.815983	EX	1
1.8781	9.07471	9.48753	0.00594271	0.106519	618	0.133463	OL	1
-0.50437	8.6587	0.322825	0.579699	0.842274	619	0.853171	EX	1
0.3093	8.62699	0.242136	0.628068	0.863482	620	0.873717	EX	1
-0.689376	9.5017	2.26031	0.148478	0.474116	621	0.504993	EX	1
-1.42178	8.4855	5.17762	0.0341266	0.250952	622	0.288088	EX	1
0.909011	8.21515	1.28834	0.269879	0.628599	623	0.654374	Mixed	0.55
0.924094	8.82888	2.08532	0.164327	0.499744	624	0.530806	IN	1
0.359977	8.50296	0.317528	0.579411	0.842274	625	0.853171	EX	0.851852
-0.313267	9.32862	0.297948	0.591424	0.842698	626	0.853171	IN	1
-0.399461	8.80356	0.423045	0.522882	0.812122	627	0.827597	EX	1
-0.758113	9.68851	3.45814	0.0778337	0.365056	628	0.401795	EX	1
-0.0407026	10.1168	0.0123922	0.912481	0.975999	629	0.97937	EX	1
0.00486986	10.3923	0.000213109	0.988498	0.996189	630	0.996309	EX	1
0.102897	9.64172	0.0551797	0.816691	0.938374	631	0.943253	EX	1
-0.179564	8.78164	0.0860071	0.772361	0.921087	632	0.927017	EX	1
0.653633	8.53914	1.15072	0.296272	0.646898	633	0.671225	EX	1
-0.0685672	8.45064	0.0126242	0.914028	0.976719	634	0.980116	EX	1
-0.963591	8.86546	1.97457	0.176238	0.518321	635	0.548529	EX	1
0.263675	8.58594	0.184328	0.672306	0.880515	636	0.889573	Mixed	0.655172
-0.891905	9.19551	2.39279	0.137698	0.45729	637	0.489468	Astro	1
-0.101957	10.1429	0.0786932	0.78198	0.923751	638	0.928818	EX	1
0.17255	9.97256	0.174559	0.680578	0.883615	639	0.892272	EX	1
0.174906	9.32322	0.112354	0.740998	0.907083	640	0.914072	EX	1
2.71493	9.47366	19.7559	0.000253099	0.0174517	641	0.0214573	EX	1
0.837807	8.84322	1.80095	0.194753	0.540427	642	0.569853	EX	1
-1.2298	9.12637	4.67229	0.0430562	0.281437	643	0.319461	EX	0.977273
-0.291266	9.15803	0.20833	0.653658	0.871908	644	0.881607	EX	1
-1.04077	9.26528	4.40461	0.0488479	0.297568	645	0.333839	EX	1
0.288579	9.06644	0.217159	0.646288	0.870882	646	0.88084	EX	1
0.351131	8.89604	0.380954	0.544112	0.829557	647	0.843145	EX	1
-0.231711	9.37662	0.192338	0.665716	0.878732	648	0.888246	Astro	1
-0.622516	8.77633	0.945176	0.342654	0.683647	649	0.704836	EX	1
0.810833	9.68798	3.03246	0.0970975	0.399437	650	0.435671	EX	1
0.0463443	9.91772	0.0138639	0.907453	0.975181	651	0.978633	IN	1
0.120277	10.2755	0.108389	0.745436	0.909273	652	0.916034	EX	1
-0.301727	10.056	0.434688	0.518903	0.810019	653	0.825237	EX	0.95098
-1.94292	9.16705	10.6659	0.00389725	0.0865653	654	0.107956	Endo	1
-0.163216	8.93088	0.057277	0.813517	0.936295	655	0.941104	EX	1
0.287584	8.99643	0.230918	0.6361	0.864561	656	0.874835	EX	1
-1.91541	8.62527	6.64013	0.0183299	0.175441	657	0.207013	Astro	1
-0.155819	8.66232	0.0654777	0.800673	0.932893	658	0.937859	EX	1
0.593015	9.55662	1.76557	0.199011	0.544899	659	0.574079	EX	1
-0.0120761	9.76779	0.000884442	0.976572	0.992479	660	0.993771	EX	1
0.631177	8.64139	1.06635	0.314195	0.660033	661	0.68316	IN	1
-0.14446	9.01233	0.0643036	0.802428	0.932893	662	0.937859	EX	1
0.819656	9.27647	2.08374	0.164479	0.499744	663	0.530806	EX	1
-0.149331	8.59742	0.0583569	0.811591	0.935124	664	0.939877	EX	1
1.43846	8.64779	2.65993	0.123848	0.436601	665	0.469065	OL	0.9375
-0.567584	9.04013	1.17691	0.290991	0.644018	666	0.668251	EX	1
-0.138194	8.65566	0.051593	0.822638	0.94153	667	0.946649	EX	1
-0.246243	9.01012	0.186992	0.670096	0.88026	668	0.889573	Astro	1
-0.641656	8.58187	1.2081	0.284866	0.641823	669	0.666942	EX	1
0.100962	9.0126	0.034629	0.854264	0.953707	670	0.957469	EX	1
-0.66159	9.95678	2.75947	0.1124	0.421552	671	0.454749	EX	1
-0.294995	8.52429	0.221765	0.642835	0.868502	672	0.878592	EX	0.962963
0.44774	9.43923	0.577501	0.458079	0.772469	673	0.78832	IN	1
-1.41012	10.2779	10.4109	0.00514064	0.0989213	674	0.12346	Astro	1
-0.0972477	9.78641	0.0370642	0.849698	0.951743	675	0.955976	IN	1
-0.141613	9.47095	0.0858463	0.772568	0.921087	676	0.927017	EX	1
1.64889	9.11336	7.39105	0.0132871	0.15072	677	0.179987	EX	1
-0.391765	8.80897	0.436754	0.516294	0.808358	678	0.823779	IN	1
2.4392	8.61556	5.75039	0.0308557	0.238841	679	0.275465	Micro	1
-0.821236	10.0701	4.79896	0.0405912	0.274149	680	0.311452	EX	1
-0.390421	9.70847	0.9647	0.337831	0.681287	681	0.702925	EX	1
-0.730497	9.16042	0.674792	0.429946	0.754125	682	0.771313	Astro	1
-1.3849	8.66733	4.53726	0.0458736	0.2901	683	0.32667	Astro	1
0.781966	8.93346	1.66813	0.211353	0.558409	684	0.586981	IN	1
0.0229977	9.37154	0.0019968	0.964805	0.989015	685	0.990789	EX	1
0.933185	9.10236	2.81811	0.108886	0.41518	686	0.449214	EX	1
-0.9444	8.70902	1.63396	0.218416	0.569984	687	0.599113	EX	1
-0.406998	8.5633	0.466492	0.502503	0.798729	688	0.813011	EX	0.964286
0.61141	9.62233	1.93396	0.179727	0.520848	689	0.550627	IN	0.986486
0.0547548	9.39836	0.0124845	0.912157	0.975999	690	0.97937	EX	1
1.44487	8.48531	3.24708	0.0871959	0.3861	691	0.423376	OL	1
1.06499	9.45766	3.95037	0.0608395	0.322857	692	0.359412	IN	0.984615
-0.928774	8.71079	1.91294	0.182004	0.524854	693	0.554726	EX	0.9375
1.37213	8.91923	4.7792	0.0409648	0.274745	694	0.312102	EX	1
-1.34375	9.13118	6.11993	0.0225291	0.199088	695	0.232139	Endo	1
0.64447	9.70209	2.45831	0.132714	0.446502	696	0.477865	EX	0.987342
-0.187532	9.86391	0.234645	0.633404	0.863482	697	0.873717	EX	1
-2.59671	9.41469	16.0427	0.000976438	0.0409836	698	0.0510696	Endo	1
1.24486	9.10005	4.79922	0.0405863	0.274149	699	0.311452	IN	0.958333
1.21999	9.24034	3.79493	0.0660229	0.337323	700	0.37459	EX	1
1.01407	9.20095	2.67785	0.117517	0.427942	701	0.460592	EX	0.792453
0.70452	9.12196	1.42243	0.247071	0.600613	702	0.627415	EX	1
0.232253	9.24489	0.106761	0.748655	0.911041	703	0.918011	Astro	0.980769
-0.0408431	9.1432	0.00595774	0.939248	0.982268	704	0.985335	IN	1
0.659379	8.54193	0.966181	0.337469	0.681287	705	0.702925	EX	1
0.74742	9.26764	1.94453	0.178596	0.520848	706	0.550627	IN	1
-1.40529	8.85894	3.593	0.0757866	0.360269	707	0.39715	Endo	0.944444
-0.264104	9.22973	0.249073	0.623217	0.860292	708	0.870945	EX	1
1.04218	9.28998	3.2985	0.0844843	0.381413	709	0.418118	Micro	1
-0.00302524	8.87337	3.40934e-05	0.9954	0.998309	710	0.998365	EX	1
0.140487	9.80638	0.121818	0.730748	0.902239	711	0.909128	IN	1
1.32395	9.5923	7.52113	0.0126116	0.149016	712	0.17815	OL	1
2.58865	8.96738	15.7214	0.000773315	0.0350379	713	0.0429551	OL	1
-0.647977	8.5104	1.13407	0.299696	0.651064	714	0.675087	EX	1
-0.0706723	9.47177	0.0205532	0.887449	0.967314	715	0.970723	OL	0.984375
-0.154297	8.96889	0.0741632	0.788183	0.927353	716	0.932366	EX	1
-1.01028	10.5533	8.83313	0.00757923	0.118224	717	0.145337	EX	1
0.494617	10.16	1.88926	0.184612	0.528672	718	0.558424	EX	1
-0.325114	9.58638	0.54846	0.467622	0.774763	719	0.789708	IN	1
-1.22701	9.18182	2.99855	0.103582	0.408572	720	0.444084	EX	1
-0.588777	8.63145	0.798746	0.382181	0.71864	721	0.738194	EX	1
-1.01643	9.54892	4.39213	0.049139	0.29758	722	0.333839	Astro	1
0.454468	8.68627	0.496503	0.489229	0.790058	723	0.804498	EX	1
2.02408	8.60668	7.15311	0.0146303	0.156082	724	0.184911	Micro	1
-0.044588	8.2277	0.00372554	0.95194	0.986234	725	0.98844	EX	1
-2.24508	9.24985	7.33438	0.0193069	0.180695	726	0.213043	EX	1
-1.04606	9.87916	4.37234	0.0536986	0.311327	727	0.346578	EX	1
-0.334827	10.4641	1.07801	0.311631	0.6581	728	0.681095	EX	1
-0.472979	9.14657	0.676178	0.420678	0.747753	729	0.765412	EX	0.958333
-2.44761	8.76731	3.88593	0.0837631	0.381413	730	0.418118	EX	1
-1.66824	8.36074	5.99877	0.0237357	0.204485	731	0.237514	EX	1
-0.666308	8.66447	1.17688	0.290998	0.644018	732	0.668251	EX	0.966667
-0.156834	9.63356	0.133345	0.718852	0.900237	733	0.907406	EX	1
-0.00457271	10.0384	0.000139894	0.990681	0.996489	734	0.996487	EX	1
2.32464	9.22634	12.4276	0.00214699	0.0622773	735	0.0784296	EX	1
1.05165	8.45308	2.17963	0.155543	0.4897	736	0.521135	EX	1
-3.92232	8.55134	22.3477	0.000131546	0.0173785	737	0.0213049	Fibroblast	1
0.644103	9.35292	1.6619	0.212174	0.559368	738	0.58813	OL	1
0.218704	9.24067	0.14349	0.708858	0.894874	739	0.902929	EX	1
0.299049	9.10387	0.302583	0.588407	0.842698	740	0.853171	EX	1
-0.813538	8.79271	2.04811	0.167958	0.503794	741	0.534442	OL	1
1.05519	8.72252	2.49752	0.129836	0.442625	742	0.474234	EX	1
0.0639111	9.78505	0.0216666	0.884463	0.966092	743	0.969513	EX	1
0.212257	9.02205	0.132125	0.720083	0.900237	744	0.907406	EX	1
-0.615475	10.0751	2.49805	0.129797	0.442625	745	0.474234	EX	1
1.04988	8.59638	2.61978	0.121325	0.433696	746	0.466649	EX	1
-0.363288	9.72996	0.426796	0.524063	0.812122	747	0.827597	Astro	1
0.364844	9.08884	0.362843	0.553754	0.831125	748	0.844271	IN	0.978261
-0.189076	9.20534	0.131763	0.72045	0.900237	749	0.907406	EX	0.96
1.58773	9.0344	6.89464	0.0162644	0.163637	750	0.193631	IN	1
0.0435676	8.59831	0.00507899	0.943899	0.98333	751	0.986122	IN	0.931034
-0.422573	10.7223	1.96465	0.176466	0.518321	752	0.548529	EX	1
0.249231	9.08662	0.181603	0.674587	0.880515	753	0.889573	IN	1
1.33336	9.24945	5.02719	0.0365436	0.25593	754	0.292536	EX	1
1.1908	9.24691	5.11146	0.0351666	0.251575	755	0.288088	IN	1
0.274615	9.57735	0.350564	0.560481	0.835632	756	0.847952	EX	0.985915
0.21485	8.97854	0.13093	0.721294	0.900237	757	0.907406	IN	1
-0.480266	9.14297	0.583172	0.454308	0.769261	758	0.784914	EX	1
-2.22745	8.50705	10.4282	0.00423676	0.0865653	759	0.107956	Endo	1
0.800861	8.81225	1.58351	0.222862	0.573069	760	0.601912	Mixed	0.540541
-3.13903	9.10928	19.7445	0.000257645	0.0174517	761	0.0214573	Endo	1
-1.01467	9.5848	3.36847	0.0846555	0.381413	762	0.418118	EX	1
0.204556	9.13467	0.129893	0.722351	0.900861	763	0.908	EX	1
-0.351688	9.04892	0.435412	0.516932	0.808358	764	0.823779	EX	1
0.595463	9.34911	1.24492	0.277857	0.637801	765	0.663295	EX	1
-1.01801	8.40477	2.51057	0.128894	0.442625	766	0.474234	Astro	1
-0.148535	8.82341	0.0711405	0.792436	0.930323	767	0.935432	IN	1
-2.6943	8.93406	6.86557	0.0249716	0.211591	768	0.245293	EX	1
0.250111	9.45299	0.302348	0.588551	0.842698	769	0.853171	EX	1
-0.892488	9.43562	4.06298	0.0575787	0.314056	770	0.349039	OL	1
1.14941	8.4798	2.52509	0.127856	0.442625	771	0.474234	IN	1
0.375501	8.93028	0.388503	0.540186	0.82936	772	0.843145	EX	1
0.621325	8.93725	1.10889	0.304979	0.65409	773	0.677276	IN	1
-0.485287	9.5506	1.13376	0.299761	0.651064	774	0.675087	EX	1
-0.634587	9.21429	0.993224	0.332997	0.676353	775	0.69853	EX	1
-1.48091	8.89693	5.21989	0.0334804	0.250128	776	0.288088	EX	1
-0.970715	9.68675	5.66211	0.0274891	0.221094	777	0.254912	EX	1
0.575435	9.02768	0.883825	0.358461	0.699081	778	0.719637	EX	1
-1.55856	9.3136	7.51051	0.0126653	0.149016	779	0.17815	OL	1
0.469439	8.89991	0.621793	0.439702	0.760417	780	0.777323	EX	1
0.151343	8.67722	0.0499168	0.825492	0.943223	781	0.948668	Astro	0.935484
-0.159061	8.41126	0.0527526	0.820692	0.940871	782	0.945903	EX	0.916667
-0.917261	8.9126	2.34185	0.141727	0.463146	783	0.494372	EX	1
0.862476	8.87857	2.04807	0.167962	0.503794	784	0.534442	EX	0.846154
-1.91086	8.96307	8.69199	0.00799464	0.121037	785	0.148629	Endo	1
2.35326	8.78457	4.45133	0.0588105	0.316164	786	0.351514	Micro	1
0.0125635	9.99521	0.00118192	0.972918	0.990236	787	0.991704	EX	1
0.0653684	9.99065	0.0280432	0.868702	0.956584	788	0.959824	EX	1
-1.67654	8.90871	7.02585	0.0154106	0.161454	789	0.1916	EX	1
-0.168356	9.9088	0.196908	0.662029	0.876457	790	0.886155	IN	1
0.119643	9.88412	0.104296	0.750113	0.911674	791	0.918429	EX	1
-0.587197	8.63115	0.848866	0.367941	0.707793	792	0.728339	EX	1
-0.808212	9.43678	3.00825	0.0983514	0.400133	793	0.436043	EX	1
-0.0341011	10.3021	0.00897623	0.925469	0.977441	794	0.98057	EX	1
-2.03118	9.32229	8.25237	0.0122026	0.145561	795	0.174276	Endo	1
-2.64505	9.18404	8.15751	0.0157736	0.163337	796	0.193354	EX	1
-0.786071	8.91326	1.98573	0.174268	0.514891	797	0.545473	IN	1
-1.3651	8.99884	4.98974	0.0371752	0.258594	798	0.295067	EX	1
0.19837	8.43399	0.0985344	0.756872	0.913872	799	0.920497	EX	1
0.376146	9.11855	0.445871	0.511995	0.805346	800	0.820147	EX	1
-0.199877	8.67918	0.100081	0.755037	0.913408	801	0.920055	EX	1
0.835116	8.59214	1.31404	0.265301	0.620463	802	0.646242	EX	1
-0.00620329	9.48686	0.000149499	0.990367	0.996489	803	0.996487	IN	1
3.45668	8.31579	12.0705	0.00241525	0.0654343	804	0.0821378	IN	1
-1.14199	9.90131	1.09074	0.341835	0.682676	805	0.703982	EX	1
0.27655	9.15352	0.237857	0.631103	0.863482	806	0.873717	EX	1
-0.538775	8.46603	0.716729	0.407314	0.736312	807	0.754407	IN	1
0.712175	9.97763	3.47429	0.0771954	0.362889	808	0.399708	EX	1
1.79142	8.72271	5.10341	0.035627	0.252952	809	0.289425	EX	0.970588
-0.337154	9.04062	0.337362	0.567895	0.838205	810	0.850298	EX	1
0.234656	10.006	0.383912	0.542568	0.829557	811	0.843145	EX	1
-0.00156394	8.6669	4.91554e-06	0.998253	0.99917	812	0.99917	EX	0.935484
-0.99558	9.18431	2.40877	0.138076	0.457807	813	0.489879	EX	1
-0.79334	8.56863	1.57705	0.223773	0.573069	814	0.601912	EX	1
1.02038	9.14625	3.04637	0.0963857	0.39851	815	0.435159	Micro	1
-0.816737	8.5813	1.71676	0.205076	0.550889	816	0.579307	EX	1
-0.489572	8.29201	0.578603	0.455805	0.770211	817	0.786136	EX	1
-1.71978	8.63972	6.09852	0.0227372	0.200068	818	0.232847	EX	1
-0.0588353	8.44523	0.00917902	0.924635	0.977441	819	0.98057	EX	1
-0.0203856	9.93722	0.0027277	0.95887	0.98765	820	0.989706	EX	1
-0.834349	8.87657	1.65618	0.212932	0.560648	821	0.589476	IN	1
-1.82684	8.5724	8.70244	0.00796303	0.121037	822	0.148629	EX	1
-0.170328	8.93001	0.0880055	0.769811	0.919713	823	0.925708	EX	1
0.911259	9.19944	2.8748	0.105612	0.410548	824	0.445223	EX	1
0.580231	8.69642	0.725371	0.40455	0.735189	825	0.753341	EX	1
0.581589	8.49755	0.445087	0.515434	0.808358	826	0.823779	OL	0.925926
-0.0765247	8.84659	0.0153872	0.902527	0.971408	827	0.975001	EX	1
1.37248	8.62597	2.76188	0.115129	0.42635	828	0.459397	EX	0.967742
0.138223	8.95951	0.065633	0.800442	0.932893	829	0.937859	IN	1
-0.305301	9.16431	0.345852	0.563105	0.835666	830	0.847952	EX	1
0.319385	9.20197	0.301372	0.589149	0.842698	831	0.853171	EX	1
0.424913	9.304	0.732044	0.402435	0.734322	832	0.752272	EX	1
-0.413386	9.5228	0.848064	0.368162	0.707793	833	0.728339	OL	1
0.721702	8.57203	1.33506	0.261633	0.617069	834	0.643016	EX	1
0.170862	9.79514	0.198994	0.660364	0.875556	835	0.885434	IN	0.987952
-0.399799	8.96936	0.469554	0.50112	0.797994	836	0.812565	IN	1
-0.222874	8.62739	0.121669	0.730906	0.902239	837	0.909128	EX	1
-2.37276	9.85224	4.55577	0.0804396	0.375567	838	0.413287	EX	0.986111
0.101987	8.52171	0.0277108	0.869475	0.956841	839	0.960107	EX	1
-0.252325	9.89403	0.465957	0.502745	0.798729	840	0.813011	EX	1
1.80809	9.28492	8.22118	0.00957514	0.135759	841	0.16556	EX	1
0.351319	8.509	0.295526	0.592757	0.842698	842	0.853171	EX	1
-2.99536	8.99455	18.0739	0.000396884	0.0226996	843	0.0283071	Astro	1
1.55014	8.32132	3.79531	0.0656827	0.337259	844	0.374477	IN	0.869565
-1.65376	9.06118	4.53894	0.0511899	0.304497	845	0.341101	EX	1
0.634146	9.27146	1.45885	0.241313	0.597353	846	0.62504	EX	1
4.29843	8.85184	20.788	0.000193994	0.0173785	847	0.0213049	EX	1
0.705937	8.42055	1.08773	0.309517	0.656437	848	0.679867	EX	0.96
-0.584293	9.3746	0.789809	0.389049	0.721668	849	0.739919	EX	1
-3.29146	9.17529	4.01409	0.0958153	0.39851	850	0.434862	EX	1
0.030195	8.7625	0.00284297	0.958011	0.98765	851	0.989706	IN	1
0.0627252	9.26507	0.0126084	0.911724	0.975999	852	0.97937	Astro	1
0.66671	9.07562	1.23946	0.27888	0.638016	853	0.66355	EX	1
-0.928076	8.62646	2.4468	0.133574	0.44793	854	0.479195	EX	0.965517
1.12651	8.49127	2.58206	0.123878	0.436601	855	0.469065	EX	1
0.259038	8.47392	0.155511	0.69753	0.889848	856	0.898579	IN	0.923077
1.05323	9.24785	3.51729	0.0755255	0.360209	857	0.397019	OL	1
0.115571	9.16729	0.048704	0.827589	0.944189	858	0.949373	EX	1
-0.40927	8.92429	0.486765	0.493469	0.791935	859	0.806622	Fibroblast	1
-0.980971	8.64101	1.78874	0.197656	0.543774	860	0.573234	OL	1
0.190909	9.49449	0.112862	0.741169	0.907083	861	0.914072	OL	0.984615
0.348013	10.0407	0.711621	0.408961	0.737674	862	0.75547	EX	1
-0.300742	9.94307	0.598151	0.448401	0.766189	863	0.782139	EX	1
-0.285538	8.38333	0.166091	0.687973	0.88412	864	0.892706	EX	1
-1.74979	9.14101	9.75683	0.00538692	0.100833	865	0.125426	Endo	1
0.709875	9.57022	2.38174	0.13856	0.458673	866	0.490671	IN	1
2.06486	9.36195	13.8554	0.00136023	0.0491352	867	0.0622417	OL	0.951613
0.294665	9.77337	0.592517	0.450515	0.766454	868	0.782139	IN	1
0.22442	8.97603	0.157039	0.696127	0.888995	869	0.89768	IN	1
0.359516	10.0031	0.756582	0.394801	0.727749	870	0.745357	EX	0.99
0.598879	8.82039	0.867166	0.362934	0.702992	871	0.723723	EX	1
-0.367042	8.40753	0.339593	0.566628	0.838138	872	0.850298	IN	1
-0.170518	9.38429	0.128987	0.723278	0.90147	873	0.908515	EX	1
0.542026	8.84262	0.746048	0.398052	0.731396	874	0.748977	EX	1
-0.947721	9.54934	3.93539	0.061289	0.324406	875	0.361275	OPC	0.984375
0.690523	8.67059	1.28117	0.271176	0.628659	876	0.654374	EX	1
0.0687832	9.76163	0.0301644	0.863877	0.956584	877	0.959824	IN	1
-0.153121	9.86761	0.0648201	0.803765	0.932893	878	0.937859	EX	1
0.546716	9.46939	1.28182	0.271058	0.628659	879	0.654374	EX	0.984615
0.565977	8.98751	0.951316	0.341127	0.682657	880	0.703982	OL	0.976744
-0.668269	9.14149	1.03093	0.32426	0.671682	881	0.695244	Astro	1
1.8382	8.2446	5.34952	0.0315834	0.241748	882	0.27848	IN	1
-0.612134	9.90418	1.95782	0.17746	0.519759	883	0.549515	EX	1
-2.16003	8.60171	3.61076	0.0886196	0.387405	884	0.424095	OL	1
0.166109	9.53967	0.151021	0.7017	0.891999	885	0.900426	IN	1
0.719751	9.48901	1.24122	0.284405	0.641823	886	0.666942	OL	0.984848
-0.268278	8.44473	0.170663	0.683953	0.883615	887	0.892272	EX	1
1.55624	9.61205	10.9576	0.00352125	0.0852972	888	0.106649	IN	1
0.565102	8.51051	0.830271	0.373132	0.711369	889	0.731737	IN	1
-0.799323	9.19068	1.99311	0.173507	0.514465	890	0.545142	EX	1
-0.487305	8.2904	0.551336	0.466473	0.774763	891	0.789708	EX	1
0.198165	9.49845	0.163698	0.690102	0.884758	892	0.89343	OPC	0.769231
0.936187	10.0127	5.1857	0.0340019	0.250932	893	0.288088	EX	1
-0.688764	8.6691	1.20587	0.285299	0.641823	894	0.666942	EX	1
-0.327876	8.60544	0.236219	0.632275	0.863482	895	0.873717	EX	1
0.25409	10.4849	0.388433	0.541695	0.829517	896	0.843145	EX	1
0.967304	9.76406	5.11007	0.0351888	0.251575	897	0.288088	EX	1
3.85035	8.56677	6.27716	0.0321769	0.244205	898	0.282343	Fibroblast	1
0.0340477	10.3703	0.00940943	0.923698	0.977441	899	0.98057	EX	0.992188
-1.02916	9.31499	4.50235	0.0466358	0.2901	900	0.32667	EX	1
1.01903	8.98445	2.732	0.114092	0.423871	901	0.457058	Micro	1
-0.590791	9.45498	1.12718	0.302615	0.65306	902	0.676355	EX	1
-0.24522	9.58396	0.142025	0.712984	0.898836	903	0.906763	Astro	1
0.0546791	8.85557	0.00811958	0.929104	0.978029	904	0.981222	EX	1
-0.118983	9.012	0.0169926	0.898659	0.970463	905	0.974262	Astro	1
-0.317061	8.83328	0.265645	0.611963	0.857086	906	0.867908	EX	1
-0.819176	8.58032	1.59524	0.221219	0.572944	907	0.601752	EX	0.964286
-0.512052	8.84909	0.773023	0.389807	0.722424	908	0.74062	EX	1
-0.21632	10.1765	0.3456	0.563246	0.835666	909	0.847952	EX	1
-0.537024	8.6798	0.62643	0.438028	0.759106	910	0.776235	EX	1
-0.375099	9.5029	0.649861	0.429719	0.754125	911	0.771313	EX	1
-0.763039	9.32424	2.34347	0.141597	0.463146	912	0.494372	EX	0.963636
0.27837	9.2851	0.303873	0.587619	0.842698	913	0.853171	IN	1
1.28418	8.55034	3.27143	0.0856762	0.383494	914	0.420331	EX	1
-1.50848	9.28926	5.15234	0.0376216	0.259943	915	0.296549	Endo	1
0.485965	9.218	0.608838	0.445197	0.764522	916	0.781224	EX	1
-0.729417	9.67288	3.07909	0.0947354	0.394859	917	0.430871	EX	1
0.815026	9.27862	2.50335	0.129414	0.442625	918	0.474234	IN	1
-0.210395	9.76771	0.221841	0.642778	0.868502	919	0.878592	EX	1
-0.469524	8.77985	0.626595	0.437968	0.759106	920	0.776235	EX	0.970588
0.502933	10.0261	1.00279	0.33349	0.676509	921	0.69853	EX	1
-0.67203	8.80258	1.28018	0.271356	0.628659	922	0.654374	EX	1
1.17258	8.91633	3.71775	0.068271	0.344375	923	0.381839	EX	1
0.441624	9.16564	0.682507	0.418548	0.747377	924	0.765081	IN	1
0.124859	9.46309	0.0684733	0.79627	0.931545	925	0.936911	EX	1
0.489098	9.22283	0.809783	0.378977	0.716802	926	0.736584	EX	1
-0.340807	9.30416	0.420358	0.524191	0.812122	927	0.827597	EX	1
-0.5108	9.01505	0.800013	0.381811	0.718601	928	0.738194	EX	1
-0.281278	9.85781	0.545407	0.468847	0.774763	929	0.789708	EX	1
1.517	8.5181	3.22634	0.0903947	0.388892	930	0.425507	Micro	1
-2.16969	9.11681	14.4014	0.00114898	0.0438101	931	0.0557784	Endo	1
-0.288077	9.60402	0.372417	0.548616	0.829557	932	0.843145	EX	1
0.500424	8.57649	0.648647	0.430143	0.754125	933	0.771313	OPC	0.758621
-0.602879	8.64275	0.891723	0.356369	0.69672	934	0.717268	EX	1
-0.420505	8.81507	0.503977	0.486018	0.789468	935	0.804137	IN	0.971429
0.798257	8.60396	1.47087	0.239451	0.597353	936	0.62504	EX	1
-1.07398	8.32786	2.47119	0.131761	0.445477	937	0.477442	EX	0.904762
-0.800071	8.40914	1.02523	0.325988	0.672553	938	0.695848	EX	1
-0.455088	8.77233	0.650897	0.429357	0.754125	939	0.771313	IN	1
-0.804807	9.25301	2.50496	0.129298	0.442625	940	0.474234	EX	1
0.0961923	10.1207	0.067034	0.798372	0.931887	941	0.937159	EX	1
-0.673545	9.32326	1.76843	0.198662	0.544668	942	0.574079	OL	1
-0.638165	9.11983	1.3595	0.25745	0.611405	943	0.637601	OL	1
0.321238	8.40424	0.256889	0.617852	0.858557	944	0.869439	EX	1
-0.442626	9.53059	0.91698	0.349793	0.691857	945	0.71299	EX	1
1.70456	8.99062	7.04855	0.0152681	0.161216	946	0.191197	Micro	1
-0.240974	9.38004	0.191074	0.666781	0.878732	947	0.888246	EX	1
1.07533	9.10169	3.91261	0.0619799	0.327222	948	0.364237	EX	0.958333
4.26377	8.85406	2.40703	0.179301	0.520848	949	0.550627	Endo	1
1.31859	8.41505	2.49974	0.131452	0.445165	950	0.476962	EX	1
0.119062	8.68842	0.0240844	0.878564	0.962215	951	0.965593	Endo	1
0.547381	9.06896	0.987137	0.332406	0.676353	952	0.69853	EX	0.978261
-0.585635	9.97698	2.66954	0.118053	0.427942	953	0.460592	EX	1
0.639195	9.38633	1.60615	0.219706	0.571902	954	0.600819	EX	1
-0.441071	9.13324	0.585859	0.453034	0.768511	955	0.784153	EX	1
-1.01241	9.01102	2.70628	0.115704	0.426397	956	0.459397	EX	1
-0.516138	8.5334	0.641415	0.432685	0.755639	957	0.77265	EX	1
0.711822	9.36744	1.84184	0.189973	0.535096	958	0.564275	IN	1
-0.297601	8.45851	0.223335	0.641667	0.868063	959	0.878158	EX	1
-0.820005	8.87181	1.56564	0.225393	0.57535	960	0.604124	EX	1
-0.256365	9.52285	0.36124	0.554623	0.831125	961	0.844271	EX	1
0.279938	8.87229	0.24127	0.628679	0.863482	962	0.873717	EX	1
-1.76005	8.86423	7.87509	0.0109598	0.140235	963	0.169698	EX	1
-0.48514	8.59599	0.536277	0.472542	0.776508	964	0.791239	EX	1
-0.178583	9.80826	0.209903	0.651821	0.871908	965	0.881607	EX	1
0.230617	9.16466	0.162717	0.690981	0.885333	966	0.893961	EX	0.92
-2.50175	9.52889	5.74625	0.0483158	0.296078	967	0.33262	EX	1
-1.33056	9.30091	4.48558	0.0493154	0.297773	968	0.3339	EX	1
-0.800663	8.92251	1.83374	0.190909	0.535739	969	0.564807	EX	1
0.436154	8.90718	0.54128	0.470511	0.774881	970	0.789708	EX	0.95
0.0357315	10.0255	0.00880806	0.926169	0.977441	971	0.98057	EX	1
-0.149907	9.10388	0.0731765	0.789561	0.928066	972	0.933148	IN	0.978261
0.120249	8.7848	0.0366867	0.850051	0.951743	973	0.955976	EX	1
1.21368	8.37856	2.91521	0.103349	0.408572	974	0.444084	EX	1
-0.40523	8.92165	0.486938	0.493393	0.791935	975	0.806622	EX	1
1.23972	9.28993	5.37919	0.0311666	0.239448	976	0.275909	IN	0.929825
-0.106155	9.67032	0.0645811	0.802012	0.932893	977	0.937859	EX	0.986667
0.488152	8.57899	0.551896	0.466249	0.774763	978	0.789708	EX	1
0.387876	9.00099	0.459565	0.505657	0.801499	979	0.815772	EX	0.953488
-0.392129	8.805	0.264443	0.613988	0.857086	980	0.867973	EX	1
-0.128987	9.40871	0.0469572	0.831118	0.946136	981	0.951077	EX	1
0.297224	9.75207	0.568529	0.459699	0.772765	982	0.788341	EX	1
1.91396	8.995	7.83351	0.0111407	0.140728	983	0.16991	EX	0.954545
-2.5615	8.86563	16.2249	0.000667743	0.0327353	984	0.0401201	Endo	1
1.33857	9.43958	7.59804	0.0122303	0.145561	985	0.174276	OL	1
0.29205	8.34509	0.159287	0.694077	0.887642	986	0.896357	EX	1
-1.34648	8.33577	3.68423	0.0694262	0.34768	987	0.385375	EX	1
0.874048	8.98574	2.43255	0.134647	0.450795	988	0.482094	EX	0.883721
0.869718	8.63197	1.85764	0.188166	0.533564	989	0.562753	IN	0.935484
-0.119342	8.76277	0.0419387	0.839823	0.948292	990	0.9527	OPC	0.911765
-0.424827	9.02586	0.492299	0.491052	0.790521	991	0.804968	OL	1
-0.145851	9.3693	0.0816655	0.778015	0.922443	992	0.927797	IN	0.982759
-0.0328353	9.52442	0.00494435	0.944646	0.98333	993	0.986122	EX	1
0.389512	8.55956	0.31447	0.581228	0.842274	994	0.853171	EX	0.928571
-1.13321	8.55323	2.42423	0.136166	0.453665	995	0.485345	Fibroblast	1
0.946916	9.45266	3.10895	0.0932584	0.394042	996	0.430201	OL	0.923077
0.97011	9.24836	3.04685	0.0963615	0.39851	997	0.435159	Micro	1
-0.276613	8.44546	0.171963	0.682822	0.883615	998	0.892272	EX	1
1.96656	8.3327	5.7881	0.0260112	0.215956	999	0.24968	EX	1
0.439986	9.2355	0.707489	0.410301	0.739117	1000	0.756865	EX	1
-0.215063	8.62348	0.119423	0.733298	0.903583	1001	0.9105	IN	1
2.11491	8.40062	8.22882	0.00954688	0.135759	1002	0.16556	IN	0.96
0.419262	8.4342	0.435519	0.516881	0.808358	1003	0.823779	EX	0.88
0.52367	9.55513	1.36229	0.256977	0.610988	1004	0.637032	EX	1
-0.484133	8.59426	0.479128	0.496839	0.795483	1005	0.810273	Astro	0.928571
0.646415	9.43551	1.39025	0.25269	0.607105	1006	0.633568	EX	0.984375
0.267085	8.87394	0.208627	0.652806	0.871908	1007	0.881607	OL	0.973684
0.766238	8.74268	1.455	0.241914	0.597353	1008	0.62504	OL	0.882353
-0.233548	9.00263	0.167603	0.686636	0.883615	1009	0.892272	EX	1
-0.620782	9.87659	1.61436	0.221607	0.573069	1010	0.601841	EX	1
0.126662	10.0736	0.119411	0.733311	0.903583	1011	0.9105	IN	1
0.405424	9.18097	0.469738	0.501037	0.797994	1012	0.812565	EX	0.980392
2.25264	8.96852	10.8563	0.00364705	0.0865653	1013	0.107956	OL	0.840909
0.864788	8.54717	1.57975	0.223392	0.573069	1014	0.601912	EX	1
-0.439927	8.50471	0.462761	0.504197	0.799952	1015	0.814186	EX	0.961538
-0.0139456	8.87549	0.000629426	0.980235	0.995219	1016	0.996309	EX	1
0.605502	8.9422	1.13629	0.299238	0.651064	1017	0.675087	EX	1
0.390843	9.83259	0.901941	0.353687	0.696109	1018	0.716795	EX	1
0.683654	8.42896	1.16634	0.293108	0.645465	1019	0.669815	EX	1
-0.319434	9.21461	0.392697	0.538029	0.82936	1020	0.843145	EX	1
0.917428	9.25789	2.84067	0.10757	0.413535	1021	0.447763	EX	1
-0.833673	9.40737	2.69146	0.116645	0.42681	1022	0.459968	EX	1
-1.06615	8.98092	3.34669	0.0824094	0.380396	1023	0.417805	OPC	0.975
-1.12904	8.34807	2.60221	0.122507	0.435267	1024	0.468082	EX	1
0.269002	9.00176	0.22425	0.640989	0.867717	1025	0.877804	EX	1
0.627272	9.62132	1.39253	0.254354	0.60897	1026	0.635018	EX	1
0.0252107	9.59207	0.00337529	0.954252	0.986234	1027	0.98844	EX	1
0.0880097	8.69547	0.0184558	0.893307	0.969594	1028	0.973413	EX	1
-0.266378	9.49674	0.321763	0.576912	0.842274	1029	0.853171	IN	0.968254
0.561539	9.16743	1.15774	0.294844	0.645834	1030	0.670395	IN	1
0.00753444	9.37992	0.000221768	0.988267	0.996189	1031	0.996309	EX	1
0.748217	8.30168	1.26057	0.274946	0.633237	1032	0.658546	EX	1
0.00620254	8.55269	6.66116e-05	0.99357	0.998143	1033	0.998284	EX	1
-3.08907	9.50455	2.72311	0.162701	0.499257	1034	0.530806	EX	1
0.895251	9.17485	2.03688	0.169073	0.503794	1035	0.534442	EX	1
-0.909467	9.49162	4.15165	0.0551521	0.311327	1036	0.346578	EX	0.983871
-0.156306	8.8826	0.0615988	0.806537	0.932955	1037	0.937948	EX	1
1.77309	8.85326	7.75053	0.0115118	0.143266	1038	0.172059	EX	1
-0.34939	8.84508	0.317377	0.5795	0.842274	1039	0.853171	EX	1
0.0982881	9.4181	0.0412365	0.84115	0.948292	1040	0.9527	Astro	1
-0.672352	8.73059	1.10864	0.305032	0.65409	1041	0.677276	EX	1
0.324177	9.01894	0.324825	0.575119	0.84103	1042	0.852357	EX	0.863636
1.50119	9.26823	6.87334	0.0164079	0.163637	1043	0.193631	EX	0.982143
0.149333	9.11972	0.0694947	0.794792	0.931307	1044	0.936572	IN	1
0.532621	9.86783	1.98544	0.174298	0.514891	1045	0.545473	IN	1
2.69175	8.75576	14.5077	0.00111223	0.0432091	1046	0.0547638	Endo	1
0.698234	9.87103	2.88301	0.105147	0.410548	1047	0.445223	EX	1
-0.918265	9.66005	4.10388	0.0564447	0.313997	1048	0.349039	EX	1
0.237604	8.5382	0.120127	0.732546	0.903583	1049	0.9105	EX	1
0.047334	9.49696	0.0107436	0.918486	0.977169	1050	0.98057	EX	0.984615
2.50384	8.63878	10.5012	0.0041291	0.0865653	1051	0.107956	EX	1
-1.6028	9.19364	6.96714	0.0157863	0.163337	1052	0.193354	IN	1
-2.50006	9.23553	19.1439	0.000297384	0.0180092	1053	0.0223009	Endo	1
-0.425702	8.70279	0.490187	0.491972	0.790765	1054	0.805142	EX	1
0.295158	9.14449	0.29708	0.591793	0.842698	1055	0.853171	EX	1
0.335494	8.39505	0.258955	0.616451	0.857617	1056	0.868376	IN	1
0.464005	8.53459	0.372645	0.549306	0.829557	1057	0.843145	EX	1
0.962064	9.68195	5.15719	0.0344438	0.251575	1058	0.288088	IN	1
-0.216387	9.82444	0.313169	0.582005	0.842698	1059	0.853171	EX	1
-1.21881	8.76332	4.18621	0.0542381	0.311327	1060	0.346578	OPC	0.818182
3.44281	8.8859	19.1925	0.000293574	0.0180092	1061	0.0223009	Micro	1
-0.391895	9.01296	0.345422	0.564177	0.835666	1062	0.847952	EX	1
1.16262	9.40599	5.0853	0.0355876	0.252952	1063	0.289425	Mixed	0.539683
0.498338	8.57827	0.646827	0.430781	0.754125	1064	0.771313	EX	1
1.58729	8.91213	6.95248	0.0158817	0.163502	1065	0.193354	EX	1
-3.33667	10.3938	4.79944	0.0831038	0.381093	1066	0.418118	EX	1
-0.498753	9.55792	1.20571	0.285331	0.641823	1067	0.666942	IN	1
-0.874138	8.95033	2.019	0.170867	0.508404	1068	0.539249	EX	1
1.59	8.78327	4.63626	0.0437883	0.284496	1069	0.322198	EX	1
0.415067	9.90261	1.17577	0.291219	0.644018	1070	0.668251	IN	1
-0.0707316	8.98714	0.0162771	0.899764	0.970463	1071	0.974262	EX	1
0.713066	9.12384	1.41372	0.248475	0.600722	1072	0.627415	EX	1
0.46823	9.59943	0.951409	0.341104	0.682657	1073	0.703982	IN	0.972222
-0.543947	8.54535	0.807961	0.379503	0.716877	1074	0.736664	EX	1
-0.215207	9.71269	0.210621	0.651406	0.871908	1075	0.881607	EX	1
0.378858	8.38135	0.236259	0.632758	0.863482	1076	0.873717	EX	1
0.569312	8.78699	0.716792	0.407294	0.736312	1077	0.754407	EX	1
0.646957	9.44211	1.85958	0.187945	0.533564	1078	0.562753	EX	1
1.53576	8.70572	4.07256	0.0575467	0.314056	1079	0.349039	OL	1
1.63963	9.0545	5.9037	0.0247335	0.211313	1080	0.245293	Micro	1
1.47768	8.83038	5.6726	0.0273624	0.220938	1081	0.254912	IN	1
-0.0539397	9.10998	0.00880723	0.926172	0.977441	1082	0.98057	EX	1
-0.786042	9.03113	1.78961	0.196106	0.541989	1083	0.571563	EX	1
0.196959	9.0595	0.12361	0.728858	0.902239	1084	0.909128	OL	1
0.449508	9.16489	0.742286	0.399222	0.731966	1085	0.749627	IN	1
-0.306677	9.16732	0.315398	0.580675	0.842274	1086	0.853171	EX	1
-0.424751	8.92648	0.558335	0.463695	0.773702	1087	0.789186	EX	1
-3.73029	8.75043	4.59425	0.0748204	0.360209	1088	0.397019	EX	1
-4.17557	9.69814	10.3796	0.0184	0.175441	1089	0.207013	EX	1
-2.78948	9.29115	10.7209	0.00681201	0.11538	1090	0.143189	EX	0.956522
0.764459	8.69672	1.46532	0.240308	0.597353	1091	0.62504	EX	1
1.83301	8.87376	6.79782	0.0169284	0.166773	1092	0.196788	EX	1
-1.0403	8.76134	2.65909	0.118731	0.428529	1093	0.461364	Astro	1
1.71706	9.094	6.32157	0.020671	0.189952	1094	0.221769	EX	1
-0.266841	9.42266	0.344501	0.563862	0.835666	1095	0.847952	IN	1
0.325412	8.72515	0.253504	0.620162	0.858557	1096	0.869439	Astro	1
-0.520702	8.9735	0.453693	0.511463	0.805125	1097	0.820013	Fibroblast	1
-2.81876	9.04605	15.0758	0.00106583	0.0422029	1098	0.0530191	Endo	1
0.713951	8.31526	1.06108	0.315362	0.660033	1099	0.68316	IN	1
-0.209239	9.36371	0.178678	0.677058	0.880744	1100	0.889573	IN	1
0.599668	8.59714	0.686249	0.417461	0.747377	1101	0.765081	IN	0.966667
0.464067	8.94597	0.579861	0.455323	0.770211	1102	0.786136	Micro	1
-0.179305	9.72905	0.147599	0.705039	0.893329	1103	0.901596	EX	1
0.920578	8.52739	2.16674	0.156709	0.491867	1104	0.523401	EX	1
1.31206	9.35547	6.49044	0.0192468	0.180695	1105	0.213043	EX	1
-0.537689	9.03075	0.830834	0.372973	0.711369	1106	0.731737	IN	1
-0.392743	8.55539	0.37406	0.547744	0.829557	1107	0.843145	EX	1
0.0499823	9.46486	0.0126565	0.911556	0.975999	1108	0.97937	EX	1
1.13924	8.34431	2.48357	0.130852	0.444593	1109	0.476386	EX	1
-0.378401	9.68169	0.13361	0.727349	0.902239	1110	0.909128	Astro	0.985915
-0.0641534	8.68773	0.0108559	0.918063	0.977169	1111	0.98057	EX	1
-0.316532	8.46231	0.263551	0.61336	0.857086	1112	0.867908	EX	0.96
-0.550733	9.47548	1.34562	0.259814	0.614892	1113	0.640827	EX	1
-0.536012	9.42963	1.25028	0.276854	0.63692	1114	0.662307	EX	1
0.306593	8.94692	0.289959	0.596237	0.84549	1115	0.856044	EX	1
0.213104	8.42281	0.0697782	0.794951	0.931307	1116	0.936572	IN	1
-0.815066	9.64165	3.30386	0.0842506	0.381413	1117	0.418118	EX	1
0.61513	8.64427	0.912862	0.350853	0.692027	1118	0.713278	Astro	1
-2.14507	9.55963	13.8765	0.00177508	0.059385	1119	0.0744301	Astro	1
0.0936184	8.40045	0.0219062	0.884272	0.966092	1120	0.969513	IN	1
-0.645163	9.06913	1.16078	0.294229	0.645781	1121	0.670395	EX	1
-0.0521085	9.81026	0.0178642	0.89502	0.97043	1122	0.974134	EX	1
-2.63377	9.05916	13.4179	0.00177824	0.059385	1123	0.0744301	Endo	1
0.140253	9.52343	0.0940354	0.762303	0.914142	1124	0.920497	EX	0.984848
0.105309	8.83507	0.0283825	0.867918	0.956584	1125	0.959824	EX	0.945946
-0.0569568	9.90537	0.0210852	0.886012	0.96626	1126	0.96957	EX	1
0.0725625	9.85414	0.029737	0.864835	0.956584	1127	0.959824	EX	1
-0.404116	8.34374	0.370671	0.549546	0.829557	1128	0.843145	IN	0.954545
-0.163949	9.60592	0.111492	0.742051	0.907083	1129	0.914072	EX	1
0.503395	9.18083	0.898987	0.354459	0.696109	1130	0.716795	EX	0.980392
-0.799923	8.64485	1.52091	0.231893	0.584416	1131	0.613085	EX	1
-0.603784	8.77085	0.997155	0.330023	0.675542	1132	0.698372	EX	1
-0.387792	8.80211	0.35394	0.558615	0.83468	1133	0.847796	EX	1
1.11418	8.6241	2.79029	0.110537	0.41843	1134	0.452138	EX	1
-0.19447	8.9414	0.103888	0.750584	0.911674	1135	0.918429	EX	1
-0.250779	9.86888	0.438618	0.51541	0.808358	1136	0.823779	EX	0.988506
2.45668	8.90097	12.2948	0.00224269	0.063113	1137	0.0795995	Micro	1
0.677929	9.60613	2.11205	0.161777	0.499257	1138	0.530806	EX	1
-0.821757	9.15507	2.36392	0.139964	0.460361	1139	0.491978	EX	1
-1.55595	8.75781	5.30228	0.0322602	0.244205	1140	0.282343	Astro	1
0.66487	9.48231	2.0761	0.165217	0.499744	1141	0.530806	EX	1
3.9411	8.62829	15.5875	0.000804389	0.0352391	1142	0.0436738	Endo	1
1.21083	8.94659	4.18686	0.0542212	0.311327	1143	0.346578	EX	1
0.9973	9.09041	2.76892	0.111825	0.421265	1144	0.454749	OL	1
0.912618	8.3786	1.92566	0.180623	0.522334	1145	0.55216	EX	1
1.03196	9.55595	4.47223	0.0473053	0.292497	1146	0.329173	EX	0.985915
-0.965293	9.94123	4.2744	0.0544973	0.311327	1147	0.346578	Astro	1
-1.40135	8.35969	4.37104	0.0496353	0.298828	1148	0.335	EX	1
-1.41749	8.48273	4.51578	0.0463411	0.2901	1149	0.32667	EX	1
0.54358	8.95563	0.77598	0.388919	0.721668	1150	0.739919	EX	1
0.477937	8.93556	0.608415	0.444591	0.764118	1151	0.780941	EX	1
-0.968374	9.4331	4.50792	0.0465134	0.2901	1152	0.32667	EX	1
-0.101745	9.16147	0.0274529	0.870122	0.956913	1153	0.960256	OL	0.979592
1.47556	8.99428	4.42933	0.0485032	0.296344	1154	0.332946	EX	0.977273
0.0608265	9.51745	0.0164287	0.899301	0.970463	1155	0.974262	EX	1
0.204416	9.71141	0.207716	0.653512	0.871908	1156	0.881607	Micro	1
-0.00898301	9.93087	0.000521707	0.982005	0.995544	1157	0.996309	EX	1
0.964675	9.40793	4.06532	0.0575133	0.314056	1158	0.349039	EX	1
0.437259	8.98867	0.571496	0.458547	0.772625	1159	0.788341	EX	1
1.91999	8.54806	7.65804	0.0119417	0.145561	1160	0.174276	OL	1
0.110692	8.63182	0.0336839	0.856243	0.953707	1161	0.957469	EX	1
-0.815894	8.64751	1.31731	0.265031	0.620463	1162	0.646242	EX	1
-0.950651	9.51168	4.62723	0.0439739	0.284496	1163	0.322198	EX	1
0.566904	9.32253	1.36425	0.256646	0.610907	1164	0.636951	IN	1
-0.0841313	8.99452	0.0214944	0.884919	0.966092	1165	0.969513	EX	1
-0.547251	9.26902	1.19688	0.28705	0.641823	1166	0.666942	EX	1
0.551076	8.79383	0.836505	0.37138	0.710851	1167	0.73122	EX	1
-3.49522	8.86848	2.99017	0.141486	0.463146	1168	0.494372	EX	1
0.382784	8.88122	0.40675	0.530915	0.820687	1169	0.836442	EX	0.974359
-0.0830872	9.79754	0.0486327	0.827713	0.944189	1170	0.949373	EX	0.963415
0.516866	9.69273	1.14589	0.297612	0.648447	1171	0.672587	EX	1
-2.3215	8.55354	5.91247	0.0304202	0.236359	1172	0.272379	Astro	1
0.0534212	9.49424	0.0135177	0.908611	0.975406	1173	0.978733	EX	0.984615
0.318363	9.90465	0.65421	0.428204	0.754125	1174	0.771313	IN	1
0.354259	9.3825	0.540583	0.470793	0.774881	1175	0.789708	EX	1
-1.51933	9.35988	8.37715	0.0090159	0.131451	1176	0.160654	EX	1
0.0227867	9.49925	0.00217061	0.963306	0.989015	1177	0.990789	EX	1
-0.776208	9.02514	2.08002	0.164838	0.499744	1178	0.530806	EX	1
-1.46698	8.70352	5.19584	0.0338463	0.250682	1179	0.288088	EX	0.966667
0.568571	9.78813	1.68641	0.208965	0.554898	1180	0.583356	EX	1
-0.368006	9.18585	0.344478	0.564551	0.835666	1181	0.847952	EX	1
1.25771	8.55406	3.56866	0.0735847	0.358182	1182	0.395833	EX	1
0.51362	10.3473	1.90129	0.183281	0.527784	1183	0.557566	EX	1
-1.15816	8.46029	1.88325	0.191029	0.535739	1184	0.564807	EX	1
-0.766663	9.50004	2.31077	0.144256	0.467753	1185	0.498836	EX	1
0.96602	10.042	6.39905	0.0200033	0.186366	1186	0.219186	EX	1
0.631878	8.77849	1.08602	0.309887	0.656437	1187	0.679867	IN	1
0.781839	9.11157	1.74396	0.201669	0.548206	1188	0.5773	Mixed	0.666667
-0.00955983	9.28063	0.000294431	0.986486	0.99611	1189	0.996309	EX	1
-0.0310344	9.74914	0.00536103	0.942365	0.982445	1190	0.985335	EX	1
0.230932	9.01201	0.16796	0.686322	0.883615	1191	0.892272	EX	1
-0.988407	9.23284	2.81149	0.109276	0.415897	1192	0.450058	OL	0.98
0.518003	9.69617	1.4598	0.241166	0.597353	1193	0.62504	EX	0.987179
-0.0638241	8.63186	0.0117811	0.914657	0.976719	1194	0.980242	EX	0.933333
0.507779	9.76913	1.54297	0.228657	0.57817	1195	0.606642	EX	1
-1.49041	8.98422	6.88552	0.0163257	0.163637	1196	0.193631	Astro	1
0.12756	9.57659	0.0819327	0.777662	0.922443	1197	0.927797	EX	1
0.107015	9.97784	0.0877974	0.770075	0.919713	1198	0.925708	IN	1
0.703615	9.21444	1.35587	0.258065	0.612161	1199	0.638234	EX	1
-0.854703	8.81399	2.10752	0.162206	0.499257	1200	0.530806	EX	1
1.00513	9.36684	2.80455	0.111297	0.420478	1201	0.454114	EX	1
-0.828135	8.72984	1.80202	0.194627	0.540427	1202	0.569853	Astro	1
-0.387283	9.73683	0.984465	0.333045	0.676353	1203	0.69853	EX	1
-0.231738	8.74238	0.145555	0.706874	0.894461	1204	0.902628	EX	1
-0.467727	9.54504	1.05327	0.317105	0.661648	1205	0.684935	EX	1
1.20882	8.94556	4.10437	0.0564311	0.313997	1206	0.349039	EX	1
-0.462094	8.65058	0.553667	0.465544	0.774763	1207	0.789708	Astro	0.966667
0.576446	8.5055	0.85483	0.366298	0.705842	1208	0.726306	EX	1
-0.906318	8.96594	2.04351	0.168414	0.503794	1209	0.534442	EX	1
-0.311635	8.5289	0.225918	0.639758	0.86719	1210	0.877322	EX	0.962963
-0.203308	8.27721	0.0707199	0.793111	0.930493	1211	0.935727	EX	1
-0.886302	9.38224	3.17601	0.0900377	0.388892	1212	0.425507	EX	1
0.1104	9.92704	0.0680496	0.796886	0.931737	1213	0.937036	EX	1
0.5125	8.96549	0.802253	0.381159	0.718601	1214	0.738194	IN	0.97619
0.0831377	8.58154	0.0164995	0.899086	0.970463	1215	0.974262	EX	1
0.362545	9.94797	0.877779	0.360075	0.701414	1216	0.722009	IN	1
-2.59448	9.42354	20.1597	0.000227886	0.0173785	1217	0.0213049	Endo	1
0.86326	8.92162	1.34664	0.262136	0.617549	1218	0.643503	IN	0.975
-0.91507	9.04149	2.14745	0.158475	0.494393	1219	0.526453	Micro	1
-0.367106	9.14278	0.387792	0.540554	0.82936	1220	0.843145	EX	0.979167
0.808664	8.64938	0.583129	0.462263	0.772796	1221	0.78841	Fibroblast	0.967742
-0.558228	9.76074	1.70353	0.20676	0.552166	1222	0.580492	EX	1
-0.419805	9.77752	1.09653	0.307618	0.655679	1223	0.679078	EX	1
0.110823	9.50547	0.0507586	0.824053	0.942101	1224	0.947382	EX	1
-3.66667	8.7214	6.95167	0.0295764	0.232434	1225	0.267155	EX	0.964286
0.367423	9.65532	0.737655	0.40067	0.733754	1226	0.751258	IN	1
-0.515252	9.4942	1.1178	0.303095	0.65306	1227	0.676355	EX	1
0.0352859	9.07594	0.00409773	0.9496	0.985497	1228	0.988419	OL	1
-1.0194	8.73486	1.90426	0.185323	0.529972	1229	0.559682	EX	1
-2.11121	9.19643	8.53365	0.0103684	0.137732	1230	0.167323	Endo	1
0.899493	9.25785	2.85592	0.106689	0.411374	1231	0.445831	EX	0.981818
0.174447	8.60821	0.0587538	0.811033	0.935004	1232	0.93979	EX	1
-0.183199	9.58217	0.160071	0.693365	0.887284	1233	0.895876	EX	1
-0.316875	9.84578	0.729588	0.403212	0.734322	1234	0.752418	EX	1
0.079862	8.93776	0.020076	0.888754	0.967712	1235	0.971048	IN	1
-0.599847	8.32801	0.822491	0.375336	0.71293	1236	0.733137	EX	1
2.10806	9.49464	13.3199	0.00160999	0.0561858	1237	0.0704432	OL	0.985714
0.110648	9.31059	0.0483251	0.82825	0.944278	1238	0.949397	EX	1
0.447843	8.86084	0.507617	0.484467	0.789468	1239	0.804137	EX	1
1.36597	9.15597	6.01463	0.0235737	0.204485	1240	0.237514	EX	1
1.43512	8.30052	3.27711	0.0854246	0.383201	1241	0.419985	EX	1
-0.401681	8.69048	0.442946	0.513367	0.806887	1242	0.821952	Astro	1
1.98967	8.3265	4.40333	0.0515217	0.304497	1243	0.341115	Fibroblast	1
0.17516	9.94641	0.184174	0.672434	0.880515	1244	0.889573	EX	0.978947
0.138746	9.33215	0.083934	0.775041	0.922443	1245	0.927797	EX	0.947368
-1.21017	8.91112	4.61414	0.0442446	0.284687	1246	0.322198	EX	1
-0.644877	9.12974	1.2201	0.282555	0.641435	1247	0.666942	EX	0.93617
-3.02736	8.98231	4.12303	0.0860052	0.384132	1248	0.421025	EX	1
0.570471	8.83275	0.959747	0.339045	0.682657	1249	0.703982	EX	1
-0.123186	9.21791	0.0577901	0.81249	0.935636	1250	0.940372	IN	1
0.53796	8.61559	0.71764	0.407021	0.736312	1251	0.754407	OL	1
2.00332	8.32211	4.61414	0.0464893	0.2901	1252	0.32667	EX	1
0.792784	9.68602	2.70136	0.116016	0.426397	1253	0.459397	IN	1
0.860418	9.8381	2.17321	0.165287	0.499744	1254	0.530806	EX	1
0.957451	8.65114	1.56546	0.226899	0.57535	1255	0.604124	EX	0.96875
1.14889	9.11389	4.05482	0.0578084	0.314056	1256	0.349039	EX	1
0.257468	8.96096	0.133837	0.719065	0.900237	1257	0.907406	EX	0.97619
-0.0190537	8.87562	0.00118153	0.972923	0.990236	1258	0.991704	EX	1
0.345254	8.61781	0.299034	0.590586	0.842698	1259	0.853171	IN	1
-0.776171	9.58778	2.95846	0.100989	0.404812	1260	0.441168	Astro	1
-0.333045	9.41588	0.502701	0.486564	0.789468	1261	0.804137	EX	1
-0.0125321	8.773	0.000348036	0.985302	0.99611	1262	0.996309	EX	1
-0.579042	9.09144	1.03595	0.321015	0.66563	1263	0.688881	EX	0.977778
-1.34062	8.33333	3.87179	0.0632404	0.328818	1264	0.365692	EX	1
0.678896	8.9283	1.19508	0.287402	0.641823	1265	0.666942	EX	0.975
0.239406	8.59567	0.149699	0.702942	0.892656	1266	0.90107	EX	1
-0.261904	9.10767	0.242466	0.627835	0.863482	1267	0.873717	EX	1
-0.591917	8.55904	0.72927	0.403313	0.734322	1268	0.752418	Astro	1
-2.12162	8.58815	7.69667	0.0121579	0.145561	1269	0.174276	EX	1
-1.63585	8.89445	8.06975	0.0101554	0.137031	1270	0.166351	EX	1
-0.732397	9.9663	3.64236	0.0709006	0.350924	1271	0.387976	IN	1
-0.268163	8.44224	0.166815	0.687332	0.883958	1272	0.892662	IN	0.84
0.0664197	9.11174	0.0136403	0.908199	0.975406	1273	0.978733	EX	1
-0.504071	9.75817	1.18249	0.290246	0.644018	1274	0.668251	EX	1
1.87378	9.07537	9.8904	0.00513292	0.0989213	1275	0.12346	EX	1
-0.00996507	8.6094	0.000231579	0.988015	0.996189	1276	0.996309	EX	0.966667
0.255657	8.92055	0.190176	0.667478	0.878732	1277	0.888246	EX	1
0.0419441	9.26935	0.00374853	0.952038	0.986234	1278	0.98844	Astro	1
0.913133	9.41659	3.25093	0.0865923	0.385083	1279	0.421976	EX	1
-0.25511	8.75404	0.178085	0.677561	0.880744	1280	0.889573	EX	1
-0.143483	9.22096	0.0781847	0.782667	0.924031	1281	0.929084	EX	0.921569
-1.37752	8.83666	5.03244	0.0364561	0.25593	1282	0.292536	EX	1
-1.53944	8.64771	5.25567	0.0329441	0.247562	1283	0.286014	EX	1
-0.234779	9.21876	0.205552	0.655196	0.872605	1284	0.882255	EX	0.980392
0.352848	9.22767	0.430474	0.519293	0.810019	1285	0.825237	EX	0.961538
0.496633	9.2831	1.01626	0.325544	0.672553	1286	0.695848	EX	0.981818
0.525866	8.80236	0.776548	0.388749	0.721668	1287	0.739919	IN	0.944444
0.802981	8.93086	1.9213	0.181094	0.522963	1288	0.552795	EX	1
-1.00799	8.73139	1.5005	0.24064	0.597353	1289	0.62504	EX	1
-1.24525	8.6948	4.16138	0.0548931	0.311327	1290	0.346578	EX	0.935484
-0.638121	9.58426	1.38576	0.255923	0.610597	1291	0.636693	EX	0.985294
0.3021	9.62299	0.52925	0.47542	0.779417	1292	0.793871	EX	1
2.19519	8.43446	6.71567	0.0175157	0.170924	1293	0.202054	Micro	1
-0.472136	9.36285	0.825563	0.374463	0.71293	1294	0.733089	EX	1
0.345381	9.68972	0.680912	0.419084	0.747377	1295	0.765081	EX	1
0.686819	9.59681	2.18552	0.155014	0.488779	1296	0.520217	EX	0.986301
-0.374827	8.40917	0.329562	0.572368	0.840504	1297	0.85192	Mixed	0.541667
0.393644	9.71622	0.831508	0.372783	0.711369	1298	0.731737	IN	1
-0.120848	9.52447	0.0601377	0.808797	0.93412	1299	0.93888	EX	1
-0.0605949	9.23131	0.0131987	0.909691	0.975999	1300	0.97937	EX	1
-0.367831	8.54972	0.255656	0.619227	0.858557	1301	0.869439	EX	1
-0.0508151	8.68373	0.00647696	0.936662	0.982268	1302	0.985335	EX	1
-0.309036	8.65734	0.192381	0.665813	0.878732	1303	0.888246	IN	1
0.256538	9.74153	0.386871	0.541031	0.829473	1304	0.843145	IN	0.987342
0.381241	9.43504	0.596135	0.449156	0.766454	1305	0.782139	EX	1
-1.37343	8.99986	6.19538	0.0218127	0.196984	1306	0.229478	EX	1
-3.08176	9.07306	20.2265	0.000223992	0.0173785	1307	0.0213049	Endo	1
-1.18143	8.89235	3.815	0.0650437	0.335652	1308	0.372843	EX	0.916667
0.51677	8.57396	0.618035	0.441067	0.761237	1309	0.778176	EX	1
-2.60077	9.18502	16.0999	0.000692388	0.0331541	1310	0.040827	Endo	1
1.51376	9.23909	6.49779	0.0191874	0.180695	1311	0.213043	EX	1
-3.88021	8.51892	20.3491	0.000217028	0.0173785	1312	0.0213049	Astro	1
-0.309261	8.77489	0.272207	0.607631	0.854051	1313	0.864943	EX	0.882353
0.940002	9.6645	4.50825	0.0465061	0.2901	1314	0.32667	EX	1
0.327668	8.27534	0.190904	0.666883	0.878732	1315	0.888246	IN	1
0.425406	8.82676	0.456373	0.507121	0.801968	1316	0.816408	EX	0.972973
2.70041	8.39659	10.6485	0.00392106	0.0865653	1317	0.107956	IN	1
1.9323	10.3745	25.9499	5.66909e-05	0.0166752	1318	0.018899	EX	1
0.604851	8.98369	0.950928	0.341223	0.682657	1319	0.703982	IN	1
-1.15079	8.65081	2.87017	0.105875	0.410548	1320	0.445223	EX	1
0.463588	9.97075	1.4667	0.240094	0.597353	1321	0.62504	EX	0.989583
0.211638	9.278	0.18084	0.675229	0.880515	1322	0.889573	EX	1
0.97967	9.03039	2.76744	0.111915	0.421265	1323	0.454749	IN	0.977778
0.877227	9.67954	4.39409	0.0490933	0.29758	1324	0.333839	EX	0.974359
-2.77492	8.99489	14.505	0.00121373	0.0454375	1325	0.057597	EX	1
0.363869	9.15792	0.288745	0.598241	0.847749	1326	0.85827	EX	1
-0.565319	9.22817	1.08318	0.310504	0.657068	1327	0.680437	EX	1
1.17333	9.0127	3.19469	0.089164	0.387724	1328	0.424468	EX	1
1.83918	9.97021	19.4921	0.000271226	0.0174517	1329	0.0214573	EX	1
-1.56638	9.50867	8.96758	0.00720908	0.11538	1330	0.143189	EX	1
0.273666	8.91931	0.17907	0.676725	0.880744	1331	0.889573	EX	0.974359
0.702028	8.42445	1.1237	0.301856	0.65306	1332	0.676355	EX	1
-2.08734	9.44427	15.68	0.000782781	0.0350379	1333	0.0429551	Astro	1
0.60992	9.38893	1.45291	0.242241	0.597353	1334	0.62504	EX	1
-0.607363	9.38204	1.6098	0.219203	0.571314	1335	0.600412	EX	0.982456
1.04489	9.1688	3.3005	0.0843968	0.381413	1336	0.418118	EX	0.921569
-0.80447	9.71225	3.51935	0.0754464	0.360209	1337	0.397019	EX	1
0.110108	9.79821	0.0767411	0.784629	0.925287	1338	0.930437	EX	0.939024
-1.54065	9.76334	13.6638	0.00144429	0.0512723	1339	0.0644567	EX	0.986842
-0.312634	8.5265	0.230864	0.636139	0.864561	1340	0.874835	OL	1
-0.0027488	8.96823	3.30641e-06	0.998585	0.99917	1341	0.99917	EX	1
0.127397	8.51288	0.0421706	0.839387	0.948292	1342	0.9527	EX	0.962963
-0.113976	8.70449	0.0380021	0.847421	0.949831	1343	0.954118	EX	1
0.547499	9.03386	0.899282	0.354382	0.696109	1344	0.716795	EX	1
0.332335	9.73383	0.471913	0.500822	0.797994	1345	0.812565	EX	1
-2.64204	9.33543	22.2692	0.000134094	0.0173785	1346	0.0213049	Endo	1
-0.458337	8.99756	0.650399	0.429531	0.754125	1347	0.771313	EX	1
-0.0637834	9.30541	0.0169835	0.897625	0.970463	1348	0.974262	EX	1
-0.250333	8.6392	0.154339	0.698611	0.890124	1349	0.898874	EX	1
-0.136556	9.5993	0.100631	0.754387	0.913408	1350	0.920055	IN	1
0.170675	8.61365	0.07569	0.78607	0.925844	1351	0.930904	EX	1
-0.51922	9.20898	0.699229	0.413971	0.744424	1352	0.762296	OPC	0.9
-0.0495732	9.81	0.0173079	0.896658	0.970463	1353	0.974134	IN	1
1.48972	9.31981	6.30346	0.0208306	0.189952	1354	0.221769	EX	1
-2.59737	8.90614	11.5189	0.00347194	0.0851038	1355	0.106649	Endo	1
0.159231	9.51033	0.0969906	0.758762	0.914142	1356	0.920497	EX	1
0.60063	9.25106	1.37259	0.255244	0.610117	1357	0.636317	IN	0.944444
0.856643	8.63345	1.7229	0.204301	0.550889	1358	0.579307	EX	1
-0.464526	8.83534	0.525016	0.477168	0.781614	1359	0.79623	OPC	0.916667
-0.440694	9.08846	0.68041	0.419252	0.747377	1360	0.765081	Astro	1
-0.60917	9.78169	2.58254	0.123845	0.436601	1361	0.469065	EX	1
-0.29182	9.3226	0.304652	0.587144	0.842698	1362	0.853171	EX	1
-1.97844	8.51801	8.06293	0.0101825	0.137031	1363	0.166351	EX	1
1.06615	8.45434	2.49743	0.129842	0.442625	1364	0.474234	EX	0.961538
-0.972362	8.56564	2.27562	0.147182	0.472036	1365	0.50298	EX	1
0.360406	8.39108	0.317613	0.57936	0.842274	1366	0.853171	EX	1
-0.948647	8.98908	2.90041	0.104171	0.40933	1367	0.444623	EX	1
0.0879227	9.32218	0.0293817	0.865637	0.956584	1368	0.959824	IN	0.910714
0.25667	8.74035	0.181453	0.674713	0.880515	1369	0.889573	IN	0.970588
-0.350408	9.41918	0.548032	0.467793	0.774763	1370	0.789708	EX	1
-0.169829	8.48133	0.073084	0.78969	0.928066	1371	0.933148	EX	1
0.655779	9.10837	1.20437	0.285589	0.641823	1372	0.666942	EX	1
-0.635579	10.2954	3.35788	0.0819362	0.37997	1373	0.41756	EX	0.991453
-0.81785	8.49702	1.37151	0.255425	0.610117	1374	0.636317	EX	1
2.96321	8.53676	3.45547	0.101056	0.404812	1375	0.441168	EX	1
0.214349	10.5067	0.448686	0.510681	0.804508	1376	0.818993	EX	1
-0.865966	8.88086	1.83703	0.190528	0.535739	1377	0.564807	EX	1
-0.831297	9.15349	1.94842	0.178181	0.520848	1378	0.550627	EX	1
-0.767439	9.17915	2.08883	0.163989	0.499744	1379	0.530806	EX	1
0.825408	8.77326	1.80165	0.19467	0.540427	1380	0.569853	IN	1
0.979776	8.96237	2.87816	0.105422	0.410548	1381	0.445223	EX	1
-1.99359	8.78344	10.4464	0.00420952	0.0865653	1382	0.107956	Endo	1
-0.636233	9.51588	1.57891	0.223511	0.573069	1383	0.601912	Astro	1
0.263485	8.35279	0.168101	0.686198	0.883615	1384	0.892272	EX	1
0.372957	9.31766	0.493588	0.490492	0.790237	1385	0.804498	EX	1
0.360123	8.50576	0.327696	0.573449	0.840504	1386	0.85192	EX	1
0.00858753	9.88064	0.000462859	0.98305	0.99611	1387	0.996309	EX	1
-2.67923	9.07893	9.46209	0.00894105	0.131451	1388	0.160654	EX	1
-0.232878	9.54339	0.248826	0.623388	0.860292	1389	0.870945	EX	1
1.0506	8.59673	2.54753	0.126272	0.442625	1390	0.474234	EX	1
-2.12512	9.44608	9.07751	0.0100909	0.137031	1391	0.166351	EX	1
1.23768	8.93595	3.48032	0.0769587	0.362604	1392	0.399708	EX	0.904762
-0.972409	9.05908	2.67299	0.11783	0.427942	1393	0.460592	OL	0.976744
0.54141	9.59769	1.57098	0.224633	0.574558	1394	0.603406	IN	0.986111
-2.02166	8.54173	7.49164	0.012833	0.149238	1395	0.178806	OL	1
-0.0468706	8.88665	0.00629592	0.937552	0.982268	1396	0.985335	IN	1
-0.282805	8.70451	0.206768	0.654248	0.871908	1397	0.881607	EX	1
-1.28627	8.79556	3.22639	0.0892575	0.387724	1398	0.424468	Astro	0.969697
-0.140397	8.65472	0.0518308	0.822237	0.94153	1399	0.946649	IN	1
0.27217	8.58248	0.19534	0.663289	0.877143	1400	0.88683	IN	1
-3.10226	8.88221	21.1793	0.000175718	0.0173785	1401	0.0213049	Astro	1
-0.0836765	9.60873	0.0396702	0.844154	0.948763	1402	0.953045	IN	1
1.02461	8.95287	2.60068	0.122611	0.435267	1403	0.468082	EX	1
-0.457691	9.2317	0.662206	0.425441	0.752562	1404	0.769893	EX	0.98
0.186961	8.76369	0.0982628	0.757196	0.913872	1405	0.920497	IN	1
0.181429	9.58532	0.168288	0.686033	0.883615	1406	0.892272	EX	1
1.70748	9.18523	5.61153	0.0300133	0.234971	1407	0.270025	OL	0.942308
1.0076	8.55457	2.12876	0.160208	0.497506	1408	0.529429	EX	1
0.424707	9.5586	0.972698	0.335883	0.680022	1409	0.701903	EX	1
-1.02529	9.41329	2.9279	0.105905	0.410548	1410	0.445223	Astro	1
-0.989856	9.12556	2.74254	0.11344	0.423138	1411	0.456403	EX	1
-1.06632	9.74104	5.78965	0.0259935	0.215956	1412	0.24968	EX	1
1.58366	9.20782	7.27571	0.0139202	0.153514	1413	0.182	IN	1
-2.16746	8.76991	9.60693	0.00568878	0.103679	1414	0.129744	Endo	1
-0.385768	9.15271	0.5325	0.474085	0.778422	1415	0.793083	EX	1
0.682827	9.03282	1.2857	0.270356	0.628659	1416	0.654374	EX	1
1.02191	8.59945	2.12063	0.160969	0.498399	1417	0.530388	EX	1
0.101209	8.39941	0.0229344	0.881157	0.964029	1418	0.967412	EX	0.958333
1.11799	8.49492	2.75085	0.112928	0.422761	1419	0.456138	EX	1
0.385153	9.91062	0.923559	0.348108	0.690051	1420	0.711351	EX	1
-1.05681	8.9762	2.98497	0.0995744	0.401234	1421	0.436738	IN	1
-0.571097	8.99077	0.965944	0.337527	0.681287	1422	0.702925	EX	1
-0.249493	8.57242	0.149425	0.7032	0.892656	1423	0.90107	EX	1
2.78361	9.07958	15.7029	0.000777525	0.0350379	1424	0.0429551	EX	0.979592
0.799516	9.4553	2.15266	0.15822	0.494393	1425	0.526453	Astro	1
0.338759	9.09742	0.347663	0.562093	0.835632	1426	0.847952	EX	1
1.44019	8.93258	4.68888	0.042724	0.28105	1427	0.319369	OL	1
0.217554	8.54602	0.0826788	0.777074	0.922443	1428	0.927797	EX	1
-0.941507	9.10089	2.57961	0.124046	0.436601	1429	0.469065	EX	1
-0.0990115	9.32425	0.0226939	0.882198	0.964655	1430	0.968176	Astro	1
-1.42771	9.1005	6.53582	0.0188831	0.179172	1431	0.211782	Endo	1
-2.43309	8.61654	7.75	0.0139536	0.153514	1432	0.182	EX	1
0.390061	8.44674	0.348992	0.561353	0.835632	1433	0.847952	EX	1
-0.0647146	8.62643	0.00957032	0.92305	0.977441	1434	0.98057	OL	0.966667
0.140673	9.68291	0.111283	0.742188	0.907083	1435	0.914072	IN	1
-0.579976	9.73499	1.61858	0.217998	0.569616	1436	0.598783	EX	1
0.857429	9.5108	3.28657	0.0850074	0.382162	1437	0.418771	IN	1
0.300862	9.57178	0.504701	0.485709	0.789468	1438	0.804137	EX	1
-0.0565458	8.44364	0.00762334	0.931299	0.979338	1439	0.982437	EX	1
-0.0673788	9.341	0.0173869	0.896423	0.970463	1440	0.974134	EX	1
-1.65661	9.14986	4.38138	0.0565774	0.313997	1441	0.349039	Endo	1
0.13466	8.77912	0.0509809	0.823675	0.942101	1442	0.947382	EX	1
0.502319	8.47146	0.600145	0.447657	0.766189	1443	0.782139	EX	1
-0.0249718	8.56068	0.00178803	0.966694	0.989015	1444	0.990789	EX	0.964286
-0.381579	8.7429	0.315705	0.580492	0.842274	1445	0.853171	EX	1
0.524137	8.46594	0.662722	0.425263	0.752562	1446	0.769893	EX	1
-0.275098	9.31542	0.273656	0.606683	0.854051	1447	0.864943	IN	1
0.857937	8.55489	0.751379	0.40336	0.734322	1448	0.752418	OPC	1
-0.16842	8.48196	0.0692384	0.795162	0.931307	1449	0.936572	EX	0.961538
-0.807942	8.57377	1.77329	0.198072	0.543774	1450	0.573234	EX	1
1.08152	8.29601	2.48579	0.130689	0.444593	1451	0.476386	EX	1
0.937942	9.10223	2.88956	0.104779	0.410233	1452	0.445223	EX	1
1.42128	9.37383	7.37075	0.0133962	0.15072	1453	0.179987	OL	0.983871
0.591794	9.31536	1.27579	0.272154	0.628917	1454	0.654523	EX	1
-0.354919	8.7333	0.360426	0.555066	0.831125	1455	0.844271	EX	1
-0.364346	9.35231	0.498155	0.488517	0.790058	1456	0.804498	EX	1
2.087	9.04641	11.0039	0.00346536	0.0851038	1457	0.106649	OL	0.978723
2.53182	9.55057	21.3641	0.000167756	0.0173785	1458	0.0213049	EX	1
0.236396	9.71544	0.145457	0.709713	0.895403	1459	0.903369	EX	1
0.0406438	8.80825	0.00443079	0.947595	0.984409	1460	0.987209	IN	0.971429
0.220241	8.6524	0.138478	0.713743	0.898836	1461	0.906763	EX	0.967742
-2.69848	9.11893	21.9373	0.000145484	0.0173785	1462	0.0213049	Endo	1
-0.967516	8.93558	2.25127	0.14925	0.47497	1463	0.506148	Endo	1
-0.577108	8.75768	0.60371	0.448228	0.766189	1464	0.782139	EX	1
-2.45524	9.31264	21.0021	0.000183749	0.0173785	1465	0.0213049	Endo	1
-0.0646288	8.98171	0.0104254	0.919698	0.977169	1466	0.98057	EX	1
-0.788972	9.03193	2.12629	0.160439	0.497506	1467	0.529429	EX	0.952381
1.67963	9.23353	9.05791	0.0069664	0.11538	1468	0.143189	EX	1
-0.813133	8.86041	2.10998	0.161972	0.499257	1469	0.530806	OL	1
-0.333422	8.60066	0.29427	0.593538	0.842824	1470	0.853421	OL	1
1.67185	8.84194	4.74644	0.0421644	0.278258	1471	0.316127	EX	0.842105
0.322304	8.51372	0.213696	0.648915	0.871908	1472	0.881607	EX	1
0.289849	8.68085	0.238545	0.630613	0.863482	1473	0.873717	EX	1
-0.339261	8.89155	0.364007	0.553124	0.831125	1474	0.844271	OL	1
-0.769813	8.47963	1.55884	0.226366	0.57535	1475	0.604124	EX	1
0.252274	8.47621	0.125949	0.726414	0.902239	1476	0.909128	EX	0.807692
-0.183153	9.0725	0.100737	0.754262	0.913408	1477	0.920055	EX	1
-0.401026	9.55317	0.814974	0.377483	0.71503	1478	0.734945	EX	1
-1.92409	9.05847	7.28543	0.0154475	0.161454	1479	0.1916	Endo	1
0.342761	8.67407	0.126723	0.728294	0.902239	1480	0.909128	IN	1
0.879384	8.67968	1.72155	0.204471	0.550889	1481	0.579307	EX	1
0.0684361	9.4245	0.0159392	0.900839	0.970606	1482	0.974262	EX	1
0.67807	9.06645	1.44004	0.244265	0.598639	1483	0.626289	OL	1
0.0447953	9.43589	0.00785169	0.93028	0.978767	1484	0.981873	EX	1
-0.0832574	9.59942	0.0339953	0.855588	0.953707	1485	0.957469	EX	0.985915
-0.0819205	10.0536	0.0433487	0.837192	0.948292	1486	0.9527	EX	1
1.01037	8.95396	2.8349	0.107904	0.413722	1487	0.447763	EX	1
-1.0504	8.75974	2.90639	0.103838	0.408799	1488	0.44412	EX	1
0.0233737	8.76199	0.00159765	0.968516	0.989015	1489	0.990789	EX	1
-0.0220786	9.38913	0.00187766	0.96587	0.989015	1490	0.990789	EX	1
-0.3745	8.68085	0.389359	0.539745	0.82936	1491	0.843145	Micro	0.967742
0.840703	8.95685	1.99984	0.172815	0.513459	1492	0.544484	EX	1
0.49877	8.76298	0.645957	0.431086	0.754125	1493	0.771313	EX	1
-4.8052	9.62889	7.66785	0.0373494	0.258931	1494	0.295279	EX	1
0.170024	9.25142	0.0917296	0.765142	0.916479	1495	0.922908	OL	1
2.40866	8.57526	8.70917	0.00794273	0.121037	1496	0.148629	EX	1
-0.0387456	9.91942	0.00892594	0.925678	0.977441	1497	0.98057	EX	1
1.23499	8.38147	1.6349	0.222104	0.573069	1498	0.601912	Micro	1
-1.05489	8.68658	3.01658	0.097918	0.400133	1499	0.436043	EX	1
-0.325501	8.93593	0.240018	0.629856	0.863482	1500	0.873717	OL	1
0.260391	9.66114	0.368183	0.550877	0.830956	1501	0.844271	IN	0.986667
0.459604	9.49659	0.994227	0.330717	0.675542	1502	0.698372	EX	1
-1.87687	8.83744	8.08265	0.0101045	0.137031	1503	0.166351	Endo	1
0.428218	9.35912	0.758283	0.39428	0.72744	1504	0.745227	EX	1
2.27137	8.75893	10.5015	0.00412869	0.0865653	1505	0.107956	EX	1
0.904184	8.66403	1.79138	0.195894	0.541989	1506	0.571563	OL	1
1.06349	9.27956	4.10674	0.0563662	0.313997	1507	0.349039	EX	0.982143
-0.103281	8.75557	0.0321711	0.859472	0.95399	1508	0.957697	EX	1
-0.127587	8.33446	0.0359917	0.85146	0.952534	1509	0.956747	EX	1
0.554538	8.71033	0.73417	0.401765	0.734076	1510	0.751848	EX	1
0.06465	9.02717	0.0110534	0.917324	0.977169	1511	0.98057	EX	1
-0.9463	9.05024	3.09856	0.0937692	0.394042	1512	0.430201	EX	1
-0.322375	9.25634	0.375839	0.546802	0.829557	1513	0.843145	EX	1
0.49877	8.76298	0.645957	0.431086	0.754125	1514	0.771313	EX	1
-0.725273	8.53659	0.853199	0.369039	0.708326	1515	0.728742	EX	1
0.252698	9.93915	0.374438	0.547544	0.829557	1516	0.843145	EX	1
-2.14822	9.28798	12.0125	0.00254199	0.0662526	1517	0.0824425	EX	1
-0.808704	8.72221	1.93446	0.179674	0.520848	1518	0.550627	EX	1
-0.763834	9.75518	2.73511	0.114254	0.423871	1519	0.457058	EX	1
-0.0636201	9.7117	0.0240699	0.878275	0.962215	1520	0.965593	EX	1
0.0567707	8.75253	0.00898169	0.925447	0.977441	1521	0.98057	EX	1
-0.852656	8.73632	1.22039	0.285228	0.641823	1522	0.666942	EX	1
-1.28345	9.39416	5.95433	0.0241964	0.207585	1523	0.240832	EX	1
0.361836	8.4992	0.167099	0.689106	0.88412	1524	0.892706	EX	1
0.232231	9.67077	0.300859	0.589464	0.842698	1525	0.853171	OL	1
0.0153222	9.87924	0.00138985	0.970634	0.989864	1526	0.99151	EX	1
0.159876	9.29969	0.0772942	0.783875	0.924927	1527	0.930122	Astro	1
-3.35035	9.22554	6.16796	0.043863	0.284496	1528	0.322198	EX	1
1.01087	9.11412	2.53763	0.126967	0.442625	1529	0.474234	EX	0.979592
-0.978253	9.00265	1.24783	0.287051	0.641823	1530	0.666942	EX	0.75
3.33701	9.75866	42.2998	2.53208e-06	0.00521356	1531	0.00506981	EX	1
-1.1635	9.58287	5.78997	0.0259899	0.215956	1532	0.24968	EX	1
0.205123	9.978	0.281643	0.601516	0.85005	1533	0.860891	OL	0.989583
-0.315005	9.03016	0.263902	0.613125	0.857086	1534	0.867908	EX	1
-0.124439	9.56072	0.0887888	0.76882	0.919713	1535	0.925708	EX	1
-0.326884	9.08494	0.389212	0.539821	0.82936	1536	0.843145	EX	1
0.349455	9.58362	0.546158	0.468545	0.774763	1537	0.789708	EX	1
-0.324334	9.70519	0.625515	0.438357	0.759106	1538	0.776235	EX	1
-0.724881	9.10933	0.477311	0.508791	0.803375	1539	0.817821	EX	1
6.35321	8.76293	1.7999	0.280356	0.639262	1540	0.665384	Endo	1
1.51921	8.56055	4.01314	0.0589965	0.316338	1541	0.351848	OL	1
-0.399266	9.2433	0.548695	0.467528	0.774763	1542	0.789708	EX	1
-0.269817	8.86503	0.22016	0.644032	0.86898	1543	0.878954	EX	1
-0.295358	9.39215	0.207155	0.655927	0.873015	1544	0.882717	OL	1
-1.82257	8.56482	6.73084	0.0174056	0.170658	1545	0.201411	EX	1
0.774041	8.93984	1.22259	0.283202	0.641823	1546	0.666942	OPC	0.829268
0.244747	10.1955	0.435162	0.517051	0.808358	1547	0.823779	EX	1
0.140167	9.54723	0.104311	0.750095	0.911674	1548	0.918429	IN	1
0.58606	8.65517	0.752598	0.396026	0.728702	1549	0.746231	EX	1
-0.271441	9.71035	0.359784	0.555415	0.831125	1550	0.844271	EX	1
-0.453623	9.1395	0.721552	0.405768	0.735932	1551	0.753985	EX	1
2.43604	8.86924	12.9912	0.00178819	0.059385	1552	0.0744301	OL	1
0.088689	9.17445	0.026696	0.871865	0.956913	1553	0.960256	EX	1
-0.00644934	9.90832	0.000294501	0.98648	0.99611	1554	0.996309	EX	1
0.789319	8.45722	1.24739	0.277394	0.63745	1555	0.663062	EX	0.961538
1.69399	8.40145	4.72788	0.0419541	0.27776	1556	0.3151	Mixed	0.64
0.21949	9.05865	0.154526	0.698439	0.890124	1557	0.898874	EX	1
0.486828	9.40356	0.521168	0.482913	0.788515	1558	0.803232	EX	1
0.205133	8.80314	0.0951732	0.760916	0.914142	1559	0.920497	EX	1
0.260683	9.22358	0.238437	0.63069	0.863482	1560	0.873717	EX	1
0.944775	9.27389	3.34262	0.0825824	0.380396	1561	0.417805	EX	1
-1.39246	8.35678	4.08344	0.0570083	0.314056	1562	0.349039	EX	1
-0.34445	9.26386	0.42436	0.522244	0.812122	1563	0.827597	IN	1
-0.184846	8.72956	0.0960928	0.759802	0.914142	1564	0.920497	EX	1
0.0329499	8.99319	0.00342736	0.953901	0.986234	1565	0.98844	EX	1
-0.271217	8.81201	0.20728	0.65385	0.871908	1566	0.881607	EX	1
-0.153451	9.3714	0.0942657	0.762022	0.914142	1567	0.920497	EX	1
-0.0822667	9.79603	0.0448094	0.834514	0.947224	1568	0.952107	EX	0.987805
0.725034	8.66051	1.04908	0.318045	0.662139	1569	0.685573	EX	1
0.405949	8.4382	0.390157	0.539334	0.82936	1570	0.843145	EX	1
0.449966	8.72689	0.30109	0.591669	0.842698	1571	0.853171	IN	1
-1.59847	8.9627	6.66331	0.017902	0.173869	1572	0.205326	EX	1
-0.780712	9.1354	2.2571	0.148751	0.474116	1573	0.504993	EX	1
-0.527264	8.53834	0.78088	0.387454	0.721668	1574	0.739919	EX	1
-0.252154	9.89031	0.390389	0.539214	0.82936	1575	0.843145	EX	1
0.939887	8.78459	2.30029	0.145121	0.469067	1576	0.499786	EX	1
0.530573	9.69383	1.50403	0.234407	0.588591	1577	0.617079	EX	1
-0.803012	9.24792	2.29759	0.145345	0.469067	1578	0.499786	EX	1
0.408524	8.91621	0.471431	0.500276	0.797994	1579	0.812565	EX	1
1.15169	8.96599	2.20066	0.157291	0.492941	1580	0.524805	Micro	1
-1.02336	8.66368	1.9498	0.179605	0.520848	1581	0.550627	EX	1
1.31602	9.1941	4.31841	0.0508987	0.30377	1582	0.340207	EX	1
0.679836	9.42959	1.97199	0.175697	0.517616	1583	0.548126	IN	1
0.92819	10.0725	4.68772	0.0429327	0.281437	1584	0.319461	OL	1
-0.173385	9.23544	0.117796	0.735047	0.904099	1585	0.911338	EX	0.980769
1.44223	8.93585	3.76834	0.0684066	0.344375	1586	0.381839	EX	1
-1.73952	8.51577	1.39172	0.279352	0.638386	1587	0.6643	Endo	1
0.583422	9.02683	1.06805	0.313819	0.660033	1588	0.68316	IN	1
-0.771331	9.18312	2.32225	0.143316	0.465437	1589	0.496461	EX	1
0.0176774	8.86397	0.00057074	0.98122	0.995237	1590	0.996309	EX	1
-0.19827	8.98764	0.125048	0.727353	0.902239	1591	0.909128	EX	1
-0.249424	8.91019	0.1735	0.681491	0.883615	1592	0.892272	OL	1
-4.29566	9.17832	4.50959	0.0844233	0.381413	1593	0.418118	EX	0.974359
-1.82444	10.0412	4.47471	0.0750985	0.360209	1594	0.397019	EX	1
-0.713638	8.53613	1.31301	0.265482	0.620463	1595	0.646242	EX	1
0.186596	8.66237	0.0947469	0.761435	0.914142	1596	0.920497	Mixed	0.580645
-0.536809	9.1732	0.923161	0.34821	0.690051	1597	0.711351	EX	0.979592
1.06028	8.30249	2.33648	0.14216	0.463146	1598	0.494372	IN	1
-3.63934	9.28852	29.2012	2.81003e-05	0.0166752	1599	0.018899	Endo	1
-2.13899	8.85521	6.42032	0.0237353	0.204485	1600	0.237514	EX	0.969697
-0.000253898	9.00256	1.10924e-06	0.99917	0.99917	1601	0.99917	EX	1
-0.157099	10.1264	0.188734	0.66866	0.879164	1602	0.888566	IN	1
0.024836	9.03803	0.00121917	0.972568	0.990236	1603	0.991704	EX	1
-1.49236	9.07352	6.06615	0.0230559	0.201153	1604	0.234107	Astro	1
1.0887	8.79524	2.98083	0.099794	0.40132	1605	0.437134	Astro	1
-0.348057	8.60619	0.295584	0.592721	0.842698	1606	0.853171	IN	1
0.221477	9.72527	0.235564	0.632744	0.863482	1607	0.873717	EX	1
1.95226	8.75882	7.87378	0.0109654	0.140235	1608	0.169698	EX	0.972222
-0.634403	9.43668	1.55591	0.226787	0.57535	1609	0.604124	EX	1
-0.826695	8.65757	1.74062	0.202083	0.548206	1610	0.5773	EX	0.966667
0.0660316	8.98314	0.0111264	0.917052	0.977169	1611	0.98057	OL	1
0.265646	9.69111	0.421778	0.523499	0.812122	1612	0.827597	EX	1
-0.85544	9.50286	3.66101	0.0702395	0.348489	1613	0.385568	EX	1
-0.236408	8.28994	0.133322	0.718875	0.900237	1614	0.907406	EX	1
-0.208177	8.89663	0.118418	0.734377	0.904007	1615	0.911214	Astro	1
1.95304	8.98637	8.94328	0.00727172	0.11538	1616	0.143189	IN	0.977273
0.892299	8.86655	2.04269	0.168495	0.503794	1617	0.534442	EX	1
-1.54133	8.73079	3.15375	0.0985023	0.400133	1618	0.436043	IN	0.933333
0.925336	9.28273	3.21471	0.0882382	0.387383	1619	0.423858	EX	1
-0.132415	8.53422	0.0451676	0.833864	0.947009	1620	0.951969	EX	1
1.51289	9.33498	8.17496	0.00974823	0.136542	1621	0.166351	OL	1
0.652306	8.54135	1.06308	0.314919	0.660033	1622	0.68316	EX	0.964286
-0.513089	9.5627	1.11722	0.303218	0.65306	1623	0.676355	EX	1
-0.731321	9.39722	1.86939	0.186836	0.532819	1624	0.562453	EX	1
-0.63473	9.43738	1.54163	0.228853	0.57817	1625	0.606642	EX	1
-2.9779	8.95785	6.78441	0.0285594	0.227041	1626	0.261701	EX	1
-0.024177	9.80069	0.00364743	0.952446	0.986234	1627	0.98844	IN	1
-2.79814	9.29613	8.39779	0.0168705	0.166773	1628	0.196788	EX	1
-0.128288	9.71079	0.0966617	0.759116	0.914142	1629	0.920497	EX	1
-0.250259	9.00837	0.19942	0.660025	0.875556	1630	0.885434	Astro	1
0.109661	8.83219	0.0297145	0.864886	0.956584	1631	0.959824	EX	1
-0.664171	8.97251	1.43846	0.244515	0.598639	1632	0.626289	EX	1
-0.654085	8.96402	1.00643	0.328	0.674342	1633	0.697492	EX	1
0.95572	9.35929	3.0315	0.0971471	0.399437	1634	0.435671	EX	1
-0.0979121	8.4651	0.0188986	0.892043	0.968732	1635	0.972554	IN	1
-0.380439	9.15104	0.503511	0.486217	0.789468	1636	0.804137	EX	1
0.952754	9.30343	3.50203	0.0761132	0.360269	1637	0.39715	OL	1
-1.52926	8.92386	4.83387	0.0412342	0.275653	1638	0.31309	OL	1
0.202166	9.06194	0.145186	0.707228	0.894461	1639	0.902628	EX	1
-0.449491	8.82401	0.503492	0.486225	0.789468	1640	0.804137	EX	1
0.948726	9.49034	3.53499	0.0748499	0.360209	1641	0.397019	Micro	1
0.253264	8.74096	0.111796	0.742346	0.907083	1642	0.914072	EX	1
-0.380714	9.15291	0.550103	0.466965	0.774763	1643	0.789708	EX	1
0.632762	9.54353	2.17386	0.156064	0.490589	1644	0.521954	IN	0.942029
-0.311078	8.46216	0.25921	0.616279	0.857617	1645	0.868376	IN	1
0.517135	9.24803	0.643377	0.433721	0.756008	1646	0.77297	EX	1
-0.329148	8.77574	0.270141	0.608987	0.854741	1647	0.865644	EX	1
-0.179956	9.23715	0.113599	0.739623	0.907083	1648	0.914072	EX	1
0.346552	9.72822	0.687095	0.417015	0.747377	1649	0.765081	EX	1
0.652845	8.44117	0.874703	0.3609	0.701694	1650	0.722541	Astro	1
-0.776984	8.8363	1.45286	0.242248	0.597353	1651	0.62504	EX	1
-0.426142	8.63568	0.501512	0.487073	0.789672	1652	0.804307	EX	1
-1.78728	9.39979	9.49437	0.00641029	0.110914	1653	0.139259	Astro	1
-3.08551	9.6332	2.22095	0.199568	0.544973	1654	0.574079	EX	0.982456
0.071325	8.70296	0.0119211	0.914153	0.976719	1655	0.980116	IN	1
-0.911738	9.25154	3.09321	0.0940338	0.394042	1656	0.430201	OL	1
0.679671	9.6727	2.52042	0.128189	0.442625	1657	0.474234	EX	1
0.397809	8.59809	0.264871	0.613541	0.857086	1658	0.867908	EX	1
-0.698882	9.79183	2.70019	0.116089	0.426397	1659	0.459397	EX	1
0.884158	8.75527	2.12914	0.160172	0.497506	1660	0.529429	EX	1
0.766238	8.74268	1.455	0.241914	0.597353	1661	0.62504	OL	0.970588
-3.52695	9.72393	6.2577	0.0520477	0.306189	1662	0.342889	EX	1
-0.525656	8.67521	0.800691	0.381613	0.718601	1663	0.738194	EX	1
0.210562	9.5746	0.236124	0.632343	0.863482	1664	0.873717	EX	1
-0.0956453	9.8269	0.0595769	0.809672	0.93412	1665	0.938928	EX	0.988235
-0.270712	8.76119	0.207124	0.653972	0.871908	1666	0.881607	EX	1
-0.933307	8.46415	1.75302	0.200548	0.546565	1667	0.575727	EX	1
-0.606458	8.70587	0.908833	0.351895	0.69335	1668	0.714596	EX	1
0.320081	9.33807	0.418935	0.524887	0.812589	1669	0.828208	OPC	0.982456
0.103399	9.34762	0.0404366	0.842676	0.948292	1670	0.9527	EX	1
-3.2846	9.52232	3.79004	0.107652	0.413535	1671	0.447763	EX	1
0.185892	8.44092	0.0789477	0.781638	0.923751	1672	0.928818	IN	1
-0.145064	9.22634	0.0825003	0.776915	0.922443	1673	0.927797	EX	1
-0.617671	9.54579	1.78503	0.196656	0.54278	1674	0.572239	EX	1
-3.91954	8.90813	20.8298	0.000266501	0.0174517	1675	0.0214573	Astro	1
1.29643	9.46934	6.28013	0.0210383	0.190828	1676	0.222534	IN	0.746269
0.280355	9.07166	0.254609	0.619406	0.858557	1677	0.869439	EX	1
-0.255786	8.29923	0.147032	0.705465	0.893329	1678	0.901596	EX	1
1.49493	8.52437	3.78558	0.0660012	0.337323	1679	0.37459	Micro	1
-0.755456	8.77271	1.41848	0.247707	0.600722	1680	0.627415	EX	1
-1.65089	9.2291	9.63632	0.00562814	0.103679	1681	0.129744	OL	1
-0.418408	9.12047	0.631458	0.436223	0.757961	1682	0.775106	EX	1
1.48601	9.54156	10.4218	0.00424628	0.0865653	1683	0.107956	IN	0.957746
-0.131891	9.50322	0.0880812	0.769715	0.919713	1684	0.925708	EX	1
0.329775	8.62081	0.303712	0.587717	0.842698	1685	0.853171	EX	0.733333
-0.474249	8.36655	0.522786	0.478093	0.782507	1686	0.797122	IN	1
1.17087	8.77408	2.98491	0.0995777	0.401234	1687	0.436738	EX	0.972222
0.234774	8.75299	0.115805	0.737231	0.905641	1688	0.912944	EX	1
0.585967	8.60364	0.864092	0.363768	0.703946	1689	0.724681	EX	1
1.27165	8.21567	2.69881	0.116177	0.426397	1690	0.459397	EX	1
0.149967	9.07745	0.0754139	0.78645	0.925844	1691	0.930904	EX	1
-0.488081	9.24534	0.895371	0.355408	0.696109	1692	0.716795	IN	1
-0.155927	9.37613	0.108464	0.74535	0.909273	1693	0.916034	EX	1
-0.188958	9.24732	0.103026	0.751585	0.911674	1694	0.918429	EX	0.960784
0.888673	8.67029	1.84772	0.189299	0.534816	1695	0.564115	OL	1
-0.865378	8.34277	1.62312	0.217379	0.568721	1696	0.598018	EX	1
0.252906	9.12318	0.210131	0.651646	0.871908	1697	0.881607	OL	1
0.791565	9.50141	3.08919	0.094233	0.394042	1698	0.430201	EX	1
-0.752845	8.47031	1.43663	0.244805	0.598639	1699	0.626289	EX	1
-0.896163	8.89587	2.51252	0.128754	0.442625	1700	0.474234	EX	1
-0.416241	9.37659	0.780829	0.387469	0.721668	1701	0.739919	EX	1
-0.2343	8.9078	0.170219	0.684341	0.883615	1702	0.892272	Mixed	0.666667
-4.32222	8.80712	15.1051	0.00202674	0.0622773	1703	0.0779884	EX	1
0.106059	8.68404	0.0236803	0.879255	0.96246	1704	0.96583	EX	1
-0.017337	9.57743	0.00156486	0.968841	0.989015	1705	0.990789	EX	1
0.0800934	9.48492	0.0325045	0.858753	0.953707	1706	0.957469	OPC	0.984375
-0.236572	9.91981	0.327219	0.573726	0.840504	1707	0.85192	EX	1
0.351034	9.91982	0.566391	0.46204	0.772796	1708	0.78841	OL	1
0.287543	9.14756	0.253604	0.620094	0.858557	1709	0.869439	EX	0.938776
-0.111571	8.58742	0.0328377	0.85804	0.953707	1710	0.957469	EX	1
-0.655816	9.32358	1.55953	0.226268	0.57535	1711	0.604124	Astro	1
0.988588	9.44478	3.71613	0.0683264	0.344375	1712	0.381839	EX	1
0.529587	9.32787	1.0685	0.31372	0.660033	1713	0.68316	IN	1
0.180288	9.50348	0.171774	0.682987	0.883615	1714	0.892272	EX	1
-0.714301	8.53352	1.18142	0.290095	0.644018	1715	0.668251	EX	1
2.12692	9.06373	9.01405	0.0070815	0.11538	1716	0.143189	OL	1
-0.490978	8.90609	0.497926	0.490016	0.790134	1717	0.804498	EX	1
0.578818	9.53863	1.67365	0.210629	0.557435	1718	0.585662	IN	1
0.313082	10.4307	0.644444	0.432575	0.755639	1719	0.77265	EX	0.992806
-0.755188	9.07111	1.85565	0.188393	0.533564	1720	0.562753	EX	1
1.29906	8.59445	4.17039	0.0546544	0.311327	1721	0.346578	Astro	1
-1.78755	8.41774	6.91391	0.0161358	0.163637	1722	0.193631	EX	1
0.122074	9.94979	0.0956212	0.760373	0.914142	1723	0.920497	EX	1
0.401031	9.34505	0.637706	0.433998	0.756008	1724	0.77297	EX	1
-0.196262	8.55227	0.100369	0.754696	0.913408	1725	0.920055	EX	1
1.08487	9.18406	3.87668	0.0630879	0.328818	1726	0.36563	IN	1
-0.0483252	9.67887	0.013896	0.907347	0.975181	1727	0.978633	IN	1
0.943182	8.37419	1.34645	0.261072	0.617069	1728	0.643016	EX	1
0.16798	8.95452	0.06489	0.801618	0.932893	1729	0.937859	EX	1
-1.50388	9.28797	7.32797	0.0136292	0.15169	1730	0.180747	EX	1
0.248108	8.74412	0.147615	0.704912	0.893329	1731	0.901596	EX	1
-0.178211	9.38249	0.137006	0.715197	0.899018	1732	0.906763	EX	1
-0.0379084	8.89069	0.00276571	0.958681	0.98765	1733	0.989706	EX	1
0.328438	8.51663	0.291962	0.59498	0.844289	1734	0.854841	EX	1
0.380309	9.71992	0.758422	0.394238	0.72744	1735	0.745227	EX	1
-0.0369811	9.06093	0.00451088	0.947124	0.984409	1736	0.987209	EX	1
-0.64117	8.71503	0.486035	0.499231	0.797508	1737	0.812309	EX	1
-0.414985	8.74943	0.336911	0.568811	0.83875	1738	0.850637	EX	1
-0.0457546	9.36477	0.00820928	0.928715	0.978029	1739	0.981222	OL	1
-1.55559	8.55285	4.10996	0.0586859	0.316164	1740	0.35148	Astro	1
0.35003	8.61465	0.3488	0.56146	0.835632	1741	0.847952	EX	1
-0.356324	8.67445	0.356569	0.557171	0.833127	1742	0.846254	EX	1
0.0278797	9.97772	0.00349032	0.953603	0.986234	1743	0.98844	EX	1
1.32727	8.40528	3.22476	0.0877779	0.387383	1744	0.423858	EX	1
0.869288	9.59933	3.31524	0.0837566	0.381413	1745	0.418118	EX	1
-3.11003	8.66435	17.4106	0.000476769	0.025171	1746	0.0311213	Endo	1
0.00440487	10.275	0.000188421	0.989185	0.996189	1747	0.996309	EX	1
-0.0812232	9.81992	0.0326859	0.858391	0.953707	1748	0.957469	EX	1
-1.14369	8.88028	3.5794	0.0731862	0.357086	1749	0.394804	EX	1
-0.543341	9.85116	0.183101	0.68609	0.883615	1750	0.892272	EX	1
-0.586407	8.82612	0.894954	0.355517	0.696109	1751	0.716795	EX	0.972222
-0.875652	9.17686	2.50326	0.129421	0.442625	1752	0.474234	OL	1
1.02113	9.41262	4.45438	0.047707	0.294098	1753	0.330714	EX	0.984127
-2.06801	8.94661	10.5696	0.00403101	0.0865653	1754	0.107956	EX	1
0.0564789	8.79968	0.00552703	0.941636	0.982445	1755	0.985335	EX	0.972222
-1.41317	9.23076	7.23176	0.0141702	0.15356	1756	0.182	EX	1
-1.70405	8.83779	7.59948	0.0122233	0.145561	1757	0.174276	Endo	1
0.223448	9.72635	0.318984	0.578549	0.842274	1758	0.853171	EX	0.962025
-1.64989	9.30286	9.42639	0.00607758	0.106955	1759	0.134264	Endo	1
-1.05883	9.04288	3.80183	0.0654703	0.337008	1760	0.374204	EX	1
-0.140457	9.17991	0.0600651	0.80891	0.93412	1761	0.93888	EX	1
-0.706648	8.45298	0.665221	0.428269	0.754125	1762	0.771313	EX	1
-0.0861077	9.15891	0.0189715	0.891875	0.968732	1763	0.972554	OL	0.979167
-1.31165	8.63338	4.16873	0.0546984	0.311327	1764	0.346578	EX	1
-0.331341	8.59953	0.244888	0.626133	0.863482	1765	0.873717	EX	1
-0.512094	8.59617	0.434814	0.518788	0.810019	1766	0.825237	EX	0.896552
-0.332607	8.94372	0.372851	0.548385	0.829557	1767	0.843145	EX	0.875
2.60652	8.69994	12.435	0.00214178	0.0622773	1768	0.0784296	Micro	1
0.437365	8.64455	0.42578	0.521556	0.812122	1769	0.827597	EX	1
0.335895	8.61824	0.299581	0.590249	0.842698	1770	0.853171	IN	1
0.291881	9.1767	0.184626	0.673028	0.880515	1771	0.889573	EX	1
2.02465	9.35226	12.3842	0.00217774	0.0622773	1772	0.0784296	EX	0.967213
1.0765	9.13035	2.93225	0.102411	0.407863	1773	0.444084	EX	1
-1.01006	9.08155	3.69017	0.0692199	0.347619	1774	0.385264	EX	0.977273
-0.873659	8.24783	1.68904	0.208624	0.554898	1775	0.583356	EX	1
0.332128	9.33135	0.361618	0.554418	0.831125	1776	0.844271	EX	1
0.302095	9.02961	0.27152	0.608081	0.854051	1777	0.864943	IN	1
0.212138	9.46107	0.181616	0.674576	0.880515	1778	0.889573	EX	1
-0.36218	10.1186	1.08659	0.309762	0.656437	1779	0.679867	EX	1
-1.16017	9.09925	4.2617	0.0523017	0.306807	1780	0.343287	EX	1
-0.0896226	8.45891	0.0196708	0.889874	0.967713	1781	0.97139	IN	1
0.563755	9.10218	0.955088	0.340193	0.682657	1782	0.703982	Micro	1
-0.268046	8.81334	0.201326	0.658514	0.874762	1783	0.884633	EX	1
-0.0513852	9.30133	0.0109498	0.917711	0.977169	1784	0.98057	EX	1
0.0760202	8.74652	0.0154275	0.902401	0.971408	1785	0.975001	EX	0.911765
-0.399982	9.82884	1.17627	0.291119	0.644018	1786	0.668251	EX	0.987952
0.148396	9.34242	0.0291852	0.868	0.956584	1787	0.959824	Astro	1
-0.180087	9.0722	0.115425	0.73762	0.905641	1788	0.912944	IN	1
1.04666	9.07707	2.82855	0.108275	0.413722	1789	0.447763	IN	1
-0.380065	9.2849	0.51513	0.481292	0.786492	1790	0.801219	OL	1
0.474108	9.127	0.767058	0.391608	0.724458	1791	0.742408	EX	1
0.506436	9.36858	1.10745	0.305284	0.65409	1792	0.677276	EX	1
0.371948	8.70835	0.362148	0.554131	0.831125	1793	0.844271	EX	0.939394
1.23012	8.84053	4.12076	0.0559839	0.313997	1794	0.349039	EX	1
-0.056542	8.50408	0.00586661	0.939815	0.982268	1795	0.985335	EX	1
-0.419408	9.68583	0.609573	0.446981	0.766189	1796	0.782139	EX	1
-0.248872	9.34522	0.260915	0.615129	0.857515	1797	0.868137	EX	1
0.881553	8.7512	1.80579	0.194181	0.540427	1798	0.569853	OL	0.857143
0.725238	8.87118	1.0993	0.307368	0.655679	1799	0.679078	EX	1
-0.753267	9.49359	2.64908	0.119386	0.428998	1800	0.461657	EX	1
-0.52876	9.60555	1.39581	0.251394	0.605405	1801	0.63209	EX	0.971429
-2.52123	8.48269	4.14669	0.0725484	0.35566	1802	0.393352	OL	1
0.42088	9.14805	0.457803	0.506464	0.801545	1803	0.816059	Astro	0.979167
0.0550756	8.47406	0.00675482	0.935321	0.982268	1804	0.985335	EX	1
-4.57615	9.42435	6.09638	0.0542206	0.311327	1805	0.346578	EX	1
3.0311	8.60293	12.8243	0.001887	0.0600673	1806	0.0754292	Micro	1
-0.319488	9.81778	0.565244	0.460981	0.772796	1807	0.78841	IN	1
0.538749	8.80084	0.809303	0.379115	0.716802	1808	0.736584	EX	1
-0.0480458	9.02396	0.00548395	0.94178	0.982445	1809	0.985335	EX	0.977273
0.578904	9.22296	1.20777	0.28493	0.641823	1810	0.666942	IN	1
2.47334	9.13441	12.8081	0.00189689	0.0600673	1811	0.0754292	OL	1
-0.909012	8.26656	1.17303	0.294445	0.645781	1812	0.670395	Micro	1
-0.152699	8.8717	0.0620569	0.805834	0.932955	1813	0.937909	EX	0.945946
1.38083	9.04638	4.11427	0.0562669	0.313997	1814	0.349039	EX	1
2.51424	8.27519	7.42158	0.013125	0.15072	1815	0.179987	EX	1
-0.611314	8.41752	0.949835	0.341494	0.682657	1816	0.703982	EX	1
0.591581	8.90625	0.957167	0.33968	0.682657	1817	0.703982	IN	1
0.533874	9.06964	0.815533	0.377323	0.71503	1818	0.734945	EX	1
-0.412598	8.62755	0.385262	0.541865	0.829517	1819	0.843145	EX	1
0.326964	9.5385	0.591788	0.45079	0.766454	1820	0.782139	EX	1
-1.8012	8.8859	7.94201	0.0106755	0.139012	1821	0.16858	EX	1
0.41346	9.81702	1.06077	0.315431	0.660033	1822	0.68316	IN	0.988372
0.200432	10.0394	0.263175	0.613612	0.857086	1823	0.867908	EX	1
-0.106795	9.16969	0.0428756	0.83807	0.948292	1824	0.9527	EX	0.979592
-0.0571177	8.44338	0.00850223	0.927458	0.977796	1825	0.98091	IN	1
-0.0226391	9.51939	0.00283708	0.958054	0.98765	1826	0.989706	EX	1
-0.216727	8.62277	0.12475	0.727663	0.902239	1827	0.909128	EX	1
-0.423956	10.0477	1.27808	0.271737	0.628659	1828	0.654374	EX	1
0.630664	8.85753	1.16315	0.29375	0.645781	1829	0.670395	EX	1
-0.729292	9.63408	3.03063	0.0971918	0.399437	1830	0.435671	EX	1
0.18503	8.43862	0.0522437	0.82203	0.94153	1831	0.946649	OL	1
0.644833	9.23466	1.10151	0.306976	0.655679	1832	0.679078	EX	0.981481
-0.261232	9.37922	0.253066	0.620463	0.858557	1833	0.869439	OL	1
-0.14547	9.26194	0.0673317	0.797935	0.931887	1834	0.937159	EX	1
-0.0275434	8.72607	0.00207639	0.964111	0.989015	1835	0.990789	EX	1
-0.957071	9.27113	3.35246	0.082165	0.380175	1836	0.417569	EX	1
-1.1021	8.91732	1.77285	0.205781	0.550889	1837	0.579307	EX	1
0.58871	9.09046	1.15941	0.294506	0.645781	1838	0.670395	EX	1
-0.104069	9.35382	0.0461462	0.832103	0.946136	1839	0.951077	EX	1
0.491857	9.50769	1.2412	0.278554	0.637979	1840	0.66351	OL	1
-2.47836	9.53964	21.4472	0.000164304	0.0173785	1841	0.0213049	Endo	1
-0.0268801	9.09874	0.00212546	0.963689	0.989015	1842	0.990789	EX	1
-0.365619	9.14725	0.397015	0.535824	0.827033	1843	0.842786	EX	1
-0.681415	9.08996	1.33592	0.261483	0.617069	1844	0.643016	EX	1
-2.05676	9.40608	12.2299	0.00252704	0.0662526	1845	0.0824425	EX	1
2.15526	8.71112	7.4647	0.0128998	0.149238	1846	0.178806	EX	0.970588
1.1922	9.08323	3.98031	0.0599522	0.319797	1847	0.35578	Micro	0.978723
0.642808	8.92988	1.1995	0.286539	0.641823	1848	0.666942	EX	1
0.0072355	8.5455	0.000102998	0.992004	0.997332	1849	0.997365	IN	1
0.147719	8.62086	0.0606562	0.807992	0.934113	1850	0.93888	EX	1
1.90189	9.22114	9.11394	0.00682236	0.11538	1851	0.143189	OL	1
0.0650085	8.70272	0.0106136	0.918979	0.977169	1852	0.98057	IN	1
1.37959	8.45032	3.95875	0.0605897	0.322362	1853	0.359021	Micro	1
0.244516	8.59532	0.144666	0.707727	0.894543	1854	0.902728	EX	0.965517
-0.756108	8.83853	1.58034	0.223309	0.573069	1855	0.601912	EX	1
-0.211129	8.79348	0.111898	0.741504	0.907083	1856	0.914072	EX	1
-4.11193	8.63986	3.59201	0.113372	0.423138	1857	0.456403	EX	1
0.0194324	9.80383	0.00203614	0.96446	0.989015	1858	0.990789	EX	1
-0.969349	9.0604	3.36063	0.0818203	0.37997	1859	0.41756	EX	1
-0.829721	8.58491	1.86966	0.186805	0.532819	1860	0.562453	EX	1
-6.38957	8.48698	13.7161	0.00765141	0.118453	1861	0.14551	EX	0.954545
-0.757862	9.65145	3.53384	0.0748936	0.360209	1862	0.397019	EX	1
0.119245	9.6893	0.0762946	0.78524	0.925477	1863	0.930602	IN	1
-0.0103467	8.36447	0.00027571	0.986918	0.99611	1864	0.996309	IN	1
-0.717099	9.80134	2.46994	0.132268	0.445728	1865	0.477442	EX	1
1.07036	8.29655	2.21678	0.15224	0.48225	1866	0.513803	EX	0.954545
-0.488746	8.59218	0.542677	0.469947	0.774881	1867	0.789708	EX	1
1.16676	8.81172	2.94522	0.101705	0.406622	1868	0.443144	OL	1
1.11474	8.74356	2.65599	0.118934	0.428529	1869	0.461364	EX	0.971429
-0.153932	9.22634	0.0823371	0.77713	0.922443	1870	0.927797	IN	1
-0.468589	9.80373	1.32195	0.263913	0.618903	1871	0.644796	EX	1
-0.28868	8.52016	0.216399	0.646863	0.871086	1872	0.881067	EX	1
0.837796	9.12207	2.13863	0.15929	0.496183	1873	0.528299	IN	1
1.2093	8.51709	2.9114	0.10356	0.408572	1874	0.444084	EX	1
2.11474	9.65165	20.8641	0.000190284	0.0173785	1875	0.0213049	EX	1
-1.77949	9.06434	8.2074	0.00962641	0.135759	1876	0.165623	Endo	1
-0.784478	8.6434	1.6857	0.209058	0.554898	1877	0.583356	EX	1
0.049693	8.70833	0.00588658	0.939611	0.982268	1878	0.985335	IN	1
-0.662483	8.72776	1.1955	0.28732	0.641823	1879	0.666942	EX	1
-0.405592	9.0661	0.379229	0.545616	0.829557	1880	0.843145	EX	1
0.396937	9.00307	0.477347	0.497631	0.796131	1881	0.810854	EX	1
-2.65322	10.0761	9.83105	0.0164511	0.163637	1882	0.193631	EX	1
-0.696346	8.87235	1.52453	0.231359	0.583784	1883	0.612415	EX	0.918919
-0.527569	8.80199	0.788014	0.385336	0.720417	1884	0.739277	EX	1
-3.05396	8.99808	4.31262	0.0802038	0.375317	1885	0.413114	EX	1
0.354895	8.76003	0.295877	0.592539	0.842698	1886	0.853171	OL	1
-2.02958	8.54881	9.46089	0.00600107	0.106519	1887	0.133463	EX	1
-1.16789	9.03365	3.77511	0.0663456	0.338133	1888	0.375289	EX	1
0.203575	9.55461	0.196515	0.662344	0.876457	1889	0.886155	EX	1
-0.639297	9.27111	0.1835	0.685375	0.883615	1890	0.892272	EX	0.98
0.343316	9.39203	0.397125	0.535768	0.827033	1891	0.842786	IN	1
-0.622194	9.46816	1.89437	0.184045	0.527784	1892	0.557566	EX	0.983607
1.15584	8.33541	2.70032	0.116081	0.426397	1893	0.459397	IN	0.782609
-3.60813	8.97426	14.7354	0.00192542	0.0600673	1894	0.0754292	EX	1
-0.712809	9.4712	2.35932	0.140329	0.460827	1895	0.492312	EX	0.967742
0.0904881	8.69656	0.0196611	0.889901	0.967713	1896	0.97139	Micro	1
0.32933	9.09991	0.300003	0.589989	0.842698	1897	0.853171	EX	1
-0.105033	8.81051	0.0287976	0.866966	0.956584	1898	0.959824	EX	1
-0.511825	8.60189	0.540567	0.4708	0.774881	1899	0.789708	EX	0.964286
-0.377895	9.50228	0.593072	0.450306	0.766454	1900	0.782139	EX	1
-0.127725	9.65223	0.0944009	0.761857	0.914142	1901	0.920497	EX	1
-1.06473	9.70077	7.35731	0.0134689	0.15072	1902	0.179987	EX	1
0.535729	9.54955	1.43773	0.244631	0.598639	1903	0.626289	IN	1
0.253942	9.22471	0.233923	0.633925	0.863482	1904	0.873717	EX	0.980769
-0.0386703	8.78234	0.00432957	0.948196	0.984536	1905	0.987327	EX	0.971429
0.11922	8.78218	0.0388522	0.845747	0.949441	1906	0.953633	IN	1
-0.556191	9.13237	1.05571	0.316558	0.661648	1907	0.684827	EX	0.978261
0.227177	9.05995	0.137161	0.715044	0.899018	1908	0.906763	EX	1
-0.760173	8.9603	1.85968	0.187934	0.533564	1909	0.562753	EX	1
0.0527951	8.85234	0.00603362	0.938885	0.982268	1910	0.985335	Micro	1
-0.429854	9.41581	0.780158	0.38767	0.721668	1911	0.739919	EX	1
0.32179	8.40451	0.236128	0.63234	0.863482	1912	0.873717	Micro	1
0.655614	8.92832	1.1733	0.291713	0.644018	1913	0.66841	Micro	1
-0.067212	8.63497	0.0100293	0.921233	0.977441	1914	0.98057	IN	0.766667
-0.868209	9.17798	2.66452	0.118378	0.428367	1915	0.460889	EX	1
-0.66183	9.02878	1.43023	0.245824	0.59914	1916	0.626289	EX	1
0.517422	8.96785	0.795917	0.383009	0.719539	1917	0.739007	EX	1
-1.27287	9.39163	7.16218	0.0145764	0.156082	1918	0.184911	EX	1
-0.307959	9.12152	0.327746	0.57342	0.840504	1919	0.85192	EX	1
-1.57435	9.5116	9.81802	0.00526886	0.10045	1920	0.124874	EX	1
0.0447087	9.15427	0.00640537	0.937012	0.982268	1921	0.985335	EX	1
1.56965	8.55393	5.06055	0.0359912	0.254495	1922	0.291007	EX	1
-0.58286	9.37098	1.59843	0.220777	0.572944	1923	0.601752	EX	1
0.24939	8.35911	0.160867	0.692646	0.886914	1924	0.895594	EX	1
-0.176354	9.35226	0.132467	0.719738	0.900237	1925	0.907406	EX	1
0.440273	8.73502	0.529181	0.475448	0.779417	1926	0.793871	EX	1
-0.469585	8.89307	0.703835	0.411492	0.740614	1927	0.758309	EX	1
0.571336	9.68652	1.71082	0.205831	0.550889	1928	0.579307	EX	0.974026
-2.66366	8.94231	18.5135	0.000352137	0.0207157	1929	0.0257982	Endo	1
-3.91203	9.19627	5.56345	0.0581091	0.314859	1930	0.349846	EX	1
0.16961	9.6145	0.130813	0.721414	0.900237	1931	0.907406	EX	1
-2.16656	8.76657	5.85457	0.0309833	0.238931	1932	0.275465	EX	1
-0.993392	10.0139	5.56974	0.0288311	0.22832	1933	0.262795	EX	0.989474
-0.12473	9.32543	0.0636203	0.803457	0.932893	1934	0.937859	EX	1
0.461849	9.38099	0.994535	0.330644	0.675542	1935	0.698372	EX	1
0.974715	8.56869	2.10441	0.162501	0.499257	1936	0.530806	EX	1
-0.773347	8.30568	1.20533	0.285405	0.641823	1937	0.666942	EX	1
-0.997328	9.24898	3.29532	0.0846232	0.381413	1938	0.418118	Astro	1
-2.47659	8.66228	12.9316	0.00182281	0.0595741	1939	0.0749222	Endo	1
-2.28086	9.39525	12.7648	0.00245777	0.0657213	1940	0.0824425	Endo	1
-0.191358	9.03074	0.122366	0.730168	0.902239	1941	0.909128	Micro	1
0.570459	8.70207	0.834919	0.371824	0.710851	1942	0.73122	EX	0.969697
1.13084	8.669	3.14837	0.0913492	0.389416	1943	0.42571	EX	1
-0.465341	8.94411	0.568384	0.459756	0.772765	1944	0.788341	EX	1
-0.488428	9.23951	0.894497	0.355638	0.696109	1945	0.716795	EX	0.980392
0.604636	10.1014	2.92391	0.102869	0.408398	1946	0.444084	IN	0.981481
3.70893	9.04754	20.3605	0.000216395	0.0173785	1947	0.0213049	OL	1
-2.4607	9.70938	17.001	0.00101705	0.0410607	1948	0.0515158	Endo	1
0.519357	8.46645	0.616463	0.441639	0.761588	1949	0.778522	EX	1
0.039887	8.90134	0.00498539	0.944417	0.98333	1950	0.986122	EX	1
0.186919	9.21668	0.123292	0.729191	0.902239	1951	0.909128	EX	1
-1.49368	8.72662	4.74033	0.0417117	0.277046	1952	0.314395	Endo	1
-0.263471	8.51445	0.13538	0.716923	0.900237	1953	0.907406	EX	1
0.0835756	8.46688	0.00900337	0.925762	0.977441	1954	0.98057	EX	1
-0.77599	8.90901	1.77535	0.197823	0.543774	1955	0.573234	EX	1
-0.212294	8.49895	0.110791	0.742736	0.907083	1956	0.914072	EX	1
-0.0945407	8.31625	0.0195667	0.890164	0.967713	1957	0.97139	EX	1
1.00548	8.88775	2.39938	0.137186	0.456327	1958	0.488223	EX	1
0.606833	8.94026	1.12573	0.301432	0.65306	1959	0.676355	IN	1
-2.0195	8.91585	11.0104	0.00345762	0.0851038	1960	0.106649	Endo	1
-0.114738	8.32496	0.0307888	0.862491	0.956584	1961	0.959824	EX	1
1.17282	8.32996	2.55638	0.125653	0.441499	1962	0.474234	EX	1
-0.0761444	10.0904	0.0386173	0.846208	0.949441	1963	0.953633	EX	1
0.641198	9.46933	1.5073	0.233919	0.588526	1964	0.617079	EX	1
-0.638087	8.84195	0.984301	0.333085	0.676353	1965	0.69853	EX	1
1.01498	9.11109	2.46688	0.132199	0.445728	1966	0.477442	EX	1
0.0953446	9.21184	0.0355101	0.852445	0.952868	1967	0.957005	EX	1
-0.124549	8.81283	0.0417308	0.840215	0.948292	1968	0.9527	EX	0.944444
-0.921685	9.45487	4.23317	0.0530241	0.309282	1969	0.345497	EX	1
-0.0462061	9.36455	0.00818193	0.928833	0.978029	1970	0.981222	OL	1
0.656157	8.63448	1.04229	0.319578	0.664094	1971	0.687434	EX	0.967742
-0.0174784	9.63729	0.00174971	0.967053	0.989015	1972	0.990789	EX	1
-0.00885718	9.62902	0.00041525	0.983946	0.99611	1973	0.996309	EX	1
2.1204	9.07177	10.4675	0.00417834	0.0865653	1974	0.107956	EX	1
-0.323706	8.46882	0.240675	0.6291	0.863482	1975	0.873717	EX	1
-0.191415	8.54997	0.0598295	0.809813	0.93412	1976	0.938928	OL	1
0.108274	9.24775	0.0384116	0.846612	0.949441	1977	0.953733	Astro	1
0.737659	8.78822	1.49162	0.236279	0.591847	1978	0.620462	EX	1
2.13835	8.39803	7.24108	0.0141168	0.15356	1979	0.182	EX	1
-0.943379	9.59497	5.13468	0.0347974	0.251575	1980	0.288088	EX	1
0.560651	8.87741	0.64799	0.430934	0.754125	1981	0.771313	IN	1
0.245035	9.72178	0.345385	0.563367	0.835666	1982	0.847952	IN	1
-0.0669167	8.4514	0.0116444	0.915151	0.976719	1983	0.980242	EX	1
0.908623	8.52732	1.5589	0.226358	0.57535	1984	0.604124	OL	1
0.272832	8.47494	0.17825	0.677421	0.880744	1985	0.889573	EX	1
-0.364059	8.40378	0.30889	0.584575	0.842698	1986	0.853171	EX	1
0.68082	8.89353	0.700943	0.416415	0.747377	1987	0.765081	EX	1
0.8095	8.8142	1.30776	0.266789	0.622811	1988	0.648725	EX	1
0.0450938	9.36741	0.00891092	0.92574	0.977441	1989	0.98057	EX	1
-0.317102	8.53149	0.277851	0.603957	0.852914	1990	0.863823	EX	0.962963
-1.0828	8.84449	1.69289	0.215009	0.565047	1991	0.594157	Endo	1
0.0623978	8.98608	0.0127795	0.91113	0.975999	1992	0.97937	IN	1
0.47094	9.59892	1.02023	0.324624	0.67176	1993	0.695244	EX	1
0.562326	8.33995	0.575651	0.456941	0.771181	1994	0.787074	EX	1
0.686909	8.88085	1.1817	0.29004	0.644018	1995	0.668251	IN	1
2.96181	8.53599	3.69013	0.0905594	0.388892	1996	0.425507	EX	1
0.31524	9.10015	0.359759	0.555429	0.831125	1997	0.844271	IN	1
-0.277458	8.44764	0.198964	0.660388	0.875556	1998	0.885434	EX	1
[truncated: 61 more rows]

## Sheet: brain_miloR_LH_A_compare_N
Table S3 (4). Cell abundance in the hippocampus between the acute and control groups.
logFC	logCPM	F	PValue	FDR	Nhood	SpatialFDR	celltype	celltype_fraction
-1.15676	8.84489	0.999125	0.337159	0.688753	1	0.7348	EX	1
6.81018	8.78358	8.15946	0.0171421	0.1224	2	0.166284	EX	1
0.354231	9.59327	0.072355	0.792486	0.935852	3	0.943065	EX	1
-1.07829	9.09554	0.818805	0.383253	0.725022	4	0.76402	EX	1
-1.45175	8.89466	1.54334	0.237739	0.588031	5	0.651361	EX	1
2.71308	9.08569	5.97344	0.0308397	0.172646	6	0.229335	EX	0.975
-0.0181419	9.78661	0.000195645	0.989069	0.995615	7	0.996025	IN	1
-0.21876	9.51645	0.0376784	0.849322	0.952457	8	0.957665	EX	1
0.58458	8.31901	0.317653	0.583351	0.840692	9	0.857916	EX	1
-0.0246612	9.65162	0.000481492	0.982852	0.995615	10	0.996025	EX	1
-0.973939	8.58172	0.878779	0.366933	0.713617	11	0.75473	EX	1
-0.5846	9.05706	0.26181	0.61812	0.860254	12	0.875808	EX	1
4.0119	8.74245	5.37487	0.0389658	0.200327	13	0.265075	Astro	1
0.358686	8.85703	0.0961393	0.761806	0.922453	14	0.931267	IN	0.804348
-1.03122	8.86508	1.05711	0.324057	0.676641	15	0.724633	IN	1
0.846397	9.5376	0.581497	0.460384	0.776338	16	0.803478	EX	1
-1.19372	8.74307	1.05537	0.324441	0.676641	17	0.724633	EX	1
-0.439423	9.89643	0.130908	0.723754	0.905936	18	0.916936	EX	1
0.757059	8.80724	0.608858	0.450264	0.771501	19	0.801132	EX	0.973684
-0.284561	8.51512	0.0593221	0.811665	0.940979	20	0.947974	EX	1
-0.98202	9.09504	0.563914	0.46709	0.782649	21	0.809493	IN	1
-0.291519	9.11471	0.068906	0.797367	0.936101	22	0.94343	EX	1
0.154581	9.23911	0.0205593	0.888354	0.966648	23	0.970997	EX	1
-1.05593	8.27661	0.717851	0.41335	0.743855	24	0.776737	Astro	1
0.147307	9.52834	0.0139118	0.908051	0.971382	25	0.975052	EX	1
0.631253	9.37815	0.321936	0.580856	0.840692	26	0.857916	EX	1
0.232373	8.94178	0.0212011	0.88666	0.966648	27	0.970997	Micro	1
0.176399	9.33738	0.0286143	0.868477	0.957331	28	0.961703	EX	0.969231
-0.808631	8.51775	0.524991	0.482543	0.793287	29	0.81817	IN	1
-1.0335	8.77642	0.680151	0.425549	0.750043	30	0.782401	Micro	1
-2.30366	10.0129	2.20466	0.16326	0.491252	31	0.569221	EX	1
-0.186059	9.45288	0.0159535	0.90157	0.970034	32	0.973824	EX	1
-1.46307	8.95167	1.71703	0.214487	0.559677	33	0.626059	EX	1
-1.67397	8.41885	1.93976	0.188842	0.530527	34	0.60463	EX	1
-2.55345	9.13554	3.56152	0.083434	0.329137	35	0.41302	EX	1
-0.194851	9.97247	0.0186992	0.893489	0.968389	36	0.972652	OL	0.991304
-0.58383	9.47902	0.225748	0.643185	0.867615	37	0.880604	EX	1
-1.34773	8.70533	1.3768	0.263304	0.616553	38	0.672988	Astro	1
1.17396	9.99191	0.758224	0.400888	0.739975	39	0.775563	EX	1
3.42965	9.55521	5.98243	0.030736	0.172646	40	0.229335	Micro	1
-1.18768	9.32348	0.760035	0.400343	0.739975	41	0.775563	Astro	1
1.27256	8.62561	1.70374	0.216157	0.560354	42	0.626059	IN	1
-3.38892	8.67125	6.02715	0.0302263	0.172084	43	0.229297	EX	1
5.91481	9.2704	9.47974	0.00950848	0.1224	44	0.166284	EX	1
-0.328596	9.90707	0.0699618	0.795859	0.936101	45	0.94343	EX	1
-0.844458	9.29236	0.522182	0.483693	0.793326	46	0.81817	IN	0.986667
-1.64701	8.77193	2.06144	0.176497	0.511128	47	0.587942	EX	1
7.65841	9.49356	11.7657	0.00648462	0.1224	48	0.166284	EX	1
-2.11175	10.2962	1.34185	0.269135	0.621861	49	0.676952	EX	1
7.92509	9.72984	8.15633	0.0171582	0.1224	50	0.166284	EX	1
1.69594	9.36467	1.88872	0.194351	0.536474	51	0.608964	EX	1
7.79397	9.61224	9.36783	0.0120987	0.1224	52	0.166284	OL	1
-2.0296	8.73012	2.76975	0.121811	0.416492	53	0.501896	Astro	0.97619
-1.50555	8.32975	0.948536	0.349396	0.701515	54	0.746316	EX	1
0.616174	8.81385	0.230226	0.639942	0.866039	55	0.880157	EX	0.972222
-0.789994	8.29345	0.578654	0.461457	0.776457	56	0.803717	Astro	1
-1.2286	9.45188	1.13103	0.308391	0.670298	57	0.722076	EX	1
3.2746	9.4908	6.12721	0.0291219	0.167149	58	0.22311	Ependymal cell	1
2.05312	9.14377	2.89572	0.114434	0.402106	59	0.489072	EX	1
-1.31848	8.76847	1.65821	0.22201	0.564626	60	0.627898	EX	0.977778
1.21789	9.04312	1.18004	0.298587	0.661913	61	0.715789	EX	1
-0.431921	9.54709	0.141518	0.713312	0.901477	62	0.912885	EX	0.986486
5.86033	9.22646	7.41919	0.0185377	0.127813	63	0.17276	Fibroblast	1
0.328955	8.8762	0.0801099	0.781949	0.932277	64	0.939757	EX	0.953488
-2.46838	9.21416	3.83017	0.0738923	0.299757	65	0.380048	EX	0.943662
-0.568137	9.13151	0.14945	0.705797	0.896904	66	0.908399	EX	1
-0.45417	8.28544	0.156278	0.699511	0.893983	67	0.905586	Mixed	0.666667
0.721539	9.30699	0.219879	0.647571	0.867615	68	0.880604	EX	0.981818
0.205429	8.63615	0.0290911	0.867397	0.957331	69	0.961703	EX	0.96875
-0.508138	8.9124	0.228772	0.640991	0.86618	70	0.880157	EX	0.957447
7.57065	9.41522	10.2867	0.00943439	0.1224	71	0.166284	EX	1
-0.549487	9.56993	0.166519	0.690377	0.88738	72	0.899306	EX	0.987342
0.171104	9.02467	0.0173173	0.897475	0.96889	73	0.973239	Astro	1
-0.609628	8.20744	0.197933	0.664275	0.873335	74	0.886188	EX	0.913043
-0.512139	8.86628	0.147014	0.708079	0.897528	75	0.909096	EX	1
3.92767	8.87236	6.01305	0.0303859	0.172502	76	0.229335	EX	1
-1.99429	8.54897	3.13372	0.101944	0.376929	77	0.464328	EX	1
3.52493	8.84875	6.8139	0.0227106	0.140957	78	0.189339	Astro	1
-2.07129	8.26791	2.30437	0.154784	0.47574	79	0.556379	OL	1
-1.87822	9.75662	1.69863	0.216804	0.560354	80	0.626059	EX	1
-1.02602	9.59662	0.726686	0.410572	0.743855	81	0.776737	EX	1
7.92348	9.72848	9.26074	0.0124654	0.1224	82	0.166284	EX	1
5.05066	9.13722	12.0528	0.00458514	0.1224	83	0.166284	Astro	1
-1.28269	9.75798	1.02032	0.332282	0.684372	84	0.731426	EX	1
4.18896	9.44078	4.0953	0.0659558	0.280033	85	0.35821	Endo	1
8.7217	10.4703	9.12727	0.01279	0.1224	86	0.166284	EX	1
-1.36973	9.55648	1.04568	0.326581	0.677064	87	0.724656	EX	1
-1.70811	8.38423	2.92533	0.112781	0.399315	88	0.487761	EX	1
-0.00754745	9.6271	4.03292e-05	0.995037	0.999025	89	0.999413	EX	0.966667
-0.831756	9.08829	0.536652	0.477822	0.790063	90	0.816469	EX	0.945455
7.92348	9.72848	9.26074	0.0124654	0.1224	91	0.166284	EX	1
0.924957	9.2177	0.484705	0.499499	0.794551	92	0.81817	Astro	1
-0.207079	9.19802	0.0307854	0.863632	0.957331	93	0.961703	EX	0.969231
1.49646	9.43568	1.37252	0.264009	0.616636	94	0.672988	OL	0.933333
-1.46837	8.60223	1.79083	0.205513	0.54913	95	0.617069	IN	0.837838
1.82679	9.17341	1.36916	0.264765	0.617217	96	0.673582	IN	0.904762
3.16334	9.54635	5.64434	0.0349387	0.187333	97	0.249111	EX	1
3.6587	10.1422	4.53537	0.0544823	0.248142	98	0.320998	Micro	1
8.91034	10.6471	7.91818	0.0184365	0.127813	99	0.17276	EX	1
-0.977486	9.6043	0.452682	0.513752	0.801053	100	0.823686	OL	1
-1.2384	8.75852	1.33877	0.269659	0.621861	101	0.676952	Astro	1
-2.04265	8.18751	2.73967	0.123659	0.418227	102	0.502698	EX	1
0.358269	9.44251	0.0995251	0.757793	0.922453	103	0.931267	EX	1
-1.19921	9.30048	1.04357	0.327051	0.677064	104	0.724656	EX	1
1.12472	9.55881	0.925926	0.354824	0.706851	105	0.750551	EX	1
8.09969	9.88837	7.90281	0.0185229	0.127813	106	0.17276	EX	1
7.5774	9.42483	8.2777	0.0165482	0.1224	107	0.166284	Endo	1
-1.31881	9.20263	1.43526	0.253926	0.607965	108	0.667065	IN	1
1.0701	9.20505	0.382569	0.547841	0.821603	109	0.841807	Endo	1
-0.715382	8.74345	0.520571	0.484354	0.793326	110	0.81817	EX	1
-0.584983	9.06052	0.239789	0.633146	0.862931	111	0.877625	Astro	1
9.01854	10.7503	6.60072	0.0280341	0.162841	112	0.217	EX	1
-1.08478	8.85544	1.05672	0.324145	0.676641	113	0.724633	Astro	1
8.00442	9.80214	10.5308	0.00885008	0.1224	114	0.166284	EX	1
1.22	10.1988	0.508641	0.489301	0.793326	115	0.81817	OL	1
-0.768446	9.47241	0.360405	0.559396	0.8255	116	0.844624	EX	1
1.51553	8.83937	1.23325	0.288429	0.64727	117	0.701082	Astro	1
1.51768	10.1553	0.964911	0.345252	0.696762	118	0.74225	OPC	0.990741
-0.73555	8.93159	0.485446	0.499178	0.794551	119	0.81817	EX	1
-0.753475	8.88788	0.394651	0.541581	0.819734	120	0.839752	EX	1
0.277816	9.87843	0.0348985	0.854915	0.954988	121	0.960357	OPC	1
3.30747	8.78319	5.90099	0.0316906	0.174821	122	0.23206	EX	0.923077
-0.908303	10.3502	0.337114	0.572191	0.835368	123	0.854429	EX	1
3.17637	9.65319	4.26318	0.0611438	0.265796	124	0.340295	OL	1
1.09297	10.4836	0.503007	0.491668	0.794551	125	0.81817	EX	1
0.531429	8.95458	0.25422	0.623205	0.860719	126	0.875808	EX	1
-1.07272	8.37151	0.806133	0.386842	0.729326	127	0.768682	Micro	1
1.45959	8.61132	1.81761	0.202379	0.548618	128	0.617069	Mixed	0.551724
0.0484309	9.61679	0.00162064	0.968547	0.992583	129	0.993787	EX	1
8.01202	9.80866	9.53235	0.0115605	0.1224	130	0.166284	EX	1
-0.768859	9.49807	0.422064	0.528091	0.811119	131	0.832894	EX	1
2.55264	9.20762	4.24647	0.0615837	0.266968	132	0.341784	EX	1
0.409044	8.50155	0.102933	0.75383	0.922453	133	0.931267	OL	1
-1.5421	8.84352	1.65428	0.222525	0.564626	134	0.627898	EX	0.979592
0.599383	9.54566	0.259595	0.619594	0.860254	135	0.875808	EX	1
-1.82089	9.11981	2.03473	0.179116	0.514636	136	0.590826	EX	1
-0.12346	9.81013	0.0111085	0.917794	0.976625	137	0.980029	EX	1
7.94807	9.75226	13.6228	0.00412997	0.1224	138	0.166284	EX	1
1.04356	8.62527	0.545348	0.47448	0.786694	139	0.813247	EX	1
-1.88246	9.67652	1.91257	0.191751	0.533585	140	0.606689	EX	1
-1.49791	8.75953	1.43586	0.253831	0.607965	141	0.667065	EX	1
1.2328	9.19933	0.616115	0.447778	0.768276	142	0.798154	Endo	1
-1.01614	9.40413	0.699766	0.419132	0.747277	143	0.779814	IN	1
-0.199779	8.41516	0.0301264	0.865084	0.957331	144	0.961703	Astro	1
0.36085	8.84212	0.137633	0.717081	0.903578	145	0.914784	EX	1
-0.30019	9.7301	0.0670845	0.799999	0.938091	146	0.945227	IN	1
4.85798	10.12	7.6764	0.0168757	0.1224	147	0.166284	EX	1
0.827836	8.88702	0.616414	0.447535	0.768276	148	0.798154	EX	0.97561
-0.957311	9.70391	0.603329	0.452279	0.772034	149	0.801219	IN	1
-0.813158	8.49819	0.514939	0.486679	0.793326	150	0.81817	EX	1
3.32632	8.84978	5.19983	0.0415564	0.206136	151	0.271085	Astro	1
0.486611	8.83941	0.159202	0.696868	0.892917	152	0.904539	OPC	0.953488
0.567373	9.11703	0.173156	0.684633	0.882885	153	0.894854	OL	0.94
0.348101	9.57575	0.0910828	0.767947	0.925788	154	0.933998	EX	1
1.31578	9.20835	1.33893	0.269631	0.621861	155	0.676952	IN	1
-2.28092	9.24732	2.63482	0.130381	0.432878	156	0.516861	EX	1
-0.0520109	9.24627	0.00219303	0.963416	0.992583	157	0.993787	EX	1
-0.590425	8.66275	0.300344	0.593667	0.847515	158	0.864484	IN	0.969697
-0.535964	9.32618	0.212301	0.653169	0.868792	159	0.881533	EX	1
3.7659	9.10158	7.77915	0.0163063	0.1224	160	0.166284	EX	1
-0.283055	8.74244	0.0620545	0.80747	0.940979	161	0.947974	IN	1
2.17245	8.54641	2.7137	0.125283	0.420548	162	0.504075	EX	1
-0.305233	9.80545	0.0384845	0.847741	0.951936	163	0.957186	OL	1
5.03466	9.31172	11.6514	0.0051073	0.1224	164	0.166284	Micro	1
0.810229	9.93713	0.260822	0.618776	0.860254	165	0.875808	OL	1
-1.73497	8.95261	2.17121	0.166236	0.493584	166	0.569984	EX	1
8.01837	9.81555	11.1645	0.00752564	0.1224	167	0.166284	EX	1
0.879955	8.35934	0.427221	0.525624	0.81027	168	0.832869	OL	0.791667
-1.43249	9.50573	0.925527	0.354924	0.706851	169	0.750551	OL	1
8.5801	10.3344	8.4888	0.0155487	0.1224	170	0.166284	EX	1
7.72816	9.55714	10.7594	0.00834199	0.1224	171	0.166284	EX	1
-0.848935	8.63369	0.460936	0.510008	0.798878	172	0.82197	Astro	1
-1.78009	9.95261	1.40748	0.258324	0.611917	173	0.669619	EX	1
0.663641	8.61382	0.336858	0.572336	0.835368	174	0.854429	EX	1
0.69967	8.86326	0.428704	0.524919	0.81027	175	0.832799	Astro	1
7.80235	9.62275	11.3035	0.00726796	0.1224	176	0.166284	EX	1
1.80703	8.91285	1.12043	0.310756	0.672646	177	0.722076	Fibroblast	1
0.242226	8.70705	0.0434178	0.838419	0.948725	178	0.954691	EX	1
-0.50726	9.03342	0.22359	0.644762	0.867615	179	0.880604	EX	1
0.278772	8.55158	0.048584	0.829234	0.947425	180	0.954349	EX	0.96875
0.917566	9.11943	0.498103	0.493745	0.794551	181	0.81817	IN	1
-1.77178	9.59414	1.39269	0.260709	0.614659	182	0.671466	EX	1
-2.47393	8.5995	4.48325	0.0556875	0.249697	183	0.322256	Astro	1
0.840376	9.48445	0.373161	0.552627	0.824523	184	0.84431	IN	1
-0.270642	9.49979	0.0608437	0.809317	0.940979	185	0.947974	IN	0.986842
-0.115738	9.54842	0.0110135	0.918145	0.976625	186	0.980029	EX	1
2.50929	9.1957	2.55518	0.136025	0.443242	187	0.525215	Fibroblast	1
-1.97429	8.95658	3.09225	0.103995	0.380997	188	0.469142	Astro	1
-3.1755	8.52881	6.45649	0.0258113	0.153489	189	0.206124	EX	1
5.98484	9.47091	13.5873	0.00308975	0.1224	190	0.166284	Astro	1
-1.14617	9.36468	1.01139	0.334325	0.685761	191	0.731908	EX	0.986842
-0.928136	9.4814	0.595605	0.455119	0.774901	192	0.803334	EX	1
-0.341501	9.20278	0.0911266	0.767893	0.925788	193	0.933998	EX	1
[truncated: 1,811 more rows]

## Sheet: brain_miloR_LH_L_compare_N
Table S3 (5). Cell abundance in the hippocampus between the latent and control groups.
[truncated: 2,465 more rows]

[truncated: 4 more sheets: brain_miloR_LH_C_compare_N, brain_miloR_LT_A_compare_N, brain_miloR_LT_L_compare_N, brain_miloR_LT_C_compare_N]
