# Supplementary material for: Single-Nucleus Transcriptomic Sequencing Revealed Cellular and Molecular Changes in a Pilocarpine-Induced Epilepsy Rat Model
Source: Neurosci Bull. 2025 Jul 24;42(3):539–58. doi: 10.1007/s12264-025-01451-y (PMC12950157; doi:10.1007/s12264-025-01451-y)
Supplement: Supplementary file 4 — Supplementary file4 (XLSX 903 kb) [file 12264_2025_1451_MOESM4_ESM.xlsx]

## Sheet: Sheet1
Table S4. Differentially Expressed Genes (DEGs) in different cell types across different brain regions during different phases of epileptognesis.
cell_type	gene	avg_logFC	pct.1	N.pct	exp.1	N.exp	p_val	p_val_adj	threshold	compare	group
Astro	AC113837.6	0.261543	0.262	0.034	0.326327	0.0348101	2.93e-15	4.29e-13	Up	A_V_N	LC
Astro	Abhd1	-0.308474	0.093	0.33	0.110066	0.46308	3.45e-15	5.02e-13	Down	A_V_N	LC
Astro	Abhd3	-0.453948	0.356	0.698	0.572456	1.94409	1.23e-13	1.43e-11	Down	A_V_N	LC
Astro	Aco2	-0.259732	0.415	0.624	0.695796	1.19515	1.17e-06	3.7e-05	Down	A_V_N	LC
Astro	Acsbg1	-0.412995	0.406	0.743	0.795354	2.02532	2.98e-10	2.07e-08	Down	A_V_N	LC
Astro	Acsl3	-0.401	0.502	0.81	1.15819	2.61709	1.75e-10	1.26e-08	Down	A_V_N	LC
Astro	Acsl6	-0.377827	0.485	0.769	0.880531	2.13502	5.05e-12	4.7e-10	Down	A_V_N	LC
Astro	Acss1	-0.478858	0.246	0.631	0.392146	1.54958	0.000421811	0.00602115	Down	A_V_N	LC
Astro	Acss2	-0.258681	0.284	0.469	0.43031	0.855485	1.2e-08	6.18e-07	Down	A_V_N	LC
Astro	Adam11	-0.536328	0.107	0.516	0.124447	1.00633	1.35e-07	5.38e-06	Down	A_V_N	LC
Astro	Adam12	0.351085	0.329	0.056	0.658739	0.0601266	1.48e-16	2.6e-14	Up	A_V_N	LC
Astro	Adamts1	0.727968	0.581	0.013	1.55531	0.0158228	1.58e-64	7.36e-61	Up	A_V_N	LC
Astro	Adgrb2	-0.280607	0.165	0.38	0.207965	0.57384	6.97e-13	7.52e-11	Down	A_V_N	LC
Astro	Adhfe1	-0.457833	0.03	0.396	0.0337389	0.595992	1.33e-29	1e-26	Down	A_V_N	LC
Astro	Aga	-0.2987	0.162	0.406	0.211283	0.591772	8.57e-12	7.71e-10	Down	A_V_N	LC
Astro	Agpat4	0.309584	0.452	0.175	0.811394	0.226793	3.99e-12	3.81e-10	Up	A_V_N	LC
Astro	Agt	-0.718471	0.136	0.677	0.193584	2.55274	3.49e-06	9.74e-05	Down	A_V_N	LC
Astro	Ahcyl1	-0.291053	0.474	0.697	0.834624	1.50844	2.24e-07	8.4e-06	Down	A_V_N	LC
Astro	Aifm3	-0.595203	0.131	0.591	0.161504	1.32173	1.89e-27	1.16e-24	Down	A_V_N	LC
Astro	Akap13	0.260302	0.395	0.178	0.798673	0.243671	4.51e-11	3.56e-09	Up	A_V_N	LC
Astro	Akap8l	-0.327768	0.494	0.735	0.998894	2.04219	1.13e-09	7.07e-08	Down	A_V_N	LC
Astro	Alcam	-0.296303	0.435	0.68	0.970133	1.68987	1.98e-07	7.58e-06	Down	A_V_N	LC
Astro	Aldh1l1	-0.302202	0.201	0.438	0.26604	0.744726	2.58e-07	9.54e-06	Down	A_V_N	LC
Astro	Aldoc	-0.747364	0.386	0.93	0.815819	5.72574	5.56e-20	1.52e-17	Down	A_V_N	LC
Astro	Amd1	0.267178	0.494	0.244	0.922566	0.332278	0.000114601	0.00204109	Up	A_V_N	LC
Astro	Ankrd28	0.313062	0.699	0.45	2.48119	0.785865	7.79e-11	6.01e-09	Up	A_V_N	LC
Astro	Ano6	0.405365	0.435	0.095	0.80365	0.121308	7.36e-23	2.6e-20	Up	A_V_N	LC
Astro	Aox1	-0.315984	0.051	0.29	0.0602876	0.421941	6.2e-16	1.01e-13	Down	A_V_N	LC
Astro	Apoe	-0.314651	0.947	0.996	10.3728	32.7447	0.000434715	0.00617507	Down	A_V_N	LC
Astro	Appl2	-0.385924	0.201	0.508	0.277655	0.888186	6.87e-17	1.28e-14	Down	A_V_N	LC
Astro	Aqp4	-0.402026	0.432	0.741	2.40321	5.28586	1.08e-06	3.47e-05	Down	A_V_N	LC
Astro	Aqp9	-0.29175	0.093	0.324	0.128319	0.456751	7.7e-07	2.55e-05	Down	A_V_N	LC
Astro	Arhgef40	0.378675	0.774	0.448	2.48451	0.776371	3.69e-13	4.11e-11	Up	A_V_N	LC
Astro	Arsa	-0.269455	0.27	0.497	0.349558	0.739451	2.27e-08	1.1e-06	Down	A_V_N	LC
Astro	Atp1a2	-0.39811	0.876	0.994	4.50774	14.3766	1.7e-12	1.72e-10	Down	A_V_N	LC
Astro	Atp1b2	-0.546049	0.417	0.87	1.03319	3.17616	1.57e-10	1.14e-08	Down	A_V_N	LC
Astro	B3galnt1	0.299252	0.343	0.084	0.518252	0.0981013	1.32e-15	2.07e-13	Up	A_V_N	LC
Astro	B4galt6	0.335733	0.465	0.19	1.0448	0.28481	1.87e-09	1.13e-07	Up	A_V_N	LC
Astro	BC016579	-0.279427	0.051	0.249	0.0669248	0.357595	2.63e-17	4.99e-15	Down	A_V_N	LC
Astro	Bcan	-0.339328	0.804	0.976	3.04314	7.27743	1.28e-09	7.92e-08	Down	A_V_N	LC
Astro	Bcar1	0.347397	0.353	0.06	0.566372	0.0664557	7.4e-24	2.87e-21	Up	A_V_N	LC
Astro	Bcat1	0.258378	0.637	0.405	1.56803	0.672996	4.53e-07	1.59e-05	Up	A_V_N	LC
Astro	Bloc1s1	0.482217	0.548	0.225	2.33241	0.32173	1.46e-15	2.26e-13	Up	A_V_N	LC
Astro	Btbd17	-0.542653	0.028	0.469	0.0331858	0.757384	1.22e-06	3.86e-05	Down	A_V_N	LC
Astro	C1qtnf5	-0.266535	0.075	0.285	0.0973451	0.39346	2e-07	7.65e-06	Down	A_V_N	LC
Astro	Ca11	-0.566925	0.386	0.818	0.599558	2.59388	5.86e-21	1.75e-18	Down	A_V_N	LC
Astro	Ca12	-0.371178	0.316	0.622	0.649889	1.45359	1.09e-10	8.2e-09	Down	A_V_N	LC
Astro	Camk2g	-0.574735	0.471	0.88	0.882743	3.78903	1.08e-28	7.22e-26	Down	A_V_N	LC
Astro	Carmil1	-0.252698	0.301	0.507	0.485619	0.882911	1.13e-07	4.53e-06	Down	A_V_N	LC
Astro	Caskin1	-0.534982	0.139	0.576	0.181416	1.0538	1.85e-37	2.4e-34	Down	A_V_N	LC
Astro	Cbs	-0.608902	0.138	0.645	0.177544	1.33439	2.94e-23	1.09e-20	Down	A_V_N	LC
Astro	Cck	0.253855	0.6	0.351	1.13385	0.473629	5.11e-07	1.77e-05	Up	A_V_N	LC
Astro	Ccl2	0.398905	0.251	0.001	0.860619	0.00105485	2.56e-06	7.4e-05	Up	A_V_N	LC
Astro	Ccl7	0.281108	0.17	0	0.573562	0	1.54e-05	0.000355975	Up	A_V_N	LC
Astro	Cct3	0.254786	0.513	0.275	0.99281	0.373418	1.15e-09	7.14e-08	Up	A_V_N	LC
Astro	Cct4	0.251655	0.611	0.384	1.34845	0.548523	6.19e-08	2.67e-06	Up	A_V_N	LC
Astro	Cct5	0.265484	0.525	0.293	1.08573	0.383966	1.69e-10	1.22e-08	Up	A_V_N	LC
Astro	Cct6a	0.316755	0.49	0.208	0.918695	0.268987	3.56e-12	3.43e-10	Up	A_V_N	LC
Astro	Cd44	0.912389	0.846	0.09	3.10011	0.128692	1.63e-77	1.27e-73	Up	A_V_N	LC
Astro	Cd63	0.316609	0.888	0.653	3.62389	1.31751	8.12e-08	3.4e-06	Up	A_V_N	LC
Astro	Cd9	0.491499	0.62	0.195	1.59347	0.287975	1.4e-27	8.83e-25	Up	A_V_N	LC
Astro	Cdc42ep1	0.361112	0.415	0.115	0.78927	0.146624	1.68e-11	1.44e-09	Up	A_V_N	LC
Astro	Cdc42ep4	-0.260168	0.13	0.33	0.160398	0.491561	4.09e-09	2.32e-07	Down	A_V_N	LC
Astro	Cdk14	0.366244	0.456	0.175	1.14768	0.238397	9.4e-20	2.55e-17	Up	A_V_N	LC
Astro	Cdo1	0.297217	0.385	0.172	1.18529	0.244726	6.86e-13	7.43e-11	Up	A_V_N	LC
Astro	Cebpd	0.269318	0.296	0.077	0.523783	0.0886076	2.46e-18	5.32e-16	Up	A_V_N	LC
Astro	Chchd10	-0.26219	0.075	0.273	0.0829646	0.409283	1.84e-13	2.12e-11	Down	A_V_N	LC
Astro	Chgb	0.271726	0.634	0.386	1.69303	0.771097	3.69e-06	0.000102082	Up	A_V_N	LC
Astro	Chl1	0.426641	0.489	0.153	1.18252	0.204641	3.12e-27	1.87e-24	Up	A_V_N	LC
Astro	Cldn10	-0.599642	0.129	0.626	0.170354	1.26793	2.14e-26	1.19e-23	Down	A_V_N	LC
Astro	Clic4	0.277968	0.385	0.139	0.708518	0.185654	2.78e-11	2.28e-09	Up	A_V_N	LC
Astro	Cmtm5	-0.37145	0.285	0.596	0.397677	1.10338	3.49e-10	2.37e-08	Down	A_V_N	LC
Astro	Cnn3	0.268925	0.613	0.374	1.90708	0.731013	9.34e-10	5.91e-08	Up	A_V_N	LC
Astro	Col11a2	-1.09978	0.237	0.966	0.320796	8.39768	1.22e-58	4.75e-55	Down	A_V_N	LC
Astro	Col27a1	-0.275518	0.565	0.741	1.36726	2.50422	7.29e-07	2.44e-05	Down	A_V_N	LC
Astro	Col5a3	0.749986	0.748	0.136	2.64657	0.189873	2.5e-26	1.35e-23	Up	A_V_N	LC
Astro	Col6a3	0.283498	0.22	0.019	0.39823	0.021097	3.13e-22	1.06e-19	Up	A_V_N	LC
Astro	Coq8b	0.428543	0.628	0.241	1.42644	0.320675	4.48e-19	1.14e-16	Up	A_V_N	LC
Astro	Cst3	-0.36384	0.809	0.961	3.9104	11.2289	1.69e-09	1.02e-07	Down	A_V_N	LC
Astro	Ctsb	0.314166	0.869	0.6	3.22898	1.30485	1.97e-06	5.88e-05	Up	A_V_N	LC
Astro	Cx3cl1	-0.254406	0.194	0.388	0.252765	0.649789	1.26e-07	5.04e-06	Down	A_V_N	LC
Astro	Cxcl1	0.505332	0.325	0.001	1.08573	0.00316456	3.25e-14	4.03e-12	Up	A_V_N	LC
Astro	Cyp4f6	-0.291325	0.195	0.441	0.259403	0.649789	2.36e-06	6.87e-05	Down	A_V_N	LC
Astro	Cyp7b1	-0.406472	0.205	0.537	0.362832	1.09388	4.78e-10	3.14e-08	Down	A_V_N	LC
Astro	Daam2	-0.36557	0.174	0.463	0.250553	0.832278	3.14e-10	2.16e-08	Down	A_V_N	LC
Astro	Dbp	-0.420843	0.064	0.412	0.0801991	0.599156	0.000850139	0.0108639	Down	A_V_N	LC
Astro	Dclk1	0.625632	0.873	0.377	4.28872	0.729958	6e-21	1.77e-18	Up	A_V_N	LC
Astro	Ddhd1	-0.270038	0.445	0.64	0.774889	1.47574	2.08e-09	1.25e-07	Down	A_V_N	LC
Astro	Ddx3x	0.338889	0.713	0.409	1.8219	0.610759	1.57e-14	2.09e-12	Up	A_V_N	LC
Astro	Dennd2a	0.256005	0.446	0.232	0.975111	0.347046	8.37e-09	4.47e-07	Up	A_V_N	LC
Astro	Dgkb	-0.254806	0.266	0.472	0.549226	1.00527	2.75e-06	7.88e-05	Down	A_V_N	LC
Astro	Dgkd	-0.277749	0.288	0.507	0.44469	0.864979	1.94e-08	9.6e-07	Down	A_V_N	LC
Astro	Dhcr24	-0.321101	0.218	0.469	0.308628	0.81962	4.27e-15	6.14e-13	Down	A_V_N	LC
Astro	Dio2	-0.325091	0.132	0.385	0.253319	0.691983	1.62e-10	1.17e-08	Down	A_V_N	LC
Astro	Disp3	-0.323401	0.062	0.268	0.0818584	0.658228	3.98e-26	2.02e-23	Down	A_V_N	LC
Astro	Dmd	-0.299382	0.42	0.641	0.797013	1.58333	3.86e-09	2.2e-07	Down	A_V_N	LC
Astro	Dmwd	-0.304065	0.244	0.485	0.337942	0.792194	3.77e-10	2.55e-08	Down	A_V_N	LC
Astro	Dtna	-0.300671	0.537	0.774	1.23285	2.15928	1.31e-07	5.2e-06	Down	A_V_N	LC
Astro	ENSRNOG00000003984	-0.271351	0.096	0.287	0.145465	0.455696	1.15e-09	7.14e-08	Down	A_V_N	LC
Astro	ENSRNOG00000018752	0.879285	0.682	0.015	2.54978	0.0221519	6.69e-07	2.26e-05	Up	A_V_N	LC
Astro	ENSRNOG00000031167	0.263278	0.277	0.058	0.456858	0.0622363	2.68e-10	1.89e-08	Up	A_V_N	LC
Astro	ENSRNOG00000047931	0.37332	0.836	0.5	2.36449	0.78903	6.54e-09	3.63e-07	Up	A_V_N	LC
Astro	ENSRNOG00000050647	0.403447	0.37	0.028	1.1073	0.0327004	6.75e-07	2.28e-05	Up	A_V_N	LC
Astro	ENSRNOG00000062337	-0.258117	0.389	0.581	0.596792	1.12975	3.28e-07	1.2e-05	Down	A_V_N	LC
Astro	ENSRNOG00000062419	-0.335525	0.898	0.996	7.04867	16.9367	8.96e-11	6.85e-09	Down	A_V_N	LC
Astro	ENSRNOG00000064136	0.457587	0.498	0.108	0.971239	0.14346	3.35e-27	1.95e-24	Up	A_V_N	LC
Astro	ENSRNOG00000066171	-0.273495	0.087	0.28	0.124447	0.452532	3.36e-13	3.76e-11	Down	A_V_N	LC
Astro	ENSRNOG00000066402	-0.346351	0.2	0.474	0.267699	0.843882	6.67e-12	6.09e-10	Down	A_V_N	LC
Astro	ENSRNOG00000067882	-0.252398	0.36	0.531	0.537611	1.01793	0.00325982	0.0321646	Down	A_V_N	LC
Astro	ENSRNOG00000067892	0.345157	0.651	0.314	1.24945	0.446203	5.45e-08	2.41e-06	Up	A_V_N	LC
Astro	ENSRNOG00000068523	-0.40933	0.047	0.355	0.0597345	0.585443	2.48e-31	2.31e-28	Down	A_V_N	LC
Astro	ENSRNOG00000069480	0.393222	0.533	0.181	0.977876	0.212025	0.000149805	0.00256418	Up	A_V_N	LC
Astro	Eci2	-0.298721	0.163	0.407	0.215155	0.580169	1.33e-09	8.17e-08	Down	A_V_N	LC
Astro	Ednrb	-0.278633	0.288	0.515	0.63219	1.0865	0.00186772	0.020437	Down	A_V_N	LC
Astro	Eef1a1	0.49704	0.813	0.4	3.22788	0.67616	1.34e-20	3.84e-18	Up	A_V_N	LC
Astro	Eef1b2	0.347738	0.533	0.229	1.16427	0.290084	5.86e-18	1.22e-15	Up	A_V_N	LC
Astro	Eef1g	0.317158	0.542	0.254	1.09292	0.335443	8.66e-13	9.22e-11	Up	A_V_N	LC
Astro	Eef2	0.252916	0.852	0.638	3.68031	1.53059	6.76e-09	3.73e-07	Up	A_V_N	LC
Astro	Eif4a1	0.385765	0.675	0.318	1.45741	0.411392	7.43e-15	1.04e-12	Up	A_V_N	LC
Astro	Eif4a2	0.318426	0.863	0.598	2.77544	1.08755	1.35e-08	6.86e-07	Up	A_V_N	LC
Astro	Enho	-0.31756	0.079	0.324	0.0940265	0.49789	2.19e-14	2.83e-12	Down	A_V_N	LC
Astro	Eprs	0.534144	0.743	0.281	2.20465	0.415612	1.29e-25	6.42e-23	Up	A_V_N	LC
Astro	Erbin	0.308831	0.508	0.263	1.30144	0.362869	1.04e-14	1.42e-12	Up	A_V_N	LC
Astro	Errfi1	0.64523	0.617	0.15	2.58739	0.201477	5.95e-31	5.33e-28	Up	A_V_N	LC
Astro	Ezr	0.27755	0.532	0.308	1.37223	0.443038	6.69e-12	6.09e-10	Up	A_V_N	LC
Astro	Fads1	-0.265418	0.493	0.695	0.905973	1.70253	7.26e-06	0.000186782	Down	A_V_N	LC
Astro	Fads3	0.284176	0.331	0.091	0.486726	0.105485	6.6e-11	5.12e-09	Up	A_V_N	LC
Astro	Fam107a	-0.614237	0.288	0.772	0.735619	3.00105	0.00106095	0.0129743	Down	A_V_N	LC
Astro	Farp1	-0.258193	0.502	0.694	0.990044	1.69093	5.43e-08	2.4e-06	Down	A_V_N	LC
Astro	Fbln2	0.8212	0.768	0.21	6.74447	0.32384	1.09e-52	3.64e-49	Up	A_V_N	LC
Astro	Fbrsl1	-0.480076	0.211	0.611	0.28042	1.10865	1.9e-23	7.23e-21	Down	A_V_N	LC
Astro	Fdft1	-0.308606	0.19	0.442	0.268252	0.660338	8.36e-11	6.4e-09	Down	A_V_N	LC
Astro	Fgl2	0.256546	0.232	0.043	0.482854	0.0548523	7.65e-21	2.23e-18	Up	A_V_N	LC
Astro	Fkbp5	0.287706	0.306	0.071	0.50719	0.085443	1.97e-16	3.4e-14	Up	A_V_N	LC
Astro	Flna	0.421854	0.452	0.099	0.837389	0.123418	8.32e-23	2.89e-20	Up	A_V_N	LC
Astro	Flnc	0.657145	0.569	0.06	1.81803	0.0706751	2.45e-68	1.43e-64	Up	A_V_N	LC
Astro	Fndc5	-0.351518	0.174	0.46	0.228982	0.773207	5.13e-19	1.26e-16	Down	A_V_N	LC
Astro	Fxyd1	-0.41484	0.099	0.416	0.143252	0.775316	1.86e-18	4.13e-16	Down	A_V_N	LC
Astro	G3bp1	0.359224	0.558	0.235	1.15376	0.303797	4.16e-14	5.02e-12	Up	A_V_N	LC
Astro	Gabbr1	-0.252453	0.754	0.905	1.99004	3.45464	1.2e-05	0.000288768	Down	A_V_N	LC
Astro	Gabrg1	-0.463166	0.314	0.691	0.517146	1.72785	5.29e-11	4.13e-09	Down	A_V_N	LC
Astro	Gadd45g	0.389833	0.369	0.057	0.75	0.0770042	4.62e-22	1.52e-19	Up	A_V_N	LC
Astro	Gem	0.377795	0.308	0.019	0.566925	0.0200422	1.5e-24	6.25e-22	Up	A_V_N	LC
Astro	Gfap	0.325222	0.868	0.635	13.4309	4.22152	4.47e-11	3.54e-09	Up	A_V_N	LC
Astro	Gja1	-0.440355	0.604	0.911	1.67091	4.62975	0.00225132	0.0238286	Down	A_V_N	LC
Astro	Gjb6	-0.517192	0.058	0.472	0.0785398	0.827004	5.69e-08	2.48e-06	Down	A_V_N	LC
Astro	Gldc	-0.259244	0.266	0.478	0.440819	0.812236	0.00185716	0.0203501	Down	A_V_N	LC
Astro	Gldn	0.31174	0.196	0.007	0.86781	0.00738397	1.15e-18	2.63e-16	Up	A_V_N	LC
Astro	Glis3	0.379712	0.466	0.157	1.21681	0.266878	7.15e-13	7.68e-11	Up	A_V_N	LC
Astro	Glud1	-0.397932	0.55	0.805	1.22013	3.6192	1.09e-12	1.14e-10	Down	A_V_N	LC
Astro	Glul	-0.27664	0.772	0.92	4.06692	7.28059	0.000150487	0.00257207	Down	A_V_N	LC
Astro	Gnao1	-0.354301	0.411	0.709	0.764934	1.56329	4.09e-11	3.25e-09	Down	A_V_N	LC
Astro	Gnl3	0.251531	0.467	0.229	0.792588	0.305907	2.81e-07	1.04e-05	Up	A_V_N	LC
Astro	Golm2	0.307266	0.551	0.275	1.21958	0.414557	5e-12	4.68e-10	Up	A_V_N	LC
Astro	Gpc5	-0.347009	0.514	0.741	1.31582	3.59177	2.42e-14	3.11e-12	Down	A_V_N	LC
Astro	Gpc6	0.277177	0.48	0.255	1.31527	0.43038	2.87e-10	2.01e-08	Up	A_V_N	LC
Astro	Gpd1	0.392634	0.455	0.136	1.45796	0.268987	3.72e-14	4.53e-12	Up	A_V_N	LC
Astro	Gpld1	-0.354953	0.122	0.401	0.164823	0.646624	1.01e-15	1.61e-13	Down	A_V_N	LC
Astro	Gpm6a	-0.329211	0.61	0.823	1.41261	3.08017	8.15e-09	4.39e-07	Down	A_V_N	LC
Astro	Gpnmb	0.298073	0.364	0.102	0.605642	0.158228	4.53e-12	4.28e-10	Up	A_V_N	LC
Astro	Gpr37	-0.302692	0.153	0.404	0.220686	0.595992	2.42e-09	1.42e-07	Down	A_V_N	LC
Astro	Gpr37l1	-0.524708	0.337	0.777	0.637168	2.12342	6.35e-09	3.54e-07	Down	A_V_N	LC
Astro	Gprc5b	-0.387116	0.384	0.66	0.642699	1.95042	1.28e-12	1.31e-10	Down	A_V_N	LC
Astro	Grin2c	-0.591345	0.445	0.869	0.763827	3.41983	5.06e-21	1.55e-18	Down	A_V_N	LC
Astro	Gsta1	-0.523391	0.106	0.513	0.153761	1.1192	2.65e-29	1.93e-26	Down	A_V_N	LC
Astro	Gstm1	-0.30366	0.126	0.353	0.15708	0.580169	5.19e-14	6.2e-12	Down	A_V_N	LC
Astro	Gstm2	-0.293113	0.067	0.29	0.0813053	0.453586	5.17e-20	1.43e-17	Down	A_V_N	LC
Astro	Hbegf	0.631658	0.523	0.033	1.31195	0.0390295	2.08e-15	3.11e-13	Up	A_V_N	LC
Astro	Hectd2	0.643132	0.776	0.274	3.24834	0.433544	5.38e-25	2.41e-22	Up	A_V_N	LC
Astro	Hmgcs1	-0.461068	0.315	0.668	0.803097	2.28165	2.83e-19	7.33e-17	Down	A_V_N	LC
Astro	Hmox1	0.256969	0.192	0.006	0.426991	0.00632911	1.05e-05	0.000257276	Up	A_V_N	LC
Astro	Hnrnpa1	0.33443	0.863	0.556	2.54757	0.992616	8.26e-10	5.26e-08	Up	A_V_N	LC
Astro	Hnrnpab	0.312086	0.435	0.158	0.777655	0.186709	1.77e-13	2.05e-11	Up	A_V_N	LC
Astro	Hps4	-0.290591	0.141	0.36	0.160398	0.5327	1.66e-14	2.17e-12	Down	A_V_N	LC
Astro	Hs2st1	0.251996	0.428	0.205	0.777102	0.268987	1.44e-07	5.69e-06	Up	A_V_N	LC
Astro	Hsp90b1	0.258841	0.734	0.486	2.08131	0.904008	6.69e-09	3.7e-07	Up	A_V_N	LC
Astro	Hspa5	0.276503	0.841	0.616	3.71128	1.38713	4.82e-10	3.16e-08	Up	A_V_N	LC
Astro	Hspa9	0.269183	0.491	0.239	0.96073	0.347046	1.66e-08	8.32e-07	Up	A_V_N	LC
Astro	Hspb1	0.719717	0.514	0.017	4.19248	0.0179325	3.57e-115	8.31e-111	Up	A_V_N	LC
Astro	Hspd1	0.314198	0.482	0.215	1.13993	0.317511	1.22e-12	1.27e-10	Up	A_V_N	LC
Astro	Hspe1	0.253528	0.423	0.212	0.884403	0.271097	4.2e-10	2.81e-08	Up	A_V_N	LC
Astro	Hsph1	0.264778	0.506	0.267	1.2323	0.411392	1.33e-06	4.17e-05	Up	A_V_N	LC
Astro	Igfbp3	0.381414	0.274	0.013	0.648783	0.0147679	9.28e-07	3.01e-05	Up	A_V_N	LC
Astro	Igfbp5	-0.25773	0.017	0.161	0.0276549	0.555907	4.94e-06	0.000132895	Down	A_V_N	LC
Astro	Igsf1	-0.340441	0.131	0.343	0.268252	1.12447	2.34e-10	1.67e-08	Down	A_V_N	LC
Astro	Il1rap	0.46428	0.475	0.1	1.03982	0.135021	9.34e-30	7.25e-27	Up	A_V_N	LC
Astro	Insig1	-0.33783	0.223	0.493	0.361726	0.908228	1.05e-12	1.1e-10	Down	A_V_N	LC
Astro	Ipo7	0.323671	0.585	0.281	1.22345	0.399789	5.19e-12	4.81e-10	Up	A_V_N	LC
Astro	Iqgap2	0.393543	0.412	0.103	0.938053	0.149789	3.02e-19	7.73e-17	Up	A_V_N	LC
Astro	Itga5	0.379124	0.294	0.007	0.543695	0.00738397	4.65e-46	9.84e-43	Up	A_V_N	LC
Astro	Itgb1	0.252503	0.532	0.303	1.10785	0.434599	2.45e-08	1.19e-06	Up	A_V_N	LC
Astro	Itih3	-0.89749	0.317	0.912	0.702434	9.1403	0.000254776	0.00397897	Down	A_V_N	LC
Astro	Jun	0.402002	0.438	0.104	0.923673	0.135021	6.04e-25	2.65e-22	Up	A_V_N	LC
Astro	Kcnj10	-0.296553	0.261	0.5	0.428097	0.914557	2.17e-06	6.42e-05	Down	A_V_N	LC
Astro	Kcnt1	0.287683	0.535	0.256	0.980642	0.422996	0.000254834	0.00397897	Up	A_V_N	LC
Astro	Kif5b	-0.501977	0.526	0.878	1.12168	3.47363	1.31e-24	5.54e-22	Down	A_V_N	LC
Astro	Kifc3	-0.283598	0.245	0.474	0.327987	0.748945	2.05e-07	7.81e-06	Down	A_V_N	LC
Astro	Klf6	0.39726	0.447	0.122	0.963496	0.164557	5.84e-21	1.75e-18	Up	A_V_N	LC
Astro	Klhl2	0.258034	0.418	0.197	0.857301	0.267932	3.66e-06	0.000101558	Up	A_V_N	LC
Astro	Klhl5	-0.328087	0.314	0.58	0.524889	1.21414	2.11e-07	7.94e-06	Down	A_V_N	LC
Astro	Kpnb1	0.29174	0.494	0.226	0.913717	0.293249	5.88e-12	5.44e-10	Up	A_V_N	LC
Astro	Lamc1	0.284761	0.472	0.217	0.915376	0.298523	2.5e-11	2.07e-09	Up	A_V_N	LC
Astro	Lcat	-0.305357	0.1	0.27	0.134956	1.17405	1.66e-06	5.07e-05	Down	A_V_N	LC
Astro	Ldhb	-0.431153	0.332	0.658	0.563053	1.80696	4.9e-14	5.88e-12	Down	A_V_N	LC
Astro	Lims1	0.370567	0.584	0.256	1.40763	0.389241	1.62e-14	2.15e-12	Up	A_V_N	LC
Astro	Lix1	-0.460044	0.075	0.434	0.111726	0.800633	2.16e-30	1.86e-27	Down	A_V_N	LC
Astro	Lmna	0.259828	0.333	0.11	0.569137	0.124473	1.72e-15	2.63e-13	Up	A_V_N	LC
Astro	MGC109340	-0.279786	0.084	0.294	0.0984513	0.415612	2.21e-13	2.52e-11	Down	A_V_N	LC
Astro	Map1b	0.338601	0.581	0.306	1.79812	0.53692	5.65e-08	2.47e-06	Up	A_V_N	LC
Astro	Map4k3	0.252182	0.55	0.324	1.12998	0.487342	4.17e-07	1.48e-05	Up	A_V_N	LC
Astro	Mapt	-0.409429	0.464	0.772	1.04148	2.56751	2.79e-12	2.72e-10	Down	A_V_N	LC
Astro	Mars1	0.329185	0.577	0.268	1.15763	0.369198	4.11e-12	3.91e-10	Up	A_V_N	LC
Astro	Mat2a	0.295359	0.824	0.585	2.50442	0.969409	2.07e-07	7.86e-06	Up	A_V_N	LC
Astro	Mgat5	0.279491	0.423	0.192	0.873341	0.266878	1.57e-11	1.37e-09	Up	A_V_N	LC
Astro	Micall1	0.272093	0.32	0.088	0.52323	0.117089	3.56e-11	2.86e-09	Up	A_V_N	LC
Astro	Mmd2	-0.403952	0.311	0.616	0.533739	1.62764	9.73e-11	7.36e-09	Down	A_V_N	LC
Astro	Mrps6	0.458348	0.527	0.151	1.3573	0.193038	3.5e-32	3.55e-29	Up	A_V_N	LC
Astro	Msn	0.328499	0.299	0.038	0.593473	0.0400844	2.92e-30	2.43e-27	Up	A_V_N	LC
Astro	Mt3	-0.352278	0.287	0.545	0.433628	1.27848	8.13e-12	7.34e-10	Down	A_V_N	LC
Astro	Mtarc1	-0.350635	0.244	0.532	0.347345	0.991561	8.3e-08	3.47e-06	Down	A_V_N	LC
Astro	Mtmr11	0.360075	0.496	0.172	0.841261	0.204641	3.46e-16	5.8e-14	Up	A_V_N	LC
Astro	Mtss2	-0.285998	0.336	0.557	0.506637	1.01793	7.53e-08	3.2e-06	Down	A_V_N	LC
Astro	Myo1e	0.288923	0.413	0.173	0.876106	0.241561	5.67e-11	4.42e-09	Up	A_V_N	LC
Astro	Myorg	-0.41317	0.144	0.469	0.186947	0.827004	6.53e-18	1.33e-15	Down	A_V_N	LC
Astro	Nat8f3	-0.275607	0.019	0.206	0.022677	0.342827	6.02e-24	2.38e-21	Down	A_V_N	LC
Astro	Nav2	0.390304	0.751	0.436	2.58186	0.71308	2.75e-14	3.48e-12	Up	A_V_N	LC
Astro	Ncan	0.668579	0.768	0.19	2.2052	0.246835	1.37e-39	2e-36	Up	A_V_N	LC
Astro	Ndrg2	-0.326825	0.661	0.874	2.16814	4.44093	4.91e-06	0.000132349	Down	A_V_N	LC
Astro	Nes	0.292899	0.226	0.005	0.372788	0.00527426	7.43e-37	9.11e-34	Up	A_V_N	LC
Astro	Nfasc	0.310802	0.621	0.326	1.47788	0.603376	2.64e-05	0.000570252	Up	A_V_N	LC
Astro	Nfib	0.256507	0.617	0.389	1.7135	0.709916	1.38e-07	5.46e-06	Up	A_V_N	LC
Astro	Nfkbiz	0.349446	0.406	0.108	0.683628	0.136076	2.41e-16	4.1e-14	Up	A_V_N	LC
Astro	Niban2	0.338814	0.358	0.072	0.599004	0.0833333	2.37e-19	6.2e-17	Up	A_V_N	LC
Astro	Nkain4	-0.441318	0.028	0.378	0.0315265	0.553797	7.55e-35	8.37e-32	Down	A_V_N	LC
Astro	Nop58	0.329221	0.684	0.378	1.75277	0.655063	3.68e-09	2.11e-07	Up	A_V_N	LC
Astro	Npm1	0.334565	0.429	0.141	0.808075	0.165612	7.98e-19	1.9e-16	Up	A_V_N	LC
Astro	Nr2c2ap	0.368691	0.422	0.107	0.726217	0.122363	3.39e-18	7.19e-16	Up	A_V_N	LC
Astro	Ntm	-0.414986	0.499	0.808	1.20077	3.077	1.11e-13	1.31e-11	Down	A_V_N	LC
Astro	Ntng1	0.314922	0.319	0.096	0.787611	0.119198	5.23e-23	1.87e-20	Up	A_V_N	LC
Astro	Ntsr2	-0.667235	0.149	0.667	0.220686	1.96624	1.08e-21	3.44e-19	Down	A_V_N	LC
Astro	Nxf1	-0.308951	0.472	0.712	0.814159	1.52215	1.39e-09	8.45e-08	Down	A_V_N	LC
Astro	Olfml1	-0.290059	0.055	0.289	0.0757743	0.388186	3.58e-14	4.39e-12	Down	A_V_N	LC
Astro	Omg	-0.484821	0.125	0.523	0.138274	0.918776	1.05e-28	7.19e-26	Down	A_V_N	LC
Astro	Osmr	0.27308	0.235	0.009	0.3125	0.0116034	4.8e-27	2.73e-24	Up	A_V_N	LC
Astro	Pabpc1	0.308972	0.465	0.184	0.858407	0.235232	1.26e-12	1.3e-10	Up	A_V_N	LC
Astro	Palldl1	0.275695	0.473	0.253	1.10454	0.337553	3.19e-14	3.97e-12	Up	A_V_N	LC
Astro	Pamr1	-0.533864	0.106	0.531	0.157633	1.07384	4.63e-21	1.44e-18	Down	A_V_N	LC
Astro	Paqr7	-0.349616	0.236	0.519	0.346239	0.943038	0.00513561	0.0454902	Down	A_V_N	LC
Astro	Pcbp3	0.450947	0.517	0.122	0.967367	0.144515	2.81e-25	1.31e-22	Up	A_V_N	LC
Astro	Pck2	0.27669	0.409	0.166	0.726217	0.231013	2.11e-07	7.94e-06	Up	A_V_N	LC
Astro	Pdlim4	0.298674	0.623	0.33	1.33684	0.528481	2.65e-09	1.54e-07	Up	A_V_N	LC
Astro	Pdlim7	0.284215	0.364	0.113	0.566372	0.142405	2.29e-10	1.64e-08	Up	A_V_N	LC
Astro	Pdpn	0.44244	0.559	0.194	1.47732	0.279536	9.12e-19	2.12e-16	Up	A_V_N	LC
Astro	Per3	-0.385444	0.245	0.55	0.388274	1.07911	5.48e-13	6.05e-11	Down	A_V_N	LC
Astro	Pfkfb3	0.268126	0.362	0.132	0.623341	0.164557	1.77e-11	1.51e-09	Up	A_V_N	LC
Astro	Pfkm	-0.337377	0.345	0.611	0.531527	1.27743	1.07e-07	4.34e-06	Down	A_V_N	LC
Astro	Pgm1	-0.259892	0.183	0.38	0.232854	0.563291	6.49e-10	4.18e-08	Down	A_V_N	LC
Astro	Phc2	0.308878	0.45	0.186	0.863938	0.237342	6.08e-10	3.94e-08	Up	A_V_N	LC
Astro	Phf20	0.259455	0.455	0.224	0.860066	0.310127	5.83e-06	0.000154028	Up	A_V_N	LC
Astro	Phkb	-0.425852	0.35	0.69	0.633296	1.68987	8.98e-19	2.11e-16	Down	A_V_N	LC
Astro	Phkg1	-0.327899	0.05	0.299	0.0647124	0.425105	4.44e-23	1.62e-20	Down	A_V_N	LC
Astro	Piezo1	0.294944	0.273	0.026	0.377212	0.028481	1.09e-22	3.73e-20	Up	A_V_N	LC
Astro	Pitpnm2	-0.316553	0.232	0.474	0.35177	0.831224	2.22e-11	1.87e-09	Down	A_V_N	LC
Astro	Plat	0.451114	0.66	0.265	1.5719	0.371308	1.45e-12	1.48e-10	Up	A_V_N	LC
Astro	Plcd4	-0.321468	0.309	0.563	0.558628	1.22363	1.1e-06	3.53e-05	Down	A_V_N	LC
Astro	Plce1	0.260464	0.287	0.073	0.513274	0.0917722	1.87e-15	2.82e-13	Up	A_V_N	LC
Astro	Plin2	0.364067	0.346	0.055	0.711836	0.064346	1.63e-28	1.06e-25	Up	A_V_N	LC
Astro	Plpp3	-0.58675	0.494	0.91	1.09458	4.68776	1.33e-16	2.4e-14	Down	A_V_N	LC
Astro	Plxnb1	-0.598432	0.298	0.789	0.443031	2.08544	2.09e-18	4.6e-16	Down	A_V_N	LC
Astro	Plxnb3	-0.278248	0.127	0.33	0.246128	0.621308	1.6e-11	1.38e-09	Down	A_V_N	LC
Astro	Pmepa1	0.342279	0.394	0.11	0.781527	0.130802	2.32e-12	2.3e-10	Up	A_V_N	LC
Astro	Ppan	0.288701	0.415	0.155	0.629425	0.183544	6.28e-12	5.76e-10	Up	A_V_N	LC
Astro	Ppp1r1b	-0.404206	0.128	0.439	0.179204	0.837553	6.79e-13	7.43e-11	Down	A_V_N	LC
Astro	Prdx6	-0.38927	0.244	0.551	0.365044	1.13291	5.21e-14	6.2e-12	Down	A_V_N	LC
Astro	Prodh1	-0.719691	0.223	0.808	0.302544	2.36709	6.73e-08	2.88e-06	Down	A_V_N	LC
Astro	Prrt1	-0.284891	0.25	0.477	0.339049	0.721519	2.05e-08	1e-06	Down	A_V_N	LC
Astro	Prxl2a	-0.294116	0.166	0.382	0.202987	0.665612	2.48e-11	2.07e-09	Down	A_V_N	LC
Astro	Psat1	-0.335	0.238	0.473	0.396571	1.15084	3.37e-10	2.29e-08	Down	A_V_N	LC
Astro	Psd2	-0.499622	0.246	0.661	0.356195	1.4462	2.41e-13	2.71e-11	Down	A_V_N	LC
Astro	Ptgds	-0.2936	0.223	0.44	0.283739	0.888186	4.6e-15	6.54e-13	Down	A_V_N	LC
Astro	Ptgs2	0.280242	0.253	0.033	0.554757	0.0527426	0.000232751	0.00370873	Up	A_V_N	LC
Astro	Ptprf	0.296987	0.617	0.343	1.33462	0.481013	5.67e-09	3.17e-07	Up	A_V_N	LC
Astro	Ptprj	0.321773	0.391	0.123	0.752212	0.157173	2.61e-14	3.34e-12	Up	A_V_N	LC
Astro	Ptprn	0.453962	0.851	0.441	2.81858	0.871308	7.91e-16	1.27e-13	Up	A_V_N	LC
Astro	Pxdn	0.557334	0.562	0.128	1.59845	0.154008	7.69e-22	2.49e-19	Up	A_V_N	LC
Astro	Pxmp2	-0.272788	0.096	0.291	0.144358	0.477848	7.69e-09	4.17e-07	Down	A_V_N	LC
Astro	Pygb	-0.414925	0.194	0.514	0.249447	1.01266	2.02e-15	3.03e-13	Down	A_V_N	LC
Astro	Pygm	-0.288866	0.125	0.348	0.158739	0.517932	4.17e-10	2.8e-08	Down	A_V_N	LC
Astro	RGD1559896	-0.342983	0.064	0.325	0.0840708	0.527426	1.04e-24	4.48e-22	Down	A_V_N	LC
Astro	RGD1565462	0.572495	0.331	0	2.48175	0	3.69e-05	0.000756497	Up	A_V_N	LC
Astro	Rap1gap	-0.263736	0.155	0.349	0.217367	0.540084	1.12e-09	7e-08	Down	A_V_N	LC
Astro	Rap1gds1	0.254356	0.419	0.196	0.837389	0.280591	5.86e-10	3.81e-08	Up	A_V_N	LC
Astro	Rapgef3	-0.435016	0.418	0.773	0.752765	2.10127	4.8e-08	2.16e-06	Down	A_V_N	LC
Astro	Rasa1	0.269354	0.511	0.276	1.09292	0.405063	2.52e-07	9.37e-06	Up	A_V_N	LC
Astro	Rassf4	0.295383	0.242	0.013	0.380531	0.0126582	7.67e-30	6.16e-27	Up	A_V_N	LC
Astro	Rbms1	0.330875	0.391	0.124	0.806416	0.172996	1.43e-16	2.53e-14	Up	A_V_N	LC
Astro	Rfxank	0.378476	0.984	0.824	9.35785	2.327	3.97e-24	1.6e-21	Up	A_V_N	LC
Astro	Rpl10	0.275424	0.509	0.242	0.850664	0.300633	1.13e-08	5.83e-07	Up	A_V_N	LC
Astro	Rpl12	0.283091	0.489	0.226	0.814712	0.281646	3.2e-10	2.2e-08	Up	A_V_N	LC
Astro	Rpl14	0.256078	0.404	0.158	0.618363	0.189873	6.14e-08	2.65e-06	Up	A_V_N	LC
Astro	Rpl17	0.309493	0.581	0.289	1.15819	0.394515	3.49e-11	2.82e-09	Up	A_V_N	LC
Astro	Rpl3	0.425281	0.803	0.435	2.41925	0.693038	1.14e-15	1.79e-13	Up	A_V_N	LC
Astro	Rpl4	0.324561	0.665	0.38	1.82965	0.616034	1.03e-11	9.16e-10	Up	A_V_N	LC
Astro	Rpl5	0.2556	0.483	0.258	0.985066	0.369198	6.1e-08	2.64e-06	Up	A_V_N	LC
Astro	Rpl7a	0.379705	0.675	0.335	1.63717	0.456751	7.66e-19	1.84e-16	Up	A_V_N	LC
Astro	Rps12	0.285321	0.503	0.243	0.909292	0.299578	1.17e-08	6.04e-07	Up	A_V_N	LC
Astro	Rps18	0.360055	0.592	0.268	1.22788	0.364979	2.65e-14	3.37e-12	Up	A_V_N	LC
Astro	Rps2	0.310216	0.533	0.242	0.966814	0.300633	1.77e-12	1.77e-10	Up	A_V_N	LC
Astro	Rps3	0.257812	0.495	0.258	1.02046	0.374473	8.15e-10	5.21e-08	Up	A_V_N	LC
Astro	Rps8	0.276047	0.637	0.382	1.53761	0.612869	3.01e-09	1.74e-07	Up	A_V_N	LC
Astro	Rpsa	0.294882	0.657	0.371	1.60232	0.623418	3.48e-08	1.63e-06	Up	A_V_N	LC
Astro	S100a10	0.426298	0.377	0.019	0.596239	0.021097	9.22e-41	1.53e-37	Up	A_V_N	LC
Astro	S100b	-0.440248	0.501	0.796	1.42423	5.12869	3.89e-18	8.16e-16	Down	A_V_N	LC
Astro	S1pr1	-0.390121	0.417	0.724	0.752765	1.86392	4.21e-07	1.49e-05	Down	A_V_N	LC
Astro	S1pr3	0.270799	0.208	0.014	0.461836	0.0137131	7.07e-32	6.87e-29	Up	A_V_N	LC
Astro	SNORD81	0.360228	0.425	0.098	0.615044	0.114979	8.33e-18	1.64e-15	Up	A_V_N	LC
Astro	Sbno2	0.611042	0.634	0.094	1.30642	0.10654	2.08e-38	2.85e-35	Up	A_V_N	LC
Astro	Scarb1	-0.376751	0.166	0.453	0.222898	0.739451	7.81e-15	1.09e-12	Down	A_V_N	LC
Astro	Scg3	-0.589144	0.476	0.903	1.09181	4.3597	8.27e-13	8.84e-11	Down	A_V_N	LC
Astro	Sec14l2	-0.351665	0.23	0.501	0.324668	0.896624	8.12e-11	6.24e-09	Down	A_V_N	LC
Astro	Serpine1	0.527895	0.386	0.004	1.3042	0.00421941	2.99e-50	7.74e-47	Up	A_V_N	LC
Astro	Serpine2	-0.3646	0.294	0.566	0.46958	1.30591	2.42e-12	2.36e-10	Down	A_V_N	LC
Astro	Serpinh1	0.432216	0.762	0.406	2.79978	0.636076	6.19e-19	1.5e-16	Up	A_V_N	LC
Astro	Sez6	-0.285397	0.19	0.39	0.271571	0.772152	7.88e-12	7.14e-10	Down	A_V_N	LC
Astro	Sh3glb2	-0.273171	0.2	0.42	0.263274	0.644515	1.8e-06	5.47e-05	Down	A_V_N	LC
Astro	Shisa4	-0.38218	0.539	0.818	1.02434	2.47679	6.69e-11	5.18e-09	Down	A_V_N	LC
Astro	Slc1a5	0.277172	0.236	0.021	0.369469	0.0242616	7.5e-18	1.49e-15	Up	A_V_N	LC
Astro	Slc22a17	-0.359913	0.553	0.797	1.02046	2.51266	4.99e-11	3.91e-09	Down	A_V_N	LC
Astro	Slc23a2	0.292859	0.633	0.363	1.45465	0.558017	1.57e-10	1.14e-08	Up	A_V_N	LC
Astro	Slc25a18	-0.513211	0.103	0.496	0.152655	1.10443	0.000152016	0.00258871	Down	A_V_N	LC
Astro	Slc27a1	-0.535669	0.332	0.774	0.466814	1.86498	1.66e-14	2.17e-12	Down	A_V_N	LC
Astro	Slc2a1	0.272931	0.583	0.316	1.09403	0.425105	4.42e-09	2.5e-07	Up	A_V_N	LC
Astro	Slc38a2	0.358009	0.618	0.294	1.50111	0.439873	6.36e-07	2.16e-05	Up	A_V_N	LC
Astro	Slc38a3	-0.754407	0.211	0.8	0.284845	2.63502	1.84e-35	2.15e-32	Down	A_V_N	LC
Astro	Slc39a12	0.518662	0.666	0.231	1.83131	0.318565	3.86e-15	5.58e-13	Up	A_V_N	LC
Astro	Slc39a14	0.305753	0.376	0.112	0.63385	0.130802	2.37e-17	4.52e-15	Up	A_V_N	LC
Astro	Slc3a2	0.268325	0.883	0.67	3.46239	1.40506	7.76e-07	2.57e-05	Up	A_V_N	LC
Astro	Slc44a2	-0.250659	0.279	0.484	0.425332	0.801688	1.75e-05	0.000396811	Down	A_V_N	LC
Astro	Slc4a7	0.261319	0.28	0.075	0.505531	0.0843882	3.75e-16	6.2e-14	Up	A_V_N	LC
Astro	Slc5a3	0.55056	0.573	0.126	1.60675	0.155063	6.89e-40	1.07e-36	Up	A_V_N	LC
Astro	Slc6a1	-0.607178	0.177	0.673	0.233407	1.52426	5.59e-07	1.92e-05	Down	A_V_N	LC
Astro	Slc6a17	0.341105	0.539	0.225	1.07688	0.350211	8.34e-08	3.48e-06	Up	A_V_N	LC
Astro	Slc7a1	0.260813	0.304	0.098	0.521571	0.110759	1.87e-14	2.43e-12	Up	A_V_N	LC
Astro	Slc7a10	-0.550857	0.179	0.578	0.239491	1.48312	6.65e-17	1.25e-14	Down	A_V_N	LC
Astro	Slco1c1	-0.340887	0.316	0.589	0.565819	1.36076	4.75e-08	2.14e-06	Down	A_V_N	LC
Astro	Smox	-0.339083	0.284	0.559	0.397677	0.966245	1.65e-11	1.42e-09	Down	A_V_N	LC
Astro	Smpdl3a	-0.271348	0.153	0.366	0.216261	0.587553	2.76e-06	7.9e-05	Down	A_V_N	LC
Astro	Socs3	0.328623	0.269	0.005	0.46073	0.00527426	3.4e-32	3.55e-29	Up	A_V_N	LC
Astro	Sorbs3	-0.252113	0.193	0.389	0.270465	0.647679	1.4e-06	4.37e-05	Down	A_V_N	LC
Astro	Sparcl1	-0.365034	0.816	0.977	5.40597	15.3681	1.92e-10	1.38e-08	Down	A_V_N	LC
Astro	Spp1	0.663117	0.543	0.002	1.32799	0.0021097	8.53e-44	1.53e-40	Up	A_V_N	LC
Astro	Spred3	0.350051	0.335	0.045	0.52323	0.0495781	3.44e-25	1.57e-22	Up	A_V_N	LC
Astro	Srebf1	-0.440397	0.264	0.634	0.369469	1.21414	2.59e-11	2.14e-09	Down	A_V_N	LC
Astro	Srgap1	0.266604	0.387	0.173	0.908739	0.246835	3.85e-08	1.78e-06	Up	A_V_N	LC
Astro	St3gal4	0.291629	0.607	0.345	1.29148	0.495781	2.73e-08	1.31e-06	Up	A_V_N	LC
Astro	Stat3	0.312948	0.549	0.267	1.21128	0.39346	3.72e-12	3.56e-10	Up	A_V_N	LC
Astro	Stt3b	0.392543	0.631	0.29	1.39159	0.375527	1.27e-14	1.7e-12	Up	A_V_N	LC
Astro	Syde2	-0.271385	0.186	0.384	0.28042	0.651899	7.94e-08	3.36e-06	Down	A_V_N	LC
Astro	Syne1	-0.319877	0.569	0.8	1.43695	2.68354	1.36e-09	8.32e-08	Down	A_V_N	LC
Astro	Taf1d	0.413031	0.691	0.318	1.73562	0.5	1.55e-15	2.39e-13	Up	A_V_N	LC
Astro	Tagln2	0.320855	0.305	0.045	0.521571	0.0474684	2.87e-24	1.17e-21	Up	A_V_N	LC
Astro	Tagln3	-0.32904	0.282	0.54	0.389934	0.932489	9.38e-12	8.37e-10	Down	A_V_N	LC
Astro	Tecr	-0.296589	0.409	0.645	0.609513	1.24367	1.89e-08	9.36e-07	Down	A_V_N	LC
Astro	Tef	-0.350677	0.237	0.52	0.365597	0.973629	1.04e-07	4.24e-06	Down	A_V_N	LC
Astro	Timp1	0.516328	0.457	0.023	0.959071	0.0316456	2.02e-52	5.87e-49	Up	A_V_N	LC
Astro	Tjp1	0.268758	0.825	0.623	3.4021	1.37658	1.57e-06	4.81e-05	Up	A_V_N	LC
Astro	Tlcd1	-0.383067	0.075	0.372	0.0846239	0.543249	2.55e-26	1.35e-23	Down	A_V_N	LC
Astro	Tmbim1	0.914379	0.9	0.18	4.77655	0.242616	1.45e-78	1.69e-74	Up	A_V_N	LC
Astro	Tmem100	0.472086	0.67	0.268	1.75442	0.343882	3.32e-22	1.1e-19	Up	A_V_N	LC
Astro	Tmem82	-0.317165	0.081	0.314	0.112832	0.516878	6.69e-18	1.36e-15	Down	A_V_N	LC
Astro	Tmprss7	-0.348749	0.047	0.305	0.056969	0.436709	7.22e-18	1.45e-15	Down	A_V_N	LC
Astro	Tnfrsf12a	0.335071	0.325	0.045	0.482301	0.0453587	3.56e-26	1.84e-23	Up	A_V_N	LC
Astro	Tnfsf13	-0.293308	0.039	0.265	0.0436947	0.353376	2.24e-15	3.31e-13	Down	A_V_N	LC
Astro	Tnk2	0.319115	0.612	0.321	1.34292	0.454641	9.79e-09	5.16e-07	Up	A_V_N	LC
Astro	Trib1	0.306111	0.335	0.082	0.586836	0.10443	2.21e-16	3.79e-14	Up	A_V_N	LC
Astro	Tril	-0.60126	0.162	0.647	0.261615	1.57384	8.22e-17	1.51e-14	Down	A_V_N	LC
Astro	Trim47	0.560682	0.511	0.036	0.96073	0.0379747	1.49e-47	3.46e-44	Up	A_V_N	LC
Astro	Trio	0.322257	0.591	0.31	1.46792	0.475738	7.44e-09	4.06e-07	Up	A_V_N	LC
Astro	Trmt1	0.315182	0.601	0.295	1.03982	0.381857	4.36e-06	0.000119056	Up	A_V_N	LC
Astro	Trpm3	-0.318887	0.279	0.545	0.618363	1.25633	4.55e-08	2.08e-06	Down	A_V_N	LC
Astro	Tspan7	-0.293865	0.696	0.881	1.87832	3.5327	1.17e-06	3.71e-05	Down	A_V_N	LC
Astro	Tst	-0.341017	0.097	0.359	0.13219	0.610759	7.52e-16	1.22e-13	Down	A_V_N	LC
Astro	Ttll9	-0.383488	0.041	0.333	0.0536504	0.501055	1.82e-25	8.67e-23	Down	A_V_N	LC
Astro	Ttyh3	-0.364067	0.373	0.655	0.528761	1.33544	1.25e-10	9.33e-09	Down	A_V_N	LC
Astro	Tubb2a	0.27216	0.884	0.722	5.49502	1.6962	4.33e-15	6.19e-13	Up	A_V_N	LC
Astro	Tubb5	0.258842	0.413	0.217	1.10785	0.299578	9.9e-15	1.36e-12	Up	A_V_N	LC
Astro	Tubb6	0.410562	0.347	0.015	0.654314	0.0168776	2.67e-45	5.18e-42	Up	A_V_N	LC
Astro	Unc5b	0.354181	0.546	0.233	1.20796	0.381857	1.65e-06	5.03e-05	Up	A_V_N	LC
Astro	Vcam1	-0.306385	0.197	0.443	0.269912	0.729958	5.53e-07	1.9e-05	Down	A_V_N	LC
Astro	Vegfa	-0.51839	0.617	0.883	1.18971	5.27321	5.16e-29	3.64e-26	Down	A_V_N	LC
Astro	Vim	0.562342	0.514	0.116	5.01327	0.410338	3.6e-05	0.00074152	Up	A_V_N	LC
Astro	Vmp1	0.420159	0.675	0.281	1.55144	0.415612	1.79e-17	3.47e-15	Up	A_V_N	LC
Astro	Wnt7b	0.272472	0.472	0.244	0.96958	0.341772	7.49e-07	2.5e-05	Up	A_V_N	LC
Astro	Wwtr1	0.313063	0.362	0.112	0.730088	0.140295	1.41e-16	2.5e-14	Up	A_V_N	LC
EX	AABR07026032.1	-0.282931	0.179	0.397	0.324913	0.83726	4.12e-06	0.000130109	Down	A_V_N	LC
EX	AABR07028902.1	0.267	0.656	0.424	1.98414	0.762521	1.48e-09	1.31e-07	Up	A_V_N	LC
EX	AABR07066700.1	-0.347263	0.256	0.538	0.444649	1.15564	4.14e-06	0.000130456	Down	A_V_N	LC
EX	Abi3bp	0.421664	0.328	0.046	1.92417	0.0575753	5.35e-06	0.000161504	Up	A_V_N	LC
EX	Adgrb2	-0.254799	0.48	0.686	0.796765	1.40896	1.99e-08	1.29e-06	Down	A_V_N	LC
EX	Agrn	-0.459066	0.279	0.691	0.401586	1.45101	1.27e-07	6.47e-06	Down	A_V_N	LC
EX	Ajm1	-0.262624	0.283	0.504	0.371757	0.797394	8.51e-12	1.19e-09	Down	A_V_N	LC
EX	Ankrd28	0.284737	0.733	0.489	2.39182	0.883289	1.81e-08	1.2e-06	Up	A_V_N	LC
EX	Arhgap33	-0.396095	0.124	0.472	0.146938	0.752379	5.92e-27	5.11e-24	Down	A_V_N	LC
EX	Arhgef2	-0.30618	0.368	0.637	0.589591	1.25113	3.45e-07	1.56e-05	Down	A_V_N	LC
EX	Arntl2	0.47146	0.461	0.067	1.21158	0.0835544	2.01e-29	2.15e-26	Up	A_V_N	LC
EX	Asic1	-0.254376	0.243	0.454	0.326909	0.738649	2.61e-06	8.84e-05	Down	A_V_N	LC
EX	Atp1a1	-0.296746	0.651	0.819	1.55204	3.38516	9.3e-06	0.000255546	Down	A_V_N	LC
EX	Atp1b3	0.299806	0.648	0.372	1.73144	0.565923	3.25e-08	1.97e-06	Up	A_V_N	LC
EX	B4galnt4	0.358677	0.788	0.47	2.30448	0.73311	2.67e-12	4.22e-10	Up	A_V_N	LC
EX	Bcl6	0.331411	0.339	0.046	0.717152	0.0623342	3.79e-14	8.45e-12	Up	A_V_N	LC
EX	Begain	-0.290853	0.113	0.362	0.13423	0.513887	1.03e-21	5.89e-19	Down	A_V_N	LC
EX	C1qtnf4	-0.372001	0.123	0.456	0.148461	0.711031	3.61e-09	2.88e-07	Down	A_V_N	LC
EX	Ca11	-0.450002	0.671	0.933	1.53209	4.86893	2.48e-07	1.18e-05	Down	A_V_N	LC
EX	Cacnb3	-0.333713	0.164	0.452	0.204915	0.711031	1.49e-15	4.11e-13	Down	A_V_N	LC
EX	Cacng3	-0.314619	0.135	0.397	0.206964	0.687705	6.13e-13	1.09e-10	Down	A_V_N	LC
EX	Camk2a	-0.283007	0.702	0.902	2.74745	4.94859	0.00497067	0.0392522	Down	A_V_N	LC
EX	Camk4	-0.273155	0.236	0.464	0.442706	0.944531	6.24e-07	2.62e-05	Down	A_V_N	LC
EX	Camkk2	-0.386481	0.168	0.497	0.274393	0.944219	2.3e-13	4.5e-11	Down	A_V_N	LC
EX	Camkv	-0.322062	0.266	0.542	0.4071	1.01911	2.14e-05	0.000503117	Down	A_V_N	LC
EX	Cant1	0.319648	0.678	0.383	1.8423	0.618037	4.38e-13	7.98e-11	Up	A_V_N	LC
EX	Cbarp	-0.30433	0.346	0.597	0.513496	1.18661	7.7e-12	1.09e-09	Down	A_V_N	LC
EX	Cck	0.251675	0.756	0.507	2.03629	0.88836	1.02e-09	9.52e-08	Up	A_V_N	LC
EX	Cd63	0.446904	0.603	0.164	1.24157	0.195272	7.69e-31	9.81e-28	Up	A_V_N	LC
EX	Cd9	0.27366	0.381	0.103	0.590589	0.115541	2.87e-15	7.67e-13	Up	A_V_N	LC
EX	Celf3	-0.309488	0.453	0.712	0.747768	1.56023	3.6e-06	0.000115502	Down	A_V_N	LC
EX	Cemip2	0.268618	0.468	0.223	1.09043	0.317444	8.36e-07	3.37e-05	Up	A_V_N	LC
EX	Clcn2	-0.358485	0.265	0.572	0.394654	1.21064	6.34e-07	2.65e-05	Down	A_V_N	LC
EX	Clstn2	0.400748	0.761	0.438	3.70696	1.02473	2.09e-10	2.21e-08	Up	A_V_N	LC
EX	Col5a3	0.57514	0.471	0.043	2.16831	0.0514901	3.17e-09	2.56e-07	Up	A_V_N	LC
EX	Coq8b	0.34146	0.765	0.476	2.60524	0.815806	2.71e-11	3.5e-09	Up	A_V_N	LC
EX	Crtac1	0.363108	0.795	0.513	3.56827	1.06678	7.45e-12	1.07e-09	Up	A_V_N	LC
EX	Ctsl	0.27315	0.599	0.32	1.24404	0.424091	2.27e-09	1.9e-07	Up	A_V_N	LC
EX	Cx3cl1	-0.379281	0.413	0.73	0.726762	1.8162	1.52e-06	5.56e-05	Down	A_V_N	LC
EX	Dgkz	-0.335409	0.445	0.714	0.777807	1.7037	4.22e-10	4.28e-08	Down	A_V_N	LC
EX	Dlk2	-0.295838	0.267	0.534	0.356108	0.862927	5.25e-07	2.25e-05	Down	A_V_N	LC
EX	Dzip1	-0.295436	0.395	0.644	0.70313	1.43509	1.89e-05	0.000454621	Down	A_V_N	LC
EX	ENSRNOG00000012115	0.269747	0.228	0.008	1.761	0.00858168	1.85e-06	6.6e-05	Up	A_V_N	LC
EX	ENSRNOG00000019416	-0.270816	0.426	0.65	0.719567	1.35224	4.99e-08	2.86e-06	Down	A_V_N	LC
EX	ENSRNOG00000025589	-0.381423	0.282	0.605	0.405997	1.20783	2.63e-11	3.42e-09	Down	A_V_N	LC
EX	ENSRNOG00000031167	0.276562	0.34	0.094	0.780748	0.111796	1.17e-11	1.58e-09	Up	A_V_N	LC
EX	ENSRNOG00000047931	0.293164	0.782	0.505	2.15508	0.782493	3.22e-07	1.47e-05	Up	A_V_N	LC
EX	ENSRNOG00000050647	0.43635	0.364	0.023	3.93777	0.0238727	1.22e-65	1.09e-61	Up	A_V_N	LC
EX	Edil3	0.372044	0.723	0.415	2.81373	0.775082	7.6e-12	1.08e-09	Up	A_V_N	LC
EX	Eif1b	0.272569	0.508	0.238	0.937454	0.290763	1.8e-11	2.38e-09	Up	A_V_N	LC
EX	Elmod1	-0.298064	0.577	0.817	1.54957	2.7058	0.00318863	0.0281251	Down	A_V_N	LC
EX	Emid1	-0.415398	0.269	0.621	0.501418	1.54517	1.56e-08	1.05e-06	Down	A_V_N	LC
EX	Erc2	0.26405	0.819	0.625	4.57158	1.79919	0.000112601	0.00200544	Up	A_V_N	LC
EX	Faah	-0.279264	0.193	0.431	0.269615	0.733188	5.77e-07	2.46e-05	Down	A_V_N	LC
EX	Fam214a	0.296077	0.693	0.431	2.06606	0.693868	5.02e-06	0.000153102	Up	A_V_N	LC
EX	Fcho1	-0.404105	0.407	0.751	0.795872	1.8474	1.99e-09	1.69e-07	Down	A_V_N	LC
EX	Fmnl1	-0.355196	0.222	0.537	0.365403	0.929942	5.25e-17	1.74e-14	Down	A_V_N	LC
EX	Fxyd7	-0.370229	0.037	0.361	0.0418023	0.53144	5.24e-19	2.32e-16	Down	A_V_N	LC
EX	Gabrd	-0.343836	0.142	0.44	0.194727	0.75316	7.58e-08	4.17e-06	Down	A_V_N	LC
EX	Gadd45g	0.286831	0.301	0.044	0.591535	0.0524263	5.56e-06	0.000166308	Up	A_V_N	LC
EX	Gpd1	0.272594	0.397	0.126	0.706543	0.15486	1.21e-15	3.4e-13	Up	A_V_N	LC
EX	Gpm6b	-0.279055	0.751	0.91	2.36362	4.3609	2.34e-07	1.12e-05	Down	A_V_N	LC
EX	Gpnmb	0.269983	0.288	0.027	0.416395	0.0283976	6.56e-40	1.6e-36	Up	A_V_N	LC
EX	Grip1	0.278055	0.555	0.315	1.79897	0.576533	5.97e-06	0.000177448	Up	A_V_N	LC
EX	Hs3st2	0.262801	0.403	0.19	1.18643	0.318536	2.89e-05	0.000643128	Up	A_V_N	LC
EX	Hspa5	0.264462	0.779	0.544	2.57504	1.02879	1.01e-07	5.28e-06	Up	A_V_N	LC
EX	Hspb1	0.286762	0.281	0.011	0.481515	0.0112342	7.58e-79	2.03e-74	Up	A_V_N	LC
EX	Htra1	0.305304	0.394	0.093	0.66138	0.1022	3.18e-19	1.52e-16	Up	A_V_N	LC
EX	Il6r	0.264256	0.353	0.104	0.650772	0.143314	4.72e-16	1.4e-13	Up	A_V_N	LC
EX	Itm2c	-0.288243	0.677	0.859	1.60587	3.19777	0.000642676	0.00804698	Down	A_V_N	LC
EX	Itpka	-0.281257	0.088	0.333	0.109652	0.480028	7.38e-09	5.46e-07	Down	A_V_N	LC
EX	Kcnk4	-0.498418	0.294	0.689	0.430627	1.81269	5.37e-15	1.34e-12	Down	A_V_N	LC
EX	Kcnt2	-0.2595	0.23	0.44	0.427003	0.9269	2.65e-05	0.000600833	Down	A_V_N	LC
EX	Kctd17	-0.298895	0.471	0.7	0.808476	1.6054	1.49e-05	0.000376506	Down	A_V_N	LC
EX	Khdrbs3	0.274366	0.642	0.394	1.92895	0.731627	0.000131325	0.00225647	Up	A_V_N	LC
EX	Kifc2	-0.270076	0.655	0.844	1.40589	2.4922	2.9e-06	9.67e-05	Down	A_V_N	LC
EX	Klhl2	0.298103	0.738	0.486	2.40579	0.819941	2.37e-06	8.13e-05	Up	A_V_N	LC
EX	L3mbtl1	-0.329103	0.113	0.393	0.145468	0.651194	4.13e-21	2.27e-18	Down	A_V_N	LC
EX	Lgmn	0.304723	0.625	0.329	1.41608	0.447808	6.5e-09	4.9e-07	Up	A_V_N	LC
EX	Lhfpl6	0.303492	0.614	0.338	1.70912	0.549774	9.29e-08	4.96e-06	Up	A_V_N	LC
EX	Lin7b	-0.555361	0.14	0.646	0.17682	1.25597	2.16e-05	0.000507402	Down	A_V_N	LC
EX	Lingo1	-0.274179	0.398	0.613	0.690316	1.36503	1.34e-07	6.76e-06	Down	A_V_N	LC
EX	Ltk	-0.493159	0.117	0.538	0.147569	1.04892	4.25e-28	4.21e-25	Down	A_V_N	LC
EX	Ly6h	-0.283698	0.351	0.595	0.547264	1.18708	0.000436217	0.00597649	Down	A_V_N	LC
EX	Lzts3	-0.415699	0.149	0.515	0.189266	0.920658	0.000708764	0.0087195	Down	A_V_N	LC
EX	Mast3	-0.466814	0.379	0.753	0.690421	2.18201	4.67e-14	1.02e-11	Down	A_V_N	LC
EX	Matk	-0.478518	0.448	0.829	0.732171	2.48073	9.94e-10	9.3e-08	Down	A_V_N	LC
EX	Mmp17	-0.301493	0.28	0.515	0.487081	1.21376	1.31e-05	0.00033731	Down	A_V_N	LC
EX	Ngef	-0.291314	0.701	0.879	1.80958	3.46903	1.91e-05	0.000457468	Down	A_V_N	LC
EX	Npy	0.285369	0.422	0.143	0.777492	0.17257	6.42e-07	2.68e-05	Up	A_V_N	LC
EX	Otof	-0.289716	0.04	0.238	0.052568	0.547355	1.4e-39	3.12e-36	Down	A_V_N	LC
EX	Pcdh15	0.452952	0.806	0.474	4.75407	1.03542	2.43e-09	2.01e-07	Up	A_V_N	LC
EX	Pde1a	0.320808	0.581	0.306	2.11753	0.665861	1.71e-07	8.41e-06	Up	A_V_N	LC
EX	Pde1b	-0.25603	0.111	0.295	0.147936	0.549072	0.00625336	0.0468389	Down	A_V_N	LC
EX	Phyhip	-0.267884	0.277	0.504	0.408623	0.864487	1.71e-06	6.1e-05	Down	A_V_N	LC
EX	Pik3r1	0.286967	0.563	0.284	1.20308	0.405914	4.12e-13	7.55e-11	Up	A_V_N	LC
EX	Pip4k2c	-0.324186	0.268	0.535	0.460876	1.17475	1.2e-05	0.000315358	Down	A_V_N	LC
EX	Pitpnm1	-0.290816	0.389	0.635	0.58413	1.21423	4.84e-08	2.8e-06	Down	A_V_N	LC
EX	Pkd2	0.320009	0.467	0.188	1.15555	0.247699	9.6e-07	3.78e-05	Up	A_V_N	LC
EX	Plekhg3	0.496079	0.618	0.198	2.07179	0.376502	1.4e-11	1.87e-09	Up	A_V_N	LC
EX	Plekhh2	0.302288	0.601	0.36	2.20176	0.658605	7.33e-05	0.00140907	Up	A_V_N	LC
EX	Plk5	-0.31029	0.076	0.298	0.106449	0.679903	0.00379665	0.032149	Down	A_V_N	LC
EX	Ppargc1a	0.374533	0.628	0.308	2.38672	0.610938	3.47e-12	5.4e-10	Up	A_V_N	LC
EX	Ptgs2	0.505022	0.553	0.163	2.4436	0.26689	1.97e-12	3.23e-10	Up	A_V_N	LC
EX	Pwwp2a	0.278086	0.503	0.251	1.19767	0.349196	1.35e-06	5.04e-05	Up	A_V_N	LC
EX	Rab26	-0.329837	0.317	0.58	0.496902	1.27742	1.15e-06	4.4e-05	Down	A_V_N	LC
EX	Rai14	0.323096	0.302	0.047	0.766516	0.0564051	1.9e-13	3.77e-11	Up	A_V_N	LC
EX	Rasa4	0.354316	0.329	0.026	0.665529	0.0329225	4.55e-21	2.43e-18	Up	A_V_N	LC
EX	Rasgrp2	-0.252058	0.04	0.201	0.055824	0.471368	0.0035794	0.0307426	Down	A_V_N	LC
EX	Reep2	-0.30273	0.405	0.654	0.596734	1.30847	1.08e-07	5.56e-06	Down	A_V_N	LC
EX	Rnf112	-0.254873	0.525	0.728	0.993751	1.79427	0.00059196	0.00753173	Down	A_V_N	LC
EX	Rnf149	0.300346	0.545	0.261	1.23963	0.352473	1.53e-09	1.34e-07	Up	A_V_N	LC
EX	Sbno2	0.298959	0.42	0.14	0.784686	0.164768	1.87e-10	2.02e-08	Up	A_V_N	LC
EX	Scn3b	-0.260592	0.404	0.605	0.780643	1.44952	1.6e-05	0.000397949	Down	A_V_N	LC
EX	Septin4	-0.277338	0.533	0.736	1.30617	2.47074	0.000436237	0.00597649	Down	A_V_N	LC
EX	Septin5	-0.339196	0.421	0.701	0.733589	1.57302	8.35e-12	1.18e-09	Down	A_V_N	LC
EX	Serinc2	0.361131	0.59	0.229	1.43089	0.424793	6.5e-10	6.42e-08	Up	A_V_N	LC
EX	Sesn3	0.285785	0.522	0.291	1.59479	0.435559	2.08e-06	7.28e-05	Up	A_V_N	LC
EX	Sez6	-0.254	0.48	0.643	1.08828	2.05719	5.46e-06	0.000164309	Down	A_V_N	LC
EX	Sh3glb2	-0.429465	0.288	0.664	0.399958	1.36386	1.14e-10	1.31e-08	Down	A_V_N	LC
EX	Slc12a5	-0.38324	0.569	0.869	1.42842	3.19933	1.01e-05	0.000275008	Down	A_V_N	LC
EX	Slc22a17	-0.329457	0.784	0.944	2.22277	5.03698	5.56e-06	0.000166308	Down	A_V_N	LC
EX	Slc9a5	-0.26515	0.173	0.397	0.229125	0.621314	1.43e-15	3.98e-13	Down	A_V_N	LC
EX	Sorcs1	0.284543	0.706	0.455	2.80144	1.077	1.91e-08	1.26e-06	Up	A_V_N	LC
EX	Sorcs3	0.28674	0.506	0.264	1.51208	0.442191	9.33e-06	0.00025609	Up	A_V_N	LC
EX	Spata2L	-0.266058	0.269	0.494	0.383153	0.835544	3.44e-10	3.53e-08	Down	A_V_N	LC
EX	Speg	-0.296551	0.412	0.661	0.741309	1.45639	5.21e-07	2.24e-05	Down	A_V_N	LC
EX	Spp1	0.619765	0.555	0.004	1.29613	0.00421283	4.99e-11	6.15e-09	Up	A_V_N	LC
EX	Stac2	0.256083	0.314	0.062	0.484981	0.0745046	1.42e-09	1.26e-07	Up	A_V_N	LC
EX	Stat3	0.335304	0.512	0.188	1.07967	0.256436	4.62e-19	2.1e-16	Up	A_V_N	LC
EX	Syt7	-0.256881	0.225	0.44	0.328905	0.778827	9.9e-11	1.15e-08	Down	A_V_N	LC
EX	Tgfb2	0.448168	0.476	0.098	1.29388	0.143002	5.65e-28	5.4e-25	Up	A_V_N	LC
EX	Tgfbi	0.316145	0.282	0.013	0.535133	0.0148229	1.26e-24	9.09e-22	Up	A_V_N	LC
EX	Timp1	0.29828	0.291	0.006	0.435353	0.00624122	4.31e-32	5.77e-29	Up	A_V_N	LC
EX	Tmbim1	0.270182	0.296	0.037	0.471799	0.0386176	6.54e-30	7.46e-27	Up	A_V_N	LC
EX	Tmeff2	0.294261	0.659	0.424	2.70329	0.90997	3.78e-08	2.25e-06	Up	A_V_N	LC
EX	Tmem132a	-0.277247	0.379	0.612	0.582134	1.20167	0.0003046	0.0044461	Down	A_V_N	LC
EX	Tmod3	0.282782	0.491	0.238	1.21148	0.32782	1.31e-06	4.92e-05	Up	A_V_N	LC
EX	Tnfaip6	0.332995	0.326	0.048	0.773343	0.0621002	2.89e-26	2.34e-23	Up	A_V_N	LC
EX	Tnip2	0.373836	0.474	0.127	1.00719	0.149399	1.51e-13	3.03e-11	Up	A_V_N	LC
EX	Tspoap1	-0.344669	0.504	0.762	0.886251	2.11921	7.61e-09	5.6e-07	Down	A_V_N	LC
EX	Ttyh1	-0.303175	0.641	0.858	1.45941	2.80457	1.44e-06	5.31e-05	Down	A_V_N	LC
EX	Tyro3	-0.271982	0.355	0.587	0.559553	1.11718	2.76e-05	0.000620112	Down	A_V_N	LC
EX	Ube2q2	0.26441	0.385	0.143	0.802804	0.187627	5.05e-13	9.01e-11	Up	A_V_N	LC
EX	Uhrf1bp1l	0.273138	0.602	0.35	1.61233	0.531206	2.98e-07	1.38e-05	Up	A_V_N	LC
EX	Vmp1	0.260083	0.629	0.383	1.56055	0.597675	2.46e-06	8.39e-05	Up	A_V_N	LC
EX	Vps13c	0.289464	0.756	0.536	3.06796	1.05921	1.41e-07	7.05e-06	Up	A_V_N	LC
EX	Xkr6	0.261209	0.405	0.158	0.851066	0.217897	6.39e-06	0.000187476	Up	A_V_N	LC
EX	Zmym3	-0.256448	0.432	0.646	0.688321	1.27032	3.01e-07	1.38e-05	Down	A_V_N	LC
Endo	A3galt2	0.358597	0.54	0.077	1.20205	0.0915157	5.43e-26	3.22e-23	Up	A_V_N	LC
Endo	AABR07007032.1	-0.532118	0.771	0.982	3.06164	11.4137	6.59e-16	1.4e-13	Down	A_V_N	LC
Endo	AABR07028488.1	-0.382997	0.329	0.665	0.602055	1.91897	3.89e-09	2.86e-07	Down	A_V_N	LC
Endo	AABR07073181.1	0.445493	0.88	0.561	5.70822	1.08294	1.68e-11	1.94e-09	Up	A_V_N	LC
Endo	AC128848.1	0.644673	0.83	0.391	8.74384	0.644423	9.22e-49	3.13e-45	Up	A_V_N	LC
Endo	Abcc4	-0.283763	0.556	0.772	1.17055	2.25071	2.66e-10	2.43e-08	Down	A_V_N	LC
Endo	Ace	0.459025	0.789	0.338	3.34726	0.551001	4.55e-22	1.94e-19	Up	A_V_N	LC
Endo	Ackr3	0.260522	0.674	0.449	3.07945	0.872259	6.91e-07	3.07e-05	Up	A_V_N	LC
Endo	Acsl1	-0.258532	0.297	0.547	0.477397	1.102	6.26e-11	6.32e-09	Down	A_V_N	LC
Endo	Actn1	0.350354	0.908	0.724	7.49315	1.97807	6.37e-08	3.58e-06	Up	A_V_N	LC
Endo	Adamts1	0.614406	0.825	0.334	6.73836	0.668255	5.99e-19	1.87e-16	Up	A_V_N	LC
Endo	Adamts4	0.344664	0.46	0.071	1.31164	0.0819828	6.63e-19	2.02e-16	Up	A_V_N	LC
Endo	Adamts9	0.650145	0.682	0.097	4.11438	0.130601	1.78e-08	1.15e-06	Up	A_V_N	LC
Endo	Adap2	-0.25601	0.332	0.562	0.645205	1.31554	0.000568812	0.0103493	Down	A_V_N	LC
Endo	Adcy4	0.40794	0.825	0.474	3.73219	0.792183	2.32e-17	5.93e-15	Up	A_V_N	LC
Endo	Adgrg1	0.488834	0.844	0.389	3.91575	0.666349	1.11e-28	8.26e-26	Up	A_V_N	LC
Endo	Aebp1	0.382917	0.477	0.069	1.85959	0.0886559	3.17e-06	0.000117134	Up	A_V_N	LC
Endo	Angpt2	0.630733	0.745	0.207	5.43014	0.474738	7.31e-32	6.94e-29	Up	A_V_N	LC
Endo	Anxa2	0.46543	0.92	0.696	10.0993	1.75405	8.69e-19	2.61e-16	Up	A_V_N	LC
Endo	Arhgap26	0.318032	0.582	0.219	1.63767	0.313632	2.96e-10	2.67e-08	Up	A_V_N	LC
Endo	Arrdc3	0.324635	0.604	0.235	1.75479	0.311725	6.41e-17	1.52e-14	Up	A_V_N	LC
Endo	Atp10a	-0.310164	0.527	0.781	1.18904	2.33651	1.95e-06	7.57e-05	Down	A_V_N	LC
Endo	Atp13a5	-0.316791	0.564	0.763	1.8863	3.8103	1.25e-06	5.1e-05	Down	A_V_N	LC
Endo	Atp1b2	-0.257339	0.436	0.649	0.8	1.5224	8.88e-07	3.8e-05	Down	A_V_N	LC
Endo	B4galt5	0.365807	0.64	0.189	1.53699	0.229743	9.34e-29	7.15e-26	Up	A_V_N	LC
Endo	Bcl2l1	0.273527	0.828	0.587	3.40274	1.17445	2.15e-07	1.08e-05	Up	A_V_N	LC
Endo	Bsg	-0.270418	0.978	0.998	24.5452	53.307	2.7e-08	1.68e-06	Down	A_V_N	LC
Endo	C1s	0.390824	0.504	0.062	1.5226	0.0762631	1.85e-07	9.43e-06	Up	A_V_N	LC
Endo	Calr	0.27067	0.982	0.931	14.0986	4.20305	1.07e-15	2.2e-13	Up	A_V_N	LC
Endo	Camk2n1	-0.258657	0.368	0.621	0.582192	1.21163	1.16e-07	6.27e-06	Down	A_V_N	LC
Endo	Ccdc141	-0.434202	0.486	0.82	1.06575	3.11439	2.99e-12	3.78e-10	Down	A_V_N	LC
Endo	Ccdc146	0.303237	0.438	0.051	0.956849	0.0533842	2.74e-33	3.1e-30	Up	A_V_N	LC
Endo	Ccdc80	-0.295339	0.196	0.494	0.285616	0.974261	1.97e-15	4.01e-13	Down	A_V_N	LC
Endo	Ccn1	0.342556	0.357	0.057	1.56986	0.0734032	0.00273828	0.0370682	Up	A_V_N	LC
Endo	Cd200	0.300103	0.871	0.669	5.09452	1.54909	3.57e-09	2.65e-07	Up	A_V_N	LC
Endo	Cd9	0.338714	0.882	0.634	4.52671	1.29266	4.62e-17	1.14e-14	Up	A_V_N	LC
Endo	Cdc42ep3	0.304068	0.678	0.395	2.47329	0.655863	1.47e-17	3.89e-15	Up	A_V_N	LC
Endo	Cebpd	0.472049	0.746	0.278	2.96575	0.396568	1.07e-34	1.41e-31	Up	A_V_N	LC
Endo	Cemip2	0.267159	0.527	0.182	1.10753	0.235462	4.77e-13	6.82e-11	Up	A_V_N	LC
Endo	Cert1	-0.449943	0.751	0.97	2.86301	7.99428	2.15e-10	2e-08	Down	A_V_N	LC
Endo	Ch25h	0.379386	0.488	0.083	1.76438	0.0981888	5.55e-29	4.39e-26	Up	A_V_N	LC
Endo	Chgb	0.298876	0.672	0.338	1.73288	0.518589	1.3e-09	1.05e-07	Up	A_V_N	LC
Endo	Clic1	0.365796	0.891	0.674	5.98425	1.43947	4.17e-15	7.98e-13	Up	A_V_N	LC
Endo	Cnksr3	0.534363	0.787	0.276	3.3089	0.367969	2.53e-34	3e-31	Up	A_V_N	LC
Endo	Cnn2	0.267922	0.705	0.429	2.21507	0.663489	1.84e-08	1.19e-06	Up	A_V_N	LC
Endo	Cobll1	-0.347579	0.535	0.805	1.2411	2.70829	4.8e-07	2.25e-05	Down	A_V_N	LC
Endo	Col4a1	0.464627	0.983	0.896	26.4247	3.97045	6.85e-26	3.97e-23	Up	A_V_N	LC
Endo	Col4a2	0.410364	0.953	0.815	11.8253	2.42993	3.92e-15	7.56e-13	Up	A_V_N	LC
Endo	Col4a5	-0.25474	0.329	0.567	0.538356	1.14395	4.03e-11	4.19e-09	Down	A_V_N	LC
Endo	Col5a3	0.276694	0.538	0.194	1.25137	0.259295	2.01e-11	2.29e-09	Up	A_V_N	LC
Endo	Cpne8	0.42276	0.736	0.303	2.51507	0.42326	4.57e-22	1.94e-19	Up	A_V_N	LC
Endo	Creld2	0.278799	0.64	0.333	1.89452	0.470925	2.02e-10	1.9e-08	Up	A_V_N	LC
Endo	Crim1	0.398557	0.727	0.341	2.64795	0.515729	1.71e-18	4.95e-16	Up	A_V_N	LC
Endo	Csf2rb	0.516159	0.527	0.01	2.42466	0.0104862	1.44e-16	3.26e-14	Up	A_V_N	LC
Endo	Ctps1	0.304576	0.577	0.223	1.52945	0.294566	8.08e-22	3.25e-19	Up	A_V_N	LC
Endo	Cxcl12	-0.656196	0.77	0.98	4.1589	25.5977	1.66e-55	1.31e-51	Down	A_V_N	LC
Endo	Cysltr2	-0.309281	0.192	0.52	0.288356	1.01144	2.04e-10	1.91e-08	Down	A_V_N	LC
Endo	Ddc	-0.823013	0.162	0.857	0.262329	4.98475	3.81e-10	3.39e-08	Down	A_V_N	LC
Endo	Degs2	-0.492236	0.21	0.734	0.413699	1.88942	0.00373816	0.046888	Down	A_V_N	LC
Endo	Des	0.341344	0.738	0.431	3.50822	0.847474	3.21e-10	2.89e-08	Up	A_V_N	LC
Endo	Dhrs3	-0.302257	0.229	0.561	0.350685	1.03432	2.24e-08	1.41e-06	Down	A_V_N	LC
Endo	Dipk1b	-0.385907	0.405	0.758	0.741096	2.04576	6.25e-09	4.48e-07	Down	A_V_N	LC
Endo	Dock9	0.275494	0.964	0.852	8.43014	2.9409	8.58e-13	1.16e-10	Up	A_V_N	LC
Endo	ENSRNOG00000030807	0.300538	0.567	0.187	1.35685	0.222116	1e-17	2.7e-15	Up	A_V_N	LC
Endo	ENSRNOG00000050647	0.303875	0.676	0.316	1.85479	0.449952	2.63e-10	2.41e-08	Up	A_V_N	LC
Endo	ENSRNOG00000056651	0.291248	0.686	0.404	2.59658	0.656816	6.52e-10	5.65e-08	Up	A_V_N	LC
Endo	ENSRNOG00000062337	-0.349754	0.651	0.882	1.64863	3.5348	2.65e-08	1.65e-06	Down	A_V_N	LC
Endo	ENSRNOG00000063679	0.348057	0.742	0.459	3.22945	0.755005	0.00323605	0.0421948	Up	A_V_N	LC
Endo	ENSRNOG00000065179	0.641559	0.635	0.011	3.61644	0.0123928	9.28e-56	1.1e-51	Up	A_V_N	LC
Endo	ENSRNOG00000069480	0.542395	0.935	0.644	10.8349	1.4347	6.81e-05	0.00167851	Up	A_V_N	LC
Endo	ENSRNOG00000070478	0.359969	0.732	0.379	3.42329	0.923737	1.76e-09	1.37e-07	Up	A_V_N	LC
Endo	Ece1	0.551334	0.907	0.556	7.57466	1.04194	2.22e-24	1.1e-21	Up	A_V_N	LC
Endo	Ecscr	0.315776	0.499	0.106	1.19795	0.123928	9.88e-14	1.57e-11	Up	A_V_N	LC
Endo	Ednrb	0.2905	0.429	0.086	1.06849	0.115348	7.96e-13	1.1e-10	Up	A_V_N	LC
Endo	Efcc1	-0.347692	0.121	0.502	0.162329	0.953289	2.46e-18	7.04e-16	Down	A_V_N	LC
Endo	Egflam	-0.292317	0.474	0.717	0.989041	1.93899	4.23e-05	0.00111696	Down	A_V_N	LC
Endo	Ehd1	0.345643	0.715	0.355	2.45479	0.551954	9.52e-17	2.22e-14	Up	A_V_N	LC
Endo	Ehd4	0.317493	0.852	0.621	4.88014	1.43089	7.15e-17	1.68e-14	Up	A_V_N	LC
Endo	Emp1	0.544842	0.636	0.03	2.45274	0.0505243	6.65e-13	9.29e-11	Up	A_V_N	LC
Endo	Enpp2	0.383047	0.868	0.651	7.20342	1.61392	5.92e-17	1.45e-14	Up	A_V_N	LC
Endo	Entpd1	0.435319	0.738	0.343	3.06986	0.500477	1.9e-13	2.94e-11	Up	A_V_N	LC
Endo	Esyt2	-0.323162	0.779	0.937	2.78425	5.3756	2.74e-10	2.48e-08	Down	A_V_N	LC
Endo	Extl3	-0.308928	0.652	0.864	1.67123	3.10772	4.2e-10	3.72e-08	Down	A_V_N	LC
Endo	F2rl1	0.253946	0.41	0.075	0.84589	0.0838894	8.2e-15	1.52e-12	Up	A_V_N	LC
Endo	Fgl2	1.0274	0.866	0.034	11.9795	0.0543375	3.42e-21	1.33e-18	Up	A_V_N	LC
Endo	Fkbp5	0.278005	0.414	0.06	0.838356	0.0667302	4.57e-28	3.29e-25	Up	A_V_N	LC
Endo	Flnb	0.346311	0.951	0.781	8.29247	2.25834	5.51e-11	5.59e-09	Up	A_V_N	LC
Endo	Flvcr2	-0.290743	0.304	0.598	0.475342	1.19161	1.46e-06	5.9e-05	Down	A_V_N	LC
Endo	Frmd4b	-0.290607	0.34	0.62	0.578767	1.37083	4.97e-13	7.02e-11	Down	A_V_N	LC
Endo	Frmd6	-0.316743	0.45	0.728	0.880137	1.89609	3.38e-08	2.04e-06	Down	A_V_N	LC
Endo	Fut8	-0.294598	0.457	0.711	0.897945	1.78742	1.73e-08	1.12e-06	Down	A_V_N	LC
Endo	Fxyd6	-0.266825	0.11	0.405	0.135616	0.657769	4.07e-16	8.86e-14	Down	A_V_N	LC
Endo	Gadd45b	0.262659	0.618	0.293	1.52534	0.427073	6.49e-11	6.53e-09	Up	A_V_N	LC
Endo	Gadd45g	0.602391	0.75	0.116	2.96164	0.141087	1.98e-49	7.82e-46	Up	A_V_N	LC
Endo	Galnt15	0.334557	0.665	0.322	2.21781	0.51001	2.33e-20	8.4e-18	Up	A_V_N	LC
Endo	Golm1	-0.36069	0.242	0.601	0.367123	1.35844	1.13e-24	5.98e-22	Down	A_V_N	LC
Endo	Gpd1	0.290615	0.49	0.108	0.969863	0.135367	1.17e-19	4.03e-17	Up	A_V_N	LC
Endo	Gpnmb	0.273519	0.4	0.038	0.728767	0.042898	1.64e-31	1.5e-28	Up	A_V_N	LC
Endo	Gpr146	0.317761	0.779	0.496	3.21986	0.891325	2.12e-12	2.74e-10	Up	A_V_N	LC
Endo	Grap	-0.279857	0.41	0.659	0.744521	1.52526	4.71e-08	2.74e-06	Down	A_V_N	LC
Endo	Gsta4	-0.360123	0.287	0.635	0.432877	1.44042	1.62e-09	1.28e-07	Down	A_V_N	LC
Endo	Gstp1	-0.314809	0.803	0.944	4.29315	7.76454	2.02e-07	1.02e-05	Down	A_V_N	LC
Endo	Gtf2i	-0.307064	0.801	0.947	2.7089	5.02574	7.62e-07	3.34e-05	Down	A_V_N	LC
Endo	Hey1	-0.278524	0.25	0.511	0.452055	1.20305	5.14e-11	5.26e-09	Down	A_V_N	LC
Endo	Hif1a	0.408781	0.654	0.245	2.33356	0.337464	2.07e-12	2.68e-10	Up	A_V_N	LC
Endo	Hsp90b1	0.405054	0.977	0.861	15.1959	3.06006	2.51e-19	8.39e-17	Up	A_V_N	LC
Endo	Hspa5	0.459425	0.972	0.831	17.5733	2.84843	3.95e-13	5.78e-11	Up	A_V_N	LC
Endo	Hspb1	0.308109	0.936	0.846	11.2014	3.03718	3.29e-15	6.46e-13	Up	A_V_N	LC
Endo	Htra1	0.275241	0.585	0.24	1.34315	0.371783	1.09e-09	8.95e-08	Up	A_V_N	LC
Endo	Hyal2	0.349779	0.858	0.607	5.96712	1.43565	3.61e-09	2.67e-07	Up	A_V_N	LC
Endo	Ifitm1	0.282112	0.523	0.182	1.31712	0.230696	2.17e-22	9.93e-20	Up	A_V_N	LC
Endo	Ifitm3	0.30018	0.951	0.929	24.1377	5.55767	1.06e-09	8.75e-08	Up	A_V_N	LC
Endo	Ifnar1	-0.326701	0.817	0.959	3.84315	7.36225	2.75e-06	0.000103153	Down	A_V_N	LC
Endo	Igfbp3	0.665002	0.525	0.011	5.80205	0.0123928	8.71e-11	8.62e-09	Up	A_V_N	LC
Endo	Il17ra	0.510478	0.724	0.183	2.48973	0.236416	3.66e-32	3.62e-29	Up	A_V_N	LC
Endo	Il6st	0.58829	0.962	0.723	14.8445	1.77979	1.04e-44	2.75e-41	Up	A_V_N	LC
Endo	Isca1	-0.323376	0.518	0.767	1.01096	2.16873	6.45e-12	7.9e-10	Down	A_V_N	LC
Endo	Ism2	-0.269196	0.162	0.445	0.2	0.77979	5.84e-15	1.11e-12	Down	A_V_N	LC
Endo	Isyna1	-0.305855	0.423	0.695	0.741096	1.61487	9.33e-10	7.86e-08	Down	A_V_N	LC
Endo	Itga5	0.28739	0.536	0.186	1.26575	0.219256	9.81e-12	1.17e-09	Up	A_V_N	LC
Endo	Itm2a	-0.506933	0.888	0.99	9.12055	38.2479	4.29e-19	1.38e-16	Down	A_V_N	LC
Endo	Ivns1abp	-0.306652	0.717	0.885	2.68014	4.98189	0.000792148	0.0136692	Down	A_V_N	LC
Endo	Jcad	-0.348498	0.807	0.962	3.45068	7.28313	3.52e-09	2.62e-07	Down	A_V_N	LC
Endo	Junb	0.450542	0.618	0.101	1.86918	0.132507	4.54e-21	1.71e-18	Up	A_V_N	LC
Endo	Kitlg	-0.318766	0.617	0.847	1.64726	3.12297	1.31e-09	1.05e-07	Down	A_V_N	LC
Endo	Klf10	0.259152	0.535	0.214	1.27329	0.283127	7.24e-09	5.1e-07	Up	A_V_N	LC
Endo	Klf7	0.255034	0.684	0.435	2.32466	0.775977	3.64e-05	0.000983661	Up	A_V_N	LC
Endo	Klhl23	-0.368545	0.507	0.802	1.05548	2.48141	2.35e-10	2.17e-08	Down	A_V_N	LC
Endo	Lamb1	0.38992	0.701	0.339	2.92055	0.549094	7.2e-11	7.21e-09	Up	A_V_N	LC
Endo	Lamc1	0.296064	0.923	0.807	8.04795	2.44042	2.99e-12	3.78e-10	Up	A_V_N	LC
Endo	Lamc3	-0.384474	0.225	0.591	0.35137	1.449	2.53e-13	3.81e-11	Down	A_V_N	LC
Endo	Lef1	-0.28311	0.803	0.941	3.66507	6.19447	4.23e-07	2e-05	Down	A_V_N	LC
Endo	Lhfpl3	-0.278392	0.401	0.635	0.758219	1.62345	1.31e-09	1.05e-07	Down	A_V_N	LC
Endo	Lima1	0.291736	0.688	0.368	2.02192	0.570067	1.64e-12	2.15e-10	Up	A_V_N	LC
Endo	Litaf	0.52095	0.784	0.304	3.66712	0.402288	2.73e-29	2.31e-26	Up	A_V_N	LC
Endo	Lmo2	-0.279755	0.593	0.801	1.53219	2.54909	5.72e-06	0.000195562	Down	A_V_N	LC
Endo	Lmo7	-0.314264	0.479	0.732	1.01027	2.19352	2.53e-13	3.81e-11	Down	A_V_N	LC
Endo	Lnx2	-0.286143	0.395	0.664	0.683562	1.44995	2.52e-10	2.32e-08	Down	A_V_N	LC
Endo	Lpl	0.384173	0.627	0.282	2.83904	0.468065	2.2e-13	3.39e-11	Up	A_V_N	LC
Endo	Lrg1	0.769956	0.8	0.169	7.23562	0.258341	1.49e-49	7.1e-46	Up	A_V_N	LC
Endo	Ltbp1	-0.257903	0.225	0.503	0.328767	0.831268	3.37e-10	3.02e-08	Down	A_V_N	LC
Endo	Maff	0.295107	0.456	0.068	0.99589	0.0896092	6.4e-21	2.34e-18	Up	A_V_N	LC
Endo	Maob	-0.416622	0.632	0.909	1.92671	4.54719	2.12e-08	1.34e-06	Down	A_V_N	LC
Endo	Map3k6	0.344863	0.558	0.099	1.17329	0.112488	4.46e-33	4.81e-30	Up	A_V_N	LC
Endo	Map3k7cl	-0.323771	0.258	0.567	0.406849	1.24118	1.56e-12	2.05e-10	Down	A_V_N	LC
Endo	Mcam	0.311309	0.89	0.742	11.9822	3.06673	0.00159607	0.0239401	Up	A_V_N	LC
Endo	Mcl1	0.280064	0.83	0.613	3.78493	1.22307	7.65e-12	9.27e-10	Up	A_V_N	LC
Endo	Mdk	-0.385423	0.218	0.607	0.322603	1.31649	7.94e-12	9.55e-10	Down	A_V_N	LC
Endo	Megf6	-0.2606	0.15	0.432	0.208904	0.736892	4.94e-14	8.21e-12	Down	A_V_N	LC
Endo	Mfsd2a	-0.518839	0.232	0.722	0.339726	2.0858	1.85e-22	8.63e-20	Down	A_V_N	LC
Endo	Mgll	-0.300769	0.746	0.935	3.15342	5.19352	5.32e-07	2.46e-05	Down	A_V_N	LC
Endo	Mif	-0.264492	0.454	0.68	0.922603	1.59104	2.32e-05	0.000669585	Down	A_V_N	LC
Endo	Mmp15	-0.256872	0.119	0.427	0.15137	0.63489	1.99e-19	6.73e-17	Down	A_V_N	LC
Endo	Msn	0.284902	0.906	0.801	8.29795	2.42135	8.31e-10	7.05e-08	Up	A_V_N	LC
Endo	Mt-nd4	-0.283035	0.948	0.998	10.4363	20.0429	3.11e-06	0.000114882	Down	A_V_N	LC
Endo	Mt-nd4l	-0.280789	0.549	0.769	1.25479	2.30982	0.000521347	0.00960556	Down	A_V_N	LC
Endo	Mt2A	0.946783	0.824	0.043	10.3726	0.049571	4.81e-78	1.14e-73	Up	A_V_N	LC
Endo	Myoz3	0.298255	0.673	0.317	1.84658	0.487131	2.22e-14	3.9e-12	Up	A_V_N	LC
Endo	NEWGENE-620180	-0.383005	0.47	0.794	0.926027	2.34509	1.01e-10	9.82e-09	Down	A_V_N	LC
Endo	Nck1	0.285073	0.713	0.43	2.37466	0.63489	1.72e-14	3.1e-12	Up	A_V_N	LC
Endo	Ndufa4l2	-0.330018	0.286	0.613	0.478082	1.35939	2.55e-13	3.81e-11	Down	A_V_N	LC
Endo	Net1	-0.361456	0.375	0.703	0.611644	1.69781	4.92e-13	6.99e-11	Down	A_V_N	LC
Endo	Notum	-0.502666	0.052	0.621	0.0630137	1.31459	2.56e-43	6.07e-40	Down	A_V_N	LC
Endo	Nrep	-0.391467	0.487	0.8	1.08767	2.70543	3.76e-13	5.54e-11	Down	A_V_N	LC
Endo	Nsg1	-0.5187	0.695	0.98	1.95411	6.77693	6.77e-16	1.42e-13	Down	A_V_N	LC
Endo	Nucb1	0.504916	0.978	0.803	15.2445	2.30887	3.1e-29	2.53e-26	Up	A_V_N	LC
Endo	Nxpe1	-0.362055	0.372	0.713	0.728082	1.88275	8.29e-06	0.000269501	Down	A_V_N	LC
Endo	Oaz2	-0.260567	0.616	0.799	1.45685	2.41373	7.64e-07	3.34e-05	Down	A_V_N	LC
Endo	Olfml2b	0.280363	0.566	0.273	1.87466	0.368923	1.51e-10	1.45e-08	Up	A_V_N	LC
Endo	Osmr	0.384048	0.694	0.278	2.21233	0.389895	3.83e-19	1.25e-16	Up	A_V_N	LC
Endo	P4ha1	0.258309	0.774	0.539	2.88699	1.01907	8.32e-08	4.56e-06	Up	A_V_N	LC
Endo	Paqr5	-0.314766	0.288	0.603	0.476027	1.26311	2.07e-07	1.05e-05	Down	A_V_N	LC
Endo	Pawr	0.40713	0.579	0.1	1.60822	0.116301	8.71e-37	1.38e-33	Up	A_V_N	LC
Endo	Pdgfa	0.32848	0.652	0.272	1.81507	0.419447	3.43e-11	3.64e-09	Up	A_V_N	LC
Endo	Pdia4	0.387321	0.794	0.445	3.18151	0.667302	5e-26	3.05e-23	Up	A_V_N	LC
Endo	Pdia6	0.401023	0.918	0.687	7.06712	1.5796	7.64e-28	5.34e-25	Up	A_V_N	LC
Endo	Pdlim1	0.618989	0.827	0.294	4.9	0.407054	2.79e-31	2.46e-28	Up	A_V_N	LC
Endo	Pim3	0.474016	0.758	0.282	2.83356	0.389895	3.87e-35	5.75e-32	Up	A_V_N	LC
Endo	Pink1	-0.261606	0.258	0.529	0.369178	0.908484	7.32e-08	4.04e-06	Down	A_V_N	LC
Endo	Pkm	0.293761	0.755	0.474	2.61027	0.730219	1.45e-11	1.69e-09	Up	A_V_N	LC
Endo	Pla1a	0.626351	0.892	0.49	8.39658	0.870353	9.68e-26	5.47e-23	Up	A_V_N	LC
Endo	Plec	0.342539	0.623	0.215	1.62808	0.280267	1.7e-18	4.95e-16	Up	A_V_N	LC
Endo	Plekho1	0.267267	0.54	0.217	1.32123	0.299333	2.32e-11	2.59e-09	Up	A_V_N	LC
Endo	Pllp	-0.333935	0.743	0.956	2.99041	5.28217	0.00010973	0.00258219	Down	A_V_N	LC
Endo	Plpp1	0.300227	0.719	0.441	2.73973	0.698761	1.46e-11	1.7e-09	Up	A_V_N	LC
Endo	Plpp3	0.36806	0.612	0.263	2.40753	0.393708	4.67e-16	9.99e-14	Up	A_V_N	LC
Endo	Pltp	-0.348519	0.932	0.997	9.95959	24.7054	9.23e-09	6.28e-07	Down	A_V_N	LC
Endo	Pmp22	0.301911	0.619	0.278	1.75068	0.413727	4.47e-16	9.65e-14	Up	A_V_N	LC
Endo	Polk	-0.376941	0.336	0.702	0.573288	1.72641	7.57e-08	4.17e-06	Down	A_V_N	LC
Endo	Pomc	-0.291934	0.048	0.371	0.0520548	0.677788	5.25e-33	5.41e-30	Down	A_V_N	LC
Endo	Postn	0.302505	0.37	0.131	2.18562	0.21163	6.06e-05	0.00152728	Up	A_V_N	LC
Endo	Prom1	-0.591656	0.713	0.977	2.47808	10.5529	1.44e-14	2.6e-12	Down	A_V_N	LC
Endo	Ptgs2	0.329522	0.435	0.065	1.21096	0.0829361	2.33e-40	4.6e-37	Up	A_V_N	LC
Endo	Pth1r	-0.284043	0.441	0.669	1.08562	2.02383	0.00122192	0.0193293	Down	A_V_N	LC
Endo	Ptpn12	0.26739	0.809	0.592	3.45753	1.16111	9.95e-10	8.26e-08	Up	A_V_N	LC
Endo	RGD1564664	0.61036	0.782	0.362	7.05205	0.591039	3.06e-39	5.6e-36	Up	A_V_N	LC
Endo	RGD1565166	-0.250693	0.475	0.668	1.04452	1.74357	3.47e-06	0.000125453	Down	A_V_N	LC
Endo	RT1-CE14	0.33742	0.558	0.153	1.35822	0.175405	5e-12	6.21e-10	Up	A_V_N	LC
Endo	RT1-CE2	0.262468	0.49	0.162	1.07671	0.189704	0.000707679	0.0123917	Up	A_V_N	LC
Endo	Ramp3	0.552554	0.614	0.066	2.85616	0.085796	3.72e-50	2.21e-46	Up	A_V_N	LC
Endo	Rasgrp3	-0.424661	0.477	0.815	1.09041	3.00477	3.6e-14	6.11e-12	Down	A_V_N	LC
Endo	Rassf9	-0.328392	0.296	0.611	0.471918	1.35272	5.81e-14	9.52e-12	Down	A_V_N	LC
Endo	Rgs16	0.332316	0.43	0.043	1.11233	0.0476644	5.04e-07	2.35e-05	Up	A_V_N	LC
Endo	Rgs5	-0.399908	0.753	0.946	3.69041	8.41468	6.37e-08	3.58e-06	Down	A_V_N	LC
Endo	Rnf144b	-0.288763	0.44	0.685	0.879452	1.79695	2.21e-06	8.49e-05	Down	A_V_N	LC
Endo	Rprd1b	0.278164	0.711	0.41	2.20753	0.622498	2.57e-12	3.29e-10	Up	A_V_N	LC
Endo	Rps6ka3	0.29714	0.823	0.582	3.74247	1.14871	4.61e-12	5.77e-10	Up	A_V_N	LC
Endo	S100a10	0.373432	0.545	0.091	1.41507	0.103908	6.22e-27	4.1e-24	Up	A_V_N	LC
Endo	S1pr1	0.288445	0.955	0.863	10.5062	3.19256	2.24e-10	2.08e-08	Up	A_V_N	LC
Endo	Sbno2	0.360362	0.636	0.2	1.52397	0.232602	1.66e-24	8.36e-22	Up	A_V_N	LC
Endo	Sdf2l1	0.311439	0.554	0.159	1.3274	0.187798	9.07e-19	2.69e-16	Up	A_V_N	LC
Endo	Sele	0.333227	0.28	0.01	2.47945	0.0162059	8.38e-07	3.61e-05	Up	A_V_N	LC
Endo	Sema3f	0.260376	0.384	0.055	0.79589	0.0676835	0.000116266	0.00270914	Up	A_V_N	LC
Endo	Septin4	-0.411643	0.745	0.934	2.91781	7.40038	7e-09	4.94e-07	Down	A_V_N	LC
Endo	Serpinb6b	-0.397413	0.355	0.703	0.641781	1.94471	4.96e-22	2.07e-19	Down	A_V_N	LC
Endo	Serpinb9	-0.490663	0.653	0.942	2.21233	6.35939	5.72e-14	9.42e-12	Down	A_V_N	LC
Endo	Serpine1	0.379692	0.381	0.012	2.16644	0.0200191	6.08e-05	0.00152925	Up	A_V_N	LC
Endo	Serpinh1	0.282584	0.968	0.912	13.7062	3.94566	7.27e-18	1.98e-15	Up	A_V_N	LC
Endo	Shisa5	0.365766	0.873	0.592	4.57329	1.19447	1.35e-14	2.47e-12	Up	A_V_N	LC
Endo	Slc16a1	-0.452515	0.435	0.786	0.810959	2.87989	1.55e-25	8.56e-23	Down	A_V_N	LC
Endo	Slc16a4	-0.277898	0.167	0.469	0.231507	0.798856	1.89e-14	3.37e-12	Down	A_V_N	LC
Endo	Slc1a1	0.375991	0.711	0.296	2.27534	0.503337	0.00370402	0.0465581	Up	A_V_N	LC
Endo	Slc22a8	-0.791399	0.279	0.925	0.519178	5.02765	5.95e-07	2.69e-05	Down	A_V_N	LC
Endo	Slc38a3	-0.292612	0.681	0.889	2.45411	3.89323	0.00146127	0.0223703	Down	A_V_N	LC
Endo	Slc39a1	0.308238	0.814	0.545	3.24863	0.965682	1.15e-16	2.64e-14	Up	A_V_N	LC
Endo	Slc39a10	-0.335823	0.84	0.97	4.65753	9.43184	1.04e-08	6.97e-07	Down	A_V_N	LC
Endo	Slc39a8	-0.26599	0.338	0.582	0.537671	1.16778	1.22e-07	6.6e-06	Down	A_V_N	LC
Endo	Slc5a5	-0.254189	0.103	0.383	0.133562	0.674929	1.63e-10	1.55e-08	Down	A_V_N	LC
Endo	Slc7a1	-0.470844	0.719	0.948	2.43288	7.61201	7.08e-13	9.83e-11	Down	A_V_N	LC
Endo	Slc7a5	-0.469523	0.366	0.785	0.663699	2.4795	5.25e-13	7.38e-11	Down	A_V_N	LC
Endo	Slco1a4	-0.333154	0.919	0.99	10.2726	22.0267	9.69e-06	0.000311235	Down	A_V_N	LC
Endo	Slco2b1	-0.29105	0.594	0.802	1.6226	2.78265	0.000371353	0.00722778	Down	A_V_N	LC
Endo	Socs3	0.840022	0.842	0.079	6.00137	0.0867493	2.79e-48	8.28e-45	Up	A_V_N	LC
Endo	Sod2	0.392234	0.843	0.643	8.93151	1.32031	0.000122222	0.00282826	Up	A_V_N	LC
Endo	Sox18	0.290851	0.65	0.334	1.90137	0.469018	9.59e-10	8.05e-08	Up	A_V_N	LC
Endo	Spock2	-0.45676	0.897	0.99	7.8774	28.633	8.31e-13	1.13e-10	Down	A_V_N	LC
Endo	Spp1	0.591262	0.651	0.002	2.38562	0.00190658	1.71e-08	1.11e-06	Up	A_V_N	LC
Endo	Spsb1	0.283926	0.545	0.192	1.32877	0.270734	4.83e-14	8.07e-12	Up	A_V_N	LC
Endo	Stat3	0.354136	0.909	0.676	5.33151	1.5224	2.57e-17	6.48e-15	Up	A_V_N	LC
Endo	Stra6	-0.297355	0.018	0.345	0.0219178	0.645377	3.3e-39	5.6e-36	Down	A_V_N	LC
Endo	Sulf2	0.284979	0.536	0.168	1.13562	0.21163	3.63e-15	7.07e-13	Up	A_V_N	LC
Endo	Tdrp	-0.45826	0.38	0.776	0.65	2.37083	2.59e-11	2.85e-09	Down	A_V_N	LC
Endo	Tec	-0.335389	0.312	0.613	0.525342	1.5062	2.1e-15	4.23e-13	Down	A_V_N	LC
Endo	Tfrc	-0.835746	0.374	0.941	0.65411	7.79028	1.06e-34	1.41e-31	Down	A_V_N	LC
Endo	Tgm2	0.375877	0.934	0.812	13.5918	2.73689	2.37e-26	1.48e-23	Up	A_V_N	LC
Endo	Thbd	0.404155	0.718	0.383	3.93699	0.684461	0.000653434	0.0116081	Up	A_V_N	LC
Endo	Thra	-0.303084	0.589	0.813	1.34041	2.51382	7.74e-10	6.59e-08	Down	A_V_N	LC
Endo	Tiam1	-0.276715	0.179	0.48	0.242466	0.876072	2.71e-11	2.95e-09	Down	A_V_N	LC
Endo	Tie1	-0.278752	0.705	0.896	2.14932	3.49094	0.00201046	0.0290015	Down	A_V_N	LC
Endo	Timp1	0.661024	0.758	0.092	4.67466	0.118208	7.66e-10	6.54e-08	Up	A_V_N	LC
Endo	Tinagl1	0.580529	0.946	0.656	11.4185	1.40515	1.43e-34	1.79e-31	Up	A_V_N	LC
Endo	Tln2	0.25581	0.471	0.163	1.01507	0.203051	5.61e-10	4.9e-08	Up	A_V_N	LC
Endo	Tmbim1	0.304444	0.59	0.202	1.35616	0.249762	6.15e-19	1.9e-16	Up	A_V_N	LC
Endo	Tmem252	0.62476	0.825	0.328	5.85274	0.514776	6e-27	4.07e-24	Up	A_V_N	LC
Endo	Tmem63c	0.374474	0.524	0.053	1.13699	0.0591039	3.42e-41	7.38e-38	Up	A_V_N	LC
Endo	Tnfrsf11a	0.381621	0.666	0.246	2.00137	0.314585	1.08e-26	6.93e-24	Up	A_V_N	LC
Endo	Tnfrsf11b	-0.343866	0.64	0.867	2.45822	4.74071	0.000302229	0.00608145	Down	A_V_N	LC
Endo	Tnfrsf26	0.29338	0.481	0.11	1.04041	0.13632	3.24e-22	1.45e-19	Up	A_V_N	LC
Endo	Tox3	-0.320399	0.164	0.514	0.234932	0.93613	2.92e-16	6.41e-14	Down	A_V_N	LC
Endo	Tp53i11	-0.266125	0.311	0.548	0.486301	1.23165	9.01e-11	8.87e-09	Down	A_V_N	LC
Endo	Tpd52l1	-0.458888	0.392	0.8	0.728082	2.43565	4.63e-13	6.71e-11	Down	A_V_N	LC
Endo	Tpm3	0.387355	0.925	0.751	8.62877	1.90467	5.57e-18	1.55e-15	Up	A_V_N	LC
Endo	Trim16	0.25063	0.512	0.186	1.07055	0.228789	2.56e-14	4.47e-12	Up	A_V_N	LC
Endo	Tspan14	0.340297	0.868	0.622	4.50068	1.19542	3.34e-14	5.75e-12	Up	A_V_N	LC
Endo	Tuba1c	0.318756	0.507	0.136	1.42945	0.172545	6.23e-15	1.17e-12	Up	A_V_N	LC
Endo	Tvp23b	0.26362	0.598	0.284	1.54041	0.369876	6.27e-17	1.5e-14	Up	A_V_N	LC
Endo	Twsg1	-0.314736	0.548	0.777	1.18767	2.39371	3.2e-08	1.95e-06	Down	A_V_N	LC
Endo	Txnip	0.363293	0.792	0.5	3.86781	0.939943	3.69e-19	1.22e-16	Up	A_V_N	LC
Endo	Unc5b	-0.3008	0.572	0.793	1.50068	2.82555	1.7e-07	8.78e-06	Down	A_V_N	LC
Endo	Upp1	0.61524	0.953	0.704	19.1233	1.99809	1.17e-24	6.04e-22	Up	A_V_N	LC
Endo	Vapa	0.330677	0.835	0.586	4.15959	1.12202	3.19e-14	5.53e-12	Up	A_V_N	LC
Endo	Vwa1	0.387872	0.973	0.89	16.5452	3.40419	5.95e-22	2.44e-19	Up	A_V_N	LC
Endo	Vwf	0.326228	0.984	0.918	26.9603	6.28408	5.2e-08	2.99e-06	Up	A_V_N	LC
Endo	Xbp1	0.283612	0.783	0.533	3.12671	0.980934	6.27e-09	4.49e-07	Up	A_V_N	LC
Endo	Xdh	0.358494	0.789	0.51	3.80616	0.86368	2.15e-08	1.36e-06	Up	A_V_N	LC
Endo	Ybx1	0.369406	0.864	0.617	5.27877	1.22688	7.82e-14	1.25e-11	Up	A_V_N	LC
Endo	Ybx1-ps3	0.348223	0.632	0.24	1.89384	0.29552	2.25e-17	5.87e-15	Up	A_V_N	LC
Endo	Zdhhc1	-0.253364	0.35	0.577	0.573973	1.20591	8.89e-09	6.12e-07	Down	A_V_N	LC
Endo	Zic2	-0.301603	0.514	0.745	1.0363	2.04862	3.82e-09	2.82e-07	Down	A_V_N	LC
Ependymal cell	Spp1	0.802696	0.7	0	1.58333	0	1.75e-07	0.00293103	Up	A_V_N	LC
Fibroblast	AABR07007032.1	-0.306288	0.407	0.512	1.96748	6.53488	3.78e-09	1.51e-06	Down	A_V_N	LC
Fibroblast	Adamts1	0.318884	0.411	0.24	4.35772	0.635659	2.14e-18	6.36e-15	Up	A_V_N	LC
Fibroblast	Aebp1	0.258689	0.711	0.589	4.70325	1.70543	2.29e-06	0.000397862	Up	A_V_N	LC
Fibroblast	Aifm3	-0.298794	0.187	0.411	0.252033	0.782946	0.000757347	0.0429129	Down	A_V_N	LC
Fibroblast	Aldh1a1	-0.323324	0.028	0.349	0.0284553	1.37209	1.85e-14	2.4e-11	Down	A_V_N	LC
Fibroblast	Aldoc	-0.344748	0.268	0.55	0.5	2.04651	4.16e-08	1.27e-05	Down	A_V_N	LC
Fibroblast	Angpt2	0.274583	0.472	0.333	2.57317	0.581395	6.9e-11	3.88e-08	Up	A_V_N	LC
Fibroblast	Atp1a2	-0.424366	0.703	0.93	5.35772	16.093	2.85e-06	0.000473884	Down	A_V_N	LC
Fibroblast	Atp1b2	-0.336556	0.354	0.674	1.01626	2.12403	0.000833351	0.0462121	Down	A_V_N	LC
Fibroblast	B4galnt4	0.278205	0.427	0.202	0.930894	0.263566	4.13e-05	0.00443091	Up	A_V_N	LC
Fibroblast	Bcan	-0.25401	0.244	0.488	0.410569	1.31783	2.54e-05	0.00303321	Down	A_V_N	LC
Fibroblast	Bsg	-0.282328	0.634	0.814	12.6016	28.5039	0.000125847	0.0106816	Down	A_V_N	LC
Fibroblast	C1s	0.307257	0.451	0.271	2.94309	0.44186	0.000576745	0.0348646	Up	A_V_N	LC
Fibroblast	Cemip2	0.265775	0.402	0.163	1.10163	0.294574	4.25e-05	0.00448929	Up	A_V_N	LC
Fibroblast	Chsy1	0.304508	0.472	0.279	1.36992	0.410853	3.38e-05	0.00376312	Up	A_V_N	LC
Fibroblast	Col11a2	-0.300635	0.053	0.295	0.0650407	1.00775	2.98e-12	2.13e-09	Down	A_V_N	LC
Fibroblast	Col7a1	0.569685	0.65	0.225	2.84146	0.325581	2.48e-13	2.24e-10	Up	A_V_N	LC
Fibroblast	Coq8b	0.326337	0.581	0.271	1.32114	0.379845	0.000120907	0.0103895	Up	A_V_N	LC
Fibroblast	Cp	0.571795	0.776	0.403	7.04065	1.17829	1.57e-19	6.52e-16	Up	A_V_N	LC
Fibroblast	Ctsb	0.256604	0.927	0.767	16.8089	8.17829	6.79e-05	0.00672196	Up	A_V_N	LC
Fibroblast	Cx3cl1	-0.316899	0.341	0.636	0.772358	1.9845	4.46e-05	0.00463476	Down	A_V_N	LC
Fibroblast	Ddc	-0.259892	0.057	0.248	0.0772358	2.35659	7.48e-18	1.93e-14	Down	A_V_N	LC
Fibroblast	ENSRNOG00000050647	0.318189	0.472	0.202	1.67073	0.426357	1.17e-06	0.000236573	Up	A_V_N	LC
Fibroblast	ENSRNOG00000062337	-0.329911	0.439	0.721	1.24797	3.83721	1.54e-07	4.04e-05	Down	A_V_N	LC
Fibroblast	ENSRNOG00000062419	-0.36676	0.386	0.643	1.0813	4.13178	1.03e-06	0.000212554	Down	A_V_N	LC
Fibroblast	Errfi1	0.352491	0.74	0.566	6.71545	2.24031	3.84e-08	1.19e-05	Up	A_V_N	LC
Fibroblast	Fbln1	0.255272	0.472	0.341	1.42276	0.643411	0.000466372	0.0294778	Up	A_V_N	LC
Fibroblast	Fbn1	0.385232	0.541	0.256	1.92276	0.488372	2.89e-07	6.94e-05	Up	A_V_N	LC
Fibroblast	Fgl2	0.325727	0.394	0.217	5.64228	0.534884	1.35e-21	1.4e-17	Up	A_V_N	LC
Fibroblast	Fhl2	0.351616	0.602	0.318	1.72764	0.620155	5.31e-06	0.000794924	Up	A_V_N	LC
Fibroblast	Gadd45g	0.286769	0.382	0.171	1.79675	0.302326	7.4e-12	4.81e-09	Up	A_V_N	LC
Fibroblast	Gjb6	-0.350505	0.073	0.364	0.109756	0.72093	9.5e-07	0.000199494	Down	A_V_N	LC
Fibroblast	Gpd1	0.325868	0.476	0.178	1.56098	0.248062	1.12e-08	3.82e-06	Up	A_V_N	LC
Fibroblast	Gpnmb	0.295866	0.455	0.209	1.84959	0.44186	5.7e-08	1.72e-05	Up	A_V_N	LC
Fibroblast	Gstt3	-0.260352	0.122	0.372	0.174797	0.852713	2.21e-06	0.000392453	Down	A_V_N	LC
Fibroblast	Hba-a2	-0.305354	0.447	0.597	12.8008	43.969	2.43e-07	6.03e-05	Down	A_V_N	LC
Fibroblast	Hsp90b1	0.347466	0.862	0.69	15.8618	3.86047	6.76e-20	3.51e-16	Up	A_V_N	LC
Fibroblast	Hspa5	0.366789	0.898	0.744	23.3984	4.4186	5.27e-19	1.82e-15	Up	A_V_N	LC
Fibroblast	Htra1	0.375287	0.618	0.372	2.34146	0.713178	2.11e-08	6.84e-06	Up	A_V_N	LC
Fibroblast	Igf2	-0.398515	0.26	0.566	1.89431	4.75969	0.000723223	0.0413171	Down	A_V_N	LC
Fibroblast	Igfbp2	-0.391728	0.411	0.705	1.35366	5.14729	1.37e-06	0.000271828	Down	A_V_N	LC
Fibroblast	Igfbp3	0.291399	0.272	0.085	2.81707	0.170543	4.03e-14	4.66e-11	Up	A_V_N	LC
Fibroblast	Il6st	0.26789	0.703	0.605	7.75203	2.51938	2.04e-12	1.57e-09	Up	A_V_N	LC
Fibroblast	Itih3	-0.330958	0.041	0.31	0.0487805	1.04651	3.41e-13	2.95e-10	Down	A_V_N	LC
Fibroblast	Itm2a	-0.465496	0.35	0.612	4.11789	19.9845	8.22e-15	1.31e-11	Down	A_V_N	LC
Fibroblast	Klhl2	0.279986	0.573	0.372	1.59756	0.627907	0.000429867	0.0277611	Up	A_V_N	LC
Fibroblast	Lamb1	0.276792	0.549	0.419	3.29268	0.875969	4.49e-10	2.17e-07	Up	A_V_N	LC
Fibroblast	Lamc3	-0.30941	0.35	0.589	0.849593	2.55039	1.63e-07	4.23e-05	Down	A_V_N	LC
Fibroblast	Lef1	-0.257182	0.256	0.411	1.51626	3.72093	4.65e-06	0.000706187	Down	A_V_N	LC
Fibroblast	Maob	-0.309805	0.24	0.481	1.13008	2.93023	1.53e-05	0.00199526	Down	A_V_N	LC
Fibroblast	Mbp	-0.286833	0.528	0.775	2.18699	4.86822	0.000215333	0.0164627	Down	A_V_N	LC
Fibroblast	Mt2A	0.320403	0.325	0.07	3.64634	0.155039	0.000767135	0.0432319	Up	A_V_N	LC
Fibroblast	Mt3	-0.297718	0.248	0.535	0.52439	1.79845	1.31e-07	3.48e-05	Down	A_V_N	LC
Fibroblast	NEWGENE-1308171	-0.456118	0.329	0.721	0.772358	3.6124	3.63e-13	3.02e-10	Down	A_V_N	LC
Fibroblast	Npy	0.378772	0.516	0.287	3.69512	0.44186	7.67e-14	8.4e-11	Up	A_V_N	LC
Fibroblast	Osmr	0.269968	0.362	0.14	1.27236	0.224806	1.16e-09	5.03e-07	Up	A_V_N	LC
Fibroblast	Pdgfra	0.328521	0.699	0.543	4.50407	1.92248	6.67e-06	0.000969479	Up	A_V_N	LC
Fibroblast	Pdia4	0.360756	0.557	0.318	3.1626	0.651163	8.44e-14	8.78e-11	Up	A_V_N	LC
Fibroblast	Pdia6	0.326571	0.691	0.527	6.71951	1.82171	1.63e-14	2.26e-11	Up	A_V_N	LC
Fibroblast	Phlda1	0.331688	0.573	0.426	3.5	1.43411	2.05e-06	0.000370746	Up	A_V_N	LC
Fibroblast	Pla1a	0.622711	0.683	0.295	6.69512	0.589147	1.29e-21	1.4e-17	Up	A_V_N	LC
Fibroblast	Pltp	-0.337366	0.362	0.55	8.09756	18.2946	0.000357121	0.0240334	Down	A_V_N	LC
Fibroblast	Pmepa1	0.291079	0.508	0.279	1.79268	0.627907	1.93e-05	0.00242078	Up	A_V_N	LC
Fibroblast	Ppp1r1b	-0.327671	0.11	0.403	0.130081	0.860465	1.84e-06	0.000344035	Down	A_V_N	LC
Fibroblast	Prodh1	-0.295102	0.167	0.419	0.264228	0.837209	8.17e-05	0.0078257	Down	A_V_N	LC
Fibroblast	Ptgs2	0.275804	0.358	0.124	0.96748	0.232558	2.31e-06	0.000397862	Up	A_V_N	LC
Fibroblast	Ptprn	0.351956	0.785	0.512	3.10976	1.32558	0.000247955	0.0183039	Up	A_V_N	LC
Fibroblast	Pxdn	0.259345	0.415	0.209	1.06911	0.356589	0.000301178	0.0212069	Up	A_V_N	LC
Fibroblast	Rictor	0.362549	0.488	0.233	1.71951	0.341085	8.36e-07	0.000179317	Up	A_V_N	LC
Fibroblast	S100b	-0.32395	0.228	0.535	0.418699	1.68992	1.73e-06	0.000333772	Down	A_V_N	LC
Fibroblast	Sbno2	0.496557	0.618	0.178	1.71138	0.317829	1.47e-11	9.02e-09	Up	A_V_N	LC
Fibroblast	Septin4	-0.263389	0.654	0.837	3.51626	7.82171	2.01e-05	0.00247057	Down	A_V_N	LC
Fibroblast	Serpinb9	-0.315665	0.24	0.419	0.987805	3.75194	9.43e-09	3.32e-06	Down	A_V_N	LC
Fibroblast	Serpine1	0.483021	0.378	0.008	2.94715	0.00775194	1.77e-05	0.0022533	Up	A_V_N	LC
Fibroblast	Serpinh1	0.29415	0.801	0.659	18.1098	5.62016	2.18e-15	3.79e-12	Up	A_V_N	LC
Fibroblast	Slc22a17	-0.298968	0.593	0.822	1.4187	3.2093	9.43e-06	0.00128388	Down	A_V_N	LC
Fibroblast	Slc22a6	-0.396644	0.138	0.535	0.434959	1.62016	0.000148026	0.0120714	Down	A_V_N	LC
Fibroblast	Slc22a8	-0.400147	0.191	0.519	0.329268	2.34884	1.25e-13	1.18e-10	Down	A_V_N	LC
Fibroblast	Slc6a1	-0.285158	0.15	0.426	0.211382	0.767442	1.76e-05	0.0022533	Down	A_V_N	LC
Fibroblast	Slc6a17	0.30704	0.691	0.488	2.88211	1.13953	2.84e-05	0.00327846	Up	A_V_N	LC
Fibroblast	Slc6a20	0.301222	0.809	0.76	20.7724	5.2093	2.45e-16	4.94e-13	Up	A_V_N	LC
Fibroblast	Slco1a4	-0.376541	0.37	0.597	6.33333	14.3876	0.000246504	0.0183039	Down	A_V_N	LC
Fibroblast	Socs3	0.413785	0.435	0.078	2.77642	0.178295	4.36e-06	0.000681374	Up	A_V_N	LC
Fibroblast	Specc1	0.267302	0.569	0.38	1.46748	0.635659	0.000796304	0.0446338	Up	A_V_N	LC
Fibroblast	Spock2	-0.296429	0.561	0.752	6.21545	18.2868	3.14e-08	9.9e-06	Down	A_V_N	LC
Fibroblast	Spp1	0.796334	0.736	0.023	3.86992	0.0310078	1.25e-06	0.000249962	Up	A_V_N	LC
Fibroblast	Spred3	0.266527	0.337	0.031	0.569106	0.0387597	1.76e-08	5.91e-06	Up	A_V_N	LC
Fibroblast	Syn1	0.292864	0.492	0.318	2.73171	0.449612	8.06e-11	4.41e-08	Up	A_V_N	LC
Fibroblast	Timp1	0.941888	0.78	0.24	26.2683	0.395349	9.15e-14	9.06e-11	Up	A_V_N	LC
Fibroblast	Tmbim1	0.302945	0.545	0.341	1.72764	0.503876	4.21e-07	9.42e-05	Up	A_V_N	LC
Fibroblast	Ttyh1	-0.27513	0.407	0.643	1.0122	2.73643	5.5e-06	0.000804953	Down	A_V_N	LC
Fibroblast	Uap1	0.452244	0.472	0.209	2.93902	0.341085	0.000623288	0.0370322	Up	A_V_N	LC
IN	Abi3bp	0.331237	0.28	0.034	0.714334	0.0371783	1.85e-07	2.11e-05	Up	A_V_N	LC
IN	Adamts15	-0.264437	0.073	0.263	0.0966973	0.530029	0.000543954	0.0130871	Down	A_V_N	LC
IN	Agrn	-0.260935	0.366	0.599	0.511406	1.06911	5.1e-08	7.06e-06	Down	A_V_N	LC
IN	Agtpbp1	0.270825	0.685	0.481	2.31018	0.897998	4.04e-13	1.72e-10	Up	A_V_N	LC
IN	Aldoc	-0.26747	0.216	0.444	0.269322	0.755958	8.64e-08	1.12e-05	Down	A_V_N	LC
IN	Bcl6	0.259674	0.33	0.105	0.604018	0.135367	1.66e-09	3.83e-07	Up	A_V_N	LC
IN	C1qtnf4	-0.447459	0.119	0.515	0.14062	0.899428	2.95e-21	4.2e-18	Down	A_V_N	LC
IN	Ca11	-0.330537	0.633	0.881	1.23936	2.76692	5.19e-08	7.14e-06	Down	A_V_N	LC
IN	Caskin1	-0.260818	0.308	0.549	0.452162	0.932793	3.42e-10	9.51e-08	Down	A_V_N	LC
IN	Cbarp	-0.278666	0.432	0.669	0.66871	1.42993	5.98e-09	1.15e-06	Down	A_V_N	LC
IN	Cd63	0.477462	0.712	0.267	1.59585	0.354147	1.1e-37	8.87e-34	Up	A_V_N	LC
IN	Cd9	0.275622	0.354	0.097	0.476336	0.102002	5.68e-17	4.17e-14	Up	A_V_N	LC
IN	Coq8b	0.543142	0.746	0.272	2.24923	0.397045	2.73e-28	6.6e-25	Up	A_V_N	LC
IN	Cst3	-0.256738	0.642	0.839	1.20429	2.2836	0.000704558	0.0158873	Down	A_V_N	LC
IN	Cx3cl1	-0.306525	0.367	0.646	0.531495	1.26692	3.62e-06	0.000249808	Down	A_V_N	LC
IN	Dclk1	0.256536	0.84	0.667	3.62138	1.54147	2.32e-06	0.000170908	Up	A_V_N	LC
IN	ENSRNOG00000047931	0.29575	0.768	0.48	1.66769	0.742612	4.18e-08	6.09e-06	Up	A_V_N	LC
IN	ENSRNOG00000050647	0.309618	0.299	0.024	0.479741	0.0247855	2.25e-30	7.77e-27	Up	A_V_N	LC
IN	ENSRNOG00000062337	-0.318107	0.356	0.633	0.504256	1.2326	9.09e-14	4.4e-11	Down	A_V_N	LC
IN	Efnb3	-0.275504	0.07	0.298	0.0847804	0.438036	4.62e-17	3.5e-14	Down	A_V_N	LC
IN	Erc2	0.397072	0.764	0.476	3.96425	1.1001	0.000118711	0.00398191	Up	A_V_N	LC
IN	Fam155a	0.250533	0.718	0.523	2.83316	1.26883	3.1e-08	4.68e-06	Up	A_V_N	LC
IN	Gaa	-0.317705	0.378	0.651	0.554648	1.39943	8.32e-08	1.08e-05	Down	A_V_N	LC
IN	Gabrd	-0.370445	0.139	0.442	0.180116	0.879886	1.64e-13	7.49e-11	Down	A_V_N	LC
IN	Gadd45g	0.404241	0.387	0.052	0.770174	0.0571973	3.3e-33	2e-29	Up	A_V_N	LC
IN	Gpnmb	0.267125	0.273	0.035	0.356146	0.0381316	9.01e-29	2.42e-25	Up	A_V_N	LC
IN	Gprasp1	-0.288957	0.439	0.695	0.780388	1.5796	4.45e-10	1.18e-07	Down	A_V_N	LC
IN	Gprasp2	-0.265371	0.367	0.617	0.568948	1.1001	6.92e-09	1.29e-06	Down	A_V_N	LC
IN	Grina	-0.256266	0.459	0.675	0.693905	1.4142	4.04e-05	0.00171683	Down	A_V_N	LC
IN	Grip1	0.256626	0.856	0.696	5.24583	2.36511	8.73e-07	7.63e-05	Up	A_V_N	LC
IN	Hs2st1	0.303231	0.486	0.231	1.07116	0.321735	3.68e-12	1.39e-09	Up	A_V_N	LC
IN	Hspb1	0.272116	0.258	0.011	0.318693	0.0109628	9.06e-43	1.1e-38	Up	A_V_N	LC
IN	Htra1	0.283123	0.466	0.196	0.803882	0.279314	6.56e-14	3.31e-11	Up	A_V_N	LC
IN	Kcnc1	-0.299557	0.743	0.885	2.13994	5.53575	1.17e-11	4.06e-09	Down	A_V_N	LC
IN	Kcnip2	-0.312137	0.255	0.468	0.399047	1.28503	3.53e-11	1.14e-08	Down	A_V_N	LC
IN	Kifc2	-0.292825	0.625	0.86	1.2254	2.398	5.56e-08	7.56e-06	Down	A_V_N	LC
IN	Ldhb	-0.261209	0.38	0.578	0.600272	1.44233	5.22e-06	0.000330317	Down	A_V_N	LC
IN	Ldlr	0.298119	0.475	0.204	0.909772	0.298856	4.71e-12	1.75e-09	Up	A_V_N	LC
IN	Lin7b	-0.34528	0.112	0.427	0.132789	0.628217	6.64e-15	3.74e-12	Down	A_V_N	LC
IN	Mtmr11	0.296287	0.363	0.096	0.609125	0.115825	5.94e-19	6.85e-16	Up	A_V_N	LC
IN	Nrg3	0.281264	0.859	0.692	5.66837	2.31506	1.47e-06	0.00011752	Up	A_V_N	LC
IN	Nrxn3	0.272948	0.98	0.916	18.2989	6.02288	1.37e-12	5.54e-10	Up	A_V_N	LC
IN	Pcdh15	0.326419	0.627	0.354	2.23459	0.739752	5.84e-10	1.54e-07	Up	A_V_N	LC
IN	Pcdh8	-0.257561	0.18	0.38	0.29588	0.796473	1.97e-07	2.22e-05	Down	A_V_N	LC
IN	Pde6b	0.307399	0.263	0.026	0.574396	0.029552	4.04e-31	1.63e-27	Up	A_V_N	LC
IN	Pitpnm1	-0.293127	0.335	0.599	0.456929	1.04433	1.11e-07	1.39e-05	Down	A_V_N	LC
IN	Plch2	-0.419317	0.294	0.611	0.45046	1.65348	5.52e-12	2.02e-09	Down	A_V_N	LC
IN	Pld3	-0.310689	0.48	0.75	0.895472	1.90896	8.95e-08	1.15e-05	Down	A_V_N	LC
IN	Plppr3	-0.350404	0.129	0.426	0.16922	0.722116	2.9e-12	1.11e-09	Down	A_V_N	LC
IN	Pnma3	-0.264126	0.07	0.295	0.0892067	0.427073	9.89e-15	5.32e-12	Down	A_V_N	LC
IN	Ppargc1a	0.294344	0.621	0.398	2.4777	0.9347	7.92e-09	1.44e-06	Up	A_V_N	LC
IN	Ppp1r12a	0.253505	0.713	0.513	2.31427	1.02383	6.59e-07	6.08e-05	Up	A_V_N	LC
IN	Rnf207	-0.263635	0.149	0.363	0.249574	0.70591	5.02e-07	4.81e-05	Down	A_V_N	LC
IN	Rps6ka3	0.261077	0.504	0.302	1.50528	0.552908	1.64e-06	0.000127369	Up	A_V_N	LC
IN	Sbno2	0.337182	0.459	0.149	0.813075	0.178742	1.15e-19	1.4e-16	Up	A_V_N	LC
IN	Sh3glb2	-0.307561	0.234	0.522	0.302349	0.822688	8.85e-08	1.14e-05	Down	A_V_N	LC
IN	Slc12a5	-0.261205	0.66	0.875	1.54137	2.81935	0.000148883	0.00479818	Down	A_V_N	LC
IN	Slc22a17	-0.276911	0.843	0.969	2.57916	5.50524	3.43e-05	0.00148433	Down	A_V_N	LC
IN	Slc6a1	-0.522589	0.39	0.809	0.583589	2.58294	2.96e-18	2.75e-15	Down	A_V_N	LC
IN	Socs3	0.363546	0.315	0.001	0.488253	0.00142993	5.17e-50	1.25e-45	Up	A_V_N	LC
IN	Spp1	0.596692	0.522	0.007	1.02486	0.00953289	1.95e-09	4.42e-07	Up	A_V_N	LC
IN	Stac2	0.285125	0.399	0.141	0.694927	0.166826	2.89e-13	1.27e-10	Up	A_V_N	LC
IN	Stat3	0.364079	0.534	0.204	1.07525	0.269781	7.51e-22	1.14e-18	Up	A_V_N	LC
IN	Timp1	0.298103	0.274	0.007	0.369425	0.00667302	1.71e-14	8.81e-12	Up	A_V_N	LC
IN	Tjp1	0.268265	0.628	0.404	1.71195	0.675405	3.46e-10	9.52e-08	Up	A_V_N	LC
IN	Tle2	-0.309776	0.18	0.451	0.238338	0.727359	7.87e-14	3.89e-11	Down	A_V_N	LC
IN	Tmem117	0.365423	0.447	0.166	1.19101	0.209724	1.09e-20	1.47e-17	Up	A_V_N	LC
IN	Tmem145	-0.361504	0.299	0.638	0.401771	1.1511	1.02e-06	8.7e-05	Down	A_V_N	LC
IN	Tspyl4	-0.312523	0.201	0.466	0.285666	0.900381	1.03e-11	3.62e-09	Down	A_V_N	LC
IN	Tuba4a	-0.261909	0.212	0.429	0.271365	0.757388	0.00235345	0.0389315	Down	A_V_N	LC
IN	Twf1	0.314139	0.464	0.204	1.0269	0.260725	6.92e-10	1.78e-07	Up	A_V_N	LC
Micro	AABR07028902.1	0.285757	0.586	0.319	1.51832	0.578947	6.52e-06	0.000950412	Up	A_V_N	LC
Micro	Abr	0.25877	0.722	0.49	2.2069	0.947368	0.000615978	0.02933	Up	A_V_N	LC
Micro	Adamts1	0.259187	0.242	0.02	0.436422	0.0230263	3.62e-09	1.71e-06	Up	A_V_N	LC
Micro	Adgre1	-0.300597	0.092	0.326	0.118534	0.509868	1.98e-05	0.00225845	Down	A_V_N	LC
Micro	Adrb2	-0.260443	0.144	0.359	0.232759	0.572368	0.000166949	0.0114518	Down	A_V_N	LC
Micro	Agrn	-0.26432	0.242	0.447	0.320043	0.799342	0.000638229	0.0300225	Down	A_V_N	LC
Micro	Aldoc	-0.267915	0.149	0.329	0.188578	0.657895	3.71e-09	1.71e-06	Down	A_V_N	LC
Micro	Ankrd28	0.306363	0.7	0.513	4.13039	1.04934	0.000119146	0.00900952	Up	A_V_N	LC
Micro	Ankrd55	-0.333478	0.062	0.306	0.0851293	0.513158	5.1e-12	4.03e-09	Down	A_V_N	LC
Micro	Arntl2	0.268086	0.237	0.016	0.459052	0.0197368	1.57e-14	2.05e-11	Up	A_V_N	LC
Micro	Asb2	-0.30545	0.013	0.24	0.0140086	0.315789	1.28e-11	9.44e-09	Down	A_V_N	LC
Micro	Bcl6	0.250535	0.321	0.082	0.568966	0.0986842	0.00015744	0.0111446	Up	A_V_N	LC
Micro	Bin2	-0.403869	0.39	0.73	0.75431	1.87171	0.000245697	0.0151213	Down	A_V_N	LC
Micro	Brinp2	-0.285487	0.264	0.493	0.543103	1.12171	0.00012055	0.00903031	Down	A_V_N	LC
Micro	C1qtnf4	-0.262131	0.057	0.28	0.0678879	0.368421	6.28e-09	2.58e-06	Down	A_V_N	LC
Micro	Ca11	-0.425722	0.397	0.671	0.706897	2.45395	4.12e-14	4.35e-11	Down	A_V_N	LC
Micro	Car2	-0.272454	0.332	0.467	0.742457	1.61842	4.25e-05	0.00408959	Down	A_V_N	LC
Micro	Cblb	0.294729	0.399	0.148	0.836207	0.171053	1.23e-06	0.000266562	Up	A_V_N	LC
Micro	Cd14	0.497651	0.421	0.01	0.814655	0.00986842	9.27e-07	0.000207547	Up	A_V_N	LC
Micro	Cd44	0.47133	0.413	0.026	1.07328	0.0263158	5.97e-18	2.64e-14	Up	A_V_N	LC
Micro	Cd63	0.541839	0.798	0.296	2.24246	0.407895	1.01e-19	5.59e-16	Up	A_V_N	LC
Micro	Cd9	0.326695	0.573	0.243	1.29095	0.384868	5.91e-05	0.00507836	Up	A_V_N	LC
Micro	Clec12a	0.427523	0.469	0.095	0.858836	0.108553	6.61e-16	1.33e-12	Up	A_V_N	LC
Micro	Clec2g	0.311222	0.417	0.141	0.742457	0.174342	1.45e-09	7.73e-07	Up	A_V_N	LC
Micro	Cnp	-0.27802	0.208	0.405	0.306034	0.802632	3.87e-06	0.000639149	Down	A_V_N	LC
Micro	Col11a2	-0.320821	0.147	0.336	0.188578	1.02961	4.31e-17	1.59e-13	Down	A_V_N	LC
Micro	Col5a3	0.362584	0.52	0.211	1.62823	0.338816	1.13e-05	0.00143485	Up	A_V_N	LC
Micro	Coq8b	0.329967	0.583	0.296	1.58082	0.483553	1.29e-06	0.000273779	Up	A_V_N	LC
Micro	Cp	0.413033	0.486	0.141	1.19073	0.220395	4.54e-10	2.72e-07	Up	A_V_N	LC
Micro	Csf2rb	0.454694	0.445	0.062	0.853448	0.0690789	1.67e-16	4.12e-13	Up	A_V_N	LC
Micro	Cst3	-0.600703	0.804	0.997	3.01724	20.6316	0.000316291	0.018297	Down	A_V_N	LC
Micro	Ctsc	0.393574	0.592	0.247	1.36961	0.296053	1.87e-11	1.34e-08	Up	A_V_N	LC
Micro	Cux1	0.392337	0.706	0.359	2.18534	0.598684	1.68e-08	6.22e-06	Up	A_V_N	LC
Micro	Cx3cl1	-0.257724	0.236	0.434	0.321121	0.888158	0.000508564	0.0252075	Down	A_V_N	LC
Micro	Cx3cr1	-0.459521	0.577	0.891	1.2931	3.98684	2.5e-05	0.00266143	Down	A_V_N	LC
Micro	Dab2	0.743641	0.657	0.082	2.7597	0.108553	3.57e-26	3.96e-22	Up	A_V_N	LC
Micro	ENSRNOG00000018752	0.317753	0.256	0.023	0.794181	0.0230263	0.000395584	0.0215345	Up	A_V_N	LC
Micro	ENSRNOG00000050647	0.332883	0.344	0.026	0.53556	0.0296053	1.48e-08	5.54e-06	Up	A_V_N	LC
Micro	ENSRNOG00000062337	-0.302641	0.32	0.576	0.471983	0.967105	3.68e-06	0.000613118	Down	A_V_N	LC
Micro	ENSRNOG00000063638	-0.251171	0.088	0.273	0.09375	0.417763	0.000202119	0.0131324	Down	A_V_N	LC
Micro	ENSRNOG00000065287	-0.299648	0.011	0.247	0.0118534	0.348684	7.84e-16	1.42e-12	Down	A_V_N	LC
Micro	ENSRNOG00000067090	0.270151	0.384	0.158	0.969828	0.223684	4.28e-05	0.00410333	Up	A_V_N	LC
Micro	ENSRNOG00000069480	0.409625	0.658	0.253	1.37716	0.328947	3.98e-08	1.32e-05	Up	A_V_N	LC
Micro	ENSRNOG00000069624	0.335713	0.365	0.099	0.942888	0.151316	1.47e-06	0.000301974	Up	A_V_N	LC
Micro	Eef1a1	0.298363	0.685	0.408	1.46659	0.559211	4.89e-06	0.000747415	Up	A_V_N	LC
Micro	Elmod1	-0.265276	0.358	0.516	0.628233	1.43421	0.000702611	0.0321633	Down	A_V_N	LC
Micro	Emid1	-0.277408	0.171	0.368	0.288793	0.809211	3.61e-08	1.23e-05	Down	A_V_N	LC
Micro	Enpp2	-0.334558	0.216	0.438	0.326509	1.09868	6.05e-09	2.53e-06	Down	A_V_N	LC
Micro	Eprs	0.295212	0.561	0.306	1.47953	0.440789	6.07e-06	0.000902753	Up	A_V_N	LC
Micro	Ermn	-0.250018	0.041	0.224	0.0517241	0.335526	7.89e-09	3.18e-06	Down	A_V_N	LC
Micro	Errfi1	0.28134	0.413	0.184	1.34267	0.273026	5.52e-05	0.00490861	Up	A_V_N	LC
Micro	Evi2a	-0.349525	0.158	0.421	0.188578	0.753289	7.09e-07	0.000165292	Down	A_V_N	LC
Micro	Fcgr2b	0.403185	0.559	0.211	1.43211	0.279605	4.02e-11	2.78e-08	Up	A_V_N	LC
Micro	Fcho1	-0.311846	0.178	0.418	0.267241	0.855263	1.78e-08	6.45e-06	Down	A_V_N	LC
Micro	Fgl2	0.295009	0.275	0.023	0.428879	0.0230263	3.67e-14	4.06e-11	Up	A_V_N	LC
Micro	Fkbp5	0.287423	0.417	0.151	0.755388	0.184211	4.86e-06	0.000747415	Up	A_V_N	LC
Micro	Fmnl2	0.341701	0.747	0.467	3.14224	0.944079	7.24e-08	2.17e-05	Up	A_V_N	LC
Micro	Gadd45g	0.254552	0.256	0.036	0.425647	0.0361842	7.17e-08	2.17e-05	Up	A_V_N	LC
Micro	Gjc2	-0.260532	0.121	0.263	0.16056	0.595395	1.5e-06	0.000305324	Down	A_V_N	LC
Micro	Gpd1	0.361732	0.575	0.296	3.09375	0.884868	0.000171503	0.0117068	Up	A_V_N	LC
Micro	Gpnmb	0.923063	0.802	0.059	3.58297	0.0822368	3.12e-45	6.92e-41	Up	A_V_N	LC
Micro	Hspb1	0.324498	0.297	0.01	0.425647	0.00986842	6.53e-14	6.58e-11	Up	A_V_N	LC
Micro	Htra1	0.429278	0.587	0.204	1.78341	0.365132	4.9e-11	3.29e-08	Up	A_V_N	LC
Micro	Il6st	-0.268159	0.456	0.648	0.882543	1.58882	0.000591517	0.0286776	Down	A_V_N	LC
Micro	Itgam	0.345722	0.686	0.365	1.83297	0.552632	1.06e-09	6.03e-07	Up	A_V_N	LC
Micro	Itgax	0.313125	0.279	0.016	0.439655	0.0164474	9.95e-15	1.47e-11	Up	A_V_N	LC
Micro	Kcnk4	-0.329354	0.133	0.359	0.162716	0.822368	2.14e-13	2.06e-10	Down	A_V_N	LC
Micro	Klf6	0.260535	0.457	0.23	0.97306	0.335526	2.1e-05	0.00232441	Up	A_V_N	LC
Micro	Lgals3	0.344433	0.312	0.013	0.498922	0.0164474	8.35e-16	1.42e-12	Up	A_V_N	LC
Micro	Lin7b	-0.349087	0.065	0.365	0.0711207	0.598684	4.42e-09	1.91e-06	Down	A_V_N	LC
Micro	Lingo1	-0.276713	0.203	0.421	0.288793	0.799342	3.12e-07	7.84e-05	Down	A_V_N	LC
Micro	Ltk	-0.268009	0.052	0.263	0.0603448	0.476974	1.23e-09	6.8e-07	Down	A_V_N	LC
Micro	Ly6h	-0.254938	0.18	0.382	0.231681	0.684211	0.000221199	0.0140427	Down	A_V_N	LC
Micro	Mal	-0.357985	0.24	0.49	0.37931	1.42763	2.81e-07	7.41e-05	Down	A_V_N	LC
Micro	Mapt	-0.382221	0.566	0.819	1.72737	3.96711	4.26e-09	1.89e-06	Down	A_V_N	LC
Micro	Mast3	-0.262809	0.369	0.549	0.673491	1.31579	1.57e-05	0.00186968	Down	A_V_N	LC
Micro	Matk	-0.263644	0.336	0.5	0.481681	1.23355	1.93e-06	0.000368002	Down	A_V_N	LC
Micro	Med12l	-0.288994	0.324	0.539	0.521552	0.986842	5.25e-05	0.00480222	Down	A_V_N	LC
Micro	Msr1	0.551311	0.466	0.023	1.05711	0.0263158	1.03e-24	7.57e-21	Up	A_V_N	LC
Micro	Nav2	0.250659	0.543	0.342	1.9375	0.680921	0.000634492	0.029974	Up	A_V_N	LC
Micro	Npy	0.301017	0.454	0.141	0.737069	0.246711	0.000479506	0.0247068	Up	A_V_N	LC
Micro	Olr1	0.315333	0.296	0.053	0.681034	0.0657895	1.57e-12	1.45e-09	Up	A_V_N	LC
Micro	Otulinl	0.379798	0.642	0.306	1.59806	0.414474	5.12e-10	2.98e-07	Up	A_V_N	LC
Micro	Picalm	0.285448	0.837	0.645	4.19828	1.38487	1.65e-06	0.000326966	Up	A_V_N	LC
Micro	Plekhm3	0.268338	0.456	0.227	1.08297	0.355263	8.7e-06	0.00118189	Up	A_V_N	LC
Micro	Pltp	-0.381103	0.259	0.556	0.346983	1.11513	1.08e-07	3.06e-05	Down	A_V_N	LC
Micro	Prim1	0.272587	0.495	0.25	1.06897	0.394737	0.00034221	0.019491	Up	A_V_N	LC
Micro	Pstpip1	0.576047	0.623	0.122	1.53879	0.197368	5.44e-17	1.72e-13	Up	A_V_N	LC
Micro	Ptgds	-0.47762	0.264	0.579	0.340517	1.73684	2.47e-14	2.88e-11	Down	A_V_N	LC
Micro	Ptgs1	-0.601282	0.091	0.586	0.133621	1.26316	3.31e-10	2.04e-07	Down	A_V_N	LC
Micro	Ptgs2	0.334002	0.363	0.089	0.974138	0.157895	7.97e-08	2.36e-05	Up	A_V_N	LC
Micro	Ptprj	0.261038	0.55	0.296	1.24784	0.496711	0.000103626	0.0079779	Up	A_V_N	LC
Micro	Pwwp2a	0.266229	0.496	0.237	1.0722	0.368421	0.000311523	0.0180683	Up	A_V_N	LC
Micro	Rasgrp3	-0.287265	0.065	0.276	0.0851293	0.430921	2.31e-09	1.11e-06	Down	A_V_N	LC
Micro	Rbpj	0.308929	0.455	0.188	1.02371	0.213816	1.16e-08	4.52e-06	Up	A_V_N	LC
Micro	Rnf149	0.32698	0.525	0.217	1.09375	0.276316	3.36e-07	8.36e-05	Up	A_V_N	LC
Micro	Rpl3	0.286417	0.728	0.457	1.80711	0.740132	1.58e-06	0.000318931	Up	A_V_N	LC
Micro	Rps2	0.281907	0.474	0.194	0.729526	0.226974	1.29e-06	0.000273779	Up	A_V_N	LC
Micro	Sbno2	0.431339	0.543	0.151	1.17349	0.1875	1.18e-10	7.5e-08	Up	A_V_N	LC
Micro	Selplg	-0.760838	0.158	0.78	0.199353	2.30592	9.45e-15	1.47e-11	Down	A_V_N	LC
Micro	Septin4	-0.294988	0.533	0.681	2.13793	4.36184	2e-05	0.00225845	Down	A_V_N	LC
Micro	Septin5	-0.267293	0.228	0.421	0.304957	0.822368	1.65e-06	0.000326966	Down	A_V_N	LC
Micro	Serpine1	0.251587	0.218	0.003	0.391164	0.00328947	2.22e-12	1.97e-09	Up	A_V_N	LC
Micro	Serpinh1	0.273835	0.321	0.072	0.559267	0.0756579	6.11e-08	1.91e-05	Up	A_V_N	LC
Micro	Sh3glb2	-0.291843	0.242	0.48	0.353448	0.855263	1.1e-05	0.00141486	Down	A_V_N	LC
Micro	Siglec5	-0.532337	0.135	0.576	0.178879	1.07237	0.000471321	0.0243986	Down	A_V_N	LC
Micro	Slc12a5	-0.350383	0.278	0.53	0.510776	1.53289	1.6e-07	4.42e-05	Down	A_V_N	LC
Micro	Slc22a17	-0.374554	0.599	0.826	1.32328	3.23684	5.06e-08	1.6e-05	Down	A_V_N	LC
Micro	Slc29a3	-0.336973	0.402	0.661	0.724138	1.65132	0.000123598	0.00920702	Down	A_V_N	LC
Micro	Slc5a3	0.349901	0.387	0.092	0.954741	0.118421	1.46e-06	0.000301974	Up	A_V_N	LC
Micro	Slco2b1	-0.472604	0.447	0.832	0.927802	2.62171	6.15e-05	0.00520824	Down	A_V_N	LC
Micro	Slfn4	0.556431	0.373	0.036	1.94828	0.0559211	0.000286814	0.0170109	Up	A_V_N	LC
Micro	Socs3	0.372899	0.329	0	0.540948	0	1.57e-16	4.12e-13	Up	A_V_N	LC
Micro	Sparc	-0.570793	0.642	0.964	1.5194	6.90789	3.88e-16	8.6e-13	Down	A_V_N	LC
Micro	Spp1	1.28512	0.912	0.003	11.8858	0.00328947	5.09e-12	4.03e-09	Up	A_V_N	LC
Micro	Stat3	0.348517	0.561	0.24	1.22522	0.315789	5.05e-08	1.6e-05	Up	A_V_N	LC
Micro	Tgfb2	0.261379	0.321	0.099	0.692888	0.154605	1.86e-06	0.000365388	Up	A_V_N	LC
Micro	Timp1	0.36004	0.327	0.007	0.485991	0.00657895	1.51e-14	2.05e-11	Up	A_V_N	LC
Micro	Tmbim1	0.362756	0.473	0.151	1.14116	0.180921	1.47e-09	7.73e-07	Up	A_V_N	LC
Micro	Tmem100	0.323482	0.32	0.043	0.695043	0.0657895	2.12e-09	1.05e-06	Up	A_V_N	LC
Micro	Tmem117	0.262363	0.338	0.102	0.720905	0.128289	2.01e-06	0.000380092	Up	A_V_N	LC
Micro	Tnip2	0.257794	0.436	0.171	0.806034	0.240132	7.11e-06	0.00102114	Up	A_V_N	LC
Micro	Tuba1c	0.394789	0.366	0.03	0.665948	0.0361842	1.73e-14	2.12e-11	Up	A_V_N	LC
Micro	Vim	0.469447	0.458	0.059	1.00862	0.101974	4.05e-05	0.00393229	Up	A_V_N	LC
Micro	Vmp1	0.327451	0.759	0.461	2.28772	0.838816	1.89e-06	0.000367618	Up	A_V_N	LC
Micro	Vsir	-0.419333	0.364	0.717	0.549569	1.68092	8.49e-06	0.00116098	Down	A_V_N	LC
OL	AABR07044900.1	-0.289675	0.239	0.454	0.401316	1.00102	5.97e-06	0.000375397	Down	A_V_N	LC
OL	Abca8a	0.26384	0.777	0.612	2.92998	1.24847	2.74e-09	4.06e-07	Up	A_V_N	LC
OL	Abcg1	-0.255391	0.194	0.395	0.268327	0.620654	4.7e-07	4.09e-05	Down	A_V_N	LC
OL	Ablim2	-0.329752	0.328	0.592	0.672932	1.54397	3.44e-11	8.24e-09	Down	A_V_N	LC
OL	Adamts1	0.326456	0.269	0.037	0.460526	0.0490798	6.8e-24	1.14e-20	Up	A_V_N	LC
OL	Add3	0.259955	0.577	0.383	1.50188	0.649284	3.05e-11	7.39e-09	Up	A_V_N	LC
OL	Adgrb3	0.298132	0.74	0.533	3.59352	1.49898	1.82e-08	2.26e-06	Up	A_V_N	LC
OL	Aga	-0.381399	0.134	0.456	0.161184	0.711656	1.75e-12	5.14e-10	Down	A_V_N	LC
OL	Ankrd28	0.380614	0.956	0.74	6.61419	2.09509	3.81e-24	7.45e-21	Up	A_V_N	LC
OL	Arap2	0.414925	0.891	0.61	4.36889	1.37628	1.54e-19	1.51e-16	Up	A_V_N	LC
OL	Aspa	-0.33678	0.344	0.633	0.831767	1.78425	5.93e-06	0.000374395	Down	A_V_N	LC
OL	Azin1	0.421759	0.586	0.233	1.14662	0.305726	1.31e-12	3.98e-10	Up	A_V_N	LC
OL	Bcl6	0.261211	0.233	0.03	0.349624	0.0337423	1.59e-20	1.86e-17	Up	A_V_N	LC
OL	Bicra	0.344224	0.403	0.145	0.786184	0.196319	1.73e-08	2.17e-06	Up	A_V_N	LC
OL	Bin1	-0.329329	0.675	0.904	2.10479	4.74335	1.73e-09	2.66e-07	Down	A_V_N	LC
OL	Btd	0.319621	0.553	0.286	1.07801	0.398773	3.94e-13	1.34e-10	Up	A_V_N	LC
OL	Ca11	-0.384749	0.351	0.617	0.613252	2.03885	2.35e-13	8.47e-11	Down	A_V_N	LC
OL	Cadm1	0.272342	0.535	0.321	1.37688	0.576687	7.59e-09	1.02e-06	Up	A_V_N	LC
OL	Cck	0.27688	0.565	0.31	1.00658	0.45092	1.1e-09	1.84e-07	Up	A_V_N	LC
OL	Ccng1	0.270042	0.346	0.129	0.539474	0.159509	2.91e-10	5.6e-08	Up	A_V_N	LC
OL	Cd63	0.55257	0.721	0.252	1.67105	0.313906	2e-22	2.61e-19	Up	A_V_N	LC
OL	Cd9	0.398392	0.79	0.447	2.06908	0.731084	1.28e-09	2.03e-07	Up	A_V_N	LC
OL	Chn2	-0.257444	0.245	0.462	0.460996	0.903885	5.8e-05	0.00241391	Down	A_V_N	LC
OL	Cmtm5	-0.250825	0.33	0.544	0.50047	1.02249	6.47e-05	0.00265168	Down	A_V_N	LC
OL	Cnp	-0.363863	0.439	0.734	0.883459	2.32106	1.64e-07	1.61e-05	Down	A_V_N	LC
OL	Col16a1	0.509944	0.706	0.307	1.99624	0.420245	2.21e-24	4.72e-21	Up	A_V_N	LC
OL	Col5a3	0.304993	0.299	0.071	0.681391	0.0797546	6.57e-08	7.04e-06	Up	A_V_N	LC
OL	Coq8b	0.253705	0.438	0.243	0.996241	0.370143	9.11e-10	1.56e-07	Up	A_V_N	LC
OL	Cox7a2l2	0.293906	0.356	0.115	0.554981	0.131902	1.53e-08	1.95e-06	Up	A_V_N	LC
OL	Csad	0.264613	0.304	0.106	0.479793	0.130879	1.07e-08	1.42e-06	Up	A_V_N	LC
OL	Ctsb	0.271546	0.685	0.451	1.42011	0.712679	2e-06	0.000141044	Up	A_V_N	LC
OL	Ctsl	0.488826	0.762	0.344	1.93233	0.498978	2.11e-15	1.07e-12	Up	A_V_N	LC
OL	Cx3cl1	-0.258088	0.194	0.403	0.256579	0.730061	1.25e-07	1.25e-05	Down	A_V_N	LC
OL	Daam2	-0.266925	0.115	0.324	0.157425	0.502045	2.19e-09	3.28e-07	Down	A_V_N	LC
OL	Dgka	0.270205	0.707	0.469	1.73261	0.908998	3.8e-05	0.00171156	Up	A_V_N	LC
OL	ENSRNOG00000003984	0.352192	0.272	0.041	0.591635	0.0480573	2.55e-26	5.99e-23	Up	A_V_N	LC
OL	ENSRNOG00000025589	-0.297356	0.248	0.478	0.397086	1.11452	3.67e-11	8.61e-09	Down	A_V_N	LC
OL	ENSRNOG00000047931	0.417331	0.844	0.502	2.18844	0.754601	2.51e-12	7.11e-10	Up	A_V_N	LC
OL	ENSRNOG00000050647	0.284618	0.241	0.012	0.328947	0.0122699	9.98e-23	1.38e-19	Up	A_V_N	LC
OL	ENSRNOG00000062337	-0.324632	0.191	0.452	0.240132	0.730061	1.86e-13	7.16e-11	Down	A_V_N	LC
OL	ENSRNOG00000066282	-0.288388	0.35	0.578	0.632519	1.38037	4.26e-07	3.78e-05	Down	A_V_N	LC
OL	ENSRNOG00000067882	-0.313353	0.334	0.575	0.518797	1.20859	0.000142918	0.00500596	Down	A_V_N	LC
OL	ENSRNOG00000069024	0.262613	0.318	0.116	0.511748	0.140082	1.93e-11	4.92e-09	Up	A_V_N	LC
OL	Eef1a1	0.370949	0.657	0.328	1.24671	0.460123	3.17e-10	6.04e-08	Up	A_V_N	LC
OL	Elovl1	-0.342793	0.383	0.664	0.566729	1.50204	1.92e-09	2.91e-07	Down	A_V_N	LC
OL	Enpp2	-0.438705	0.465	0.823	0.980263	2.96012	1.28e-06	9.66e-05	Down	A_V_N	LC
OL	Erbin	0.354407	0.805	0.54	2.9657	1.06646	2.16e-16	1.37e-13	Up	A_V_N	LC
OL	Ermn	-0.337173	0.162	0.436	0.210526	0.715746	7.92e-13	2.58e-10	Down	A_V_N	LC
OL	Evi2a	-0.374012	0.194	0.516	0.253759	0.867076	3.36e-08	4.02e-06	Down	A_V_N	LC
OL	Evi5l	-0.295365	0.265	0.515	0.447368	0.969325	5.12e-08	5.75e-06	Down	A_V_N	LC
OL	Faim2	-0.27279	0.216	0.446	0.287124	0.694274	1.34e-06	0.000100085	Down	A_V_N	LC
OL	Fam219b	0.40751	0.476	0.147	0.786654	0.169734	2.94e-17	2.23e-14	Up	A_V_N	LC
OL	Fcho1	-0.348407	0.222	0.513	0.324718	1.00204	2.31e-10	4.55e-08	Down	A_V_N	LC
OL	Fgl2	0.26744	0.203	0.008	0.294643	0.0102249	3.05e-30	1.43e-26	Up	A_V_N	LC
OL	Fkbp5	0.35858	0.378	0.096	0.643797	0.115542	1.81e-16	1.21e-13	Up	A_V_N	LC
OL	Fmnl2	0.293041	0.736	0.511	2.6485	1.15849	1.06e-13	4.27e-11	Up	A_V_N	LC
OL	Gadd45a	0.311237	0.289	0.05	0.43844	0.0623722	6.27e-24	1.13e-20	Up	A_V_N	LC
OL	Galnt16	0.305126	0.345	0.124	0.62406	0.167689	0.00205192	0.0404476	Up	A_V_N	LC
OL	Gatm	0.363688	0.662	0.374	1.80122	0.584867	1.8e-12	5.21e-10	Up	A_V_N	LC
OL	Gjc2	-0.361918	0.392	0.703	0.714286	1.7863	2.72e-05	0.00130388	Down	A_V_N	LC
OL	Gjc3	-0.444925	0.173	0.527	0.288534	1.13701	2.68e-14	1.23e-11	Down	A_V_N	LC
OL	Glul	0.371599	0.864	0.585	3.5437	1.31595	7.01e-10	1.25e-07	Up	A_V_N	LC
OL	Gng8	-0.290664	0.051	0.275	0.0596805	0.366053	8.78e-12	2.4e-09	Down	A_V_N	LC
OL	Gpd1	0.388043	0.922	0.662	7.4953	2.72597	1.19e-11	3.18e-09	Up	A_V_N	LC
OL	Grm3	-0.250027	0.495	0.689	1.31814	2.3865	1.64e-06	0.000119241	Down	A_V_N	LC
OL	Gstt3	-0.25004	0.061	0.253	0.0742481	0.360941	6.52e-13	2.15e-10	Down	A_V_N	LC
OL	H3f3a	0.291572	0.522	0.261	0.825188	0.320041	1.63e-09	2.53e-07	Up	A_V_N	LC
OL	Hacl1	0.312713	0.396	0.171	0.75	0.224949	1.99e-07	1.89e-05	Up	A_V_N	LC
OL	Hdac11	-0.282334	0.161	0.395	0.203477	0.570552	8.04e-10	1.4e-07	Down	A_V_N	LC
OL	Hip1r	-0.265475	0.163	0.381	0.200658	0.558282	5.08e-10	9.39e-08	Down	A_V_N	LC
OL	Hspa5	0.283053	0.668	0.425	1.68045	0.770961	2.84e-06	0.0001939	Up	A_V_N	LC
OL	Hspb1	0.26376	0.217	0.011	0.266917	0.0112474	1.5e-27	3.91e-24	Up	A_V_N	LC
OL	Htra1	0.648959	0.737	0.191	1.84445	0.254601	1.56e-07	1.54e-05	Up	A_V_N	LC
OL	Il1rap	0.274744	0.608	0.381	1.45442	0.647239	4.09e-09	5.89e-07	Up	A_V_N	LC
OL	Isg20	0.286192	0.275	0.062	0.442669	0.0725971	1.32e-15	7.06e-13	Up	A_V_N	LC
OL	Kcnk4	-0.250425	0.11	0.288	0.140508	0.564417	5.05e-14	2.19e-11	Down	A_V_N	LC
OL	Kirrel3	-0.257683	0.235	0.439	0.528665	1.02965	4.29e-07	3.78e-05	Down	A_V_N	LC
OL	Klhl2	0.269439	0.576	0.351	1.33553	0.567485	1.12e-09	1.86e-07	Up	A_V_N	LC
OL	Lamb2	0.293528	0.269	0.048	0.389098	0.0521472	3.2e-17	2.35e-14	Up	A_V_N	LC
OL	Lgi3	-0.323829	0.476	0.758	1.14427	2.40491	1.88e-07	1.8e-05	Down	A_V_N	LC
OL	Lin7b	-0.310963	0.055	0.304	0.0643797	0.480573	2.97e-05	0.00140065	Down	A_V_N	LC
OL	Macf1	0.294944	0.887	0.721	5.1593	1.99796	1.51e-10	3.13e-08	Up	A_V_N	LC
OL	Man1a1	0.306745	0.385	0.19	1.48355	0.342536	1.18e-18	1.06e-15	Up	A_V_N	LC
OL	Map7	-0.260639	0.759	0.933	2.50799	4.78119	3.95e-05	0.00176821	Down	A_V_N	LC
OL	Mapt	-0.424324	0.684	0.945	2.12594	6.42229	7.93e-14	3.38e-11	Down	A_V_N	LC
OL	Mat2a	0.34363	0.534	0.263	1.08271	0.361963	6.63e-10	1.19e-07	Up	A_V_N	LC
OL	Matk	-0.28448	0.171	0.36	0.25	0.848671	2.42e-14	1.14e-11	Down	A_V_N	LC
OL	Mdga1	0.318808	0.337	0.101	0.641447	0.138037	9.6e-16	5.49e-13	Up	A_V_N	LC
OL	Mdm2	0.286759	0.44	0.206	0.782895	0.251534	6.67e-11	1.49e-08	Up	A_V_N	LC
OL	Mtss1	-0.259163	0.109	0.308	0.160244	0.474438	3.68e-08	4.34e-06	Down	A_V_N	LC
OL	Nfkbia	0.269861	0.258	0.048	0.341635	0.0531697	1.03e-12	3.23e-10	Up	A_V_N	LC
OL	Nipal4	-0.273586	0.05	0.258	0.0629699	0.375256	1.71e-13	6.69e-11	Down	A_V_N	LC
OL	Omg	-0.298776	0.166	0.419	0.203477	0.610429	1.68e-08	2.14e-06	Down	A_V_N	LC
OL	Opalin	-0.420364	0.364	0.697	0.856673	2.43661	3.03e-08	3.71e-06	Down	A_V_N	LC
OL	Paqr6	-0.27682	0.08	0.284	0.101974	0.441718	6.34e-09	8.91e-07	Down	A_V_N	LC
OL	Pdk4	0.323441	0.288	0.066	0.568609	0.0817996	0.000106682	0.00403039	Up	A_V_N	LC
OL	Pex11a	0.280951	0.322	0.107	0.530545	0.139059	6.21e-10	1.13e-07	Up	A_V_N	LC
OL	Phldb1	-0.368656	0.57	0.847	1.16447	3.17894	6.92e-11	1.53e-08	Down	A_V_N	LC
OL	Picalm	0.437645	0.896	0.603	4.35197	1.22495	2.36e-29	7.93e-26	Up	A_V_N	LC
OL	Pim3	0.342024	0.632	0.336	1.27209	0.478528	9.95e-14	4.17e-11	Up	A_V_N	LC
OL	Plekhg3	-0.379	0.736	0.95	2.38675	6.82822	1.35e-12	4.01e-10	Down	A_V_N	LC
OL	Pnpla7	0.512151	0.488	0.103	1.0437	0.116564	1.8e-18	1.56e-15	Up	A_V_N	LC
OL	Prex2	0.79487	0.687	0.14	3.48543	0.198364	1.8e-51	2.11e-47	Up	A_V_N	LC
OL	Psmb2	0.297449	0.377	0.156	0.658365	0.196319	6.87e-09	9.44e-07	Up	A_V_N	LC
OL	Ptgds	-0.53802	0.417	0.855	0.716635	3.01022	9.22e-05	0.00352849	Down	A_V_N	LC
OL	Ptgs2	0.272121	0.247	0.058	0.656485	0.0777096	4.35e-05	0.00190387	Up	A_V_N	LC
OL	Ptn	-0.411587	0.367	0.699	0.599624	1.85174	9.83e-13	3.12e-10	Down	A_V_N	LC
OL	Rnh1	0.299509	0.364	0.132	0.62265	0.165644	4.82e-11	1.11e-08	Up	A_V_N	LC
OL	Sat1	0.706122	0.871	0.392	5.71898	0.700409	2.81e-23	4.12e-20	Up	A_V_N	LC
OL	Sbno2	0.400883	0.432	0.103	0.713346	0.123722	2.11e-29	7.93e-26	Up	A_V_N	LC
OL	Scube1	0.301798	0.346	0.126	0.68562	0.196319	1.4e-15	7.28e-13	Up	A_V_N	LC
OL	Sema5b	0.279419	0.327	0.129	0.681391	0.217791	1.77e-10	3.57e-08	Up	A_V_N	LC
OL	Septin7	-0.327613	0.547	0.807	1.19079	2.62679	1.33e-10	2.78e-08	Down	A_V_N	LC
OL	Septin8	-0.280448	0.161	0.378	0.236372	0.634969	2.95e-11	7.21e-09	Down	A_V_N	LC
OL	Serinc5	-0.258158	0.453	0.673	0.993421	1.78528	0.00130069	0.0290435	Down	A_V_N	LC
OL	Sgk1	0.448987	0.829	0.437	2.53102	0.826176	1.96e-10	3.93e-08	Up	A_V_N	LC
OL	Shisa4	-0.302029	0.391	0.638	0.630169	1.42434	3.39e-08	4.03e-06	Down	A_V_N	LC
OL	Slain1	-0.279733	0.34	0.582	0.604793	1.20757	2.28e-07	2.16e-05	Down	A_V_N	LC
OL	Slc12a5	-0.263417	0.226	0.406	0.426222	1.11963	4.22e-11	9.81e-09	Down	A_V_N	LC
OL	Slc20a2	0.254781	0.442	0.239	0.765508	0.305726	4.15e-09	5.94e-07	Up	A_V_N	LC
OL	Slc22a17	-0.314676	0.547	0.787	1.14615	2.67382	6.81e-09	9.44e-07	Down	A_V_N	LC
OL	Slc25a17	0.412665	0.68	0.337	1.54699	0.494888	1.8e-09	2.76e-07	Up	A_V_N	LC
OL	Slc3a2	0.30513	0.469	0.211	0.743891	0.260736	8.62e-13	2.77e-10	Up	A_V_N	LC
OL	Slc6a9	-0.32466	0.258	0.524	0.356203	0.9591	4.44e-10	8.33e-08	Down	A_V_N	LC
OL	Smim14	0.276482	0.422	0.21	0.804041	0.285276	2.91e-11	7.18e-09	Up	A_V_N	LC
OL	Socs3	0.432635	0.34	0.002	0.538534	0.00204499	3.63e-58	8.51e-54	Up	A_V_N	LC
OL	Sphk1	0.298518	0.251	0.016	0.342105	0.0163599	2e-28	5.86e-25	Up	A_V_N	LC
OL	Spp1	0.582027	0.46	0.005	0.832707	0.00511247	5.22e-11	1.18e-08	Up	A_V_N	LC
OL	Sppl2b	0.366981	0.582	0.256	0.968515	0.337423	1.3e-13	5.16e-11	Up	A_V_N	LC
OL	St3gal4	0.29851	0.572	0.347	1.29041	0.511247	7.42e-07	6.07e-05	Up	A_V_N	LC
OL	Stard9	-0.28626	0.114	0.332	0.158835	0.522495	2.12e-12	6.06e-10	Down	A_V_N	LC
OL	Stat3	0.469866	0.517	0.136	1.03102	0.196319	1.53e-30	8.97e-27	Up	A_V_N	LC
OL	Synj2	0.444658	0.728	0.363	2.0968	0.630879	1.72e-20	1.87e-17	Up	A_V_N	LC
OL	Timp1	0.277908	0.235	0.01	0.298402	0.0112474	2.48e-23	3.89e-20	Up	A_V_N	LC
OL	Tmem117	0.32147	0.484	0.225	1.05075	0.321063	2.35e-17	1.84e-14	Up	A_V_N	LC
OL	Trim2	-0.302563	0.656	0.868	2.06532	4.26483	7.68e-11	1.67e-08	Down	A_V_N	LC
OL	Trim59	-0.264428	0.083	0.286	0.108553	0.411043	2.4e-13	8.52e-11	Down	A_V_N	LC
OL	Tspan2	-0.267374	0.592	0.776	1.71992	3.63804	5.75e-06	0.00036585	Down	A_V_N	LC
OL	Tspoap1	-0.253301	0.163	0.339	0.259868	0.738241	1.24e-12	3.84e-10	Down	A_V_N	LC
OL	Ttyh2	-0.310302	0.178	0.431	0.240132	0.700409	2.58e-06	0.000177742	Down	A_V_N	LC
OL	Ubl7	0.407325	0.483	0.193	1.16729	0.279141	0.000193727	0.00633348	Up	A_V_N	LC
OL	Wdfy1	0.337304	0.452	0.206	0.948308	0.265849	4.44e-20	4.53e-17	Up	A_V_N	LC
OL	Ybx3	0.348875	0.526	0.252	1.1156	0.348671	4.66e-12	1.29e-09	Up	A_V_N	LC
OPC	Adamts1	0.388783	0.266	0.014	0.613839	0.0186047	3.84e-17	1.97e-13	Up	A_V_N	LC
OPC	Ankrd28	0.397978	0.931	0.684	5.85714	1.8	8.38e-09	6.87e-06	Up	A_V_N	LC
OPC	Azin1	0.347993	0.415	0.126	0.671875	0.15814	6.82e-07	0.000349128	Up	A_V_N	LC
OPC	B4galt6	0.287435	0.417	0.219	0.881696	0.306977	2.42e-06	0.00103101	Up	A_V_N	LC
OPC	Btd	0.262457	0.431	0.223	0.745536	0.293023	0.000146116	0.0251766	Up	A_V_N	LC
OPC	Ca11	-0.364982	0.328	0.605	0.504464	1.67907	1.97e-07	0.000109003	Down	A_V_N	LC
OPC	Camk2a	-0.264519	0.205	0.353	0.421875	1.3907	0.000157933	0.0260984	Down	A_V_N	LC
OPC	Cck	0.274994	0.536	0.307	0.982143	0.455814	8.98e-05	0.0173666	Up	A_V_N	LC
OPC	Cd44	0.518048	0.375	0	0.707589	0	3.06e-20	6.27e-16	Up	A_V_N	LC
OPC	Cd63	0.51003	0.732	0.302	1.64509	0.367442	2.22e-14	7.6e-11	Up	A_V_N	LC
OPC	Chat	0.378377	0.308	0.047	0.533482	0.0511628	3.08e-09	2.63e-06	Up	A_V_N	LC
OPC	Col16a1	0.602138	0.819	0.409	3.72321	0.572093	2.1e-12	4.78e-09	Up	A_V_N	LC
OPC	Coq8b	0.363656	0.551	0.293	1.29911	0.362791	7.09e-10	7.65e-07	Up	A_V_N	LC
OPC	Ctsl	0.320828	0.567	0.316	1.07366	0.432558	9.98e-06	0.00329955	Up	A_V_N	LC
OPC	ENSRNOG00000047931	0.408233	0.761	0.428	1.64062	0.539535	6.92e-08	4.43e-05	Up	A_V_N	LC
OPC	ENSRNOG00000050647	0.304075	0.243	0.009	0.334821	0.00930233	1.53e-08	1.17e-05	Up	A_V_N	LC
OPC	ENSRNOG00000062337	-0.35164	0.188	0.47	0.229911	0.725581	7.19e-06	0.00253541	Down	A_V_N	LC
OPC	ENSRNOG00000066981	-0.268103	0.121	0.307	0.127232	0.418605	0.000264659	0.0376606	Down	A_V_N	LC
OPC	ENSRNOG00000068619	-0.259422	0.096	0.251	0.109375	0.381395	0.000173711	0.0277941	Down	A_V_N	LC
OPC	Edil3	0.258642	0.692	0.479	2.17857	1.14419	0.00014744	0.0251766	Up	A_V_N	LC
OPC	Eef1a1	0.401546	0.587	0.242	1.02902	0.306977	2.19e-08	1.55e-05	Up	A_V_N	LC
OPC	Emid1	-0.407962	0.426	0.735	1.03571	2.91628	2.41e-06	0.00103101	Down	A_V_N	LC
OPC	Epn2	-0.376361	0.433	0.744	0.823661	1.96744	3.9e-06	0.00148359	Down	A_V_N	LC
OPC	Erbin	0.251918	0.489	0.316	1.45312	0.567442	0.000106572	0.019498	Up	A_V_N	LC
OPC	Etv4	-0.281949	0.121	0.34	0.200893	0.562791	0.000294503	0.0396627	Down	A_V_N	LC
OPC	Evi5l	-0.310688	0.35	0.609	0.566964	1.31163	7.8e-05	0.0159911	Down	A_V_N	LC
OPC	Fam219b	0.314437	0.386	0.144	0.584821	0.172093	4.51e-05	0.0102583	Up	A_V_N	LC
OPC	Fcho1	-0.28417	0.132	0.34	0.167411	0.609302	0.000308301	0.0407574	Down	A_V_N	LC
OPC	Fgl2	0.261677	0.179	0.005	0.330357	0.00465116	1.65e-10	2.61e-07	Up	A_V_N	LC
OPC	Gabrd	-0.251072	0.033	0.237	0.0357143	0.293023	7.3e-06	0.00253541	Down	A_V_N	LC
OPC	Gadd45g	0.352965	0.292	0.037	0.479911	0.0418605	7.26e-11	1.24e-07	Up	A_V_N	LC
OPC	Gfap	0.467828	0.373	0.037	0.794643	0.0372093	5.69e-18	3.89e-14	Up	A_V_N	LC
OPC	Glul	0.439234	0.598	0.256	1.45759	0.372093	1.06e-09	1.02e-06	Up	A_V_N	LC
OPC	Gpatch4	0.251156	0.299	0.121	0.537946	0.172093	0.000212128	0.0324381	Up	A_V_N	LC
OPC	Gpd1	0.417335	0.525	0.237	2.54688	0.781395	0.000105629	0.019498	Up	A_V_N	LC
OPC	Gpnmb	0.628475	0.681	0.209	2.61607	0.344186	0.000123404	0.0219885	Up	A_V_N	LC
OPC	Grin1	-0.260491	0.353	0.507	0.859375	2.04651	0.000354114	0.0458374	Down	A_V_N	LC
OPC	H19	0.508648	0.317	0	0.785714	0	1.63e-19	1.67e-15	Up	A_V_N	LC
OPC	Hif1a	0.29335	0.373	0.163	0.732143	0.204651	1.43e-06	0.000699413	Up	A_V_N	LC
OPC	Hsp90b1	0.275181	0.801	0.591	2.30804	1.15814	0.00036764	0.045999	Up	A_V_N	LC
OPC	Hspa5	0.404331	0.801	0.493	2.73438	0.906977	2.21e-05	0.00596452	Up	A_V_N	LC
OPC	Hspb1	0.404104	0.315	0.005	0.426339	0.00465116	3.8e-14	1.11e-10	Up	A_V_N	LC
OPC	Htra1	0.520059	0.759	0.33	2.14509	0.516279	1.09e-09	1.02e-06	Up	A_V_N	LC
OPC	Il1rap	0.269086	0.565	0.34	1.31696	0.590698	1.06e-05	0.00343169	Up	A_V_N	LC
OPC	Kcnk4	-0.256267	0.069	0.26	0.0915179	0.455814	0.000108148	0.0196111	Down	A_V_N	LC
OPC	Lin7b	-0.297436	0.033	0.26	0.0334821	0.44186	1.86e-07	0.000105911	Down	A_V_N	LC
OPC	Lrp4	0.548314	0.71	0.307	2.42411	0.423256	2.85e-10	3.29e-07	Up	A_V_N	LC
OPC	Mal	-0.288418	0.185	0.391	0.232143	0.776744	2.12e-05	0.00579871	Down	A_V_N	LC
OPC	Mgp	0.502428	0.371	0.056	1.28125	0.0604651	6.69e-05	0.0139605	Up	A_V_N	LC
OPC	Mtss1	-0.277173	0.098	0.312	0.136161	0.44186	0.000368153	0.045999	Down	A_V_N	LC
OPC	Npy	0.263312	0.286	0.084	0.401786	0.0837209	1.73e-05	0.00508417	Up	A_V_N	LC
OPC	Nsmf	-0.33154	0.308	0.572	0.430804	1.15349	2.47e-05	0.00641567	Down	A_V_N	LC
OPC	Osmr	0.276642	0.205	0.009	0.274554	0.0139535	1.54e-08	1.17e-05	Up	A_V_N	LC
OPC	Plce1	0.312164	0.388	0.177	0.930804	0.251163	6e-06	0.00215857	Up	A_V_N	LC
OPC	Prnp	0.269459	0.846	0.674	3.80357	1.53023	0.000174976	0.0277941	Up	A_V_N	LC
OPC	Ptgds	-0.34073	0.188	0.456	0.227679	0.855814	9.3e-08	5.77e-05	Down	A_V_N	LC
OPC	Ptgs2	0.305453	0.241	0.033	0.53125	0.0418605	2.61e-09	2.32e-06	Up	A_V_N	LC
OPC	Ptprt	-0.354839	0.324	0.609	0.618304	1.52093	0.000234376	0.0345511	Down	A_V_N	LC
OPC	Rlbp1	-0.403325	0.304	0.614	0.647321	1.8093	2.76e-06	0.00115483	Down	A_V_N	LC
OPC	Rps2	0.251299	0.362	0.177	0.493304	0.186047	0.000171283	0.0276359	Up	A_V_N	LC
OPC	Sat1	0.414648	0.714	0.447	3.37946	0.730233	6.6e-12	1.23e-08	Up	A_V_N	LC
OPC	Sbno2	0.392326	0.413	0.107	0.714286	0.116279	2.41e-10	3.08e-07	Up	A_V_N	LC
OPC	Scg2	0.40721	0.391	0.107	0.984375	0.148837	1.79e-10	2.62e-07	Up	A_V_N	LC
OPC	Sema3e	0.363806	0.366	0.116	0.84375	0.144186	2.89e-10	3.29e-07	Up	A_V_N	LC
OPC	Septin5	-0.316259	0.217	0.409	0.28125	1.04651	2.4e-07	0.000129629	Down	A_V_N	LC
OPC	Serpinh1	0.271515	0.263	0.06	0.359375	0.0651163	8.18e-05	0.0165869	Up	A_V_N	LC
OPC	Sgk1	0.275398	0.48	0.265	1.09598	0.437209	0.000251726	0.0363248	Up	A_V_N	LC
OPC	Slc12a5	-0.319573	0.163	0.386	0.25	0.976744	4.92e-05	0.0110815	Down	A_V_N	LC
OPC	Slc22a17	-0.289174	0.734	0.912	1.6942	3.95814	0.000363622	0.0459937	Down	A_V_N	LC
OPC	Slc39a1	0.261055	0.259	0.06	0.350446	0.0651163	8.25e-06	0.00281624	Up	A_V_N	LC
OPC	Socs3	0.375249	0.292	0.009	0.444196	0.00930233	2.84e-12	5.82e-09	Up	A_V_N	LC
OPC	Sorbs1	0.273324	0.589	0.391	1.76562	0.744186	1.13e-05	0.00363209	Up	A_V_N	LC
OPC	Spp1	0.636953	0.489	0	0.924107	0	1.6e-08	1.17e-05	Up	A_V_N	LC
OPC	Sppl2b	0.359811	0.6	0.298	1.1317	0.386047	1.62e-07	9.5e-05	Up	A_V_N	LC
OPC	Spred3	0.252479	0.27	0.07	0.359375	0.0837209	8.59e-05	0.0170841	Up	A_V_N	LC
OPC	Spry1	0.30716	0.277	0.056	0.433036	0.0604651	6.68e-08	4.42e-05	Up	A_V_N	LC
OPC	Stat3	0.462198	0.5	0.135	0.982143	0.186047	1.19e-12	3.04e-09	Up	A_V_N	LC
OPC	Tf	0.259699	0.77	0.535	3.74107	1.92093	1.97e-05	0.00545092	Up	A_V_N	LC
OPC	Timp1	0.31946	0.259	0.019	0.337054	0.0186047	7.69e-10	7.88e-07	Up	A_V_N	LC
OPC	Tmbim1	0.342532	0.386	0.112	0.607143	0.153488	9.3e-07	0.000464847	Up	A_V_N	LC
OPC	Tmem100	0.396941	0.518	0.237	1.27902	0.316279	2.13e-10	2.91e-07	Up	A_V_N	LC
OPC	Usp54	0.278363	0.732	0.512	2.52455	1.15814	0.000150478	0.025483	Up	A_V_N	LC
OPC	Vegfa	-0.344559	0.487	0.726	0.917411	2.57674	2.32e-05	0.00608663	Down	A_V_N	LC
OPC	Vim	0.463088	0.404	0.051	0.698661	0.0511628	6.97e-15	2.85e-11	Up	A_V_N	LC
Astro	Adam11	-0.336642	0.3	0.516	0.413379	1.00633	7.78e-12	1.82e-07	Down	L_V_N	LC
Astro	Aifm3	-0.270968	0.447	0.591	0.723842	1.32173	7.98e-09	3.32e-05	Down	L_V_N	LC
Astro	Ctss	0.329426	0.698	0.345	1.57519	0.486287	4.61e-08	0.000119488	Up	L_V_N	LC
Astro	Mt-nd3	0.26624	0.369	0.137	0.875357	0.166667	1.76e-07	0.000273302	Up	L_V_N	LC
Astro	Pcdh9	0.258121	0.843	0.601	5.33391	1.94304	1.96e-05	0.0138447	Up	L_V_N	LC
Astro	Prodh1	-0.281541	0.649	0.808	1.41509	2.36709	1.47e-07	0.000244959	Down	L_V_N	LC
Astro	Slc38a3	-0.310392	0.637	0.8	1.42081	2.63502	8.78e-07	0.00107823	Down	L_V_N	LC
EX	Arhgap33	-0.250814	0.266	0.472	0.346191	0.752379	4.22e-10	6.68e-07	Down	L_V_N	LC
EX	Dpp10	0.250259	0.917	0.764	9.17911	3.8325	1.39e-07	6.36e-05	Up	L_V_N	LC
EX	Inf2	-0.329102	0.29	0.52	0.438455	1.25737	8.7e-12	2.92e-08	Down	L_V_N	LC
EX	Kcnip2	-0.372527	0.428	0.671	0.912182	2.51615	3.44e-10	5.78e-07	Down	L_V_N	LC
EX	Kctd17	-0.25847	0.518	0.7	0.853707	1.6054	5.75e-06	0.000848952	Down	L_V_N	LC
EX	Pde1a	0.278996	0.545	0.306	1.86023	0.665861	1.65e-11	4.43e-08	Up	L_V_N	LC
Endo	AC120594.1	-0.257398	0.655	0.844	1.76039	3.76454	3.59e-12	5.33e-09	Down	L_V_N	LC
Endo	Adgrb3	0.263872	0.532	0.314	1.46272	0.505243	1.49e-10	1.27e-07	Up	L_V_N	LC
Endo	Angptl4	-0.435487	0.545	0.886	1.2988	4.32221	1.26e-05	0.00072966	Down	L_V_N	LC
Endo	Atp1b1	0.271233	0.91	0.75	3.94365	2.06292	2.75e-07	3.44e-05	Up	L_V_N	LC
Endo	Cavin2	-0.263123	0.777	0.948	3.35629	6.54623	4.69e-07	5.4e-05	Down	L_V_N	LC
Endo	Celf2	0.322745	0.698	0.468	2.73819	0.960915	0.00039984	0.0103888	Up	L_V_N	LC
Endo	Csmd1	0.290319	0.581	0.368	1.97837	0.582459	4.36e-14	1.72e-10	Up	L_V_N	LC
Endo	Ddit4	-0.322089	0.546	0.831	1.14343	2.96378	2e-12	4.27e-09	Down	L_V_N	LC
Endo	Dlg2	0.257608	0.654	0.453	2.20034	0.814109	1.31e-11	1.49e-08	Up	L_V_N	LC
Endo	Dpp10	0.291511	0.644	0.415	2.25384	0.757865	2.53e-14	1.2e-10	Up	L_V_N	LC
Endo	ENSRNOG00000031222	0.253733	0.411	0.168	0.841776	0.232602	0.000257944	0.00757516	Up	L_V_N	LC
Endo	ENSRNOG00000062337	-0.26155	0.671	0.882	1.66022	3.5348	5.16e-07	5.81e-05	Down	L_V_N	LC
Endo	ENSRNOG00000062419	0.253843	0.707	0.48	2.65566	1.12011	2.41e-07	3.1e-05	Up	L_V_N	LC
Endo	ENSRNOG00000069588	0.262029	0.965	0.889	9.99203	4.62822	1.12e-08	3.36e-06	Up	L_V_N	LC
Endo	Fxyd5	-0.291578	0.602	0.858	1.47467	3.1449	5.62e-07	6.24e-05	Down	L_V_N	LC
Endo	Gpm6b	0.255759	0.622	0.41	1.69778	0.745472	2.52e-10	1.66e-07	Up	L_V_N	LC
Endo	Gria2	0.30348	0.847	0.638	4.12351	1.83127	2.68e-07	3.37e-05	Up	L_V_N	LC
Endo	Gria3	0.250438	0.535	0.335	1.42629	0.550048	2.57e-09	9.67e-07	Up	L_V_N	LC
Endo	Hspb1	-0.253551	0.624	0.846	1.53045	3.03718	2.11e-10	1.48e-07	Down	L_V_N	LC
Endo	Kcnip4	0.34409	0.649	0.385	2.48606	0.70448	1.24e-17	2.88e-13	Up	L_V_N	LC
Endo	Mt-atp8	0.482805	0.771	0.341	2.39328	0.49857	1.67e-05	0.000921088	Up	L_V_N	LC
Endo	Nav3	0.262783	0.49	0.28	1.38418	0.395615	2.29e-12	4.27e-09	Up	L_V_N	LC
Endo	Ndufa1	-0.264744	0.6	0.847	1.34889	2.67874	1.22e-09	5.72e-07	Down	L_V_N	LC
Endo	Ndufa7	-0.261337	0.739	0.917	2.24189	4.52526	3.22e-10	1.96e-07	Down	L_V_N	LC
Endo	Nrcam	0.296429	0.64	0.376	1.78828	0.676835	3.27e-12	5.17e-09	Up	L_V_N	LC
Endo	Nrg3	0.329087	0.618	0.337	2.02789	0.575786	2.43e-17	2.88e-13	Up	L_V_N	LC
Endo	Nrxn1	0.307611	0.615	0.356	1.85259	0.623451	2.09e-13	7.1e-10	Up	L_V_N	LC
Endo	Nrxn3	0.313123	0.686	0.446	2.31588	0.823642	1.2e-11	1.43e-08	Up	L_V_N	LC
Endo	Pcdh9	0.369937	0.682	0.4	2.69152	0.668255	4.65e-16	2.76e-12	Up	L_V_N	LC
Endo	Ptprd	0.347927	0.808	0.585	4.05179	1.2612	2.41e-16	1.9e-12	Up	L_V_N	LC
Endo	Rps5	-0.251439	0.803	0.953	2.98349	5.84747	7.33e-10	3.7e-07	Down	L_V_N	LC
Endo	Selenom	-0.265376	0.517	0.757	0.998862	2.21163	1.4e-08	3.91e-06	Down	L_V_N	LC
Endo	Syt1	0.282571	0.533	0.28	1.33238	0.452812	3.68e-13	1.07e-09	Up	L_V_N	LC
Endo	Vps25	-0.250647	0.862	0.983	3.94138	8.00572	2.97e-10	1.86e-07	Down	L_V_N	LC
Fibroblast	Adcy9	0.273668	0.578	0.302	1.36585	0.550388	4.49e-05	0.0233521	Up	L_V_N	LC
Fibroblast	Ank3	0.280825	0.711	0.465	2.91986	1.04651	4.77e-06	0.00550543	Up	L_V_N	LC
Fibroblast	Arpp21	0.295977	0.707	0.504	3.03833	1.12403	0.000114207	0.038358	Up	L_V_N	LC
Fibroblast	Cacna1d	0.313068	0.53	0.271	1.5122	0.503876	9.27e-05	0.0350045	Up	L_V_N	LC
Fibroblast	Cadm1	0.292239	0.575	0.333	1.50871	0.596899	0.000124628	0.0398638	Up	L_V_N	LC
Fibroblast	Csmd1	0.29635	0.739	0.488	3.5993	1.13178	2.83e-05	0.0167703	Up	L_V_N	LC
Fibroblast	Dlg2	0.278391	0.794	0.62	4.58188	1.75194	9.37e-06	0.00811118	Up	L_V_N	LC
Fibroblast	Dpp10	0.286518	0.725	0.558	4.72822	1.25581	1.96e-09	2.03e-05	Up	L_V_N	LC
Fibroblast	Elavl4	0.292507	0.352	0.101	0.749129	0.170543	9.84e-05	0.0358779	Up	L_V_N	LC
Fibroblast	Epha5	0.265536	0.453	0.24	1.07666	0.310078	5.51e-06	0.0059993	Up	L_V_N	LC
Fibroblast	Fam155a	0.327051	0.575	0.287	1.93728	0.472868	2.69e-06	0.00428137	Up	L_V_N	LC
Fibroblast	Fut9	0.257791	0.589	0.372	1.60627	0.581395	2.89e-06	0.00428137	Up	L_V_N	LC
Fibroblast	Gria3	0.326183	0.714	0.465	3.03136	0.992248	1.1e-05	0.00918254	Up	L_V_N	LC
Fibroblast	Grm5	0.271432	0.512	0.318	1.78049	0.55814	1.88e-05	0.0132408	Up	L_V_N	LC
Fibroblast	Grm7	0.257515	0.568	0.403	2.07317	0.705426	9.17e-05	0.0350045	Up	L_V_N	LC
Fibroblast	Il1rapl1	0.259167	0.592	0.364	2.01394	0.635659	8.34e-08	0.000346463	Up	L_V_N	LC
Fibroblast	Kcnc2	0.254266	0.338	0.124	0.95122	0.178295	4.99e-07	0.00148108	Up	L_V_N	LC
Fibroblast	Kcnip4	0.33422	0.746	0.535	5.04181	1.36434	6.17e-07	0.00160294	Up	L_V_N	LC
Fibroblast	Kcnma1	0.253057	0.551	0.326	1.73171	0.620155	4.14e-05	0.0226096	Up	L_V_N	LC
Fibroblast	Kctd16	0.369287	0.505	0.24	1.77003	0.387597	4.61e-06	0.00550543	Up	L_V_N	LC
Fibroblast	Mt-atp8	0.308864	0.533	0.295	1.67247	0.511628	2.57e-06	0.00428137	Up	L_V_N	LC
Fibroblast	Mt-nd3	0.297941	0.69	0.558	5.71429	2.24031	1.45e-08	7.52e-05	Up	L_V_N	LC
Fibroblast	Nav3	0.316701	0.707	0.481	3.55401	0.992248	2.58e-07	0.000891667	Up	L_V_N	LC
Fibroblast	Nfasc	0.278289	0.603	0.318	1.38328	0.550388	2.43e-05	0.0153267	Up	L_V_N	LC
Fibroblast	Nrcam	0.343761	0.826	0.574	4.23345	1.6124	6.12e-06	0.0059993	Up	L_V_N	LC
Fibroblast	Nrg3	0.314763	0.728	0.519	3.83275	1.13178	1.4e-06	0.00323927	Up	L_V_N	LC
Fibroblast	Nrxn3	0.290643	0.812	0.574	4.7561	1.95349	4.99e-05	0.0242742	Up	L_V_N	LC
Fibroblast	Opcml	0.283111	0.693	0.434	2.44251	0.806202	3.11e-06	0.00430852	Up	L_V_N	LC
Fibroblast	Pcdh9	0.298084	0.836	0.643	5.27178	2.06977	2.1e-05	0.0137809	Up	L_V_N	LC
Fibroblast	Ptprd	0.285473	0.875	0.729	7.83624	3.10853	5.36e-05	0.0247294	Up	L_V_N	LC
Fibroblast	Ralyl	0.262798	0.547	0.38	2.19512	0.612403	6.35e-06	0.0059993	Up	L_V_N	LC
Fibroblast	Rims1	0.27952	0.578	0.326	1.66551	0.55814	0.000166061	0.0474817	Up	L_V_N	LC
Fibroblast	Slc25a36	0.295038	0.547	0.295	1.25087	0.403101	8.19e-05	0.0333603	Up	L_V_N	LC
Fibroblast	Syt1	0.36396	0.742	0.419	3.57143	1.13953	1.78e-06	0.00370106	Up	L_V_N	LC
IN	Grina	-0.290188	0.442	0.675	0.642902	1.4142	2.35e-09	2.16e-06	Down	L_V_N	LC
IN	Nrg3	0.271816	0.864	0.692	5.95988	2.31506	9.05e-10	1.02e-06	Up	L_V_N	LC
IN	Pcsk1n	-0.28773	0.352	0.589	0.474122	1.1163	4.67e-13	1.16e-08	Down	L_V_N	LC
IN	Slc22a17	-0.251938	0.881	0.969	2.8227	5.50524	8.07e-09	5.29e-06	Down	L_V_N	LC
Micro	Alox5	-0.257499	0.114	0.303	0.162506	0.453947	4.79e-07	0.000186397	Down	L_V_N	LC
Micro	C1qa	-0.395091	0.605	0.852	1.28215	2.66118	2.25e-13	1.05e-09	Down	L_V_N	LC
Micro	C1qb	-0.375708	0.417	0.668	0.67122	1.51974	4.6e-08	2.5e-05	Down	L_V_N	LC
Micro	C1qc	-0.392189	0.357	0.635	0.548752	1.33553	5.2e-09	4.67e-06	Down	L_V_N	LC
Micro	Calr	-0.266149	0.705	0.812	1.48752	2.39474	2.63e-08	1.71e-05	Down	L_V_N	LC
Micro	Ccr5	-0.253466	0.544	0.691	1.46868	2.10855	1.18e-05	0.00193845	Down	L_V_N	LC
Micro	Cfh	-0.275858	0.63	0.776	1.65473	2.43421	2.77e-05	0.00351731	Down	L_V_N	LC
Micro	Csf1r	-0.318756	0.871	0.977	4.0796	7.17434	3.75e-07	0.000156405	Down	L_V_N	LC
Micro	Ctsb	-0.254211	0.789	0.911	2.18747	3.04276	0.00055173	0.0277082	Down	L_V_N	LC
Micro	Ctss	-0.364839	0.958	0.997	6.6472	18.1875	2.01e-16	1.57e-12	Down	L_V_N	LC
Micro	Cux1	0.278962	0.648	0.359	1.87471	0.598684	2.93e-11	5.71e-08	Up	L_V_N	LC
Micro	Cx3cr1	-0.375962	0.707	0.891	1.98304	3.98684	2.39e-12	6.19e-09	Down	L_V_N	LC
Micro	ENSRNOG00000062337	-0.28744	0.363	0.576	0.512482	0.967105	1.98e-05	0.00281373	Down	L_V_N	LC
Micro	Gpr34	-0.353887	0.434	0.655	0.7626	1.61184	2.26e-09	2.4e-06	Down	L_V_N	LC
Micro	Hexb	-0.277065	0.873	0.97	3.27414	5.15789	3.07e-08	1.8e-05	Down	L_V_N	LC
Micro	Laptm5	-0.43713	0.41	0.711	0.673575	1.77632	2.17e-09	2.4e-06	Down	L_V_N	LC
Micro	Ltc4s	-0.303642	0.358	0.586	0.576072	1.02961	4.75e-06	0.00100035	Down	L_V_N	LC
Micro	Mpeg1	-0.334022	0.64	0.819	1.5431	2.80592	1.06e-06	0.000352236	Down	L_V_N	LC
Micro	P2ry12	-0.346955	0.582	0.836	1.6731	2.69408	6.27e-09	5.23e-06	Down	L_V_N	LC
Micro	P2ry13	-0.331645	0.252	0.477	0.364107	0.901316	1.8e-15	1.05e-11	Down	L_V_N	LC
Micro	Ptgs1	-0.350097	0.347	0.586	0.634008	1.26316	3.14e-10	4.32e-07	Down	L_V_N	LC
Micro	RT1-DMa	-0.325492	0.225	0.47	0.292511	0.713816	1.7e-10	2.65e-07	Down	L_V_N	LC
Micro	Selplg	-0.424567	0.517	0.78	0.953368	2.30592	1.09e-10	1.82e-07	Down	L_V_N	LC
Micro	Siglec5	-0.278188	0.389	0.576	0.66651	1.07237	0.000234181	0.0159544	Down	L_V_N	LC
Micro	Slco2b1	-0.275719	0.68	0.832	1.83797	2.62171	4.92e-06	0.00102621	Down	L_V_N	LC
Micro	Slfn4	0.262922	0.179	0.036	1.39096	0.0559211	0.00103427	0.0396212	Up	L_V_N	LC
Micro	Sparc	-0.391954	0.817	0.964	2.98681	6.90789	1.75e-12	5.11e-09	Down	L_V_N	LC
Micro	Tmem119	-0.443263	0.482	0.806	0.978333	2.26316	7.23e-12	1.54e-08	Down	L_V_N	LC
Micro	Tmem176a	-0.335207	0.505	0.724	0.904381	1.73026	6.27e-08	3.25e-05	Down	L_V_N	LC
Micro	Tmem176b	-0.313906	0.741	0.908	2.01178	3.25987	1.27e-12	4.25e-09	Down	L_V_N	LC
Micro	Vsir	-0.308551	0.512	0.717	0.992463	1.68092	4.32e-06	0.000934765	Down	L_V_N	LC
Micro	Wapl	0.252841	0.632	0.362	1.76967	0.601974	6.19e-10	8.03e-07	Up	L_V_N	LC
OL	Apoe	0.316478	0.889	0.612	2.95798	1.1135	0.000136515	0.0140901	Up	L_V_N	LC
OL	Cst3	0.254554	0.956	0.768	4.3073	1.8272	4.31e-05	0.00706278	Up	L_V_N	LC
OL	ENSRNOG00000065367	-0.365353	0.001	0.254	0.000848896	0.406953	1.27e-72	3.02e-68	Down	L_V_N	LC
OL	Elovl1	-0.255676	0.484	0.664	0.813243	1.50204	2.63e-06	0.00152243	Down	L_V_N	LC
OL	Fam155a	0.258713	0.5	0.297	1.99109	0.628834	9.89e-09	4.06e-05	Up	L_V_N	LC
OL	Kcnip4	0.251699	0.702	0.505	4.83319	1.80777	1.88e-06	0.00127277	Up	L_V_N	LC
OL	Mal	-0.273726	0.68	0.821	1.80348	3.82004	3.94e-07	0.000407338	Down	L_V_N	LC
OL	Ptgds	-0.289639	0.705	0.855	1.4843	3.01022	4.64e-08	0.000108765	Down	L_V_N	LC
OL	Sgk1	-0.25306	0.277	0.437	0.460526	0.826176	7.28e-06	0.00278697	Down	L_V_N	LC
OL	Sparcl1	0.264775	0.705	0.404	1.69949	0.881391	0.000781565	0.044493	Up	L_V_N	LC
OPC	Adgrg1	-0.322284	0.277	0.526	0.386064	0.813953	4.09e-05	0.0408048	Down	L_V_N	LC
OPC	Asic1	-0.306542	0.29	0.498	0.384181	0.874419	1.12e-05	0.0216791	Down	L_V_N	LC
OPC	C1ql1	-0.339223	0.469	0.712	0.979284	1.88837	3.9e-05	0.0407619	Down	L_V_N	LC
OPC	Hapln3	-0.306369	0.245	0.447	0.333333	0.809302	3.74e-05	0.0407619	Down	L_V_N	LC
OPC	Mmp15	-0.352593	0.186	0.433	0.250471	0.804651	7.08e-08	0.00148152	Down	L_V_N	LC
OPC	Nav3	0.277086	0.655	0.409	2.86817	1.05116	5.31e-06	0.0185386	Up	L_V_N	LC
OPC	Oxr1	0.268641	0.614	0.386	2.12053	0.697674	7.01e-07	0.00586254	Up	L_V_N	LC
OPC	Pbrm1	0.263933	0.45	0.205	0.881356	0.283721	4.54e-05	0.0413555	Up	L_V_N	LC
OPC	Pdgfra	-0.357922	0.518	0.707	1.2806	2.93953	8.4e-07	0.00586254	Down	L_V_N	LC
OPC	Rapgef5	0.278581	0.508	0.279	1.43879	0.427907	4.5e-06	0.0185386	Up	L_V_N	LC
OPC	Sparc	0.345635	0.544	0.2	0.881356	0.255814	1.45e-05	0.0233576	Up	L_V_N	LC
OPC	Sulf2	-0.311464	0.674	0.851	1.63842	3.06512	1.04e-05	0.0216791	Down	L_V_N	LC
Astro	C1qa	0.26824	0.304	0.09	0.408465	0.100211	5.99e-08	0.000104926	Up	C_V_N	LC
Astro	Cck	0.278939	0.579	0.351	1.00197	0.473629	6.47e-06	0.00525824	Up	C_V_N	LC
Astro	Ctss	0.467931	0.71	0.345	1.80709	0.486287	4.65e-09	1.32e-05	Up	C_V_N	LC
Astro	Cyp7b1	-0.256551	0.312	0.537	0.569882	1.09388	3.43e-05	0.0200209	Down	C_V_N	LC
Astro	Disp3	-0.267723	0.089	0.268	0.133858	0.658228	5.12e-16	5.83e-12	Down	C_V_N	LC
Astro	ENSRNOG00000062337	-0.303487	0.313	0.581	0.461614	1.12975	6.09e-07	0.000659564	Down	C_V_N	LC
Astro	Gtsf1	0.275051	0.317	0.09	0.426181	0.119198	3.24e-08	6.71e-05	Up	C_V_N	LC
Astro	Lcat	-0.304805	0.097	0.27	0.133858	1.17405	8.02e-08	0.000130347	Down	C_V_N	LC
Astro	Ntsr2	-0.25424	0.473	0.667	0.840551	1.96624	2.35e-07	0.000280939	Down	C_V_N	LC
EX	Ctss	0.382543	0.663	0.366	1.43395	0.50078	2.56e-08	1.86e-05	Up	C_V_N	LC
EX	Itm2c	-0.267163	0.643	0.859	1.35754	3.19777	4.12e-07	0.000160044	Down	C_V_N	LC
EX	Kcnip2	-0.35204	0.384	0.671	0.831863	2.51615	3.97e-07	0.000156572	Down	C_V_N	LC
EX	Ltk	-0.27266	0.272	0.538	0.415499	1.04892	3.7e-06	0.000925462	Down	C_V_N	LC
EX	Npy	0.37551	0.445	0.143	0.75253	0.17257	0.000156342	0.0148531	Up	C_V_N	LC
EX	Plekhg3	0.265077	0.379	0.198	0.920504	0.376502	3.22e-09	3.75e-06	Up	C_V_N	LC
Endo	Acer2	-0.278576	0.692	0.917	2.8	6.90753	6.7e-06	0.00104567	Down	C_V_N	LC
Endo	Adipor2	-0.25207	0.676	0.918	2.18168	4.63108	2.63e-08	1.17e-05	Down	C_V_N	LC
Endo	Angptl4	-0.425932	0.519	0.886	1.14504	4.32221	1.23e-14	3.15e-11	Down	C_V_N	LC
Endo	Arl4a	-0.257182	0.649	0.891	1.94504	4.3041	5.63e-09	3.1e-06	Down	C_V_N	LC
Endo	Atp1b1	0.256179	0.872	0.75	3.18168	2.06292	1.85e-05	0.00229647	Up	C_V_N	LC
Endo	B3gnt2	-0.273455	0.548	0.831	1.1771	2.82841	4.46e-11	4.91e-08	Down	C_V_N	LC
Endo	Cavin2	-0.266317	0.747	0.948	2.78626	6.54623	1.19e-15	3.93e-12	Down	C_V_N	LC
Endo	Cck	0.272387	0.652	0.43	1.32366	0.624404	4.49e-08	1.7e-05	Up	C_V_N	LC
Endo	Chgb	0.278649	0.571	0.338	1.10382	0.518589	6.97e-09	3.74e-06	Up	C_V_N	LC
Endo	Ctss	0.376382	0.777	0.509	2.19847	0.937083	5.44e-08	2.03e-05	Up	C_V_N	LC
Endo	Ddit4	-0.401077	0.434	0.831	0.760305	2.96378	1.81e-18	2.09e-14	Down	C_V_N	LC
Endo	ENSRNOG00000062337	-0.265018	0.615	0.882	1.45649	3.5348	3.72e-09	2.2e-06	Down	C_V_N	LC
Endo	ENSRNOG00000069588	0.325269	0.971	0.889	8.42901	4.62822	1.72e-09	1.2e-06	Up	C_V_N	LC
Endo	Hba-a2	-0.44622	0.51	0.812	35.5802	106.817	6.12e-11	5.89e-08	Down	C_V_N	LC
Endo	Hbb-b1	-0.454938	0.417	0.73	19.3695	67.9514	1.62e-13	3.73e-10	Down	C_V_N	LC
Endo	Hbb-bs	-0.256477	0.145	0.359	0.815267	2.47474	6.25e-10	4.98e-07	Down	C_V_N	LC
Endo	Lrg1	0.258043	0.391	0.169	0.871756	0.258341	3.73e-15	1.08e-11	Up	C_V_N	LC
Endo	Ndufa1	-0.259598	0.562	0.847	1.19847	2.67874	5.85e-11	5.88e-08	Down	C_V_N	LC
Endo	Nfkbia	-0.375693	0.667	0.942	1.84275	5.60629	6.33e-16	2.44e-12	Down	C_V_N	LC
Endo	Npy	0.297036	0.56	0.293	1.11145	0.475691	7.09e-06	0.00108476	Up	C_V_N	LC
Endo	Rpl34	-0.286567	0.554	0.858	1.2916	3.07912	3.45e-13	7.24e-10	Down	C_V_N	LC
Endo	Rps15a	-0.251678	0.435	0.72	0.70229	1.88465	9.46e-13	1.82e-09	Down	C_V_N	LC
Endo	Rps27	-0.307564	0.431	0.776	0.784733	2.14013	6.54e-12	9.45e-09	Down	C_V_N	LC
Endo	Rps28	-0.268177	0.58	0.841	1.3313	3.15253	2.16e-09	1.43e-06	Down	C_V_N	LC
Endo	Rps29	-0.305552	0.795	0.971	2.84122	8.14776	2.97e-18	2.24e-14	Down	C_V_N	LC
Endo	Slc16a1	-0.347766	0.431	0.786	0.874809	2.87989	3.64e-19	8.4e-15	Down	C_V_N	LC
Endo	Sox18	0.260953	0.545	0.334	1.12824	0.469018	5.37e-07	0.000129192	Up	C_V_N	LC
Fibroblast	Acer2	-0.317218	0.188	0.357	0.5625	5.44186	1.44e-10	4.1e-07	Down	C_V_N	LC
Fibroblast	Aqp1	0.783815	0.575	0.047	3.95	0.0775194	1.13e-06	0.000609108	Up	C_V_N	LC
Fibroblast	Atp1b1	0.252776	0.938	0.822	5.25625	4.25581	3.39e-05	0.0086503	Up	C_V_N	LC
Fibroblast	Ccn3	0.281998	0.312	0.07	0.66875	0.100775	1.09e-05	0.00361195	Up	C_V_N	LC
Fibroblast	Crabp2	0.299601	0.294	0.062	0.68125	0.0775194	1.05e-06	0.000583049	Up	C_V_N	LC
Fibroblast	Dkk3	0.30836	0.606	0.419	1.53125	0.697674	2.15e-06	0.00104292	Up	C_V_N	LC
Fibroblast	Epas1	-0.278467	0.294	0.481	0.81875	4.79845	1.4e-07	0.000115915	Down	C_V_N	LC
Fibroblast	Gsn	0.286304	0.662	0.519	2.525	1.71318	5.9e-05	0.0133499	Up	C_V_N	LC
Fibroblast	Hbb-b1	-0.356934	0.319	0.473	1.1125	28.1163	5.99e-20	5.97e-16	Down	C_V_N	LC
Fibroblast	Lmo7	-0.257315	0.219	0.496	0.425	2.09302	0.000178811	0.033906	Down	C_V_N	LC
Fibroblast	Lsr	-0.259617	0.225	0.434	0.40625	2.93023	3.01e-08	3e-05	Down	C_V_N	LC
Fibroblast	Nfkbia	-0.314447	0.231	0.473	0.475	4.13178	1.77e-09	3.18e-06	Down	C_V_N	LC
Fibroblast	Npy	0.611676	0.681	0.287	2.5875	0.44186	9.04e-12	3.6e-08	Up	C_V_N	LC
Fibroblast	Prom1	-0.272456	0.25	0.395	0.7125	5.13953	4.81e-09	6.38e-06	Down	C_V_N	LC
Fibroblast	Ptgs2	0.279083	0.338	0.124	0.78125	0.232558	0.000263105	0.0443935	Up	C_V_N	LC
Fibroblast	Ptprb	-0.250014	0.381	0.465	1.59375	8.48837	4.76e-06	0.00193287	Down	C_V_N	LC
Fibroblast	Qdpr	0.329891	0.5	0.341	1.1625	0.612403	7.39e-06	0.0025813	Up	C_V_N	LC
Fibroblast	S100a6	0.498732	0.656	0.31	2.71875	1.41085	5.81e-06	0.00214249	Up	C_V_N	LC
Fibroblast	Slc22a8	-0.308172	0.238	0.519	0.3125	2.34884	7.11e-06	0.00252954	Down	C_V_N	LC
Fibroblast	Slc6a13	-0.409691	0.062	0.457	0.075	1.05426	7.4e-05	0.0158343	Down	C_V_N	LC
Fibroblast	Slc6a20	0.314417	0.881	0.76	12.4688	5.2093	1.49e-09	2.97e-06	Up	C_V_N	LC
Fibroblast	Slc6a6	-0.294468	0.369	0.543	1.2375	6.54264	1.08e-08	1.26e-05	Down	C_V_N	LC
Fibroblast	Slco1c1	-0.306931	0.375	0.442	1.63125	14.3953	1.2e-13	5.96e-10	Down	C_V_N	LC
Fibroblast	Spock2	-0.259353	0.613	0.752	2.3875	18.2868	2.36e-16	1.56e-12	Down	C_V_N	LC
Fibroblast	Sptbn1	-0.25266	0.531	0.744	1.46875	5.97674	4.72e-05	0.0113279	Down	C_V_N	LC
Fibroblast	Stmn3	0.271292	0.581	0.403	1.09375	0.697674	0.000269641	0.0450408	Up	C_V_N	LC
IN	Ctss	0.40353	0.683	0.353	1.47979	0.476644	0.000298582	0.0432996	Up	C_V_N	LC
IN	Serpini1	-0.293331	0.442	0.667	0.855788	2.2836	7.54e-18	9.28e-14	Down	C_V_N	LC
IN	Slc32a1	-0.260145	0.592	0.814	1.39621	2.87035	3.67e-07	0.000210268	Down	C_V_N	LC
IN	Slc6a1	-0.308021	0.549	0.809	1.11652	2.58294	4.85e-14	2.99e-10	Down	C_V_N	LC
IN	Syp	-0.252901	0.628	0.836	1.24027	2.60057	1.05e-12	3.22e-09	Down	C_V_N	LC
Micro	Ankrd55	-0.284738	0.081	0.306	0.104427	0.513158	2.05e-10	4.53e-07	Down	C_V_N	LC
Micro	C1qb	-0.281109	0.407	0.668	0.635641	1.51974	6.44e-05	0.0374047	Down	C_V_N	LC
Micro	Ccr5	-0.385429	0.355	0.691	0.687855	2.10855	2.07e-11	6.2e-08	Down	C_V_N	LC
Micro	Csf1r	-0.257703	0.829	0.977	3.15778	7.17434	2.94e-07	0.000360535	Down	C_V_N	LC
Micro	Ctsl	-0.280396	0.42	0.688	0.645857	1.48026	1.02e-05	0.00834469	Down	C_V_N	LC
Micro	Cx3cr1	-0.394889	0.583	0.891	1.28944	3.98684	2.25e-11	6.2e-08	Down	C_V_N	LC
Micro	ENSRNOG00000062337	-0.355052	0.234	0.576	0.307605	0.967105	1.37e-08	2.33e-05	Down	C_V_N	LC
Micro	Eef2k	-0.30386	0.241	0.503	0.381385	1.05921	1.96e-05	0.0149442	Down	C_V_N	LC
Micro	Gpd1	-0.279772	0.111	0.296	0.144154	0.884868	1.42e-11	5.24e-08	Down	C_V_N	LC
Micro	Gpr34	-0.402187	0.306	0.655	0.46538	1.61184	4.11e-12	2.27e-08	Down	C_V_N	LC
Micro	Hexb	-0.304737	0.748	0.97	2.14188	5.15789	5.48e-09	1.01e-05	Down	C_V_N	LC
Micro	Ifngr1	-0.263391	0.474	0.743	0.863791	1.79934	4.37e-05	0.0267762	Down	C_V_N	LC
Micro	Il17ra	-0.282594	0.341	0.635	0.548241	1.17105	7.04e-05	0.0387893	Down	C_V_N	LC
Micro	Lamp2	-0.327145	0.471	0.789	0.872872	2.02632	6.3e-06	0.00631703	Down	C_V_N	LC
Micro	Laptm5	-0.403381	0.355	0.711	0.519864	1.77632	1.05e-09	2.1e-06	Down	C_V_N	LC
Micro	Mpeg1	-0.339978	0.529	0.819	1.06356	2.80592	1.76e-07	0.00024233	Down	C_V_N	LC
Micro	P2ry12	-0.460007	0.395	0.836	0.791146	2.69408	1.1e-13	1.21e-09	Down	C_V_N	LC
Micro	P2ry13	-0.361684	0.169	0.477	0.217934	0.901316	9.12e-12	4.02e-08	Down	C_V_N	LC
Micro	RT1-DMa	-0.293788	0.194	0.47	0.241771	0.713816	7.22e-06	0.00688675	Down	C_V_N	LC
Micro	Selplg	-0.364326	0.456	0.78	0.830874	2.30592	2.06e-07	0.000267211	Down	C_V_N	LC
Micro	Slco2b1	-0.29975	0.546	0.832	1.25199	2.62171	2.19e-05	0.0161356	Down	C_V_N	LC
Micro	Sparc	-0.41508	0.697	0.964	1.87514	6.90789	4.08e-17	9e-13	Down	C_V_N	LC
Micro	Tmem119	-0.442183	0.389	0.806	0.692395	2.26316	2.21e-12	1.62e-08	Down	C_V_N	LC
Micro	Tmem176a	-0.298814	0.444	0.724	0.734393	1.73026	2.4e-06	0.00278049	Down	C_V_N	LC
Micro	Tmem176b	-0.262538	0.671	0.908	1.60953	3.25987	1.97e-05	0.0149442	Down	C_V_N	LC
Micro	Vsir	-0.348998	0.375	0.717	0.637911	1.68092	3.03e-08	4.77e-05	Down	C_V_N	LC
OL	Cldn11	-0.387162	0.665	0.935	1.58881	5.87832	1.62e-23	1.26e-19	Down	C_V_N	LC
OL	Cnp	-0.25195	0.507	0.734	0.96394	2.32106	1.85e-08	1.97e-05	Down	C_V_N	LC
OL	Ctss	0.377198	0.58	0.32	1.16039	0.432515	3.54e-05	0.00986814	Up	C_V_N	LC
OL	Cyp51	-0.302389	0.294	0.578	0.461787	1.2955	9.92e-09	1.11e-05	Down	C_V_N	LC
OL	ENSRNOG00000062337	-0.291566	0.188	0.452	0.243811	0.730061	4.02e-11	7.23e-08	Down	C_V_N	LC
OL	Elovl1	-0.264652	0.398	0.664	0.625942	1.50204	9.56e-08	8.6e-05	Down	C_V_N	LC
OL	Enpp2	-0.250222	0.58	0.823	1.38159	2.96012	2.48e-07	0.000181004	Down	C_V_N	LC
OL	Evi2a	-0.292282	0.235	0.516	0.302476	0.867076	6.46e-13	2.16e-09	Down	C_V_N	LC
OL	Gpd1	-0.609929	0.203	0.662	0.307858	2.72597	3.18e-15	1.24e-11	Down	C_V_N	LC
OL	Mal	-0.384862	0.52	0.821	1.00269	3.82004	5.79e-24	6.77e-20	Down	C_V_N	LC
OL	Mobp	-0.308457	0.655	0.901	1.73897	4.81697	2.89e-12	7.5e-09	Down	C_V_N	LC
OL	Qdpr	0.395597	0.762	0.529	2.88159	1.02556	1.19e-19	5.57e-16	Up	C_V_N	LC
OL	Sgk1	-0.324775	0.168	0.437	0.230893	0.826176	0.000116229	0.0254042	Down	C_V_N	LC
OL	Ugt8	-0.388206	0.378	0.717	0.625942	2.1544	1.56e-22	9.1e-19	Down	C_V_N	LC
OPC	Ctss	0.392645	0.613	0.316	1.24149	0.432558	1.69e-07	0.00170983	Up	C_V_N	LC
OPC	Gpd1	-0.25041	0.102	0.237	0.126935	0.781395	9e-08	0.00170983	Down	C_V_N	LC
Astro	AABR07021812.1	-0.313383	0.234	0.484	0.394982	1.13358	3.11e-05	0.00083468	Down	A_V_N	LH
Astro	AABR07027925.1	0.273906	0.323	0.159	0.710643	0.180608	0.00125669	0.0170576	Up	A_V_N	LH
Astro	AABR07028488.1	-0.303715	0.138	0.384	0.201133	0.695797	5.7e-08	3.19e-06	Down	A_V_N	LH
Astro	Aars2	0.295467	0.437	0.22	0.825172	0.303371	0.000794757	0.0117719	Up	A_V_N	LH
Astro	Abcd2	-0.304409	0.087	0.319	0.124241	0.599667	1.17e-09	9.72e-08	Down	A_V_N	LH
Astro	Abhd1	-0.281109	0.055	0.284	0.063537	0.392426	6.88e-10	6.03e-08	Down	A_V_N	LH
Astro	Abhd12	-0.276417	0.181	0.421	0.23877	0.719101	2.44e-06	9.28e-05	Down	A_V_N	LH
Astro	Abhd3	-0.636409	0.345	0.855	0.576285	3.47191	4.11e-13	6.25e-11	Down	A_V_N	LH
Astro	Abr	-0.279663	0.329	0.583	0.585998	1.20599	0.000896908	0.0129887	Down	A_V_N	LH
Astro	Acadsb	-0.294534	0.166	0.415	0.223796	0.707449	5.37e-07	2.44e-05	Down	A_V_N	LH
Astro	Aco2	-0.323337	0.309	0.588	0.49049	1.29546	4.15e-05	0.00106202	Down	A_V_N	LH
Astro	Acsbg1	-0.479791	0.303	0.711	0.527317	2.05909	4.51e-09	3.26e-07	Down	A_V_N	LH
Astro	Acsl3	-0.467534	0.507	0.883	1.17321	3.85809	2.52e-07	1.23e-05	Down	A_V_N	LH
Astro	Acsl6	-0.59323	0.271	0.775	0.422096	2.23554	1.58e-10	1.55e-08	Down	A_V_N	LH
Astro	Acss1	-0.491919	0.168	0.592	0.259814	1.29713	4.3e-08	2.49e-06	Down	A_V_N	LH
Astro	Acss2	-0.332451	0.17	0.433	0.237556	0.878485	7.13e-13	1.03e-10	Down	A_V_N	LH
Astro	Actn1	0.44692	0.487	0.174	1.38486	0.224719	8.75e-13	1.25e-10	Up	A_V_N	LH
Astro	Adam11	-0.352538	0.034	0.311	0.0360178	0.420724	6.61e-26	4.18e-23	Down	A_V_N	LH
Astro	Adam12	0.292172	0.229	0.032	0.447187	0.0449438	2.7e-17	7.2e-15	Up	A_V_N	LH
Astro	Adamts1	0.513992	0.372	0.025	0.956293	0.0320433	4.65e-32	5.59e-29	Up	A_V_N	LH
Astro	Adcyap1r1	-0.396507	0.306	0.65	0.530959	1.61631	1.28e-05	0.000385847	Down	A_V_N	LH
Astro	Add3	-0.326507	0.361	0.643	0.74828	1.91011	2.25e-05	0.000631145	Down	A_V_N	LH
Astro	Adgrb1	-0.302115	0.198	0.461	0.265075	0.796921	5.74e-05	0.00138519	Down	A_V_N	LH
Astro	Adhfe1	-0.310721	0.022	0.27	0.0275192	0.409488	7.07e-28	5.31e-25	Down	A_V_N	LH
Astro	Aga	-0.324179	0.13	0.405	0.169567	0.619642	1.21e-07	6.3e-06	Down	A_V_N	LH
Astro	Agpat3	-0.334497	0.209	0.49	0.276811	0.916355	5.62e-08	3.16e-06	Down	A_V_N	LH
Astro	Agt	-0.959369	0.245	0.938	0.467017	7.37162	1.38e-22	6.36e-20	Down	A_V_N	LH
Astro	Ahcyl1	-0.407002	0.36	0.711	0.581951	1.87266	5.51e-09	3.91e-07	Down	A_V_N	LH
Astro	Aifm3	-0.647928	0.049	0.571	0.0542291	1.14898	1.12e-22	5.37e-20	Down	A_V_N	LH
Astro	Akap2	0.312827	0.435	0.225	1.07568	0.358302	0.00039375	0.00670436	Up	A_V_N	LH
Astro	Akap8l	-0.307273	0.351	0.632	0.567786	1.32667	2.76e-05	0.000753466	Down	A_V_N	LH
Astro	Alcam	-0.384865	0.359	0.7	0.687576	1.90096	4.02e-08	2.36e-06	Down	A_V_N	LH
Astro	Aldh1l1	-0.330465	0.123	0.394	0.167544	0.809821	6.11e-08	3.4e-06	Down	A_V_N	LH
Astro	Aldh5a1	-0.342507	0.099	0.381	0.124241	0.681648	5.58e-10	4.96e-08	Down	A_V_N	LH
Astro	Aldoc	-0.821767	0.304	0.915	0.61635	6.39118	2.08e-21	8.62e-19	Down	A_V_N	LH
Astro	Ankrd28	0.267873	0.62	0.441	1.83974	0.859759	0.000821438	0.0120556	Up	A_V_N	LH
Astro	Ano6	0.451115	0.42	0.082	0.812222	0.10903	2.46e-19	8.21e-17	Up	A_V_N	LH
Astro	Anxa2	0.280613	0.215	0.014	0.348037	0.0166459	4.76e-25	2.79e-22	Up	A_V_N	LH
Astro	Aox1	-0.281058	0.055	0.275	0.0692028	0.419892	3.35e-11	3.81e-09	Down	A_V_N	LH
Astro	Ap1s1	0.27677	0.353	0.152	0.566168	0.187266	5.48e-07	2.48e-05	Up	A_V_N	LH
Astro	Aplp2	-0.273441	0.46	0.712	0.85431	1.73908	0.00373638	0.0402721	Down	A_V_N	LH
Astro	Apoe	-0.338616	0.951	1	15.6641	69.0067	1.08e-05	0.000336185	Down	A_V_N	LH
Astro	Appl2	-0.329712	0.168	0.452	0.223796	0.780275	7.58e-07	3.28e-05	Down	A_V_N	LH
Astro	Aqp4	-0.424444	0.577	0.898	2.61514	9.06117	7.17e-08	3.88e-06	Down	A_V_N	LH
Astro	Aqp9	-0.292518	0.078	0.314	0.101983	0.464836	3.97e-06	0.000141106	Down	A_V_N	LH
Astro	Arap2	-0.260348	0.273	0.496	0.50344	1.07241	0.00211176	0.0258853	Down	A_V_N	LH
Astro	Arhgef40	0.253209	0.529	0.373	1.4573	0.625052	0.000274125	0.00501589	Up	A_V_N	LH
Astro	Arid5b	0.316393	0.387	0.173	0.847835	0.277154	2.62e-05	0.000719998	Up	A_V_N	LH
Astro	Arsa	-0.345217	0.164	0.462	0.21813	0.7732	1.67e-08	1.08e-06	Down	A_V_N	LH
Astro	Aspg	0.348197	0.272	0.025	0.453662	0.0274657	6.51e-22	2.84e-19	Up	A_V_N	LH
Astro	Atf4	0.304809	0.446	0.219	0.785107	0.286725	2.03e-06	7.91e-05	Up	A_V_N	LH
Astro	Atp13a4	-0.259975	0.044	0.246	0.0594901	0.344153	4.86e-10	4.4e-08	Down	A_V_N	LH
Astro	Atp1a2	-0.530905	0.739	0.998	3.48523	17.5048	2.68e-12	3.68e-10	Down	A_V_N	LH
Astro	Atp1b2	-0.627821	0.371	0.876	0.901659	4.12276	1.13e-06	4.7e-05	Down	A_V_N	LH
Astro	Atp5f1a	-0.262243	0.399	0.623	0.749089	1.70412	0.000795919	0.0117746	Down	A_V_N	LH
Astro	B3galnt1	0.281945	0.311	0.101	0.474707	0.120682	1.77e-10	1.72e-08	Up	A_V_N	LH
Astro	Bag3	0.31845	0.384	0.19	1.1295	0.268831	1.42e-06	5.75e-05	Up	A_V_N	LH
Astro	Bcan	-0.541428	0.66	0.991	2.56293	11.9725	6.49e-06	0.000217432	Down	A_V_N	LH
Astro	Bcar1	0.254142	0.272	0.09	0.480777	0.103204	4.57e-11	5.06e-09	Up	A_V_N	LH
Astro	Bphl	0.347916	0.372	0.129	0.762444	0.1598	2.21e-08	1.37e-06	Up	A_V_N	LH
Astro	Btbd17	-0.546182	0.019	0.452	0.0222582	0.811902	2.17e-29	1.93e-26	Down	A_V_N	LH
Astro	C1qtnf5	-0.251872	0.138	0.354	0.195063	0.558885	0.000276675	0.00504717	Down	A_V_N	LH
Astro	Ca11	-0.568352	0.163	0.65	0.212869	1.36496	7.12e-12	9.14e-10	Down	A_V_N	LH
Astro	Ca12	-0.346414	0.202	0.489	0.397815	1.02497	0.00204968	0.025292	Down	A_V_N	LH
Astro	Cadm4	-0.284545	0.21	0.467	0.319709	0.850187	3.01e-05	0.000811228	Down	A_V_N	LH
Astro	Cald1	0.271625	0.277	0.09	0.581546	0.121515	6.38e-07	2.83e-05	Up	A_V_N	LH
Astro	Camk2d	0.260124	0.339	0.156	0.614731	0.219725	3.26e-05	0.000867644	Up	A_V_N	LH
Astro	Camk2g	-0.724213	0.299	0.851	0.49049	3.86558	3.54e-22	1.6e-19	Down	A_V_N	LH
Astro	Car2	-0.408859	0.135	0.47	0.191016	1.00999	1.99e-09	1.61e-07	Down	A_V_N	LH
Astro	Caskin1	-0.489664	0.083	0.494	0.0946985	0.849355	1.43e-24	8.17e-22	Down	A_V_N	LH
Astro	Cbs	-0.552189	0.091	0.557	0.120599	1.12651	5.99e-14	1.04e-11	Down	A_V_N	LH
Astro	Ccdc141	-0.269737	0.109	0.312	0.154189	0.555139	4.64e-07	2.14e-05	Down	A_V_N	LH
Astro	Ccl2	0.750252	0.469	0	2.431	0	1.94e-100	4.65e-96	Up	A_V_N	LH
Astro	Ccl7	0.533415	0.309	0.001	1.56536	0.00124844	2.28e-65	2.74e-61	Up	A_V_N	LH
Astro	Ccn1	0.418026	0.283	0.001	0.645892	0.00166459	4.34e-49	1.49e-45	Up	A_V_N	LH
Astro	Ccnl1	0.258379	0.539	0.376	1.48321	0.611735	0.000692176	0.0105547	Up	A_V_N	LH
Astro	Cct3	0.264428	0.483	0.293	1.01781	0.45027	5.31e-05	0.00130195	Up	A_V_N	LH
Astro	Cct4	0.251499	0.573	0.403	1.37232	0.650021	0.000120306	0.00253985	Up	A_V_N	LH
Astro	Cd44	0.85341	0.754	0.127	2.8968	0.229297	5.71e-30	5.72e-27	Up	A_V_N	LH
Astro	Cd59	-0.259072	0.332	0.543	0.541481	1.39659	0.000108966	0.00232703	Down	A_V_N	LH
Astro	Cd63	0.288383	0.87	0.73	4.45771	2.04536	0.000319813	0.00566357	Up	A_V_N	LH
Astro	Cd9	0.45599	0.645	0.317	1.93403	0.547649	1.79e-09	1.46e-07	Up	A_V_N	LH
Astro	Cdc42ep4	-0.345088	0.115	0.396	0.138001	0.679983	5.94e-11	6.42e-09	Down	A_V_N	LH
Astro	Cdh10	-0.337252	0.151	0.423	0.227034	0.813566	7.72e-06	0.000250574	Down	A_V_N	LH
Astro	Cdk14	0.29003	0.363	0.156	0.706597	0.222222	2.12e-07	1.06e-05	Up	A_V_N	LH
Astro	Cebpd	0.390983	0.38	0.101	0.798057	0.139825	3.96e-15	7.43e-13	Up	A_V_N	LH
Astro	Chl1	0.399815	0.505	0.216	1.28693	0.329172	8.46e-10	7.26e-08	Up	A_V_N	LH
Astro	Chpt1	-0.397822	0.185	0.509	0.288142	1.1856	1.02e-09	8.53e-08	Down	A_V_N	LH
Astro	Chst2	-0.312677	0.427	0.682	1.39093	3.07074	0.00484398	0.0495791	Down	A_V_N	LH
Astro	Chsy1	0.250334	0.363	0.193	0.698907	0.268831	0.000395855	0.00673065	Up	A_V_N	LH
Astro	Clasp2	-0.396856	0.366	0.71	0.634966	1.81565	1.01e-06	4.29e-05	Down	A_V_N	LH
Astro	Cldn10	-0.74868	0.08	0.695	0.0991501	1.69496	5.58e-15	1.04e-12	Down	A_V_N	LH
Astro	Clic4	0.250408	0.385	0.211	0.989883	0.326259	9.99e-05	0.002176	Up	A_V_N	LH
Astro	Clk1	-0.287061	0.488	0.752	0.924727	1.96005	7.05e-05	0.00163847	Down	A_V_N	LH
Astro	Cmtm5	-0.455278	0.202	0.599	0.279239	1.21598	6.39e-07	2.83e-05	Down	A_V_N	LH
Astro	Cnp	-0.307798	0.157	0.399	0.216512	0.882231	2.85e-09	2.21e-07	Down	A_V_N	LH
Astro	Col11a2	-0.974125	0.21	0.923	0.309591	5.62089	2.4e-36	3.21e-33	Down	A_V_N	LH
Astro	Col16a1	-0.277528	0.329	0.593	0.581546	1.18976	0.0038767	0.0414499	Down	A_V_N	LH
Astro	Col27a1	-0.46826	0.37	0.767	0.711858	2.39118	8.53e-07	3.64e-05	Down	A_V_N	LH
Astro	Col5a3	0.488368	0.414	0.094	1.16107	0.141074	5.08e-10	4.59e-08	Up	A_V_N	LH
Astro	Col6a3	0.38011	0.268	0.015	0.557669	0.0174782	8.32e-27	5.83e-24	Up	A_V_N	LH
Astro	Coq8b	0.432978	0.491	0.176	1.05059	0.240949	1.24e-09	1.03e-07	Up	A_V_N	LH
Astro	Csrnp1	0.256734	0.19	0.026	0.358964	0.0299625	1.7e-09	1.4e-07	Up	A_V_N	LH
Astro	Cst3	-0.374832	0.825	0.99	4.66289	18.1398	5.35e-05	0.00130707	Down	A_V_N	LH
Astro	Ctsh	-0.347271	0.208	0.505	0.293403	0.997503	1.51e-05	0.000444981	Down	A_V_N	LH
Astro	Ctxnd1	-0.267858	0.066	0.283	0.0894375	0.4665	2.25e-11	2.69e-09	Down	A_V_N	LH
Astro	Cxcl1	0.603027	0.349	0.001	1.61271	0.00124844	5.21e-49	1.56e-45	Up	A_V_N	LH
Astro	Cyp2j4	-0.271276	0.176	0.412	0.278834	0.729089	6.3e-05	0.00149161	Down	A_V_N	LH
Astro	Cyp46a1	-0.355475	0.11	0.418	0.139215	0.645027	8.5e-08	4.56e-06	Down	A_V_N	LH
Astro	Cyp4f6	-0.276556	0.15	0.401	0.197896	0.585518	0.00256915	0.0303162	Down	A_V_N	LH
Astro	Cyp51	-0.408703	0.513	0.838	1.36261	3.91719	1.1e-06	4.58e-05	Down	A_V_N	LH
Astro	Cyp7b1	-0.531892	0.234	0.681	0.401862	1.88265	3.67e-11	4.16e-09	Down	A_V_N	LH
Astro	Daam1	-0.263996	0.314	0.536	0.572238	1.19226	0.000207175	0.00398509	Down	A_V_N	LH
Astro	Daam2	-0.333255	0.12	0.383	0.154998	0.673325	1.31e-08	8.57e-07	Down	A_V_N	LH
Astro	Dbi	-0.362587	0.188	0.485	0.2586	1.13067	2.88e-10	2.7e-08	Down	A_V_N	LH
Astro	Dbp	-0.363222	0.038	0.337	0.0469446	0.466084	6.99e-16	1.5e-13	Down	A_V_N	LH
Astro	Dclk1	0.763824	0.838	0.285	3.78511	0.491053	2.16e-23	1.15e-20	Up	A_V_N	LH
Astro	Ddhd1	-0.418974	0.269	0.623	0.441522	1.44902	4.78e-08	2.73e-06	Down	A_V_N	LH
Astro	Dgkd	-0.280059	0.2	0.444	0.280453	0.784436	6.75e-09	4.64e-07	Down	A_V_N	LH
Astro	Dhcr24	-0.412344	0.153	0.501	0.198705	0.926758	1.19e-12	1.68e-10	Down	A_V_N	LH
Astro	Dhcr7	-0.28261	0.147	0.391	0.186969	0.640866	1.32e-05	0.000395971	Down	A_V_N	LH
Astro	Disp3	-0.263139	0.046	0.239	0.0538244	0.497711	1.01e-18	3.25e-16	Down	A_V_N	LH
Astro	Dmd	-0.391246	0.35	0.682	0.6293	1.86975	1.83e-08	1.15e-06	Down	A_V_N	LH
Astro	Dnaaf9	-0.25443	0.35	0.581	0.694456	1.43654	0.00109048	0.0151965	Down	A_V_N	LH
Astro	Dnaja1	0.373642	0.581	0.372	2.84662	0.662921	2.24e-05	0.000628375	Up	A_V_N	LH
Astro	Dot1l	0.252045	0.401	0.22	0.705787	0.285476	1.12e-05	0.000346668	Up	A_V_N	LH
Astro	Dpy19l3	-0.259688	0.215	0.444	0.318495	0.821889	0.000194869	0.00377559	Down	A_V_N	LH
Astro	Dtna	-0.365217	0.41	0.723	0.851477	2.19933	8.09e-06	0.00025989	Down	A_V_N	LH
Astro	Dusp6	0.321745	0.331	0.103	0.664104	0.142322	3.25e-08	1.93e-06	Up	A_V_N	LH
Astro	ENSRNOG00000003984	-0.322306	0.051	0.278	0.0700121	0.528506	6.07e-11	6.54e-09	Down	A_V_N	LH
Astro	ENSRNOG00000012115	0.295031	0.214	0.005	0.700526	0.00457761	8.46e-06	0.000269899	Up	A_V_N	LH
Astro	ENSRNOG00000018752	0.701663	0.497	0.007	1.29947	0.00873908	2.75e-44	6.6e-41	Up	A_V_N	LH
Astro	ENSRNOG00000031167	0.417545	0.33	0.056	0.741805	0.0669996	7.59e-13	1.09e-10	Up	A_V_N	LH
Astro	ENSRNOG00000045654	0.475675	0.225	0.014	1.95629	0.0162297	0.000265688	0.00488009	Up	A_V_N	LH
Astro	ENSRNOG00000050647	1.0529	0.615	0.03	33.6843	0.0345402	1.85e-05	0.000533911	Up	A_V_N	LH
Astro	ENSRNOG00000062419	-0.482789	0.808	0.999	6.77499	33.062	1.77e-08	1.13e-06	Down	A_V_N	LH
Astro	ENSRNOG00000065188	-0.278628	0.265	0.481	0.427762	1.23804	3.73e-05	0.000971266	Down	A_V_N	LH
Astro	ENSRNOG00000065273	-0.265074	0.116	0.325	0.166734	0.56804	1.46e-08	9.53e-07	Down	A_V_N	LH
Astro	ENSRNOG00000066282	-0.301559	0.057	0.288	0.0744638	0.460258	7.59e-11	7.96e-09	Down	A_V_N	LH
Astro	ENSRNOG00000066402	-0.398509	0.171	0.501	0.229866	1.07907	5.66e-12	7.43e-10	Down	A_V_N	LH
Astro	ENSRNOG00000067032	0.272056	0.266	0.084	0.541886	0.0907199	6.88e-08	3.74e-06	Up	A_V_N	LH
Astro	ENSRNOG00000067530	-0.265761	0.159	0.376	0.283691	0.749896	4.78e-06	0.000166328	Down	A_V_N	LH
Astro	ENSRNOG00000067892	0.365475	0.554	0.289	1.12869	0.399501	0.000310949	0.00553373	Up	A_V_N	LH
Astro	ENSRNOG00000068272	0.277646	0.183	0	0.346418	0.000416146	2.36e-40	4.36e-37	Up	A_V_N	LH
Astro	ENSRNOG00000068391	0.259516	0.189	0.03	0.392149	0.0332917	0.00284798	0.0328639	Up	A_V_N	LH
Astro	ENSRNOG00000068523	-0.566311	0.032	0.476	0.0412788	0.946733	4.49e-30	4.69e-27	Down	A_V_N	LH
Astro	ENSRNOG00000069480	0.284357	0.515	0.306	0.986645	0.444861	0.00186318	0.0234483	Up	A_V_N	LH
Astro	ENSRNOG00000070769	-0.263574	0.166	0.377	0.270336	0.723263	2.1e-05	0.000594776	Down	A_V_N	LH
Astro	Ednrb	-0.350354	0.289	0.592	0.547956	1.57428	3.47e-05	0.000916101	Down	A_V_N	LH
Astro	Eef1a1	0.38627	0.792	0.522	3.46459	1.38202	2.57e-06	9.69e-05	Up	A_V_N	LH
Astro	Eef1b2	0.371996	0.54	0.277	1.35532	0.456097	4.32e-07	2.01e-05	Up	A_V_N	LH
Astro	Eef1g	0.309659	0.497	0.267	1.05463	0.427799	1.9e-06	7.51e-05	Up	A_V_N	LH
Astro	Eef2	0.264244	0.801	0.646	3.90247	2.00208	0.000366062	0.00631798	Up	A_V_N	LH
Astro	Efemp1	-0.263973	0.07	0.287	0.10603	0.45027	8.45e-07	3.62e-05	Down	A_V_N	LH
Astro	Efemp2	0.274484	0.407	0.211	0.696884	0.271744	4.49e-05	0.00113316	Up	A_V_N	LH
Astro	Eftud2	0.547565	0.535	0.19	1.96641	0.264669	0.000908325	0.0130987	Up	A_V_N	LH
Astro	Eif1a	0.287475	0.294	0.096	0.514367	0.128589	3.08e-09	2.37e-07	Up	A_V_N	LH
Astro	Eif4a1	0.308807	0.585	0.357	1.21813	0.502705	4.41e-06	0.000154621	Up	A_V_N	LH
Astro	Emp1	0.310327	0.236	0.02	0.40348	0.0237204	4.69e-20	1.63e-17	Up	A_V_N	LH
Astro	Enho	-0.426585	0.063	0.417	0.0744638	0.755306	1.52e-15	3.06e-13	Down	A_V_N	LH
Astro	Epha4	-0.306708	0.139	0.374	0.214893	0.749896	1.06e-05	0.000332683	Down	A_V_N	LH
Astro	Eprs	0.447892	0.602	0.281	1.67463	0.493966	6.49e-10	5.73e-08	Up	A_V_N	LH
Astro	Erbin	0.254043	0.425	0.253	0.984622	0.424886	0.000167447	0.00333574	Up	A_V_N	LH
Astro	Errfi1	0.405152	0.416	0.157	1.2497	0.224719	2.83e-08	1.71e-06	Up	A_V_N	LH
Astro	Eya1	-0.280836	0.177	0.397	0.28531	0.832709	6.21e-05	0.00147472	Down	A_V_N	LH
Astro	Fads1	-0.418909	0.369	0.72	0.664104	2.1906	3.63e-07	1.7e-05	Down	A_V_N	LH
Astro	Fads2	-0.283499	0.09	0.328	0.114529	0.465252	3.28e-06	0.000119835	Down	A_V_N	LH
Astro	Fads3	0.257164	0.263	0.082	0.467422	0.0998752	2.53e-08	1.55e-06	Up	A_V_N	LH
Astro	Fam107a	-0.6329	0.291	0.828	0.878592	3.59342	0.000145959	0.00297176	Down	A_V_N	LH
Astro	Fam171b	-0.302172	0.185	0.431	0.270741	0.824386	4.77e-05	0.00118657	Down	A_V_N	LH
Astro	Farp1	-0.307083	0.433	0.701	0.823553	1.85726	2.34e-05	0.000652177	Down	A_V_N	LH
Astro	Fasn	-0.286122	0.22	0.46	0.309591	0.829796	1.83e-06	7.28e-05	Down	A_V_N	LH
Astro	Fbln2	0.631369	0.737	0.429	9.55119	0.887224	2.46e-21	1e-18	Up	A_V_N	LH
Astro	Fbrsl1	-0.469471	0.132	0.53	0.163901	0.952975	8.45e-16	1.8e-13	Down	A_V_N	LH
Astro	Fdft1	-0.292203	0.143	0.398	0.186969	0.661673	3.41e-09	2.58e-07	Down	A_V_N	LH
Astro	Fez1	-0.284706	0.154	0.385	0.188588	0.722014	1.64e-08	1.05e-06	Down	A_V_N	LH
Astro	Fgfr1	0.316135	0.401	0.183	0.813436	0.264669	7.86e-05	0.00179171	Up	A_V_N	LH
Astro	Fgfr2	-0.282233	0.306	0.558	0.504249	1.12901	0.000601686	0.00944187	Down	A_V_N	LH
Astro	Fgl2	0.394134	0.312	0.048	0.826386	0.0736579	1.66e-15	3.33e-13	Up	A_V_N	LH
Astro	Fjx1	-0.445043	0.195	0.581	0.296641	1.18227	4.75e-05	0.00118286	Down	A_V_N	LH
Astro	Flna	0.583694	0.509	0.093	1.39013	0.131918	1.24e-21	5.31e-19	Up	A_V_N	LH
Astro	Flnc	0.758214	0.653	0.143	3.47592	0.250936	6.13e-26	3.98e-23	Up	A_V_N	LH
Astro	Fn1	0.30148	0.236	0.036	0.519628	0.0403662	1.19e-15	2.44e-13	Up	A_V_N	LH
Astro	Fnbp1	-0.311733	0.38	0.641	0.756374	1.77362	7.97e-06	0.000257069	Down	A_V_N	LH
Astro	Fndc3a	0.267483	0.384	0.2	0.798057	0.297129	1.19e-05	0.000364045	Up	A_V_N	LH
Astro	Fndc5	-0.362283	0.122	0.413	0.154998	0.776945	2.59e-13	4.06e-11	Down	A_V_N	LH
Astro	Folh1	-0.272674	0.062	0.28	0.0768919	0.42655	3.82e-08	2.24e-06	Down	A_V_N	LH
Astro	Fos	0.325651	0.232	0.037	0.704573	0.051186	3.71e-16	8.49e-14	Up	A_V_N	LH
Astro	Fosl1	0.370904	0.259	0.01	0.46297	0.011236	6.89e-18	1.95e-15	Up	A_V_N	LH
Astro	Fry	-0.280091	0.359	0.601	0.685957	1.52102	6.92e-05	0.00161262	Down	A_V_N	LH
Astro	Fut9	-0.383686	0.295	0.611	0.558478	1.67457	3.14e-06	0.00011507	Down	A_V_N	LH
Astro	Fxyd1	-0.366035	0.124	0.43	0.181303	0.882231	3.81e-09	2.83e-07	Down	A_V_N	LH
Astro	Fzd9	-0.357322	0.037	0.315	0.0445164	0.458593	2.74e-10	2.58e-08	Down	A_V_N	LH
Astro	G3bp1	0.277855	0.503	0.296	1.07689	0.473991	0.00032013	0.00566357	Up	A_V_N	LH
Astro	Gabbr1	-0.505525	0.563	0.941	1.28936	4.86558	1.53e-07	7.82e-06	Down	A_V_N	LH
Astro	Gabrg1	-0.569144	0.35	0.821	0.628086	2.97836	6.79e-09	4.65e-07	Down	A_V_N	LH
Astro	Gadd45a	0.390094	0.303	0.045	0.720356	0.0574282	2.31e-15	4.52e-13	Up	A_V_N	LH
Astro	Gadd45g	0.632239	0.517	0.074	1.53865	0.110279	3.94e-25	2.36e-22	Up	A_V_N	LH
Astro	Gap43	0.259408	0.295	0.132	0.673412	0.179775	7.58e-08	4.09e-06	Up	A_V_N	LH
Astro	Gdpd2	-0.304369	0.013	0.245	0.0161878	0.34124	1.7e-05	0.000493027	Down	A_V_N	LH
Astro	Gem	0.472925	0.331	0.011	0.670983	0.014149	4.82e-31	5.51e-28	Up	A_V_N	LH
Astro	Gja1	-0.65602	0.586	0.986	1.96155	12.2455	4.01e-09	2.94e-07	Down	A_V_N	LH
Astro	Gjb6	-0.699202	0.046	0.609	0.053015	1.32127	1.16e-18	3.67e-16	Down	A_V_N	LH
Astro	Gldc	-0.271549	0.299	0.553	0.502631	1.10529	0.000319183	0.00565932	Down	A_V_N	LH
Astro	Gldn	0.528132	0.301	0.009	1.95265	0.00998752	7.04e-43	1.41e-39	Up	A_V_N	LH
Astro	Glis3	0.317272	0.419	0.188	0.980979	0.336246	3.86e-05	0.00099866	Up	A_V_N	LH
Astro	Glud1	-0.612861	0.421	0.883	0.905706	5.37079	1.18e-12	1.68e-10	Down	A_V_N	LH
Astro	Glul	-0.32739	0.692	0.934	3.41562	7.93258	0.0033422	0.0371055	Down	A_V_N	LH
Astro	Gnao1	-0.412079	0.275	0.628	0.442331	1.42031	5.27e-06	0.000180499	Down	A_V_N	LH
Astro	Gnl3	0.295213	0.405	0.191	0.706597	0.258843	0.000108059	0.00231177	Up	A_V_N	LH
Astro	Gpam	-0.315973	0.235	0.513	0.430595	1.04578	0.000680344	0.0104176	Down	A_V_N	LH
Astro	Gpc5	-0.41109	0.354	0.668	0.697693	2.75739	3.67e-09	2.73e-07	Down	A_V_N	LH
Astro	Gpi	-0.267853	0.234	0.47	0.329826	0.822722	3.77e-05	0.000980265	Down	A_V_N	LH
Astro	Gpld1	-0.425794	0.049	0.388	0.0550384	0.644195	3.29e-15	6.22e-13	Down	A_V_N	LH
Astro	Gpm6a	-0.565504	0.544	0.94	1.2331	6.05576	1.66e-09	1.37e-07	Down	A_V_N	LH
Astro	Gpm6b	-0.30311	0.68	0.919	2.39174	5.31128	0.00146192	0.0192982	Down	A_V_N	LH
Astro	Gpr146	-0.254751	0.023	0.223	0.0246864	0.293799	3.96e-17	1e-14	Down	A_V_N	LH
Astro	Gpr37	-0.523432	0.113	0.544	0.152975	1.14482	3.25e-13	5.01e-11	Down	A_V_N	LH
Astro	Gpr37l1	-0.544762	0.407	0.869	0.888304	3.28506	7.67e-05	0.00175778	Down	A_V_N	LH
Astro	Gprc5a	0.25907	0.175	0.004	0.311615	0.00416146	2.02e-29	1.87e-26	Up	A_V_N	LH
Astro	Gprc5b	-0.557062	0.337	0.779	0.587616	3.32251	5.3e-12	7.07e-10	Down	A_V_N	LH
Astro	Gramd2b	-0.386001	0.302	0.63	0.493727	1.57761	1.39e-05	0.000414154	Down	A_V_N	LH
Astro	Gria2	-0.512225	0.469	0.883	1.37758	4.47357	3.2e-05	0.000855904	Down	A_V_N	LH
Astro	Grin2c	-0.704688	0.317	0.884	0.503035	3.4432	9.21e-17	2.23e-14	Down	A_V_N	LH
Astro	Grm3	-0.387172	0.235	0.577	0.490085	1.4099	0.00127865	0.017297	Down	A_V_N	LH
Astro	Gsta1	-0.498274	0.101	0.484	0.13962	1.4794	4.18e-23	2.09e-20	Down	A_V_N	LH
Astro	Gstm1	-0.257099	0.127	0.329	0.168353	0.672909	3.15e-08	1.88e-06	Down	A_V_N	LH
Astro	Gstm2	-0.306067	0.051	0.295	0.0574666	0.510196	1.34e-16	3.21e-14	Down	A_V_N	LH
Astro	Hapln1	-0.293455	0.025	0.263	0.0315662	0.373283	1.73e-17	4.66e-15	Down	A_V_N	LH
Astro	Hapln3	-0.570152	0.398	0.848	0.72157	3.34249	1.29e-05	0.000389505	Down	A_V_N	LH
Astro	Hbegf	0.814379	0.598	0.036	2.23149	0.0411985	1.69e-54	8.13e-51	Up	A_V_N	LH
Astro	Hectd2	0.395776	0.513	0.237	1.30676	0.364128	4.78e-09	3.42e-07	Up	A_V_N	LH
Astro	Hepacam	-0.250075	0.248	0.475	0.388507	0.867665	9.04e-05	0.00200328	Down	A_V_N	LH
Astro	Hmgcs1	-0.462532	0.265	0.625	0.601781	2.67873	5.28e-13	7.98e-11	Down	A_V_N	LH
Astro	Hmgn3	-0.277043	0.241	0.484	0.329826	0.832293	6.05e-05	0.0014467	Down	A_V_N	LH
Astro	Hmox1	0.477637	0.302	0.013	1.03804	0.017062	4.68e-07	2.15e-05	Up	A_V_N	LH
Astro	Hnrnpa2b1	-0.28928	0.737	0.933	1.92392	4.28881	0.000150668	0.00305467	Down	A_V_N	LH
Astro	Hspa4	0.308844	0.589	0.37	1.48604	0.656679	0.00270379	0.0315486	Up	A_V_N	LH
Astro	Hspa5	0.299725	0.86	0.73	6.82639	2.33874	1.96e-06	7.69e-05	Up	A_V_N	LH
Astro	Hspb1	0.916739	0.623	0.027	5.32335	0.0470246	4.99e-65	3.99e-61	Up	A_V_N	LH
Astro	Hspb8	0.254007	0.274	0.109	0.529745	0.175198	3.55e-06	0.000128123	Up	A_V_N	LH
Astro	Hspd1	0.297238	0.517	0.329	1.57264	0.574282	0.000210694	0.00402378	Up	A_V_N	LH
Astro	Hspe1	0.324284	0.487	0.286	1.46702	0.476904	3.15e-05	0.000844389	Up	A_V_N	LH
Astro	Hsph1	0.543583	0.555	0.231	3.54998	0.349147	0.000531792	0.00852321	Up	A_V_N	LH
Astro	Id2	-0.294675	0.265	0.524	0.534601	1.25759	0.000191573	0.00372977	Down	A_V_N	LH
Astro	Id3	-0.338612	0.244	0.46	0.670983	2.23928	4.19e-05	0.0010689	Down	A_V_N	LH
Astro	Idh2	-0.290012	0.198	0.451	0.269122	0.799417	6.67e-06	0.000222091	Down	A_V_N	LH
Astro	Ier3	0.270251	0.2	0.01	0.312829	0.0116521	1.38e-20	5.17e-18	Up	A_V_N	LH
Astro	Ifitm3	0.26013	0.216	0.021	0.310401	0.0216396	3.21e-18	9.3e-16	Up	A_V_N	LH
Astro	Igdcc4	-0.332067	0.391	0.689	0.692837	1.73824	3.38e-06	0.000122786	Down	A_V_N	LH
Astro	Igfbp3	0.356099	0.229	0.013	0.679887	0.017062	8.45e-09	5.72e-07	Up	A_V_N	LH
Astro	Igfbp5	-0.269429	0.018	0.206	0.0246864	0.553059	3.28e-23	1.71e-20	Down	A_V_N	LH
Astro	Igsf1	-0.366022	0.185	0.445	0.428976	1.66375	2.84e-07	1.36e-05	Down	A_V_N	LH
Astro	Il1rap	0.274894	0.325	0.138	0.653986	0.192676	9.08e-09	6.09e-07	Up	A_V_N	LH
Astro	Ipo7	0.274282	0.493	0.284	0.962768	0.442364	0.000633419	0.0098434	Up	A_V_N	LH
Astro	Iqgap2	0.329294	0.312	0.085	0.617564	0.117353	4.63e-14	8.17e-12	Up	A_V_N	LH
Astro	Itfg1	-0.254287	0.335	0.568	0.522461	1.08989	0.000332453	0.00582962	Down	A_V_N	LH
Astro	Itga5	0.520976	0.329	0.005	1.13234	0.00499376	8.86e-45	2.37e-41	Up	A_V_N	LH
Astro	Itgb1	0.257642	0.586	0.411	1.53501	0.729089	0.000347413	0.00603513	Up	A_V_N	LH
Astro	Itih3	-0.929443	0.189	0.884	0.394982	5.56929	0.000430616	0.00718598	Down	A_V_N	LH
Astro	Itm2b	-0.410487	0.715	0.975	2.84419	8.82855	4.63e-05	0.00116028	Down	A_V_N	LH
Astro	Itm2c	-0.308883	0.631	0.871	1.61837	3.97503	0.000519008	0.00835735	Down	A_V_N	LH
Astro	Jam2	-0.279097	0.113	0.342	0.155807	0.593009	1.58e-07	8.05e-06	Down	A_V_N	LH
Astro	Jun	0.525815	0.54	0.196	1.97005	0.288806	3.23e-10	3e-08	Up	A_V_N	LH
Astro	Junb	0.36052	0.293	0.037	0.51032	0.0449438	2.37e-14	4.31e-12	Up	A_V_N	LH
Astro	Kcna2	-0.302425	0.111	0.358	0.159045	0.648772	3.53e-06	0.000127526	Down	A_V_N	LH
Astro	Kcnj10	-0.437107	0.151	0.513	0.225415	1.11028	4.05e-06	0.00014368	Down	A_V_N	LH
Astro	Kcnj16	-0.366727	0.066	0.322	0.113719	0.81856	0.00427699	0.0448123	Down	A_V_N	LH
Astro	Kif1a	-0.285145	0.309	0.556	0.528936	1.20058	0.000512434	0.00828481	Down	A_V_N	LH
Astro	Kif5b	-0.516386	0.433	0.851	1.00567	3.36413	8.18e-08	4.39e-06	Down	A_V_N	LH
Astro	Klf15	-0.260935	0.076	0.298	0.0983408	0.403662	3.36e-06	0.000122157	Down	A_V_N	LH
Astro	Klf6	0.586331	0.54	0.122	1.57183	0.176862	5.89e-21	2.32e-18	Up	A_V_N	LH
Astro	Klf9	-0.283067	0.323	0.561	0.613112	1.37328	0.000501346	0.00815493	Down	A_V_N	LH
Astro	Klhl5	-0.509949	0.222	0.648	0.338729	1.61881	1.15e-10	1.16e-08	Down	A_V_N	LH
Astro	Lamc1	0.383096	0.474	0.188	0.957507	0.270079	2.49e-10	2.39e-08	Up	A_V_N	LH
Astro	Laptm4a	-0.435684	0.636	0.928	1.73938	6.57803	6.36e-05	0.00150145	Down	A_V_N	LH
Astro	Ldhb	-0.505728	0.24	0.649	0.379603	2.08989	6.35e-13	9.41e-11	Down	A_V_N	LH
Astro	Lgals3	0.333878	0.249	0.014	0.501012	0.0191427	2.82e-29	2.42e-26	Up	A_V_N	LH
Astro	Lgi4	-0.325577	0.359	0.673	0.659247	1.57262	0.00166573	0.0214074	Down	A_V_N	LH
Astro	Lhx2	-0.290231	0.199	0.45	0.282881	0.797337	3.12e-05	0.000836763	Down	A_V_N	LH
Astro	Lif	0.325976	0.207	0.01	0.464185	0.0120682	3.76e-20	1.33e-17	Up	A_V_N	LH
Astro	Lix1	-0.508498	0.056	0.459	0.0720356	0.892634	7.87e-26	4.85e-23	Down	A_V_N	LH
Astro	Lmna	0.32174	0.348	0.108	0.632537	0.138161	2.91e-13	4.51e-11	Up	A_V_N	LH
Astro	Lrp4	-0.433126	0.287	0.654	0.492513	1.70454	2.14e-06	8.28e-05	Down	A_V_N	LH
Astro	Lrrc4b	-0.29909	0.242	0.514	0.349251	0.873075	0.000630942	0.0098176	Down	A_V_N	LH
Astro	Luzp2	-0.277928	0.17	0.39	0.29138	0.852268	7.83e-07	3.37e-05	Down	A_V_N	LH
Astro	MGC109340	-0.354293	0.131	0.424	0.165925	0.739076	3.02e-08	1.81e-06	Down	A_V_N	LH
Astro	Mal	-0.378609	0.106	0.421	0.13881	0.834374	1.84e-10	1.79e-08	Down	A_V_N	LH
Astro	Maob	-0.279797	0.146	0.374	0.223796	0.764877	2.54e-08	1.55e-06	Down	A_V_N	LH
Astro	Mapt	-0.394495	0.317	0.635	0.592068	1.90429	1.42e-10	1.43e-08	Down	A_V_N	LH
Astro	Mdh1	-0.290369	0.297	0.551	0.484824	1.23887	1.19e-05	0.000363437	Down	A_V_N	LH
Astro	Mdn1	0.284089	0.357	0.149	0.639013	0.206409	7.47e-06	0.000243681	Up	A_V_N	LH
Astro	Med13l	0.320097	0.396	0.163	0.745042	0.220141	3.36e-09	2.56e-07	Up	A_V_N	LH
Astro	Mettl7a	-0.325534	0.244	0.519	0.349656	1.06325	0.000179124	0.00352741	Down	A_V_N	LH
Astro	Mff	-0.266355	0.329	0.573	0.544314	1.13941	0.000787446	0.011678	Down	A_V_N	LH
Astro	Mgll	-0.417265	0.182	0.509	0.308377	1.41407	4.39e-09	3.2e-07	Down	A_V_N	LH
Astro	Micall1	0.26549	0.282	0.094	0.444759	0.124428	1.21e-07	6.3e-06	Up	A_V_N	LH
Astro	Mlc1	-0.325937	0.658	0.906	2.97572	7.26633	0.000715965	0.0108047	Down	A_V_N	LH
Astro	Mmd2	-0.667212	0.237	0.779	0.400243	2.866	1.47e-08	9.55e-07	Down	A_V_N	LH
Astro	Mmp15	-0.253091	0.071	0.281	0.0845811	0.420724	1.11e-09	9.23e-08	Down	A_V_N	LH
Astro	Mrps6	0.493164	0.537	0.191	1.46621	0.273824	5.86e-17	1.45e-14	Up	A_V_N	LH
Astro	Msn	0.392532	0.315	0.045	0.773371	0.0578444	1.34e-18	4.19e-16	Up	A_V_N	LH
Astro	Mt2A	0.319675	0.384	0.173	1.11412	0.285893	3.02e-07	1.44e-05	Up	A_V_N	LH
Astro	Mt3	-0.382235	0.327	0.646	0.582355	2.33999	3.31e-07	1.56e-05	Down	A_V_N	LH
Astro	Mtarc1	-0.363594	0.187	0.491	0.250101	0.988348	2.5e-07	1.22e-05	Down	A_V_N	LH
Astro	Mtss2	-0.330868	0.193	0.479	0.256172	0.861839	1.91e-07	9.65e-06	Down	A_V_N	LH
Astro	Myc	0.318195	0.253	0.03	0.449211	0.034124	1.56e-18	4.8e-16	Up	A_V_N	LH
Astro	Myh9	0.380579	0.387	0.112	0.77499	0.151477	1.05e-13	1.72e-11	Up	A_V_N	LH
Astro	Myo1e	0.410481	0.448	0.158	1.03116	0.231377	2.02e-12	2.82e-10	Up	A_V_N	LH
Astro	Myorg	-0.580946	0.134	0.616	0.176851	1.32834	2.61e-12	3.6e-10	Down	A_V_N	LH
Astro	NEWGENE-2134	-0.338036	0.037	0.29	0.0445164	0.544736	6.53e-14	1.12e-11	Down	A_V_N	LH
Astro	Nadk2	-0.270148	0.121	0.35	0.151356	0.555139	1.21e-08	7.96e-07	Down	A_V_N	LH
Astro	Nav2	0.525034	0.649	0.266	1.89883	0.421973	2.62e-11	3.07e-09	Up	A_V_N	LH
Astro	Ncan	0.469587	0.618	0.308	2.09551	0.464836	8.59e-11	8.9e-09	Up	A_V_N	LH
Astro	Ndrg2	-0.418371	0.568	0.902	1.78066	5.91677	4.12e-08	2.4e-06	Down	A_V_N	LH
Astro	Nes	0.331449	0.227	0.007	0.5431	0.00957137	4.31e-38	6.9e-35	Up	A_V_N	LH
Astro	Nfs1	-0.311513	0.384	0.672	0.609875	1.43238	7.08e-05	0.00164268	Down	A_V_N	LH
Astro	Niban2	0.336617	0.332	0.088	0.601781	0.108198	4.69e-12	6.3e-10	Up	A_V_N	LH
Astro	Nim1k	-0.302209	0.115	0.353	0.155403	0.62422	2.73e-11	3.18e-09	Down	A_V_N	LH
Astro	Nkain4	-0.468471	0.036	0.408	0.0424929	0.762797	7.11e-21	2.76e-18	Down	A_V_N	LH
Astro	Nop56	0.265394	0.385	0.197	0.645083	0.269663	0.000305167	0.00544698	Up	A_V_N	LH
Astro	Nop58	0.395897	0.612	0.319	1.60259	0.568456	2.65e-07	1.28e-05	Up	A_V_N	LH
Astro	Npm1	0.291633	0.369	0.164	0.759611	0.237203	6.72e-08	3.67e-06	Up	A_V_N	LH
Astro	Nr2c2ap	0.318189	0.349	0.114	0.58276	0.145235	1e-10	1.03e-08	Up	A_V_N	LH
Astro	Nrbp2	-0.272154	0.1	0.333	0.117361	0.470662	6.15e-09	4.29e-07	Down	A_V_N	LH
Astro	Nsg2	-0.352755	0.31	0.611	0.45083	1.42447	1.18e-06	4.89e-05	Down	A_V_N	LH
Astro	Nsmf	-0.293541	0.294	0.559	0.422906	1.16687	2.53e-05	0.000700285	Down	A_V_N	LH
Astro	Ntm	-0.656773	0.263	0.802	0.484824	3.03912	2.26e-15	4.46e-13	Down	A_V_N	LH
Astro	Ntrk2	-0.317508	0.744	0.953	3.2412	7.89055	7.44e-05	0.00171622	Down	A_V_N	LH
Astro	Ntsr2	-0.636677	0.152	0.673	0.214083	1.89596	4.17e-12	5.65e-10	Down	A_V_N	LH
Astro	Nwd1	-0.435838	0.302	0.692	0.622015	1.83437	4.83e-05	0.00119957	Down	A_V_N	LH
Astro	Nxf1	-0.305175	0.345	0.614	0.534197	1.25926	2.25e-06	8.63e-05	Down	A_V_N	LH
Astro	Odc1	0.250774	0.295	0.116	0.486443	0.156471	2.02e-05	0.000573677	Up	A_V_N	LH
Astro	Olfm1	-0.321563	0.42	0.705	0.825577	2.09363	7e-06	0.000231611	Down	A_V_N	LH
Astro	Olfml1	-0.378482	0.089	0.397	0.113314	0.729089	6.9e-13	1.01e-10	Down	A_V_N	LH
Astro	Omg	-0.569302	0.057	0.514	0.0667746	1.08032	3.63e-17	9.28e-15	Down	A_V_N	LH
Astro	Osmr	0.333588	0.263	0.012	0.376366	0.0149813	1.09e-29	1.05e-26	Up	A_V_N	LH
Astro	Oxct1	-0.276988	0.174	0.392	0.250506	0.839784	3.73e-07	1.75e-05	Down	A_V_N	LH
Astro	Pabpc1	0.268565	0.377	0.183	0.72845	0.269247	4.81e-05	0.00119593	Up	A_V_N	LH
Astro	Palldl1	0.362715	0.435	0.181	1.03683	0.273824	5.5e-12	7.3e-10	Up	A_V_N	LH
Astro	Pamr1	-0.627987	0.119	0.637	0.176851	1.55472	5.59e-12	7.38e-10	Down	A_V_N	LH
Astro	Paqr7	-0.374645	0.176	0.496	0.252529	0.972534	0.000383489	0.00655804	Down	A_V_N	LH
Astro	Paqr8	-0.355711	0.318	0.608	0.58964	1.67416	6.94e-05	0.00161502	Down	A_V_N	LH
Astro	Pcbp3	0.380604	0.383	0.095	0.631728	0.119434	1.01e-13	1.67e-11	Up	A_V_N	LH
Astro	Pcdh10	-0.344702	0.183	0.474	0.268312	0.889721	3.54e-08	2.09e-06	Down	A_V_N	LH
Astro	Pdlim4	0.354468	0.546	0.291	1.24403	0.470246	1.78e-06	7.08e-05	Up	A_V_N	LH
Astro	Pdlim7	0.301725	0.285	0.077	0.454877	0.0857262	4.54e-09	3.26e-07	Up	A_V_N	LH
Astro	Pdpn	0.56731	0.708	0.295	2.46418	0.507283	1.37e-12	1.93e-10	Up	A_V_N	LH
Astro	Pdyn	0.312216	0.294	0.064	0.433832	0.0790678	1.44e-06	5.82e-05	Up	A_V_N	LH
Astro	Peg3	-0.31057	0.285	0.552	0.534197	1.37744	9.43e-07	4.01e-05	Down	A_V_N	LH
Astro	Per3	-0.354777	0.135	0.412	0.204775	0.813983	1.56e-10	1.54e-08	Down	A_V_N	LH
Astro	Pfkm	-0.528275	0.226	0.669	0.314852	1.7603	8.94e-14	1.49e-11	Down	A_V_N	LH
Astro	Pfkp	-0.31354	0.439	0.705	0.98705	2.00707	0.000667433	0.0102592	Down	A_V_N	LH
Astro	Pgm1	-0.28987	0.115	0.353	0.145285	0.58968	9.66e-09	6.41e-07	Down	A_V_N	LH
Astro	Phkb	-0.460435	0.241	0.633	0.386483	1.52102	5.75e-10	5.1e-08	Down	A_V_N	LH
Astro	Phkg1	-0.268261	0.047	0.249	0.0647511	0.380774	2.95e-14	5.32e-12	Down	A_V_N	LH
Astro	Phlda1	0.3621	0.285	0.037	0.512343	0.0416146	4.3e-14	7.64e-12	Up	A_V_N	LH
Astro	Phyh	-0.258653	0.238	0.469	0.381222	0.883479	0.00362926	0.0394181	Down	A_V_N	LH
Astro	Piezo1	0.443658	0.367	0.038	0.594901	0.0416146	2.1e-15	4.17e-13	Up	A_V_N	LH
Astro	Pik3ip1	-0.29424	0.068	0.307	0.078106	0.445693	2.71e-09	2.14e-07	Down	A_V_N	LH
Astro	Pitpnm2	-0.316486	0.178	0.442	0.238365	0.762797	4.48e-10	4.07e-08	Down	A_V_N	LH
Astro	Pla2g7	-0.255436	0.206	0.423	0.350465	0.905535	1.77e-06	7.04e-05	Down	A_V_N	LH
Astro	Plat	0.348682	0.599	0.375	1.86807	0.685809	4.99e-06	0.000173066	Up	A_V_N	LH
Astro	Plcd4	-0.444341	0.157	0.527	0.248887	1.16646	2.6e-06	9.76e-05	Down	A_V_N	LH
Astro	Plce1	0.285434	0.267	0.064	0.487657	0.0886392	2.23e-12	3.09e-10	Up	A_V_N	LH
Astro	Pld2	-0.410134	0.225	0.563	0.374342	1.28381	8.48e-06	0.000270307	Down	A_V_N	LH
Astro	Plekhb1	-0.274812	0.057	0.276	0.067584	0.528506	2.76e-17	7.3e-15	Down	A_V_N	LH
Astro	Plin2	0.476763	0.397	0.07	0.905301	0.0977944	4.89e-16	1.08e-13	Up	A_V_N	LH
Astro	Plp1	-0.355983	0.745	0.949	2.47916	9.89971	9.18e-09	6.15e-07	Down	A_V_N	LH
Astro	Plpp3	-0.768896	0.444	0.97	0.984217	8.32459	5.98e-12	7.81e-10	Down	A_V_N	LH
Astro	Plxnb1	-0.707019	0.258	0.841	0.388507	2.84603	5.88e-18	1.68e-15	Down	A_V_N	LH
Astro	Plxnb3	-0.308983	0.097	0.351	0.165925	0.655431	8.46e-12	1.08e-09	Down	A_V_N	LH
Astro	Pmepa1	0.457127	0.412	0.077	0.974504	0.099459	2.05e-20	7.59e-18	Up	A_V_N	LH
Astro	Pon2	-0.321004	0.183	0.447	0.246864	0.863088	7.45e-06	0.000243503	Down	A_V_N	LH
Astro	Ppan	0.305202	0.345	0.127	0.53622	0.15231	2.64e-06	9.87e-05	Up	A_V_N	LH
Astro	Ppp1r16a	-0.256698	0.188	0.42	0.250911	0.661673	0.00206771	0.0254492	Down	A_V_N	LH
Astro	Ppp1r1b	-0.291126	0.059	0.291	0.0772966	0.518519	7.78e-14	1.31e-11	Down	A_V_N	LH
Astro	Prdx6	-0.42998	0.225	0.578	0.352084	1.43154	6.93e-09	4.73e-07	Down	A_V_N	LH
Astro	Prex2	-0.30595	0.283	0.542	0.554431	1.39492	6.3e-05	0.00149161	Down	A_V_N	LH
Astro	Prnp	-0.36152	0.694	0.936	1.95103	5.67749	5.25e-05	0.00128978	Down	A_V_N	LH
Astro	Prodh1	-0.812369	0.086	0.762	0.107649	2.03787	1.97e-16	4.68e-14	Down	A_V_N	LH
Astro	Prrt1	-0.319146	0.096	0.369	0.115743	0.531003	1.03e-07	5.4e-06	Down	A_V_N	LH
Astro	Prxl2a	-0.531959	0.147	0.584	0.200324	1.41739	2.21e-11	2.65e-09	Down	A_V_N	LH
Astro	Psat1	-0.479948	0.163	0.541	0.256172	1.5335	2.82e-11	3.27e-09	Down	A_V_N	LH
Astro	Psd2	-0.584873	0.159	0.652	0.223391	1.54765	2.82e-16	6.57e-14	Down	A_V_N	LH
Astro	Ptk2b	-0.270264	0.227	0.458	0.341562	0.859759	2.35e-06	8.98e-05	Down	A_V_N	LH
Astro	Ptp4a1	0.270798	0.287	0.121	0.598543	0.149813	0.000219405	0.00417357	Up	A_V_N	LH
Astro	Ptprn	0.538233	0.746	0.343	2.27641	0.609655	1.49e-10	1.48e-08	Up	A_V_N	LH
Astro	Ptx3	0.28013	0.17	0.006	0.466613	0.0062422	7.71e-24	4.31e-21	Up	A_V_N	LH
Astro	Pvr	0.334547	0.244	0.011	0.37758	0.011236	1.29e-21	5.42e-19	Up	A_V_N	LH
Astro	Pxdn	0.330218	0.452	0.238	1.14286	0.344985	2.18e-08	1.35e-06	Up	A_V_N	LH
Astro	Pxmp2	-0.333899	0.054	0.31	0.0752732	0.531003	1.15e-15	2.38e-13	Down	A_V_N	LH
Astro	Pygb	-0.455726	0.164	0.535	0.222582	1.23304	2.51e-11	2.97e-09	Down	A_V_N	LH
Astro	Pygm	-0.29868	0.068	0.318	0.087414	0.510612	2.39e-11	2.85e-09	Down	A_V_N	LH
Astro	RGD1559896	-0.482345	0.062	0.452	0.0716309	0.853933	3.37e-23	1.72e-20	Down	A_V_N	LH
Astro	RGD1565462	0.683299	0.388	0.002	3.09591	0.00332917	5.92e-09	4.17e-07	Up	A_V_N	LH
Astro	Rabggtb	0.26028	0.569	0.375	1.13921	0.573034	0.00211414	0.025888	Up	A_V_N	LH
Astro	Rack1	0.269127	0.467	0.267	0.872926	0.408656	9.63e-05	0.00210852	Up	A_V_N	LH
Astro	Ran	0.25105	0.452	0.275	0.897208	0.414066	0.000152629	0.00308922	Up	A_V_N	LH
Astro	Rapgef3	-0.411656	0.274	0.641	0.449616	1.48606	2.29e-05	0.000640027	Down	A_V_N	LH
Astro	Rasa1	0.250139	0.376	0.197	0.730069	0.282563	6.19e-06	0.000208374	Up	A_V_N	LH
Astro	Rasal2	0.270283	0.313	0.139	0.713476	0.209738	0.000246057	0.00458256	Up	A_V_N	LH
Astro	Rbm5	-0.259212	0.505	0.747	1.14731	2.12901	0.00014241	0.00291679	Down	A_V_N	LH
Astro	Rbms1	0.275583	0.261	0.072	0.494537	0.102788	6.38e-11	6.84e-09	Up	A_V_N	LH
Astro	Rcn2	-0.356635	0.313	0.625	0.483205	1.51893	4.24e-06	0.000149443	Down	A_V_N	LH
[truncated: 2,956 more rows]
