# Supplementary material for: Single-Nucleus Transcriptomic Sequencing Revealed Cellular and Molecular Changes in a Pilocarpine-Induced Epilepsy Rat Model
Source: Neurosci Bull. 2025 Jul 24;42(3):539–58. doi: 10.1007/s12264-025-01451-y (PMC12950157; doi:10.1007/s12264-025-01451-y)
Supplement: Supplementary file 5 — Supplementary file5 (XLSX 13 kb) [file 12264_2025_1451_MOESM5_ESM.xlsx]

## Sheet: Sheet1
Table S5. Common changed genes in different brain regions and phases in each cell type. *
EX		IN		Astro		Micro		Endo		Fibroblast		OL+OPC		Ependymal cell		Common regions in Astro, Micro, and OL+OPC
Regions	Phases	Regions	Phases	Regions	Phases	Regions	Phases	Regions	Phases	Regions	Phases	Regions	Phases	Regions	Phases	Hspa1a
Hspa1a	Serinc2	Hspa1a	0	Abhd3	Aifm3	Ankrd55	Ankrd55	Ace	LOC120102105	Spp1	0	Adgrb3	Cnp	0	0	Hspb1
Hspb1	Kcnip2	Spp1		Agt	Cnn3	Asb2	Cx3cr1	Actn1		Timp1		Aga	Elovl1			Spp1
Spp1				Aldh1l1	LOC120102105	Car2	LOC120102105	Angpt2				Arap2	Evi2a			Stat3
				Aldoc	Gfap	Cd14	Selplg	Anxa2				Col16a1	Gpd1			Vim
				Atp1b2	Gjb6	Clec12a	Slco2b1	Col4a1				Hspa1a	Sgk1
				C1qtnf5	Gsta1	Csf2rb	Sparc	Col4a2				ENSRNOG00000066282	Mal
				Camk2g	Pla2g7	Cux1	Vsir	Cpne8				Enpp2
				Cd44		Dab2	Wapl	Crim1				Fkbp5
				Cebpd		Hspa1a		Ddc				Gpd1
				Chl1		Enpp2		ENSRNOG00000069480				Hspb1
				Col11a2		Fcgr2b		Ece1				Htra1
				Col5a3		Gjc2		Emp1				Lamb2
				Coq8b		Gpnmb		Fgl2				Opalin
				Dclk1		Hspb1		Flnb				Pex11a
				ENSRNOG00000018752		Itgam		Hsp90b1				Pnpla7
				Hspa1a		Itgax		Hspa5				Prex2
				Ednrb		Mapt		Hyal2				Ptn
				Erbin		Msr1		Il6st				Sat1
				Errfi1		Plekhm3		Lrg1				Septin8
				Fbln2		Pstpip1		Mdk				Sgk1
				Flna		Ptgs1		Mt2A				Spp1
				Gjb6		Sbno2		Notum				Stat3
				Glud1		Septin4		Nucb1				Gfap
				Hectd2		Siglec5		Osmr				Gpnmb
				Hmgcs1		Spp1		Pdia4				Mgp
				Hspb1		Stat3		Pla1a				Vim
				Igfbp5		Vim		Slc22a8				ENSRNOG00000065367
				Igsf1		C1qc		Socs3
				Kif5b		Wapl		Tfrc
				Klf6				Timp1
				Ldhb				Tinagl1
				Lix1				Tmem252
				MGC109340				Upp1
				Mmd2
				Mrps6
				Ncan
				Nkain4
				Omg
				Pamr1
				Pdpn
				Pfkm
				Plce1
				Prdx6
				Prxl2a
				Psd2
				Ptprn
				RGD1565462
				S100b
				Sbno2
				Serpine1
				Slc5a3
				Slc7a10
				Smox
				Socs3
				Spp1
				Spred3
				Stat3
				Taf1d
				Tagln3
				Timp1
				Tlcd1
				Tmbim1
				Vim
* Gene expression changes are indicated in red for upregulation and in blue for downregulation. Genes highlighted in yellow indicate those that show both upregulation and downregulation across the groups.
