# Supplementary material for: Single-Nucleus Transcriptomic Sequencing Revealed Cellular and Molecular Changes in a Pilocarpine-Induced Epilepsy Rat Model
Source: Neurosci Bull. 2025 Jul 24;42(3):539–58. doi: 10.1007/s12264-025-01451-y (PMC12950157; doi:10.1007/s12264-025-01451-y)
Supplement: Supplementary file 6 — Supplementary file6 (XLSX 110 kb) [file 12264_2025_1451_MOESM6_ESM.xlsx]

## Sheet: Sheet1
Table S6. Time-trend clustering of gene expression.
Gene.Symbol	Total number	Cluster 1	Cluster 2	Cluster 3	Cluster 4	LC	LH	LT
ENSRNOG00000050647	27	0	27	0	0	9	9	9
RGD1565462	27	0	27	0	0	9	9	9
Sbno2	27	0	27	0	0	9	9	9
Serpine1	27	0	27	0	0	9	9	9
Socs3	27	0	27	0	0	9	9	9
Spp1	27	0	27	0	0	9	9	9
Timp1	27	0	27	0	0	9	9	9
Msr1	27	0	27	0	0	9	9	9
H19	27	0	27	0	0	9	9	9
Ccl2	26	0	26	0	0	9	9	8
Cxcl1	26	0	26	0	0	9	9	8
Cd44	25	0	25	0	0	9	9	7
Gadd45g	25	0	25	0	0	9	9	7
Mrps6	25	0	25	0	0	9	8	8
S100a10	25	0	25	0	0	8	9	8
Spred3	25	0	25	0	0	8	9	8
ENSRNOG00000012115	25	0	25	0	0	9	9	7
Htra1	25	0	25	0	0	8	8	9
AC128848.1	25	0	25	0	0	8	9	8
Csf2rb	25	0	25	0	0	7	9	9
Tmem252	25	0	25	0	0	9	8	8
Cd14	25	0	25	0	0	8	9	8
Myc	25	0	25	0	0	9	8	8
Rn7sl1	25	0	25	0	0	9	8	8
Plaur	25	0	25	0	0	8	9	8
Stat3	25	0	25	0	0	7	9	9
Ccl7	24	0	24	0	0	9	9	6
Cebpd	24	0	24	0	0	8	8	8
Hbegf	24	0	24	0	0	9	9	6
Hspb1	24	0	24	0	0	7	9	8
Msn	24	0	24	0	0	8	9	7
Serpinh1	24	0	24	0	0	8	9	7
Anxa2	24	0	24	0	0	8	9	7
Ifitm3	24	0	24	0	0	9	7	8
ENSRNOG00000045654	24	0	24	0	0	8	9	7
Bcl3	24	0	24	0	0	9	8	7
Bcl6	24	0	24	0	0	8	9	7
Mt2A	24	0	24	0	0	7	8	9
Errfi1	23	0	23	0	0	9	5	9
Gldn	23	0	23	0	0	7	9	7
Igfbp3	23	0	23	0	0	8	9	6
Osmr	23	0	23	0	0	9	9	5
Tmbim1	23	0	23	0	0	8	9	6
Emp1	23	0	23	0	0	7	9	7
Gadd45b	23	0	23	0	0	8	9	6
Slc39a1	23	0	23	0	0	8	8	7
Tuba1c	23	0	23	0	0	7	9	7
Upp1	23	0	23	0	0	9	8	6
Sphk1	23	0	23	0	0	8	7	8
Fn1	23	0	23	0	0	8	8	7
Ptx3	23	0	23	0	0	8	9	6
Atf3	23	1	22	0	0	6	9	8
Lyz2	23	0	23	0	0	7	9	7
Cd63	22	0	22	0	0	7	9	6
Coq8b	22	0	22	0	0	9	9	4
ENSRNOG00000031167	22	0	22	0	0	8	9	5
Fgl2	22	0	22	0	0	8	7	7
Flnc	22	0	22	0	0	7	9	6
Itga5	22	0	21	0	1	9	8	5
Piezo1	22	0	21	1	0	8	9	5
Pmepa1	22	0	22	0	0	6	8	8
Tnfrsf12a	22	0	22	0	0	8	9	5
A3galt2	22	0	22	0	0	7	8	7
Ifitm1	22	0	22	0	0	8	7	7
Mgp	22	0	22	0	0	7	9	6
ENSRNOG00000068391	22	0	22	0	0	5	9	8
Lif	22	0	22	0	0	7	9	6
Nupr1l1	22	1	20	0	1	7	9	6
ENSRNOG00000065179	22	0	22	0	0	7	9	6
Cp	22	0	22	0	0	5	8	9
Adamts1	21	0	21	0	0	9	8	4
Hsp90b1	21	0	21	0	0	7	7	7
Klhl2	21	0	21	0	0	9	7	5
Npm1	21	0	21	0	0	7	8	6
Slc2a1	21	0	21	0	0	7	7	7
Slc5a3	21	0	21	0	0	6	8	7
Tubb6	21	0	21	0	0	6	8	7
Vmp1	21	0	21	0	0	9	9	3
Arntl2	21	0	21	0	0	9	9	3
Ch25h	21	0	21	0	0	6	8	7
Lrg1	21	0	21	0	0	7	8	6
Pla1a	21	0	21	0	0	9	8	4
Sele	21	0	21	0	0	8	9	4
Spsb1	21	0	21	0	0	7	8	6
Tinagl1	21	0	21	0	0	8	9	4
Csrnp1	21	0	21	0	0	8	8	5
Ccdc189	21	0	21	0	0	9	8	4
ENSRNOG00000071120	21	0	20	0	1	7	8	6
Sdc1	21	0	20	0	1	8	9	4
ENSRNOG00000039496	21	0	21	0	0	7	8	6
Junb	21	0	21	0	0	6	9	6
Gal	21	0	21	0	0	4	9	8
Ms4a6a	21	0	21	0	0	5	9	7
Ankrd28	20	0	20	0	0	8	7	5
ENSRNOG00000018752	20	0	20	0	0	7	9	4
Fbln2	20	0	20	0	0	8	8	4
Gpnmb	20	0	20	0	0	7	6	7
Hspa5	20	0	20	0	0	7	6	7
Nfkbiz	20	0	20	0	0	7	9	4
Pdlim4	20	0	20	0	0	7	7	6
Pdpn	20	0	20	0	0	7	7	6
Slc38a2	20	0	20	0	0	5	6	9
Tmem100	20	0	20	0	0	8	8	4
Uhrf1bp1l	20	0	18	0	2	7	8	5
Ecscr	20	0	20	0	0	8	8	4
Pdia4	20	0	20	0	0	8	6	6
Lgals3	20	0	20	0	0	5	8	7
Ccng1	20	0	20	0	0	8	6	6
Isg20	20	0	19	1	0	7	5	8
Nfkbia	20	0	20	0	0	7	8	5
Slc25a17	20	0	20	0	0	7	7	6
Dusp5	20	0	20	0	0	6	9	5
Hsp90aa1	20	0	19	1	0	6	8	6
Cebpb	20	0	20	0	0	7	8	5
Il4r	20	1	18	0	1	8	8	4
Plau	20	1	19	0	0	9	9	2
Tspo	20	0	20	0	0	5	8	7
Parp3	20	0	20	0	0	8	6	6
ENSRNOG00000071178	20	0	18	0	2	5	8	7
Clic4	19	0	19	0	0	7	9	3
Ddx3x	19	0	19	0	0	8	4	7
Ezr	19	0	19	0	0	7	5	7
Fkbp5	19	0	19	0	0	6	5	8
Gpd1	19	0	19	0	0	9	3	7
Hmox1	19	0	19	0	0	7	9	3
Niban2	19	1	18	0	0	7	9	3
Plat	19	0	16	3	0	6	7	6
Tagln2	19	0	18	1	0	6	6	7
Trib1	19	0	19	0	0	7	9	3
Trim47	19	0	19	0	0	7	7	5
Adamts9	19	0	16	1	2	5	9	5
Cnn2	19	0	19	0	0	9	7	3
Map3k6	19	0	19	0	0	8	9	2
Plpp1	19	0	18	0	1	7	7	5
RGD1564664	19	0	19	0	0	7	8	4
Thbd	19	1	18	0	0	7	8	4
Vwa1	19	0	18	0	1	9	7	3
Twf1	19	0	19	0	0	8	7	4
Ctsc	19	0	18	1	0	8	6	5
Azin1	19	0	19	0	0	7	6	6
Gadd45a	19	0	15	3	1	7	5	7
Sgk1	19	0	19	0	0	7	5	7
Bag3	19	0	19	0	0	6	8	5
ENSRNOG00000068272	19	0	19	0	0	7	9	3
Fosl1	19	0	17	1	1	5	9	5
Egr1	19	0	10	1	8	7	7	5
Rhno1	19	0	19	0	0	6	9	4
Birc3	19	0	18	0	1	6	8	5
Icam1	19	0	19	0	0	6	9	4
S100a11	19	0	19	0	0	5	7	7
Ppm1j	19	0	15	0	4	7	8	4
Rgs1	19	0	19	0	0	7	9	3
ENSRNOG00000056651	19	0	18	1	0	6	9	4
Slfn4	19	0	18	0	1	5	8	6
Pdk4	19	0	19	0	0	7	3	9
Slc11a1	19	0	18	1	0	4	9	6
Col7a1	19	0	19	0	0	6	9	4
Tagln	19	1	17	1	0	2	9	8
Hspe1	18	0	18	0	0	7	8	3
Hsph1	18	0	18	0	0	8	8	2
Itgb1	18	0	18	0	0	6	8	4
Nes	18	0	16	2	0	6	8	4
Plin2	18	0	18	0	0	8	7	3
Syde2	18	0	12	4	2	4	7	7
Vim	18	0	18	0	0	6	5	7
Ctsl	18	0	18	0	0	8	5	5
Ccn1	18	0	18	0	0	4	8	6
Col4a1	18	1	17	0	0	7	6	5
Des	18	2	15	1	0	6	9	3
Ece1	18	0	17	1	0	6	8	4
Il6st	18	0	16	2	0	7	6	5
Mcl1	18	0	18	0	0	6	8	4
Tgm2	18	0	18	0	0	7	7	4
Tmem117	18	0	18	0	0	8	8	2
Man1a1	18	0	18	0	0	6	6	6
Rnh1	18	0	16	1	1	8	7	3
Tpm4	18	0	18	0	0	8	8	2
AABR07002848.1	18	0	18	0	0	7	9	2
Col12a1	18	0	18	0	0	8	5	5
Tnip2	18	0	18	0	0	7	8	3
B4galt5	18	0	18	0	0	6	9	3
Maff	18	0	18	0	0	6	8	4
Pex11a	18	0	18	0	0	5	6	7
Hs2st1	17	0	17	0	0	5	6	6
Hspd1	17	0	17	0	0	5	7	5
Ipo7	17	0	17	0	0	6	8	3
Jun	17	0	16	0	1	7	7	3
Klf6	17	0	17	0	0	7	8	2
Lamc1	17	0	16	1	0	7	6	4
Mat2a	17	0	17	0	0	7	5	5
Rassf4	17	1	15	1	0	8	5	4
Rps2	17	0	16	1	0	5	7	5
Slc1a5	17	0	17	0	0	6	7	4
Fam214a	17	0	17	0	0	8	4	5
Stac2	17	0	17	0	0	9	7	1
Tgfbi	17	0	16	1	0	7	6	4
Tnfaip6	17	0	17	0	0	9	7	1
Arrdc3	17	0	17	0	0	8	6	3
Shisa5	17	0	17	0	0	7	7	3
Vwf	17	0	16	0	1	7	7	3
Xdh	17	0	17	0	0	8	6	3
Sppl2b	17	0	17	0	0	6	8	3
Chat	17	1	16	0	0	7	9	1
Pvr	17	0	17	0	0	6	8	3
Tmem238	17	0	17	0	0	8	8	1
Txnrd1	17	0	17	0	0	7	7	3
Anxa1	17	0	17	0	0	4	7	6
P4hb	17	0	17	0	0	6	8	3
Zbtb16	17	0	17	0	0	7	2	8
Stt3a	17	0	16	1	0	3	9	5
Hyou1	17	0	17	0	0	5	6	6
Oasl2	17	0	16	0	1	6	3	8
Chi3l1	17	1	15	1	0	6	2	9
Angptl4	17	0	17	0	0	6	8	3
Inhba	17	0	16	0	1	6	7	4
Egr4	17	1	15	0	1	1	9	7
Agpat4	16	0	16	0	0	7	4	5
Cd9	16	0	16	0	0	8	3	5
Cdo1	16	2	14	0	0	6	4	6
ENSRNOG00000067892	16	0	16	0	0	7	7	2
Phc2	16	0	16	0	0	5	6	5
Slc39a14	16	0	14	1	1	7	6	3
Stt3b	16	0	16	0	0	5	6	5
Atp1b3	16	0	16	0	0	7	7	2
Rai14	16	0	15	1	0	7	6	3
Tmod3	16	0	16	0	0	6	5	5
Hif1a	16	0	16	0	0	6	7	3
Litaf	16	0	16	0	0	6	5	5
Ptpn12	16	0	15	0	1	5	6	5
Picalm	16	0	16	0	0	4	8	4
Prim1	16	0	16	0	0	6	6	4
Bicra	16	0	16	0	0	5	3	8
Mdm2	16	0	16	0	0	7	6	3
Psmb2	16	0	15	1	0	7	6	3
Smim14	16	0	14	2	0	5	6	5
Spry1	16	1	15	0	0	6	5	5
Kcnma1	16	0	1	0	15	7	2	7
Eif1a	16	0	15	0	1	5	9	2
Gprc5a	16	1	15	0	0	4	9	3
Odc1	16	0	16	0	0	3	6	7
Vgf	16	0	15	0	1	5	9	2
Zc3h10	16	1	14	1	0	6	8	2
Cxcl16	16	0	16	0	0	6	8	2
Cystm1	16	0	16	0	0	7	6	3
Crip1	16	0	15	0	1	6	5	5
Eif4g1	16	0	16	0	0	5	5	6
Galnt6	16	0	15	0	1	7	4	5
Cacna2d1	16	0	6	0	10	5	4	7
Angpt2	16	0	14	2	0	5	7	4
C1s	16	0	16	0	0	7	4	5
F2rl1	16	1	13	2	0	4	7	5
Pnpla7	16	0	16	0	0	5	3	8
Aspg	16	0	16	0	0	6	6	4
Stat4	16	0	16	0	0	6	2	8
RT1-CE1	16	0	16	0	0	6	3	7
Ano6	15	1	13	0	1	6	6	3
Col5a3	15	0	15	0	0	8	5	2
Col6a3	15	0	15	0	0	7	4	4
Eef1b2	15	0	14	1	0	4	7	4
Flna	15	0	14	1	0	4	8	3
Ncan	15	0	15	0	0	7	5	3
Pabpc1	15	0	15	0	0	5	7	3
S1pr3	15	0	12	2	1	6	4	5
Slc3a2	15	0	15	0	0	7	5	3
Slc6a17	15	0	11	1	3	4	7	4
Pcdh15	15	0	11	1	3	6	5	4
Pkd2	15	0	15	0	0	6	6	3
Rnf149	15	0	15	0	0	5	7	3
Il17ra	15	0	15	0	0	5	8	2
Rgs16	15	0	13	1	1	7	7	1
Sod2	15	0	15	0	0	4	8	3
Fhl2	15	1	6	0	8	5	5	5
Pde6b	15	0	15	0	0	7	7	1
Fam219b	15	0	12	3	0	6	6	3
Prex2	15	0	14	0	1	5	3	7
Ybx3	15	0	15	0	0	6	4	5
Acer2	15	0	15	0	0	6	5	4
Ccnl1	15	0	15	0	0	7	6	2
Hspa4	15	0	14	0	1	4	7	4
Adcy1	15	0	0	8	7	3	8	4
Adcy10	15	0	15	0	0	7	7	1
Scfd1	15	0	15	0	0	5	8	2
C1r	15	0	15	0	0	8	2	5
Cit	15	0	3	3	9	3	6	6
Trim25	15	0	15	0	0	6	4	5
Ddx39a	15	0	15	0	0	7	7	1
Resf1	15	0	12	1	2	7	5	3
Fstl1	15	0	15	0	0	4	5	6
Nkain2	15	1	1	1	12	8	4	3
Vcan	15	1	14	0	0	5	6	4
Sdf2l1	15	0	15	0	0	6	7	2
Uap1	15	1	12	1	1	4	8	3
Itgax	15	0	15	0	0	5	6	4
Sat1	15	0	13	2	0	6	5	4
Fos	15	0	14	0	1	4	7	4
Capn9	15	0	15	0	0	3	8	4
Cited2	15	0	13	0	2	4	7	4
Il2rg	15	0	13	0	2	5	7	3
Rnf213	15	1	12	0	2	6	5	4
Parp9	15	0	15	0	0	6	4	5
C4b	15	0	14	0	1	6	2	7
Phyhd1	15	0	15	0	0	5	4	6
Cryab	15	0	15	0	0	4	8	3
Btd	15	0	15	0	0	6	4	5
ENSRNOG00000069024	15	0	14	0	1	4	6	5
Rpl34	15	0	14	1	0	6	8	1
Asb8	15	0	15	0	0	5	8	2
Tmco1	15	0	15	0	0	5	7	3
Pdyn	15	0	15	0	0	0	9	6
Dclk1	14	0	14	0	0	3	9	2
Eef1a1	14	0	14	0	0	3	6	5
Eif4a1	14	0	14	0	0	6	6	2
Eprs	14	0	14	0	0	5	8	1
Gem	14	0	14	0	0	6	7	1
Hnrnpab	14	0	13	1	0	4	8	2
Il1rap	14	0	14	0	0	6	5	3
Kpnb1	14	1	11	2	0	6	6	2
Pcbp3	14	0	13	1	0	4	8	2
Pfkfb3	14	0	14	0	0	7	5	2
Plce1	14	0	14	0	0	4	6	4
Pxdn	14	0	13	0	1	7	3	4
Rpl10	14	0	14	0	0	5	7	2
Rpl14	14	0	13	1	0	6	7	1
Rpl5	14	1	12	1	0	7	6	1
Rpl7a	14	0	14	0	0	6	6	2
Rps3	14	0	13	1	0	6	7	1
St3gal4	14	0	13	0	1	6	4	4
Camkv	14	0	0	9	5	4	5	5
Ube2q2	14	0	12	0	2	7	3	4
Adcy4	14	1	12	0	1	6	5	3
Bcl2l1	14	0	14	0	0	4	5	5
Creld2	14	0	14	0	0	5	6	3
Hyal2	14	0	14	0	0	5	7	2
Phlda1	14	0	14	0	0	3	8	3
Cox7a2l2	14	0	14	0	0	7	4	3
Galnt16	14	0	10	3	1	6	3	5
Slc20a2	14	0	14	0	0	6	3	5
Sema3e	14	0	12	0	2	6	4	4
Ptprd	14	0	0	0	14	7	1	6
Ap1s1	14	0	14	0	0	4	8	2
Dnaja1	14	0	14	0	0	4	5	5
Fgfr1	14	0	14	0	0	5	5	4
Gap43	14	0	9	0	5	4	7	3
Paqr8	14	0	13	1	0	6	2	6
Tcim	14	0	13	1	0	6	6	2
Tpt1	14	0	13	1	0	6	6	2
Akap12	14	0	13	0	1	6	7	1
Eng	14	0	12	2	0	4	8	2
Hspa8	14	0	12	2	0	6	5	3
ENSRNOG00000024338	14	0	13	0	1	8	1	5
Osbpl9	14	0	13	0	1	5	6	3
Pcyt1a	14	0	12	1	1	5	5	4
Stip1	14	0	14	0	0	4	6	4
Tmem161b	14	0	14	0	0	6	3	5
Galnt15	14	0	14	0	0	6	3	5
Gpatch4	14	0	13	1	0	3	2	9
ENSRNOG00000062648	14	0	14	0	0	3	9	2
Anks1b	14	0	4	0	10	5	5	4
Luc7l2	14	1	0	0	13	7	2	5
Herc1	14	0	1	1	12	6	3	5
Rbpj	14	0	13	1	0	5	6	3
Akap2	14	0	4	1	9	2	6	6
ENSRNOG00000064743	14	1	12	1	0	3	9	2
Fhip1a	14	0	12	2	0	3	7	4
Ssc5d	14	0	14	0	0	6	4	4
Pgd	14	0	1	6	7	3	5	6
ENSRNOG00000061379	14	0	14	0	0	2	7	5
B3galnt1	13	0	13	0	0	7	4	2
Cct3	13	0	13	0	0	4	5	4
Cct4	13	0	13	0	0	6	4	3
Cct6a	13	0	13	0	0	5	6	2
ENSRNOG00000047931	13	0	12	1	0	6	6	1
Mtmr11	13	0	13	0	0	8	4	1
Nav2	13	0	11	0	2	5	5	3
Nop58	13	0	10	0	3	6	6	1
Rbms1	13	0	8	1	4	5	3	5
Rpl3	13	0	12	1	0	4	7	2
Rps18	13	0	12	1	0	5	6	2
Rpsa	13	0	12	1	0	3	8	2
SNORD81	13	0	13	0	0	3	6	4
Abi3bp	13	0	13	0	0	8	4	1
Arhgap33	13	2	0	10	1	7	3	3
Il6r	13	0	13	0	0	7	5	1
AABR07073181.1	13	0	13	0	0	4	7	2
Actn1	13	0	11	1	1	3	6	4
Ctps1	13	2	10	0	1	4	6	3
Tpm3	13	0	13	0	0	7	5	1
Slc6a20	13	0	12	1	0	4	7	2
Olr1	13	1	12	0	0	6	6	1
Usp54	13	0	13	0	0	5	2	6
Rps5	13	0	12	1	0	5	7	1
Rps28	13	1	10	2	0	4	6	3
Aars2	13	0	13	0	0	3	6	4
Cald1	13	0	13	0	0	4	7	2
Camk2d	13	0	9	0	4	5	6	2
Ier3	13	0	13	0	0	4	8	1
Med13l	13	0	13	0	0	6	5	2
Mettl7a	13	0	6	7	0	3	5	5
Myh9	13	0	13	0	0	5	5	3
Zbtb38	13	0	12	0	1	6	6	1
Gcn1	13	0	12	0	1	2	9	2
Ireb2	13	0	13	0	0	3	7	3
Slfn2	13	0	11	1	1	6	5	2
Fth1	13	2	9	1	1	6	3	4
Pclo	13	0	0	0	13	6	3	4
Xkr4	13	0	1	1	11	5	1	7
Strbp	13	0	0	0	13	7	0	6
Ace	13	2	8	1	2	2	7	4
Clic1	13	0	13	0	0	5	6	2
Ivns1abp	13	0	10	3	0	4	5	4
Pdia6	13	0	13	0	0	6	5	2
Pdlim1	13	0	13	0	0	5	4	4
Tmem63c	13	0	8	1	4	4	5	4
Tnfrsf11a	13	0	12	1	0	4	2	7
Tpd52l1	13	1	3	4	5	4	3	6
Efnb3	13	0	0	12	1	6	6	1
Abca8a	13	1	12	0	0	5	2	6
Col26a1	13	0	8	5	0	5	6	2
Fosb	13	0	11	0	2	2	8	3
Ldha	13	0	13	0	0	3	6	4
ENSRNOG00000067598	13	0	13	0	0	4	0	9
Pip5k1b	13	0	5	2	6	4	5	4
Lbp	13	0	13	0	0	4	4	5
Pla2g3	13	0	13	0	0	4	2	7
Tmod2	13	2	7	1	3	6	2	5
Ak3	13	0	8	4	1	5	5	3
ENSRNOG00000003984	13	1	11	1	0	5	3	5
Lgmn	13	0	13	0	0	5	6	2
Hacl1	13	0	8	5	0	4	5	4
Tnc	13	0	12	1	0	3	9	1
Sult1a1	13	0	12	1	0	2	2	9
Cdkn1b	13	0	11	2	0	4	3	6
Frmd5	13	1	5	1	6	3	4	6
Adarb1	13	0	5	3	5	2	6	5
Megf6	13	0	13	0	0	4	5	4
Rps15a	13	0	13	0	0	3	7	3
Gja1	13	0	5	6	2	4	4	5
Glul	13	0	10	0	3	5	4	4
Penk	13	0	13	0	0	0	4	9
AC113837.6	12	0	12	0	0	5	6	1
Adam12	12	0	12	0	0	6	3	3
Agt	12	0	0	12	0	4	5	3
Ctsb	12	0	12	0	0	6	3	3
G3bp1	12	0	12	0	0	3	7	2
Glis3	12	0	12	0	0	4	7	1
Gnl3	12	0	12	0	0	5	6	1
Gpr37l1	12	0	1	11	0	5	6	1
Palldl1	12	1	8	2	1	3	5	4
Rpl17	12	1	10	1	0	3	6	3
Rps8	12	0	11	1	0	4	6	2
Slc7a1	12	0	12	0	0	3	7	2
Sorbs3	12	0	7	4	1	4	5	3
Taf1d	12	0	10	0	2	5	5	2
Wnt7b	12	0	11	0	1	7	2	3
Sorcs3	12	0	11	0	1	4	6	2
Adamts4	12	0	11	0	1	5	5	2
Calr	12	0	12	0	0	4	6	2
ENSRNOG00000030807	12	0	11	0	1	6	4	2
Mcam	12	0	10	1	1	4	7	1
Pim3	12	0	12	0	0	5	5	2
Postn	12	0	12	0	0	4	6	2
Tnfrsf11b	12	2	8	2	0	7	2	3
Nrg3	12	0	2	0	10	2	2	8
Lamb2	12	0	10	1	1	4	4	4
Synj2	12	0	12	0	0	3	3	6
Ubl7	12	1	11	0	0	6	5	1
Nrxn1	12	0	0	0	12	6	0	6
Syt1	12	0	0	0	12	7	0	5
Arpp21	12	1	5	0	6	4	5	3
Rims1	12	0	0	1	11	5	1	6
Qdpr	12	11	0	1	0	8	3	1
Arid5b	12	0	10	0	2	4	6	2
Cd59	12	0	11	1	0	6	5	1
Klf15	12	0	2	10	0	7	3	2
Pld2	12	0	4	5	3	3	5	4
Rasal2	12	0	5	0	7	4	5	3
Gsap	12	0	12	0	0	4	6	2
Cdk6	12	0	12	0	0	3	6	3
Usp53	12	0	12	0	0	6	3	3
AABR07046707.1	12	0	2	1	9	5	3	4
Cep164	12	0	12	0	0	5	4	3
Cfap126	12	0	11	1	0	3	4	5
Dmc1	12	1	10	0	1	4	3	5
Nup153	12	0	12	0	0	4	5	3
Ppp1r32	12	1	9	2	0	3	4	5
RT1-CE16	12	0	11	0	1	5	4	3
Ruvbl1	12	1	11	0	0	4	7	1
Aopep	12	0	10	0	2	6	4	2
Ccdc88c	12	0	11	0	1	3	6	3
Pdcd6ip	12	0	11	0	1	5	4	3
Qk	12	0	2	1	9	6	3	3
Slc25a12	12	1	1	4	6	5	3	4
Grb10	12	0	4	2	6	3	1	8
Cemip2	12	0	11	0	1	6	5	1
Aebp1	12	1	10	1	0	4	3	5
Nck1	12	0	12	0	0	5	5	2
Nucb1	12	0	12	0	0	6	3	3
H3f3a	12	0	11	1	0	6	5	1
Sorbs1	12	0	9	0	3	3	5	4
Ptp4a1	12	0	12	0	0	3	8	1
Rgcc	12	0	8	3	1	4	4	4
ENSRNOG00000065037	12	1	10	1	0	3	7	2
ENSRNOG00000067503	12	2	10	0	0	2	9	1
Tulp2	12	0	12	0	0	2	7	3
Tpm1	12	2	4	4	2	4	6	2
A2m	12	2	10	0	0	6	4	2
S100a4	12	2	9	1	0	6	0	6
RGD1306233	12	0	7	2	3	5	3	4
Pnpo	12	1	11	0	0	4	2	6
Tmem132b	12	1	6	3	2	4	4	4
Prodh1	12	0	1	10	1	2	6	4
Gprasp1	12	0	0	10	2	2	6	4
Bsdc1	12	0	12	0	0	4	4	4
Rgs2	12	0	12	0	0	2	8	2
Stum	12	0	0	9	3	4	5	3
Rims2	12	0	0	0	12	4	1	7
Slc29a1	12	1	1	7	3	2	3	7
Adamts15	12	0	7	1	4	2	6	4
Zfp786	12	1	10	1	0	3	6	3
Hacd1	12	0	9	1	2	3	5	4
Sox18	12	0	8	0	4	2	5	5
Aspa	12	1	6	4	1	2	5	5
Tf	12	0	11	0	1	2	3	7
Sv2c	12	0	11	1	0	2	6	4
Rgs4	12	0	7	3	2	1	7	4
Atp1b2	11	0	5	6	0	5	3	3
Bcar1	11	0	11	0	0	6	3	2
Bcat1	11	0	11	0	0	3	4	4
Cct5	11	0	11	0	0	3	4	4
Cdk14	11	0	4	0	7	7	3	1
Daam2	11	1	1	7	2	4	4	3
Dio2	11	0	9	1	1	5	2	4
Ednrb	11	2	6	3	0	5	3	3
Eef1g	11	0	10	1	0	3	6	2
Eef2	11	0	10	1	0	2	7	2
Erbin	11	0	8	0	3	5	3	3
Fads3	11	0	8	0	3	4	2	5
Hectd2	11	1	10	0	0	5	2	4
Hspa9	11	0	9	1	1	2	6	3
Lims1	11	0	10	1	0	4	4	3
Ppan	11	0	9	2	0	2	6	3
Ptprf	11	0	10	0	1	4	2	5
Rpl4	11	0	10	1	0	2	7	2
B4galnt4	11	1	6	0	4	6	1	4
Cacnb3	11	2	0	9	0	7	2	2
Sesn3	11	0	10	0	1	8	3	0
Ehd4	11	0	11	0	0	3	7	1
Klf10	11	0	10	1	0	3	4	4
P4ha1	11	0	10	0	1	4	2	5
Xbp1	11	0	11	0	0	5	3	3
Ybx1	11	0	11	0	0	4	4	3
Igfbp2	11	0	10	0	1	3	3	5
Rnf207	11	0	0	7	4	4	2	5
Otulinl	11	0	11	0	0	4	4	3
Adgrb3	11	0	2	0	9	6	2	3
Csmd1	11	0	0	1	10	6	1	4
Kctd16	11	0	0	2	9	5	3	3
Hbb-bs	11	0	1	1	9	3	4	4
Dot1l	11	0	11	0	0	4	6	1
Nwd1	11	1	6	4	0	2	4	5
Zfand2a	11	0	10	1	0	3	7	1
Asphd2	11	2	1	8	0	3	6	2
Hsd17b12	11	0	11	0	0	1	7	3
Rock1	11	0	0	0	11	5	0	6
AABR07054614.1	11	1	10	0	0	3	7	1
Cct8	11	0	11	0	0	4	5	2
Furin	11	0	11	0	0	4	5	2
Odad1	11	0	11	0	0	4	3	4
Ranbp2	11	0	10	0	1	5	4	2
Rhbdl3	11	0	8	3	0	5	2	4
Tmem108	11	0	4	0	7	5	3	3
Togaram2	11	0	11	0	0	1	7	3
Cpne9	11	0	0	6	5	5	1	5
Lrrc7	11	0	1	0	10	5	1	5
Tenm2	11	1	2	0	8	3	3	5
Ank2	11	0	1	0	10	6	1	4
Zdhhc14	11	0	9	0	2	4	5	2
Klk6	11	0	11	0	0	6	4	1
ENSRNOG00000062337	11	0	0	6	5	4	5	2
Syne1	11	0	0	3	8	3	3	5
Tgfb2	11	0	10	1	0	7	3	1
Col4a2	11	0	5	2	4	3	4	4
Enpp2	11	1	3	6	1	3	4	4
Entpd1	11	1	10	0	0	3	7	1
RGD1565166	11	2	2	2	5	6	2	3
Ramp3	11	0	9	1	1	2	7	2
Tspan14	11	0	9	1	1	3	5	3
Col16a1	11	0	11	0	0	6	3	2
Celf2	11	1	0	0	10	6	1	4
Atf4	11	0	10	0	1	2	8	1
Dusp6	11	0	9	1	1	2	6	3
Mlc1	11	1	5	0	5	5	1	5
Rabggtb	11	0	11	0	0	4	7	0
Sik1	11	0	10	0	1	3	7	1
Lgals3bp	11	0	11	0	0	3	1	7
Dmxl1	11	1	0	1	9	3	1	7
Hip1	11	0	8	3	0	4	4	3
RGD1563888	11	1	2	3	5	1	6	4
Grin2b	11	0	1	0	10	4	2	5
Myo9a	11	0	1	0	10	4	3	4
Itpka	11	1	0	10	0	5	5	1
Ppargc1a	11	0	6	2	3	3	4	4
Slc12a5	11	0	0	8	3	3	5	3
Clec2g	11	0	11	0	0	4	5	2
Scg2	11	0	11	0	0	3	8	0
Epas1	11	0	9	0	2	4	4	3
Hspb8	11	0	11	0	0	4	4	3
Nsg2	11	0	1	9	1	3	5	3
Dagla	11	0	0	9	2	4	4	3
Ms4a6bl	11	0	11	0	0	4	4	3
Scn9a	11	0	9	1	1	3	4	4
Hacd2	11	0	8	2	1	5	3	3
Unc80	11	0	0	0	11	4	1	6
Rufy1	11	0	10	0	1	3	4	4
Lrp4	11	0	10	1	0	3	4	4
Lcp1	11	0	11	0	0	2	7	2
ENSRNOG00000068530	11	2	6	2	1	2	7	2
Rsph1	11	2	9	0	0	3	5	3
Nexn	11	0	5	2	4	2	6	3
Slc16a11	11	2	1	5	3	3	2	6
Cdc14a	11	0	11	0	0	3	5	3
Gfap	11	0	11	0	0	2	2	7
Hck	11	0	10	1	0	1	8	2
Ncam1	11	0	3	6	2	1	5	5
Rnf220	11	1	2	2	6	0	6	5
BC016579	10	0	6	3	1	6	2	2
Gjb6	10	0	3	7	0	2	5	3
Lmna	10	0	9	1	0	2	5	3
Map1b	10	0	4	1	5	3	3	4
Ntng1	10	0	2	1	7	2	2	6
Olfml1	10	0	0	10	0	5	1	4
Omg	10	0	0	10	0	5	3	2
Ptprj	10	1	8	0	1	3	4	3
Rap1gds1	10	0	9	0	1	4	5	1
Rps12	10	1	8	1	0	2	6	2
Sez6	10	2	0	7	1	4	2	4
Slc39a12	10	0	9	1	0	7	2	1
Unc5b	10	0	5	3	2	3	5	2
Atp1a1	10	0	6	4	0	6	2	2
Cbarp	10	0	1	6	3	5	2	3
Mast3	10	0	3	7	0	5	2	3
Pik3r1	10	0	9	1	0	7	2	1
Plk5	10	1	0	8	1	5	4	1
Adgrg1	10	0	5	5	0	3	6	1
Arhgap26	10	1	6	2	1	4	3	3
Gpr146	10	0	5	5	0	3	4	3
Klf7	10	0	10	0	0	3	5	2
RT1-CE14	10	0	10	0	0	5	2	3
Slc7a5	10	0	9	0	1	3	5	2
Slco1a4	10	0	0	8	2	3	2	5
Tln2	10	0	6	1	3	4	2	4
Chsy1	10	0	9	0	1	4	4	2
Plch2	10	0	0	6	4	6	1	3
Slain1	10	1	0	3	6	4	4	2
Wdfy1	10	0	10	0	0	3	4	3
Cavin2	10	0	9	1	0	4	3	3
Nav3	10	0	0	1	9	5	0	5
Epha5	10	0	1	4	5	3	3	4
Il1rapl1	10	0	0	1	9	4	1	5
Oxr1	10	0	0	1	9	5	1	4
Adipor2	10	0	10	0	0	2	2	6
Bphl	10	0	10	0	0	2	6	2
Cyp46a1	10	0	0	7	3	5	1	4
Fry	10	0	2	4	4	3	3	4
Klf9	10	1	6	3	0	3	2	5
Pla2g7	10	0	8	2	0	6	2	2
Ran	10	0	10	0	0	3	7	0
Rpl18	10	0	10	0	0	3	7	0
Gls	10	0	0	2	8	4	2	4
Rnf227	10	0	9	1	0	4	4	2
Syngap1	10	1	1	7	1	4	2	4
Capg	10	0	9	1	0	4	1	5
Hspa2	10	0	9	1	0	4	1	5
Necab2	10	1	0	7	2	6	1	3
Adss	10	0	10	0	0	6	2	2
Nek6	10	0	10	0	0	4	4	2
Ppm1l	10	0	8	0	2	5	3	2
Scarb2	10	0	9	0	1	2	4	4
Shroom3	10	0	7	3	0	4	5	1
Tmem43	10	0	10	0	0	3	4	3
Cdc37l1	10	0	10	0	0	5	0	5
Arfgef3	10	0	0	1	9	3	2	5
Cdk19	10	0	8	1	1	4	2	4
Dock1	10	0	9	0	1	5	3	2
Map4k4	10	0	6	0	4	5	2	3
Mon2	10	0	2	4	4	4	4	2
Naa15	10	0	5	0	5	2	4	4
Nedd4	10	0	6	3	1	3	5	2
Thoc2l	10	0	8	0	2	5	4	1
Pspc1	10	0	4	0	6	3	3	4
Scn3a	10	0	2	1	7	4	3	3
Htr2c	10	1	0	5	4	4	1	5
Ptpn3	10	0	3	1	6	3	1	6
Zdbf2	10	0	1	0	9	5	1	4
Carmil1	10	0	0	2	8	4	4	2
Ptgs2	10	0	10	0	0	6	1	3
Cnksr3	10	0	8	0	2	5	3	2
Crim1	10	0	6	2	2	3	4	3
Sulf2	10	1	7	2	0	5	3	2
Tvp23b	10	0	9	0	1	5	2	3
Cblb	10	0	8	1	1	5	4	1
Abcg1	10	1	1	7	1	4	4	2
Ank3	10	1	1	1	7	3	2	5
Prkcg	10	0	1	1	8	4	1	5
Zmiz1	10	0	10	0	0	5	4	1
Sema7a	10	1	8	1	0	3	4	3
Cfap65	10	0	4	4	2	6	1	3
Csrp2	10	0	0	7	3	5	0	5
Dlec1	10	3	7	0	0	4	4	2
Nin	10	0	1	0	9	4	1	5
Slc12a7	10	0	9	0	1	3	3	4
Pde4d	10	1	2	0	7	2	3	5
Plekha5	10	0	3	1	6	2	3	5
Apod	10	1	5	3	1	4	3	3
Dlg1	10	0	5	0	5	4	4	2
Enpp4	10	0	9	1	0	3	1	6
Kmt2a	10	1	1	0	8	3	4	3
Gabra4	10	0	0	2	8	2	2	6
Dgkb	10	0	2	4	4	3	3	4
Begain	10	0	1	6	3	4	3	3
Itm2c	10	0	0	10	0	5	3	2
Lzts3	10	1	0	6	3	4	2	4
AABR07028488.1	10	1	5	2	2	4	3	3
Tfrc	10	0	1	8	1	5	3	2
Eftud2	10	1	7	1	1	1	6	3
Kcna2	10	2	1	3	4	2	3	5
Adtrp	10	0	8	2	0	1	6	3
Lyn	10	1	7	0	2	3	4	3
Tenm4	10	0	1	1	8	3	2	5
Timp3	10	0	9	0	1	4	3	3
Srsf11	10	0	10	0	0	5	5	0
Ccp110	10	0	6	0	4	2	3	5
Fermt2	10	0	8	1	1	4	5	1
Limch1	10	1	2	0	7	3	3	4
Map4k5	10	0	7	1	2	4	4	2
RGD1310951	10	0	7	0	3	1	6	3
Zeb1	10	0	6	0	4	4	4	2
Sez6l2	10	0	0	7	3	3	3	4
Grin2c	10	1	0	5	4	5	0	5
Slc6a1	10	0	1	9	0	4	4	2
Erc2	10	0	6	1	3	2	4	4
Slc5a5	10	0	2	4	4	2	4	4
Nrxn3	10	0	6	0	4	2	4	4
Brinp2	10	0	0	4	6	3	2	5
Pstpip1	10	2	8	0	0	2	4	4
Kcnip4	10	0	0	0	10	1	1	8
Atp2b3	10	3	0	5	2	2	5	3
Cfap61	10	0	8	1	1	2	6	2
Scube1	10	1	8	0	1	2	5	3
Slc6a9	10	0	0	8	2	2	6	2
Grm7	10	0	3	0	7	1	4	5
C1qc	10	0	10	0	0	2	4	4
Chpt1	10	0	0	3	7	2	3	5
Pcdh20	10	0	9	1	0	1	1	8
Elf2	10	0	10	0	0	2	3	5
Pak1	10	0	9	0	1	3	4	3
ENSRNOG00000031222	10	1	1	0	8	3	2	5
Ncf2	10	0	7	2	1	2	4	4
Ptpn11	10	0	8	2	0	4	2	4
Cacna1c	10	0	3	1	6	3	2	5
Cxcl12	10	0	0	8	2	1	6	3
Trim2	10	0	0	6	4	1	4	5
Mef2a	10	0	3	0	7	1	3	6
Fcgr2b	10	0	10	0	0	1	7	2
AC120594.1	10	0	3	7	0	1	3	6
Srgn	10	1	8	1	0	1	6	3
Syn1	10	0	8	0	2	0	5	5
Klrb1a	10	0	10	0	0	0	6	4
Mmd	10	1	7	0	2	0	6	4
Tac1	10	0	10	0	0	0	6	4
Clmn	10	0	0	4	6	0	5	5
Map3k5	10	0	8	2	0	0	7	3
Dusp3	10	1	7	2	0	0	3	7
Aifm3	9	0	0	7	2	4	2	3
B4galt6	9	0	8	0	1	4	3	2
Cbs	9	1	1	6	1	7	1	1
Chl1	9	0	8	0	1	2	5	2
Cnn3	9	0	9	0	0	6	1	2
Gstm1	9	0	2	7	0	3	4	2
Mgat5	9	0	6	0	3	4	3	2
Micall1	9	0	8	0	1	2	3	4
Myo1e	9	0	7	0	2	2	4	3
Pdlim7	9	0	9	0	0	1	5	3
Pitpnm2	9	1	2	6	0	4	3	2
Pygm	9	0	2	7	0	5	2	2
Rasa1	9	0	6	0	3	2	4	3
Slc23a2	9	0	6	0	3	4	3	2
Srgap1	9	0	7	0	2	3	5	1
Trio	9	0	6	1	2	4	3	2
Crtac1	9	0	6	2	1	6	3	0
Hs3st2	9	1	7	1	0	4	3	2
Pwwp2a	9	2	6	0	1	5	3	1
Rasa4	9	1	5	0	3	5	2	2
Tyro3	9	0	0	8	1	4	4	1
Xkr6	9	0	8	0	1	3	4	2
Ccdc146	9	0	9	0	0	3	4	2
Ehd1	9	0	7	2	0	4	3	2
Olfml2b	9	0	8	1	0	5	2	2
Pkm	9	0	9	0	0	3	4	2
Pomc	9	0	5	4	0	3	3	3
Rprd1b	9	0	9	0	0	4	3	2
Txnip	9	0	8	0	1	3	2	4
Aldh1a1	9	0	1	8	0	4	3	2
Kcnip2	9	1	0	8	0	2	6	1
Abr	9	0	4	2	3	3	3	3
Sema5b	9	0	7	2	0	4	3	2
Elavl4	9	0	2	1	6	2	1	6
Opcml	9	0	0	1	8	4	2	3
ENSRNOG00000065273	9	0	4	5	0	5	2	2
Efemp2	9	0	9	0	0	3	4	2
Igdcc4	9	0	0	4	5	3	3	3
Kcnj16	9	1	2	4	2	3	3	3
Mdn1	9	0	4	0	5	4	3	2
NEWGENE-2134	9	0	0	8	1	3	2	4
Nrbp2	9	0	2	6	1	4	1	4
Rpl10a	9	0	8	1	0	4	5	0
Trh	9	0	9	0	0	8	1	0
Slc9a2	9	0	1	6	2	2	4	3
Ehbp1l1	9	0	8	1	0	3	4	2
ENSRNOG00000067231	9	1	8	0	0	3	5	1
Apc2	9	0	0	8	1	3	3	3
Cd74	9	9	0	0	0	2	3	4
Ddr1	9	0	9	0	0	3	3	3
Col25a1	9	1	0	3	5	3	1	5
Ndrg1	9	0	9	0	0	5	2	2
Ak9	9	3	2	4	0	3	3	3
Bend5	9	1	1	3	4	2	4	3
Col11a1	9	0	7	0	2	4	2	3
Dnah1	9	0	7	1	1	4	4	1
Dnah9	9	2	4	2	1	2	3	4
Igf1r	9	0	8	0	1	5	3	1
Lca5l	9	3	2	2	2	3	3	3
Nek4	9	1	3	0	5	3	3	3
Prrg4	9	1	8	0	0	3	4	2
Spata18	9	0	6	2	1	3	4	2
Tmtc4	9	0	7	2	0	4	3	2
Ubn2	9	0	3	1	5	2	3	4
Otud7b	9	0	9	0	0	3	3	3
Cadps	9	0	0	0	9	1	2	6
Cttnbp2	9	0	0	0	9	5	0	4
Ptpn4	9	0	1	0	8	3	1	5
Abl1	9	0	6	0	3	4	5	0
Arhgap21	9	0	7	1	1	6	1	2
Atf1	9	0	9	0	0	4	4	1
Cntn1	9	0	0	2	7	5	3	1
Ctnnd2	9	0	3	0	6	5	1	3
Dennd5a	9	0	1	2	6	2	4	3
Eya4	9	2	1	3	3	4	2	3
Kif13a	9	2	5	1	1	3	3	3
Mtmr2	9	0	7	1	1	3	3	3
Piga	9	1	7	0	1	2	2	5
Tanc1	9	1	4	1	3	2	4	3
Dlgap1	9	0	0	0	9	4	0	5
Fgf12	9	0	1	1	7	2	2	5
Aqp4	9	0	3	2	4	5	0	4
Syt7	9	0	0	3	6	2	1	6
Dock9	9	0	3	1	5	4	2	3
Gsta4	9	0	8	1	0	3	2	4
Lamb1	9	1	6	1	1	2	3	4
Myoz3	9	1	6	1	1	2	6	1
Pdgfa	9	0	5	3	1	2	4	3
Pink1	9	0	3	5	1	4	3	2
Rps6ka3	9	0	6	0	3	4	3	2
Sema3f	9	0	7	1	1	2	6	1
Slc25a36	9	0	0	2	7	5	2	2
Lamp2	9	1	8	0	0	4	1	4
Jam2	9	0	6	2	1	4	2	3
Atp6ap2	9	0	9	0	0	2	5	2
Gria1	9	0	2	1	6	2	2	5
Cfb	9	1	8	0	0	2	3	4
Slc28a2	9	0	8	1	0	2	4	3
Gnas	9	1	3	2	3	2	6	1
Rab18	9	2	5	1	1	4	3	2
Pex5l	9	0	0	3	6	3	4	2
Efhb	9	0	4	3	2	4	3	2
Lrrc36	9	0	2	7	0	4	4	1
Ctnna2	9	0	0	0	9	3	2	4
Tanc2	9	0	2	0	7	2	4	3
Aatk	9	0	3	3	3	2	3	4
Dzip3	9	0	0	0	9	4	4	1
ENSRNOG00000066582	9	0	0	1	8	2	1	6
Hecw2	9	0	3	0	6	2	3	4
Nckap1	9	0	3	2	4	2	4	3
Sh3d19	9	0	3	0	6	4	2	3
Tulp4	9	0	6	0	3	1	6	2
Cpeb3	9	0	2	1	6	3	3	3
Frmd4a	9	0	0	0	9	4	1	4
Rgs7bp	9	0	0	0	9	3	1	5
Col11a2	9	0	0	9	0	5	3	1
Cx3cl1	9	1	0	5	3	2	4	3
Camkk2	9	1	4	3	1	2	3	4
Elmod1	9	0	3	6	0	3	3	3
Fxyd7	9	2	0	6	1	4	3	2
Jcad	9	0	1	5	3	4	3	2
Plec	9	0	6	1	2	1	4	4
Fbn1	9	0	9	0	0	4	3	2
Ralyl	9	0	2	0	7	4	2	3
Arl4a	9	0	8	1	0	3	4	2
Crabp2	9	0	8	0	1	4	2	3
AABR07021812.1	9	0	0	1	8	4	2	3
AABR07027925.1	9	1	8	0	0	1	8	0
Gdpd2	9	1	1	7	0	4	3	2
Slc4a4	9	1	1	4	3	2	2	5
Sncg	9	1	0	8	0	4	4	1
Csmd2	9	0	8	1	0	2	5	2
Dync1i2	9	0	0	0	9	3	1	5
Kcnk1	9	4	0	4	1	3	4	2
AABR07049060.1	9	1	7	1	0	2	3	4
Adamts6	9	0	9	0	0	4	3	2
Atxn1	9	0	2	1	6	1	2	6
Ncor1	9	0	0	0	9	3	0	6
RGD1305110	9	0	7	0	2	4	3	2
Tekt4	9	0	7	1	1	3	0	6
Spock3	9	1	0	6	2	3	3	3
Dstyk	9	0	1	5	3	3	3	3
Fam177a1	9	0	8	0	1	3	2	4
Zcchc7	9	0	0	0	9	5	0	4
Ppig	9	0	0	0	9	2	1	6
Rgs7	9	0	0	0	9	3	2	4
Alcam	9	0	1	8	0	4	4	1
Folh1	9	1	0	7	1	4	4	1
Luzp2	9	0	0	4	5	1	1	7
Sdk1	9	0	7	0	2	2	4	3
Ccdc162	9	0	6	2	1	3	3	3
Disp2	9	0	0	4	5	2	2	5
Ankrd12	9	1	3	0	5	2	3	4
Ccnyl1	9	2	0	2	5	3	3	3
Cdc42bpa	9	0	0	2	7	2	2	5
Epb41l4b	9	1	1	1	6	3	1	5
Gabrg2	9	0	0	7	2	2	2	5
Mbp	9	0	0	9	0	4	5	0
Arap2	9	0	8	1	0	1	4	4
Prnp	9	0	6	3	0	2	4	3
Usp24	9	0	0	3	6	3	3	3
T2	9	0	3	6	0	2	5	2
Ttll8	9	1	5	2	1	2	2	5
Add1	9	1	5	1	2	2	4	3
Enox1	9	1	4	0	4	1	4	4
Kndc1	9	1	1	2	5	4	1	4
Gsn	9	5	3	0	1	1	5	3
Top1	9	0	6	0	3	2	5	2
Rbfox2	9	0	1	0	8	2	2	5
Tmeff2	9	0	4	0	5	2	3	4
Nsd2	9	0	1	1	7	2	2	5
Ldhb	9	0	0	9	0	1	1	7
Cdh10	9	2	1	2	4	2	4	3
Mdh1	9	1	0	6	2	1	3	5
Tac3	9	9	0	0	0	1	8	0
Sp100	9	0	9	0	0	1	4	4
Cdh19	9	1	6	1	1	1	6	2
Samd5	9	0	4	2	3	1	4	4
Nedd4l	9	0	6	1	2	0	7	2
Mast4	9	0	5	1	3	0	7	2
S100a6	9	0	7	2	0	0	3	6
Abhd1	8	1	0	7	0	5	2	1
Aldoc	8	0	0	8	0	4	2	2
ENSRNOG00000064136	8	0	7	0	1	4	1	3
ENSRNOG00000066171	8	1	2	5	0	3	3	2
Fbrsl1	8	0	3	4	1	2	5	1
Golm2	8	0	7	0	1	5	2	1
Gpc6	8	0	5	1	2	4	1	3
Map4k3	8	0	3	1	4	3	3	2
Mars1	8	0	8	0	0	4	4	0
Mtarc1	8	0	0	8	0	5	2	1
Phkg1	8	0	4	4	0	3	4	1
Prxl2a	8	0	0	8	0	2	3	3
Rpl12	8	0	7	1	0	2	5	1
Slc27a1	8	0	0	8	0	2	6	0
Tmem82	8	0	6	1	1	4	2	2
Wwtr1	8	0	8	0	0	4	3	1
AABR07026032.1	8	2	0	3	3	3	3	2
AABR07066700.1	8	0	0	4	4	3	1	4
Ltk	8	1	0	6	1	5	1	2
Ngef	8	0	0	8	0	7	1	0
Rasgrp2	8	0	0	7	1	5	1	2
Extl3	8	0	4	3	1	3	2	3
Lpl	8	1	5	2	0	3	2	3
Mmp15	8	0	0	7	1	2	2	4
Pawr	8	0	8	0	0	2	4	2
NEWGENE-1308171	8	1	3	4	0	3	1	4
Specc1	8	0	3	0	5	4	2	2
Ptgs1	8	4	3	1	0	3	3	2
Vsir	8	4	1	3	0	1	3	4
Ablim2	8	0	0	6	2	5	2	1
Hdac11	8	0	0	8	0	4	3	1
Mdga1	8	0	7	1	0	4	2	2
Ddit4	8	0	4	4	0	1	3	4
Hepacam	8	1	3	4	0	2	3	3
Nop56	8	0	8	0	0	2	6	0
Wnt7a	8	0	1	7	0	3	3	2
AABR07029596.1	8	0	6	1	1	4	2	2
Car10	8	0	2	0	6	2	1	5
Pxn	8	0	8	0	0	4	2	2
Ankrd17	8	0	4	1	3	3	3	2
Cabin1	8	0	4	2	2	3	2	3
ENSRNOG00000023721	8	0	2	2	4	3	3	2
Meis2	8	0	7	0	1	3	4	1
Rabgap1l	8	0	3	0	5	4	2	2
Tpcn2	8	1	7	0	0	4	3	1
Ano4	8	0	3	0	5	2	3	3
Dock3	8	0	1	0	7	5	2	1
Faf1	8	0	3	0	5	4	1	3
Fryl	8	0	2	1	5	3	1	4
Mbnl2	8	0	6	0	2	2	4	2
Megf10	8	1	5	1	1	3	1	4
Micu2	8	0	3	0	5	2	3	3
Pafah1b1	8	0	8	0	0	3	5	0
RGD1304624	8	1	5	1	1	4	4	0
Strn	8	0	0	0	8	5	0	3
Tbc1d5	8	0	5	1	2	4	3	1
Ttll5	8	0	4	1	3	3	2	3
Txndc9	8	0	7	1	0	2	5	1
Wnk1	8	0	4	0	4	2	3	3
Apoe	8	1	0	6	1	5	0	3
ENSRNOG00000069480	8	0	8	0	0	4	0	4
Plpp3	8	0	4	3	1	2	0	6
Grip1	8	0	3	2	3	1	3	4
Bsg	8	6	0	2	0	3	4	1
ENSRNOG00000070478	8	0	5	1	2	2	1	5
Flnb	8	0	4	1	3	3	2	3
Grap	8	0	6	2	0	2	5	1
Slc1a1	8	0	3	1	4	1	3	4
Med12l	8	0	1	3	4	2	2	4
Dpy19l3	8	0	0	7	1	5	1	2
Elmo1	8	0	4	0	4	4	4	0
Fbln5	8	0	8	0	0	2	6	0
Clec7a	8	1	7	0	0	5	1	2
Bmp4	8	0	1	7	0	4	4	0
Rpe65	8	0	2	4	2	2	3	3
Serping1	8	3	5	0	0	2	3	3
Ubc	8	0	8	0	0	3	3	2
Scn7a	8	2	1	3	2	3	2	3
Galnt9	8	0	0	3	5	3	2	3
Agbl2	8	1	5	1	1	3	4	1
Cfap44	8	1	4	3	0	3	3	2
ENSRNOG00000067241	8	0	1	0	7	2	3	3
Foxp1	8	0	5	0	3	2	4	2
Ldlrad4	8	0	5	0	3	2	3	3
Magi1	8	0	2	2	4	3	3	2
Mt-nd6	8	0	5	0	3	3	1	4
Npas3	8	0	4	0	4	3	3	2
P4ha2	8	0	7	0	1	3	1	4
Grik2	8	0	0	1	7	4	1	3
Dpy19l1	8	1	4	2	1	2	4	2
Sik3	8	0	4	1	3	1	5	2
Tnks	8	0	0	0	8	3	1	4
Unc5c	8	0	0	1	7	3	1	4
Adam22	8	0	1	1	6	3	2	3
Kcnd2	8	0	0	1	7	2	0	6
Map2k4	8	0	2	0	6	2	2	4
Kank1	8	0	5	3	0	2	4	2
Adam11	8	0	0	8	0	5	3	0
Ca11	8	0	0	8	0	3	5	0
Col27a1	8	1	4	2	1	3	4	1
Fndc5	8	0	0	6	2	3	3	2
Tlcd1	8	1	3	4	0	4	2	2
Tspan7	8	0	1	7	0	4	3	1
Clcn2	8	1	0	7	0	4	3	1
Edil3	8	0	3	3	2	2	3	3
Faah	8	0	0	7	1	3	4	1
Gabrd	8	0	0	6	2	4	2	2
Matk	8	0	0	7	1	4	2	2
Scn3b	8	0	0	7	1	5	2	1
Sorcs1	8	0	6	0	2	3	3	2
Abcc4	8	0	8	0	0	4	2	2
Klhl23	8	0	1	6	1	3	2	3
Ltbp1	8	0	8	0	0	3	5	0
Agtpbp1	8	0	5	0	3	2	3	3
Plppr3	8	0	0	6	2	6	0	2
Dab2	8	0	6	1	1	3	1	4
Dlg2	8	0	2	1	5	3	3	2
Ndufa1	8	1	6	1	0	3	4	1
Sptbn1	8	0	0	1	7	4	1	3
Lrrn2	8	0	0	7	1	4	2	2
Ppil6	8	0	2	4	2	3	3	2
Rheb	8	0	7	1	0	1	5	2
Atp9a	8	0	0	7	1	3	3	2
Camk2b	8	0	0	3	5	2	1	5
Kcna3	8	0	7	0	1	2	2	4
ENSRNOG00000062746	8	2	0	6	0	3	4	1
Glt8d2	8	0	8	0	0	4	4	0
Herpud1	8	0	6	2	0	1	5	2
Morn3	8	0	8	0	0	3	2	3
Dennd4c	8	1	6	0	1	4	2	2
Plcb4	8	0	4	0	4	2	2	4
RGD1307100	8	0	0	2	6	2	2	4
Tcerg1	8	0	1	0	7	2	2	4
Cadm2	8	1	0	1	6	4	2	2
AABR07031491.2	8	0	2	3	3	2	4	2
Ccar1	8	1	7	0	0	4	3	1
Cdk13	8	0	1	1	6	3	2	3
Fign	8	0	4	0	4	1	3	4
Pou2f1	8	1	0	1	6	2	1	5
Ppp1r16b	8	0	1	5	2	2	3	3
Sfmbt1	8	1	1	0	6	4	1	3
Zfand6	8	2	5	0	1	3	2	3
Fam126b	8	0	5	0	3	2	3	3
Rora	8	0	2	1	5	3	1	4
Enho	8	0	0	8	0	2	3	3
Kcnc1	8	0	0	4	4	1	2	5
Epha4	8	0	0	3	5	3	1	4
Eya1	8	0	3	4	1	3	4	1
Fzd9	8	0	2	6	0	2	4	2
Itfg1	8	0	1	6	1	1	5	2
Cd22	8	1	0	5	2	3	2	3
Rab6a	8	0	2	1	5	2	3	3
Ubxn10	8	1	5	2	0	3	1	4
Dnm3	8	0	1	1	6	3	2	3
Ptpn5	8	0	4	0	4	1	3	4
Samd12	8	0	2	1	5	2	4	2
St18	8	0	2	2	4	2	2	4
Cdkl1	8	0	2	0	6	3	1	4
Esyt2	8	0	1	0	7	2	2	4
Ism2	8	0	3	4	1	3	3	2
Pth1r	8	2	3	2	1	3	3	2
Csad	8	0	8	0	0	3	1	4
Opalin	8	0	0	8	0	3	2	3
Ptn	8	1	0	7	0	3	0	5
Kcnc2	8	0	0	1	7	2	1	5
B3gnt2	8	0	7	1	0	1	4	3
Tp53bp2	8	0	4	2	2	2	4	2
Deptor	8	0	6	0	2	2	4	2
Stxbp3	8	1	6	0	1	1	2	5
Asap1	8	0	3	1	4	3	3	2
Slc12a2	8	0	6	1	1	2	1	5
Snap91	8	1	1	0	6	2	2	4
Spock1	8	0	5	1	2	3	4	1
Lef1	8	0	1	2	5	3	1	4
Rassf9	8	2	1	2	3	3	3	2
Mdm4	8	0	1	0	7	4	1	3
Dpysl2	8	0	2	1	5	1	5	2
Ell2	8	0	4	0	4	2	4	2
Slc38a1	8	1	0	0	7	3	1	4
Tril	8	0	2	6	0	2	1	5
Pitpnm1	8	1	0	5	2	1	4	3
Fam155a	8	0	2	0	6	1	2	5
Nipal4	8	0	1	6	1	2	1	5
ENSRNOG00000067032	8	0	8	0	0	1	6	1
Fjx1	8	0	0	6	2	1	0	7
Id2	8	1	6	1	0	2	2	4
Sorl1	8	1	1	1	5	2	2	4
Arrdc2	8	0	8	0	0	2	0	6
Cdc42se2	8	0	2	2	4	2	3	3
Creb5	8	1	4	1	2	1	4	3
ENSRNOG00000067703	8	0	4	2	2	1	4	3
Camk4	8	1	1	2	4	1	3	4
Tdrp	8	0	1	3	4	2	1	5
Cyp2j4	8	0	3	3	2	2	1	5
Dnah11	8	1	6	0	1	1	6	1
Dnah12	8	2	2	3	1	2	3	3
Cxadr	8	0	0	2	6	1	2	5
Tmem176b	8	7	0	1	0	1	4	3
Kitlg	8	1	2	0	5	0	4	4
Slc17a7	8	6	0	2	0	0	2	6
Slitrk2	8	0	1	6	1	0	5	3
Pax7	8	0	8	0	0	0	8	0
Stpg4	8	1	7	0	0	0	4	4
Akap6	8	0	6	0	2	0	6	2
Srrm3	8	0	3	0	5	0	3	5
Sox9	8	1	4	0	3	0	4	4
Nefl	8	0	5	1	2	0	5	3
Pcsk2	8	1	0	2	5	0	1	7
Grm3	8	0	0	3	5	0	4	4
Pbld1	8	1	7	0	0	0	1	7
Scn1a	8	0	0	2	6	0	2	6
Acsl3	7	0	0	7	0	3	4	0
Aga	7	0	0	7	0	6	1	0
Arhgef40	7	0	5	0	2	2	3	2
Atp1a2	7	0	2	4	1	4	0	3
Bloc1s1	7	0	6	1	0	3	3	1
Dennd2a	7	0	4	2	1	3	2	2
Eif4a2	7	0	7	0	0	3	3	1
Fxyd1	7	0	0	6	1	6	1	0
Gabrg1	7	0	4	2	1	3	1	3
Kcnt1	7	0	6	0	1	3	3	1
Nfasc	7	0	6	0	1	3	3	1
Nr2c2ap	7	1	6	0	0	2	4	1
Phkb	7	0	1	4	2	3	3	1
Ptprn	7	0	7	0	0	3	3	1
Rfxank	7	0	6	1	0	4	2	1
Scarb1	7	0	1	4	2	3	1	3
Tubb5	7	0	7	0	0	2	4	1
AABR07028902.1	7	1	6	0	0	3	3	1
Arhgef2	7	2	0	4	1	4	1	2
Cant1	7	0	5	1	1	5	1	1
Serinc2	7	1	6	0	0	4	1	2
Tspoap1	7	0	0	6	1	5	1	1
Ccdc141	7	1	0	5	1	3	3	1
Lamc3	7	0	3	4	0	3	3	1
Pmp22	7	0	4	2	1	3	2	2
Ybx1-ps3	7	0	7	0	0	3	2	2
Fbln1	7	0	5	2	0	2	4	1
ENSRNOG00000066282	7	0	0	4	3	2	2	3
Evi5l	7	0	1	6	0	4	2	1
Cacna1d	7	0	1	0	6	2	1	4
Grm5	7	0	0	0	7	4	1	2
Hbb-b1	7	0	0	1	6	3	1	3
Daam1	7	0	0	6	1	1	5	1
Fndc3a	7	0	5	0	2	3	3	1
Slc24a2	7	0	0	1	6	2	1	4
Tsc22d3	7	0	3	3	1	2	1	4
ENSRNOG00000067105	7	0	3	2	2	4	2	1
Phactr1	7	0	0	0	7	6	1	0
Ahsa1	7	0	7	0	0	3	2	2
Ambra1	7	0	2	1	4	1	2	4
Ankfn1	7	0	4	1	2	3	3	1
Ankle2	7	0	7	0	0	1	5	1
Cep43	7	0	2	0	5	3	1	3
Eml6	7	0	6	0	1	1	3	3
Erich3	7	0	1	1	5	3	1	3
Ift43	7	0	7	0	0	5	2	0
Lrrc43	7	0	2	3	2	4	3	0
Map3k14	7	0	5	1	1	2	2	3
P2rx7	7	0	3	3	1	3	2	2
Prickle2	7	0	1	0	6	3	2	2
Sae1	7	0	5	2	0	3	2	2
Setd5	7	0	1	1	5	4	1	2
Sgms1	7	0	3	1	3	3	3	1
Traf3ip1	7	0	2	2	3	5	1	1
Ttc26	7	0	3	2	2	2	2	3
Cdh8	7	0	0	2	5	3	0	4
Nat8f5	7	3	0	4	0	4	2	1
Nrsn2	7	0	1	6	0	5	1	1
Apbb2	7	0	6	0	1	1	5	1
Dock5	7	0	4	2	1	1	3	3
Kif13b	7	0	1	3	3	2	3	2
Magi2	7	0	0	0	7	2	2	3
Pak5	7	0	1	1	5	4	1	2
Phip	7	0	3	0	4	3	2	2
Rasa2	7	0	1	1	5	1	2	4
Rc3h1	7	0	4	0	3	3	3	1
Secisbp2l	7	0	0	1	6	3	2	2
Thrb	7	1	3	0	3	3	2	2
Ubr5	7	1	4	1	1	2	4	1
Dock7	7	0	3	0	4	1	2	4
Papola	7	1	4	0	2	1	4	2
Trim9	7	0	3	0	4	4	2	1
Atp8b2	7	0	0	3	4	4	1	2
Gldc	7	0	4	1	2	2	2	3
Agrn	7	0	2	4	1	5	0	2
Camk2a	7	1	0	2	4	1	2	4
Ackr3	7	0	6	1	0	3	1	3
Adap2	7	1	1	3	2	3	2	2
Camk2n1	7	0	2	4	1	3	4	0
Ccdc80	7	0	2	5	0	1	3	3
Cd200	7	0	6	0	1	4	1	2
Cpne8	7	0	7	0	0	2	3	2
Degs2	7	2	0	4	1	4	1	2
Itm2a	7	0	0	5	2	3	0	4
Lima1	7	0	5	1	1	3	3	1
Mdk	7	1	0	5	1	2	2	3
Nxpe1	7	1	1	4	1	3	1	3
RT1-CE2	7	0	7	0	0	3	3	1
Trim16	7	0	4	3	0	4	1	2
Car2	7	1	0	6	0	2	2	3
Cux1	7	0	2	0	5	3	1	3
Slc6a13	7	1	2	3	1	3	1	3
Scn8a	7	0	1	1	5	4	2	1
Zfp36l2	7	0	6	1	0	2	2	3
Tmem150c	7	0	1	3	3	2	3	2
ENSRNOG00000058249	7	0	5	1	1	1	5	1
Cd151	7	0	6	0	1	2	4	1
Fam117b	7	0	5	0	2	1	3	3
Plxna2	7	0	4	1	2	1	2	4
Arhgap32	7	1	1	0	5	5	1	1
Cep290	7	0	1	1	5	2	2	3
Cspp1	7	0	3	0	4	3	1	3
ENSRNOG00000066616	7	1	4	1	1	1	2	4
Lpar1	7	1	4	0	2	2	2	3
Lrrc49	7	0	1	1	5	2	2	3
Odad3	7	1	5	0	1	1	4	2
Ctnnal1	7	0	0	1	6	2	1	4
Mycbp2	7	0	0	1	6	2	0	5
Rbfox1	7	0	0	0	7	2	0	5
Abcd3	7	0	0	5	2	1	4	2
Adgrl3	7	0	3	0	4	2	3	2
Agap1	7	0	3	0	4	2	4	1
Brwd1	7	0	0	0	7	4	1	2
Cpd	7	0	1	4	2	2	4	1
Herc2	7	1	1	0	5	2	2	3
Plekha1	7	0	1	2	4	4	2	1
Tmem178b	7	0	0	1	6	3	1	3
Ulk2	7	0	1	0	6	2	2	3
Usp9x	7	0	0	0	7	4	0	3
Map2	7	0	2	1	4	4	2	1
Hook1	7	1	0	1	5	1	2	4
Per3	7	0	2	1	4	3	2	2
Pxmp2	7	1	0	6	0	4	2	1
Tmprss7	7	1	2	4	0	1	3	3
Eif1b	7	0	5	2	0	3	2	2
Mmp17	7	0	0	7	0	3	4	0
Slc9a5	7	0	1	5	1	2	3	2
Zmym3	7	0	0	6	1	2	4	1
NEWGENE-620180	7	0	3	3	1	3	1	3
Twsg1	7	1	6	0	0	2	2	3
Grin1	7	0	0	4	3	2	2	3
Nrcam	7	0	0	2	5	3	1	3
Abhd12	7	0	1	5	1	3	3	1
Cadm4	7	0	0	6	1	4	1	2
Id3	7	0	7	0	0	3	3	1
Pik3ip1	7	0	1	6	0	4	3	0
Sort1	7	1	2	4	0	3	1	3
Mink1	7	1	0	5	1	1	3	3
Mzf1	7	2	1	4	0	2	2	3
Plxna3	7	0	0	6	1	3	4	0
Rsph10b	7	0	3	4	0	3	1	3
Bhlhe40	7	0	6	0	1	2	3	2
Mt-co2	7	0	0	6	1	4	2	1
Gnai2	7	0	5	1	1	2	1	4
ENSRNOG00000062931	7	0	7	0	0	3	3	1
ENSRNOG00000068835	7	0	1	1	5	3	1	3
ENSRNOG00000070695	7	0	7	0	0	5	0	2
Iqca1	7	0	5	2	0	2	1	4
Lratd1	7	0	6	1	0	3	2	2
Ralgapa1	7	0	1	0	6	3	1	3
Stpg1	7	2	3	0	2	2	2	3
Ttc16	7	0	6	0	1	1	4	2
Vwa3a	7	1	1	5	0	3	3	1
ENSRNOG00000071131	7	0	0	6	1	1	2	4
Snx24	7	1	6	0	0	2	1	4
Nktr	7	0	1	0	6	4	0	3
Plekhg1	7	0	1	0	6	1	0	6
Dnajc13	7	0	2	0	5	2	2	3
Ephb1	7	0	1	2	4	4	0	3
Pkp4	7	0	2	0	5	3	3	1
Ppp2r5a	7	1	4	2	0	1	4	2
Rmdn1	7	0	3	4	0	2	4	1
Zfp536	7	1	2	2	2	2	3	2
Atp2b2	7	0	0	2	5	1	1	5
Kif5a	7	0	1	3	3	2	1	4
Ndrg4	7	0	0	4	3	2	2	3
Rasgrf1	7	0	3	1	3	3	0	4
Dtna	7	1	0	2	4	1	2	4
Gabbr1	7	0	0	7	0	2	3	2
Gaa	7	2	1	3	1	1	4	2
Ppp1r12a	7	0	4	0	3	1	3	3
Gjc2	7	1	0	6	0	3	3	1
Nfs1	7	1	6	0	0	3	3	1
Peg3	7	0	0	6	1	1	5	1
Dock10	7	0	0	2	5	2	2	3
Gpr155	7	1	1	5	0	3	1	3
Caly	7	0	0	6	1	1	4	2
Srcin1	7	0	0	3	4	2	2	3
Gabra1	7	0	0	4	3	1	1	5
Nnat	7	1	3	1	2	3	3	1
Ephx1	7	0	3	4	0	2	3	2
Fbxo15	7	1	1	1	4	2	1	4
Fzd3	7	0	2	0	5	2	3	2
Lrrc74b	7	1	5	0	1	1	3	3
RGD1560883	7	0	1	0	6	2	3	2
Spata6l	7	0	2	0	5	4	1	2
Ston1	7	0	5	1	1	2	0	5
Susd6	7	0	5	1	1	1	3	3
App	7	1	4	1	1	3	3	1
Cuedc1	7	2	2	1	2	1	1	5
Erbb4	7	0	2	1	4	2	2	3
Sfpq	7	0	0	5	2	2	5	0
Slc8a1	7	0	1	0	6	2	1	4
Usp6nl	7	0	1	1	5	3	1	3
Zfp608	7	0	3	0	4	3	1	3
Clip1	7	0	3	0	4	1	3	3
Lrfn5	7	0	1	0	6	1	2	4
Atp2b1	7	0	2	0	5	1	1	5
Myt1l	7	1	1	0	5	3	1	3
Insig1	7	1	3	2	1	2	2	3
Nat8f3	7	1	2	4	0	3	2	2
Slc25a18	7	0	2	5	0	3	2	2
Trmt1	7	0	7	0	0	3	4	0
Mfsd2a	7	0	6	1	0	2	2	3
Rictor	7	0	3	0	4	3	1	3
Evi2a	7	0	0	7	0	3	1	3
Dgka	7	0	7	0	0	3	2	2
Phldb1	7	1	1	2	3	2	1	4
Serinc5	7	0	0	6	1	1	4	2
Icam5	7	0	1	5	1	4	3	0
Sphkap	7	0	0	1	6	1	1	5
Chadl	7	2	3	2	0	3	2	2
ENSRNOG00000067240	7	1	1	2	3	3	3	1
AABR07071198.1	7	0	4	3	0	3	4	0
Dnm2	7	0	5	2	0	1	3	3
ENSRNOG00000065096	7	0	7	0	0	1	1	5
Bcas1	7	0	1	1	5	3	1	3
Retsat	7	1	4	2	0	2	3	2
Igsf11	7	1	5	0	1	2	3	2
Zfp148	7	0	1	0	6	2	2	3
Mal	7	0	0	7	0	2	5	0
Mpeg1	7	3	3	0	1	1	4	2
Aqp1	7	0	7	0	0	1	4	2
Abca2	7	1	0	5	1	2	4	1
Soga3	7	0	3	1	3	1	4	2
Ppp3cb	7	0	6	0	1	1	2	4
Slc7a10	7	1	0	6	0	1	5	1
Paqr5	7	0	4	3	0	2	4	1
Clec12a	7	0	7	0	0	2	3	2
Fut9	7	0	1	2	4	1	3	3
Gpr34	7	4	0	2	1	2	1	4
Tmem176a	7	6	0	1	0	2	0	5
Rps29	7	0	5	2	0	1	3	3
Prss23	7	2	5	0	0	2	2	3
Pnoc	7	0	7	0	0	1	5	1
Eml2	7	1	1	2	3	1	2	4
Tmem47	7	1	1	2	3	1	2	4
Vangl1	7	0	1	4	2	2	4	1
RGD1562029	7	0	6	0	1	1	4	2
Arhgap20	7	1	1	1	4	2	2	3
Ppfibp2	7	0	2	2	3	2	3	2
Celf4	7	1	0	0	6	2	1	4
Cldn10	7	0	0	7	0	1	5	1
ENSRNOG00000068523	7	0	0	6	1	1	5	1
ENSRNOG00000069588	7	0	0	0	7	1	1	5
Grm1	7	0	0	3	4	2	1	4
Ptprs	7	0	0	4	3	2	3	2
Cntnap2	7	0	0	0	7	1	1	5
Kifc3	7	0	0	6	1	1	4	2
Prom1	7	1	1	4	1	1	2	4
Spock2	7	0	0	4	3	1	3	3
Gprasp2	7	0	0	4	3	1	3	3
Prdx5	7	0	7	0	0	1	5	1
Dnai4	7	1	3	1	2	1	3	3
Atp8a1	7	0	2	3	2	1	3	3
Thy1	7	0	0	6	1	0	5	2
Pithd1	7	0	7	0	0	0	6	1
Rps6kl1	7	2	0	3	2	0	2	5
Pde4b	7	0	2	1	4	0	3	4
Slc25a13	7	0	6	1	0	0	4	3
Cdkl5	7	0	0	1	6	0	1	6
Scn2b	7	0	0	2	5	0	2	5
RT1-DMa	7	0	7	0	0	0	3	4
Gpc1	7	0	4	3	0	0	5	2
Rprd1a	7	4	2	0	1	0	3	4
D7Ertd443e	7	2	2	0	3	0	1	6
Fam227a	7	2	0	1	4	0	4	3
Pfkp	7	1	1	2	3	0	2	5
Scn2a	7	0	0	2	5	0	2	5
Ahcyl1	6	0	2	3	1	3	2	1
Aldh1l1	6	0	0	6	0	3	1	2
C1qtnf5	6	1	0	5	0	2	2	2
Disp3	6	3	0	3	0	2	2	2
Gstm2	6	0	0	6	0	2	4	0
Iqgap2	6	0	5	0	1	3	2	1
Myorg	6	0	0	6	0	3	3	0
Nkain4	6	0	0	6	0	4	1	1
Phf20	6	0	5	1	0	2	2	2
Rap1gap	6	0	0	5	1	2	1	3
Sec14l2	6	1	0	4	1	3	2	1
Slco1c1	6	0	0	6	0	3	1	2
Smpdl3a	6	1	4	1	0	2	2	2
Celf3	6	0	1	5	0	4	1	1
Otof	6	0	0	6	0	6	0	0
Atp10a	6	0	1	3	2	2	2	2
Fxyd6	6	0	0	6	0	4	2	0
Mif	6	0	0	6	0	3	1	2
Rgs5	6	0	0	5	1	1	0	5
Thra	6	0	0	5	1	3	1	2
Igf2	6	0	2	1	3	4	1	1
Pdgfra	6	0	4	1	1	2	1	3
ENSRNOG00000067090	6	0	5	1	0	4	1	1
Slc29a3	6	2	1	2	1	4	1	1
Mt-nd3	6	0	0	1	5	3	1	2
Hapln3	6	1	0	5	0	3	3	0
Gtsf1	6	2	4	0	0	2	4	0
Ptprb	6	0	4	0	2	2	3	1
Ctsh	6	2	0	4	0	4	1	1
Dhcr7	6	0	1	5	0	2	3	1
ENSRNOG00000070769	6	0	0	3	3	3	2	1
Gramd2b	6	0	2	4	0	3	2	1
Rack1	6	0	6	0	0	1	3	2
Cfl1	6	0	6	0	0	1	5	0
Cyfip1	6	1	2	1	2	2	3	1
Snx4	6	0	0	0	6	2	1	3
Wasf1	6	0	0	2	4	1	2	3
Xrcc1	6	1	0	5	0	3	2	1
Ttll7	6	0	0	1	5	2	1	3
Fuca1	6	1	5	0	0	2	3	1
Cdh13	6	0	3	2	1	2	1	3
Ccdc50	6	0	5	0	1	2	2	2
Dnal1	6	0	1	2	3	3	3	0
Eif4g3	6	1	2	0	3	2	2	2
Itgb4	6	1	2	3	0	4	1	1
Itpkb	6	0	5	1	0	2	1	3
Larp4	6	0	5	0	1	2	4	0
RGD1562608	6	1	3	0	2	3	3	0
Rhpn1	6	0	5	1	0	2	4	0
Tekt1	6	0	5	0	1	2	2	2
Tex2	6	0	5	0	1	2	1	3
Ttc21a	6	1	2	3	0	2	2	2
Zbbx	6	1	2	3	0	2	3	1
Bzw2	6	0	2	1	3	2	2	2
Ecpas	6	1	3	0	2	2	3	1
Gemin2	6	0	3	1	2	4	1	1
Hapln2	6	4	1	1	0	2	4	0
Ibtk	6	1	2	2	1	1	4	1
Ino80	6	0	4	0	2	2	3	1
Inpp5f	6	0	4	1	1	4	0	2
Mapk1	6	0	2	2	2	3	1	2
Prkacb	6	0	3	0	3	2	2	2
Rdx	6	1	3	1	1	2	2	2
Sash1	6	0	1	1	4	4	1	1
Scmh1	6	0	1	3	2	3	2	1
Tfdp2	6	0	1	1	4	2	0	4
Tnrc6b	6	0	1	0	5	3	1	2
Unc79	6	0	1	1	4	4	1	1
Lcat	6	0	0	6	0	4	1	1
Cdc42ep3	6	0	4	1	1	3	1	2
ENSRNOG00000063679	6	1	4	1	0	3	1	2
Hey1	6	0	0	6	0	2	0	4
Ndufa4l2	6	0	0	3	3	3	0	3
Net1	6	1	2	3	0	4	2	0
Oaz2	6	0	2	2	2	2	2	2
Plekho1	6	2	2	1	1	2	1	3
Pllp	6	0	0	6	0	3	1	2
Serpinb6b	6	0	1	3	2	2	3	1
Slc39a8	6	1	2	3	0	3	2	1
Tnfrsf26	6	0	6	0	0	2	3	1
Vapa	6	0	6	0	0	1	4	1
Plekhm3	6	0	1	0	5	1	2	3
Mt-atp8	6	0	3	0	3	2	2	2
Dnaaf9	6	1	0	1	4	2	1	3
Itm2b	6	0	3	2	1	2	2	2
Nim1k	6	0	2	0	4	3	2	1
Slc15a2	6	0	1	2	3	2	0	4
Slc1a2	6	0	1	0	5	2	1	3
Sqle	6	1	0	5	0	2	3	1
Wscd1	6	1	1	4	0	1	4	1
Colec12	6	0	1	5	0	1	4	1
ENSRNOG00000067691	6	1	1	3	1	4	0	2
Rnd1	6	0	3	3	0	3	2	1
Gas6	6	1	0	5	0	2	2	2
Dscaml1	6	0	1	3	2	1	1	4
Axl	6	1	3	2	0	3	2	1
C4a	6	2	4	0	0	2	2	2
Cfap300	6	1	4	0	1	2	1	3
Cfap91	6	0	2	0	4	3	2	1
Dync2h1	6	0	1	0	5	1	3	2
Gm17949	6	0	3	3	0	3	2	1
Lrrc23	6	0	3	3	0	1	3	2
Lsamp	6	0	1	1	4	2	1	3
Synpo2	6	0	3	1	2	1	3	2
Mdga2	6	0	0	1	5	3	0	3
Apc	6	0	0	1	5	3	1	2
Arid4b	6	0	2	0	4	3	0	3
Auts2l1	6	0	0	1	5	1	1	4
Dip2a	6	0	1	0	5	2	0	4
Fktn	6	0	0	2	4	2	3	1
Nr1d2	6	0	0	0	6	3	0	3
Phlpp1	6	0	1	2	3	3	2	1
Tcf12	6	0	2	0	4	2	3	1
Tmem98	6	4	0	2	0	3	3	0
Usp34	6	0	1	0	5	2	2	2
Ythdf3	6	0	3	0	3	2	3	1
Zdhhc20	6	0	2	0	4	1	2	3
ENSRNOG00000006645	6	0	0	0	6	1	1	4
Akap8l	6	1	0	5	0	3	2	1
ENSRNOG00000066402	6	0	0	3	3	3	1	2
Mmd2	6	0	0	6	0	3	0	3
Ajm1	6	0	0	6	0	2	3	1
Clstn2	6	0	3	0	3	2	1	3
ENSRNOG00000025589	6	0	0	5	1	4	1	1
Emid1	6	3	0	3	0	1	3	2
Kcnk4	6	0	0	5	1	2	3	1
Reep2	6	0	0	4	2	3	1	2
Spata2L	6	0	0	3	3	3	1	2
Ttyh1	6	0	1	5	0	6	0	0
Acsl1	6	0	2	4	0	2	3	1
Frmd6	6	1	2	2	1	3	2	1
Slc22a6	6	0	0	3	3	4	1	1
Asb2	6	1	2	3	0	1	1	4
Lgi3	6	0	0	6	0	4	2	0
Septin7	6	0	0	3	3	2	3	1
Epn2	6	0	1	1	4	2	1	3
Etv4	6	1	0	3	2	2	1	3
Plekhb1	6	0	0	6	0	3	2	1
Slc7a11	6	0	5	1	0	1	3	2
B3gat1	6	2	0	3	1	1	1	4
Cc2d2a	6	1	0	5	0	2	2	2
Pnck	6	0	1	4	1	3	2	1
Atf5	6	0	6	0	0	2	3	1
Tmem130	6	0	0	5	1	2	3	1
Prdx1	6	0	6	0	0	2	2	2
Dnai7	6	0	5	0	1	1	4	1
Draxin	6	0	4	2	0	1	3	2
Hira	6	0	1	1	4	3	2	1
Kazn	6	0	5	1	0	2	1	3
Cyp2d4	6	0	1	4	1	3	2	1
Arhgap23	6	0	4	0	2	1	2	3
Kctd3	6	1	1	3	1	3	1	2
Pls1	6	1	2	0	3	1	2	3
Ptprz1	6	0	1	2	3	1	1	4
Sec14l5	6	2	0	1	3	1	3	2
Slmap	6	0	4	1	1	2	3	1
Tacc1	6	0	4	0	2	3	0	3
Trmt13	6	0	1	0	5	2	2	2
Dmd	6	0	0	3	3	1	2	3
Ntm	6	0	1	1	4	2	1	3
Pde1b	6	1	0	5	0	3	2	1
Ifnar1	6	0	4	2	0	2	2	2
Mt-nd4l	6	1	1	4	0	3	2	1
Pnma3	6	0	0	5	1	3	2	1
Rapgef5	6	0	2	2	2	2	2	2
Lsr	6	0	5	1	0	2	2	2
Atp13a4	6	0	0	5	1	2	3	1
Clasp2	6	1	0	2	3	2	3	1
Kif1a	6	1	0	2	3	3	0	3
Dner	6	0	0	5	1	1	2	3
Gabbr2	6	1	0	2	3	1	2	3
Dnah6	6	0	4	1	1	2	3	1
Carns1	6	0	1	3	2	2	1	3
Foxn3	6	0	1	0	5	3	0	3
Neo1	6	0	4	0	2	2	2	2
Phf21a	6	0	3	1	2	2	2	2
Phyhipl	6	0	3	0	3	2	1	3
Sh3glb1	6	0	3	1	2	3	2	1
Sik2	6	0	3	1	2	2	3	1
Spag9	6	2	2	0	2	1	3	2
Dscam	6	0	2	0	4	1	3	2
Fchsd2	6	0	1	2	3	2	2	2
Acss2	6	0	4	0	2	3	2	1
Adgrb2	6	0	0	5	1	3	2	1
Ddhd1	6	1	4	1	0	2	2	2
Gprc5b	6	0	0	6	0	2	1	3
Paqr7	6	1	1	3	1	2	3	1
Smox	6	1	2	3	0	2	3	1
Vcam1	6	0	4	1	1	2	2	2
Hba-a2	6	0	0	2	4	2	1	3
Cnp	6	0	0	6	0	2	3	1
Fmnl2	6	0	5	0	1	1	4	1
Add3	6	0	4	2	0	3	1	2
Macf1	6	0	3	2	1	2	3	1
Tspan2	6	0	0	4	2	2	3	1
Mog	6	0	0	5	1	1	4	1
Nek10	6	0	3	2	1	3	2	1
Tp53inp1	6	0	5	1	0	2	3	1
Atrn	6	0	0	5	1	1	3	2
Mfsd6	6	0	0	2	4	1	2	3
Senp6	6	1	1	0	4	1	3	2
Sgcb	6	0	0	5	1	1	4	1
Aco2	6	0	1	3	2	1	2	3
Aqp9	6	2	2	2	0	3	1	2
Hps4	6	3	1	2	0	2	2	2
Rnf112	6	0	0	3	3	2	2	2
Lhfpl3	6	1	2	0	3	2	1	3
Tp53i11	6	1	3	1	1	1	4	1
Rps27	6	0	5	0	1	1	4	1
0610040J01Rik	6	1	5	0	0	1	4	1
Cpne6	6	0	1	3	2	1	2	3
Itgb2	6	2	3	0	1	2	2	2
Cdhr4	6	1	5	0	0	1	1	4
Igf1	6	1	1	4	0	3	1	2
Dhx9	6	0	5	0	1	2	3	1
Nek11	6	0	5	1	0	1	3	2
Rcan2	6	0	6	0	0	2	3	1
Etv1	6	1	1	2	2	3	0	3
Sntg1	6	0	3	2	1	1	2	3
Sytl2	6	0	2	2	2	1	3	2
Sgip1	6	0	1	0	5	2	1	3
Gpm6a	6	0	0	5	1	1	2	3
Igfbp5	6	0	0	3	3	1	1	4
Pfkm	6	0	0	6	0	1	3	2
Fmnl1	6	1	1	3	1	2	3	1
Ddc	6	1	0	3	2	2	1	3
Slc39a10	6	0	6	0	0	1	2	3
Stra6	6	0	2	1	3	2	3	1
Zic2	6	1	1	1	3	1	1	4
Ankrd55	6	1	2	3	0	2	2	2
Faim2	6	1	0	4	1	1	4	1
Gjc3	6	0	0	3	3	1	2	3
P2ry12	6	1	2	1	2	2	1	3
Mobp	6	0	0	6	0	2	4	0
ENSRNOG00000067530	6	0	0	3	3	1	4	1
Gal3st4	6	1	0	2	3	2	2	2
Chrdl1	6	2	2	1	1	2	2	2
Cd48	6	1	0	5	0	1	2	3
Nme5	6	0	2	2	2	2	2	2
Pdia2	6	0	2	2	2	1	2	3
Ttll6	6	0	5	0	1	1	3	2
Wwox	6	0	3	1	2	2	2	2
Ahi1	6	0	1	1	4	2	1	3
Mapk8	6	1	0	1	4	2	0	4
Nbea	6	0	4	1	1	1	3	2
Arhgap35	6	0	1	1	4	2	3	1
Ip6k2	6	0	4	2	0	2	2	2
Fam107a	6	0	2	4	0	2	0	4
Lmo2	6	1	2	1	2	1	1	4
ENSRNOG00000065287	6	3	1	1	1	1	4	1
Dkk3	6	1	0	5	0	1	4	1
Blcap	6	1	5	0	0	1	4	1
Gpbp1l1	6	0	5	0	1	1	5	0
Mfn1	6	0	1	4	1	1	3	2
Skap1	6	2	4	0	0	1	4	1
Jakmip3	6	0	0	3	3	1	2	3
Wdr49	6	0	5	1	0	1	5	0
Acaca	6	0	2	1	3	1	2	3
Acap2	6	1	1	1	3	2	2	2
Impact	6	0	0	3	3	1	2	3
Itgam	6	0	6	0	0	1	3	2
Selplg	6	4	0	2	0	1	1	4
P2ry13	6	2	0	4	0	1	3	2
Adgrb1	6	0	0	5	1	1	1	4
Plp1	6	0	0	6	0	1	5	0
ENSRNOG00000066029	6	1	2	1	2	1	2	3
Ptk2	6	0	1	1	4	1	3	2
Nxf1	6	0	4	1	1	0	3	3
Tubb2a	6	0	4	1	1	0	4	2
Acadsb	6	0	2	4	0	0	4	2
C1ql3	6	0	0	3	3	0	2	4
Kif3a	6	0	2	1	3	0	2	4
Kcnq3	6	0	1	1	4	0	2	4
Pmel	6	0	5	0	1	0	4	2
Tagln3	6	2	0	4	0	0	3	3
Map7	6	1	0	4	1	0	4	2
Atp6v1b2	6	0	5	0	1	0	5	1
Dnm1	6	0	0	3	3	0	3	3
Cntn2	6	0	1	2	3	0	2	4
Pnma8b	6	0	4	1	1	0	3	3
Aldh3a2	6	0	5	1	0	0	3	3
St6galnac3	6	0	5	0	1	0	3	3
Tjap1	6	0	2	3	1	0	3	3
Kcnj10	6	0	3	3	0	0	3	3
Robo1	6	0	0	1	5	0	2	4
Rabep1	6	1	1	0	4	0	3	3
AABR07007032.1	6	0	1	1	4	0	2	4
Nr3c1	6	0	0	0	6	0	0	6
Akap13	5	1	4	0	0	2	2	1
Amd1	5	0	3	0	2	1	1	3
Bcan	5	0	0	5	0	2	2	1
Camk2g	5	0	0	4	1	1	1	3
Dgkd	5	0	0	3	2	4	0	1
Dhcr24	5	0	0	5	0	3	1	1
Hnrnpa1	5	0	5	0	0	1	4	0
Ntsr2	5	0	0	4	1	4	1	0
Pck2	5	0	2	3	0	1	3	1
Ppp1r1b	5	0	1	4	0	3	1	1
Prrt1	5	1	1	3	0	2	3	0
Tjp1	5	0	4	0	1	3	1	1
Tnk2	5	1	3	1	0	2	3	0
Ttll9	5	0	0	4	1	2	2	1
Ttyh3	5	0	0	5	0	2	3	0
Lhfpl6	5	0	4	1	0	2	2	1
Cert1	5	0	1	2	2	5	0	0
Lnx2	5	0	5	0	0	2	2	1
Rnf144b	5	0	3	1	1	2	3	0
Tec	5	0	4	1	0	2	2	1
ENSRNOG00000069624	5	0	4	1	0	3	1	1
Wapl	5	1	2	0	2	2	1	2
Rimklb	5	3	0	2	0	1	3	1
Selenop	5	1	3	1	0	3	1	1
Tm7sf2	5	0	0	5	0	1	2	2
C2cd5	5	0	0	0	5	3	0	2
Pkp2	5	1	0	3	1	2	2	1
Snca	5	0	4	0	1	2	2	1
Zfp106	5	0	0	0	5	3	0	2
Cnr1	5	0	3	2	0	2	1	2
MGC108823	5	1	3	0	1	3	1	1
Akap11	5	0	5	0	0	3	1	1
Akna	5	1	4	0	0	1	3	1
Cab39l	5	0	4	0	1	2	2	1
Ccdc113	5	2	1	2	0	2	1	2
Cep126	5	0	2	0	3	2	1	2
Hdac2	5	0	4	0	1	4	0	1
Hectd1	5	1	3	1	0	3	2	0
Hoatz	5	1	4	0	0	2	1	2
Phtf1	5	0	5	0	0	3	1	1
Tm2d1	5	0	5	0	0	2	2	1
Rufy2	5	1	0	1	3	3	0	2
Dync1li2	5	0	1	0	4	2	0	3
Fgfr1op2	5	2	2	1	0	3	1	1
Heatr5a	5	0	4	0	1	1	3	1
Hipk2	5	0	1	1	3	3	1	1
Kansl1	5	0	3	1	1	2	2	1
Kcna1	5	0	5	0	0	3	0	2
Krit1	5	0	4	0	1	2	2	1
Pacs2	5	1	1	1	2	2	1	2
Plcl1	5	0	4	0	1	2	2	1
Ppp2r2a	5	0	3	1	1	2	3	0
Relch	5	0	2	0	3	2	1	2
Sox10	5	0	2	1	2	3	1	1
Tubgcp5	5	1	4	0	0	3	0	2
Wwp1	5	0	5	0	0	2	2	1
Npas2	5	0	0	2	3	1	1	3
Cyp4f6	5	0	0	5	0	1	4	0
Gnao1	5	0	2	2	1	2	2	1
Plxnb3	5	0	0	1	4	3	1	1
Atp13a5	5	0	0	2	3	3	2	0
Egflam	5	0	0	5	0	4	0	1
Gstp1	5	2	0	3	0	3	1	1
Isca1	5	0	1	4	0	1	2	2
Ldlr	5	1	4	0	0	2	3	0
Cadm1	5	0	2	1	2	2	2	1
Phyh	5	0	2	3	0	1	0	4
Slc41a1	5	0	3	2	0	3	1	1
Chrd	5	1	0	2	2	2	2	1
Rasal1	5	1	0	2	2	2	0	3
ENSRNOG00000003228	5	0	3	2	0	3	0	2
Ccdc60	5	3	2	0	0	1	2	2
Cep97	5	1	0	1	3	1	2	2
Cfap74	5	0	0	2	3	2	1	2
Dnah2	5	2	3	0	0	1	4	0
Dusp18	5	1	3	0	1	1	2	2
Ppm1h	5	0	1	1	3	1	1	3
Psenen	5	1	0	4	0	1	3	1
Elmod2	5	0	1	2	2	2	2	1
Ep300	5	0	0	0	5	4	0	1
Fto	5	0	2	0	3	2	2	1
Gpatch8	5	0	0	0	5	4	0	1
Insc	5	0	0	2	3	2	1	2
Mical3	5	0	2	0	3	1	2	2
Nrdc	5	0	2	0	3	4	1	0
Pcmtd2	5	0	2	1	2	3	1	1
Ptpra	5	1	1	2	1	1	2	2
Tmcc2	5	0	0	2	3	2	1	2
Trpm7	5	0	3	0	2	2	2	1
Vps13b	5	0	2	1	2	3	2	0
Zswim5	5	0	2	1	2	1	2	2
Osbpl6	5	0	0	0	5	2	0	3
Sorbs2	5	0	1	0	4	1	2	2
C1qtnf4	5	0	0	4	1	2	2	1
Dgkz	5	1	0	4	0	4	0	1
Polk	5	0	5	0	0	2	2	1
Tiam1	5	0	1	2	2	2	1	2
Pld3	5	0	1	4	0	3	2	0
Chn2	5	0	2	2	1	2	3	0
Aldh5a1	5	2	0	3	0	2	1	2
Olfm1	5	0	0	3	2	1	1	3
Sema6d	5	1	1	3	0	4	1	0
Dennd2b	5	0	1	3	1	2	1	2
Mt-co3	5	0	0	5	0	3	2	0
Scg5	5	0	1	3	1	2	2	1
BC005537	5	0	5	0	0	1	2	2
ENSRNOG00000066003	5	0	5	0	0	2	0	3
Klhl24	5	0	3	1	1	2	2	1
Klhl7	5	0	4	0	1	2	0	3
Ppp2r3a	5	0	3	0	2	2	1	2
Celf5	5	1	0	3	1	2	1	2
Ankib1	5	0	3	0	2	2	2	1
Glcci1	5	0	2	0	3	2	2	1
Zfp280d	5	1	0	0	4	3	2	0
Igsf1	5	0	1	2	2	3	1	1
Sparcl1	5	0	1	3	1	1	0	4
Trpm3	5	1	1	1	2	1	3	1
Tst	5	0	0	5	0	2	0	3
Plekhh2	5	1	2	1	1	2	2	1
Adcyap1r1	5	0	1	3	1	1	1	3
Fam171b	5	0	0	5	0	1	3	1
Hapln1	5	0	2	3	0	2	2	1
Lrrc4b	5	0	1	3	1	2	1	2
Pcdh10	5	0	0	2	3	2	1	2
Sfxn5	5	0	1	0	4	2	1	2
Mrtfb	5	1	0	0	4	2	1	2
AC095693.1	5	0	0	3	2	2	1	2
AABR07038355.1	5	0	3	2	0	2	3	0
Kcnk16	5	0	2	1	2	1	2	2
Kiaa0408L	5	0	2	2	1	3	2	0
Lrrc9	5	0	3	1	1	1	2	2
Nbr1	5	0	5	0	0	2	2	1
Nfia	5	0	2	0	3	3	0	2
Ccdc88a	5	0	2	0	3	2	2	1
Cdh20	5	0	1	3	1	2	3	0
Myo6	5	0	0	1	4	3	1	1
Pde4dip	5	0	0	0	5	2	0	3
S1pr5	5	3	0	1	1	2	2	1
Mt-nd4	5	0	0	3	2	3	0	2
Gstt3	5	0	0	5	0	3	1	1
Gatm	5	0	3	2	0	1	2	2
Adcy9	5	1	0	0	4	3	0	2
Slc6a6	5	0	5	0	0	1	2	2
Stmn3	5	4	1	0	0	3	0	2
Aldh6a1	5	0	0	4	1	1	1	3
Aurkb	5	1	3	1	0	2	2	1
C2cd3	5	0	3	0	2	2	1	2
Cfap69	5	0	2	0	3	1	3	1
Mapk15	5	1	1	3	0	2	2	1
Prpf4b	5	0	3	1	1	2	3	0
Zfp292	5	0	3	0	2	1	3	1
Cdk5rap3	5	1	4	0	0	1	3	1
Vamp1	5	0	5	0	0	1	2	2
Abhd17b	5	0	1	0	4	3	0	2
Fa2h	5	0	0	4	1	1	3	1
Itch	5	0	1	0	4	2	1	2
Slc44a1	5	0	5	0	0	1	1	3
Tcf4	5	0	3	0	2	2	0	3
Zeb2	5	0	1	0	4	2	2	1
Nlgn1	5	0	1	0	4	2	0	3
Kctd17	5	0	3	1	1	1	3	1
Pde1a	5	0	3	0	2	1	2	2
Ptprt	5	1	1	3	0	3	1	1
Chst2	5	0	4	0	1	1	2	2
Plppr2	5	0	0	5	0	1	2	2
Dzank1	5	1	0	0	4	1	1	3
Hsf2	5	1	0	1	3	2	2	1
Mak	5	1	3	1	0	1	3	1
Naga	5	0	4	1	0	1	2	2
Ano5	5	0	1	3	1	2	2	1
Myo1d	5	0	1	1	3	1	2	2
Tmcc1	5	0	1	0	4	1	2	2
Gpr17	5	0	0	2	3	2	1	2
Pnlip	5	0	0	3	2	3	2	0
Ptprn2	5	0	0	1	4	2	0	3
Glud1	5	0	0	3	2	1	1	3
Hmgcs1	5	0	0	4	1	1	1	3
RGD1559896	5	1	0	3	1	2	0	3
Mgll	5	0	0	3	2	1	0	4
Fads2	5	0	1	3	1	1	3	1
Scd2	5	0	0	5	0	2	3	0
Tom1l2	5	0	0	2	3	1	3	1
Ywhab	5	0	1	3	1	1	3	1
Extl1	5	2	0	2	1	1	2	2
AABR07056633.1	5	0	2	1	2	1	3	1
Cabcoco1	5	1	0	4	0	1	2	2
Cep128	5	1	2	0	2	1	2	2
Pibf1	5	0	5	0	0	2	2	1
Saxo2	5	0	2	2	1	1	3	1
Slc22a17	5	0	1	4	0	1	3	1
Cobll1	5	0	2	2	1	1	2	2
Pltp	5	2	0	3	0	2	2	1
Slc22a8	5	0	1	3	1	1	1	3
Tie1	5	0	2	1	2	1	3	1
Ctss	5	5	0	0	0	1	4	0
Abcd2	5	0	0	1	4	1	2	2
Arglu1	5	2	0	3	0	1	2	2
Hpca	5	0	1	4	0	1	3	1
ENSRNOG00000068779	5	0	0	1	4	1	2	2
Fndc7	5	0	2	3	0	1	1	3
Nek1	5	0	1	0	4	1	0	4
Ppp2r2b	5	0	1	0	4	2	1	2
Kalrn	5	0	1	0	4	1	1	3
Slf2	5	0	0	0	5	2	0	3
Ero1b	5	0	1	1	3	1	1	3
Stxbp1	5	0	1	0	4	1	2	2
Mtss2	5	0	0	0	5	1	2	2
Psd2	5	1	1	2	1	1	1	3
Nrep	5	0	0	5	0	1	1	3
Adrb2	5	0	1	1	3	1	1	3
Siglec5	5	1	0	4	0	1	3	1
Rtn1	5	0	1	4	0	1	3	1
Tbxas1	5	0	5	0	0	1	4	0
Tmem59l	5	0	0	5	0	1	4	0
Prkag2	5	0	0	2	3	1	2	2
Dnm1l	5	0	0	1	4	1	0	4
Slc4a3	5	0	0	3	2	1	2	2
C1ql1	5	1	2	0	2	0	1	4
Slit1	5	0	2	2	1	0	2	3
Tspan17	5	0	0	4	1	0	3	2
Chn1	5	0	0	3	2	0	2	3
Dcdc5	5	1	3	0	1	0	4	1
Ncam2	5	0	3	1	1	0	2	3
AABR07029605.1	5	0	4	0	1	0	4	1
AABR07035338.1	5	0	3	0	2	0	3	2
Enoph1	5	0	4	1	0	0	4	1
Ninj2	5	0	4	0	1	0	4	1
Pde8a	5	1	2	0	2	0	3	2
Adar	5	2	2	1	0	0	4	1
Neu4	5	0	1	3	1	0	3	2
Bin1	5	0	0	4	1	0	3	2
Trim59	5	0	0	4	1	0	2	3
Fasn	5	0	0	5	0	0	2	3
Ddhd2	5	0	0	4	1	0	3	2
Exosc8	5	0	0	5	0	0	4	1
Gpi	5	0	0	4	1	0	4	1
Ankub1	5	0	2	1	2	0	3	2
Bin2	5	4	0	0	1	0	2	3
Grik4	5	0	4	0	1	0	1	4
Atp1a3	5	0	0	1	4	0	1	4
Tmem67	5	0	2	0	3	0	2	3
Ctxnd1	5	0	0	4	1	0	2	3
Adamtsl2	5	0	4	0	1	0	1	4
Kcnk2	5	0	2	1	2	0	1	4
Fgf14	5	0	1	0	4	0	1	4
L3mbtl1	5	0	0	2	3	0	1	4
Snap25	5	0	1	0	4	0	1	4
C1qb	5	0	5	0	0	0	1	4
Epb41l3	5	0	0	1	4	0	1	4
Cdc42ep4	5	0	1	3	1	0	0	5
Cacna1b	5	0	0	1	4	0	0	5
Gria4	5	0	0	1	4	0	0	5
Adhfe1	4	0	1	3	0	3	0	1
Arsa	4	0	0	2	2	1	0	3
Ca12	4	1	0	3	0	2	1	1
Cdc42ep1	4	0	3	0	1	1	1	2
MGC109340	4	0	0	4	0	1	1	2
Nfib	4	0	3	0	1	1	1	2
Plcd4	4	0	1	2	1	1	1	2
Scg3	4	0	0	4	0	3	0	1
Slc4a7	4	0	3	0	1	1	1	2
Dbi	4	0	0	3	1	2	0	2
Igfbp7	4	0	0	4	0	1	0	3
Wls	4	1	2	1	0	1	2	1
Ctsd	4	0	4	0	0	3	0	1
Padi2	4	0	0	4	0	2	0	2
AABR07005985.1	4	0	0	3	1	3	1	0
Aifm1	4	0	3	0	1	2	1	1
Atr	4	0	3	0	1	2	2	0
Ccdc180	4	0	0	2	2	2	2	0
ENSRNOG00000069735	4	0	3	1	0	2	1	1
Fam149a	4	0	3	0	1	1	2	1
Lrguk	4	0	1	2	1	2	1	1
Nsd1	4	0	2	0	2	2	1	1
Spata7	4	0	1	1	2	1	1	2
Tsga10	4	0	0	1	3	4	0	0
[truncated: 443 more rows]
