# Supplementary material for: Single-Nucleus Transcriptomic Sequencing Revealed Cellular and Molecular Changes in a Pilocarpine-Induced Epilepsy Rat Model
Source: Neurosci Bull. 2025 Jul 24;42(3):539–58. doi: 10.1007/s12264-025-01451-y (PMC12950157; doi:10.1007/s12264-025-01451-y)
Supplement: Supplementary file 7 — Supplementary file7 (XLSX 3757 kb) [file 12264_2025_1451_MOESM7_ESM.xlsx]

## Sheet: Sheet1
Table S7. Cell-cell communications among cell types across different brain regions during different phases.
Supplementary Table 6. Cell-cell communications among cell types in different brain regions at different epileptic phase.	group	source	target	ligand	receptor	prob	pval	interaction_name	interaction_name_2	pathway_name	annotation	evidence
LC	N	Astro	Endo	Tgfb2	TGFbR1_R2	1.41583e-05	0	TGFB2_TGFBR1_TGFBR2	Tgfb2 - (Tgfbr1+Tgfbr2)	TGFb	Secreted Signaling	KEGG: mmu04350
LC	N	Fibroblast	Endo	Tgfb2	TGFbR1_R2	2.16918e-07	0	TGFB2_TGFBR1_TGFBR2	Tgfb2 - (Tgfbr1+Tgfbr2)	TGFb	Secreted Signaling	KEGG: mmu04350
LC	N	Astro	Fibroblast	Tgfb2	TGFbR1_R2	6.9112e-07	0	TGFB2_TGFBR1_TGFBR2	Tgfb2 - (Tgfbr1+Tgfbr2)	TGFb	Secreted Signaling	KEGG: mmu04350
LC	N	Fibroblast	Fibroblast	Tgfb2	TGFbR1_R2	1.05629e-08	0	TGFB2_TGFBR1_TGFBR2	Tgfb2 - (Tgfbr1+Tgfbr2)	TGFb	Secreted Signaling	KEGG: mmu04350
LC	N	Astro	Endo	Tgfb2	ACVR1_TGFbR	1.73208e-05	0	TGFB2_ACVR1_TGFBR1	Tgfb2 - (Acvr1+Tgfbr1)	TGFb	Secreted Signaling	PMID: 29376829
LC	N	Fibroblast	Endo	Tgfb2	ACVR1_TGFbR	3.54917e-07	0	TGFB2_ACVR1_TGFBR1	Tgfb2 - (Acvr1+Tgfbr1)	TGFb	Secreted Signaling	PMID: 29376829
LC	N	Astro	Fibroblast	Tgfb2	ACVR1_TGFbR	9.46056e-07	0	TGFB2_ACVR1_TGFBR1	Tgfb2 - (Acvr1+Tgfbr1)	TGFb	Secreted Signaling	PMID: 29376829
LC	N	Fibroblast	Fibroblast	Tgfb2	ACVR1_TGFbR	1.93303e-08	0	TGFB2_ACVR1_TGFBR1	Tgfb2 - (Acvr1+Tgfbr1)	TGFb	Secreted Signaling	PMID: 29376829
LC	N	Fibroblast	Endo	Bmp6	ACVR1_BMPR2	2.51778e-06	0	BMP6_ACVR1_BMPR2	Bmp6 - (Acvr1+Bmpr2)	BMP	Secreted Signaling	KEGG: mmu04350; PMID:26893264
LC	N	Fibroblast	Fibroblast	Bmp6	ACVR1_BMPR2	1.03666e-07	0	BMP6_ACVR1_BMPR2	Bmp6 - (Acvr1+Bmpr2)	BMP	Secreted Signaling	KEGG: mmu04350; PMID:26893264
LC	N	Fibroblast	Endo	Bmp7	ACVR1_BMPR2	1.21356e-06	0	BMP7_ACVR1_BMPR2	Bmp7 - (Acvr1+Bmpr2)	BMP	Secreted Signaling	KEGG: mmu04350; PMID:26893264
LC	N	Fibroblast	Fibroblast	Bmp7	ACVR1_BMPR2	4.9813e-08	0	BMP7_ACVR1_BMPR2	Bmp7 - (Acvr1+Bmpr2)	BMP	Secreted Signaling	KEGG: mmu04350; PMID:26893264
LC	N	Astro	Endo	Wnt7a	FZD6_LRP5	3.97135e-06	0	WNT7A_FZD6_LRP5	Wnt7a - (Fzd6+Lrp5)	WNT	Secreted Signaling	KEGG: mmu04310; PMID: 23209147
LC	N	Astro	Fibroblast	Wnt7a	FZD2_LRP6	3.74837e-07	0	WNT7A_FZD2_LRP6	Wnt7a - (Fzd2+Lrp6)	WNT	Secreted Signaling	KEGG: mmu04310; PMID: 23209147
LC	N	Astro	Ependymal cell	Wnt7a	FZD3_LRP6	7.76686e-08	0	WNT7A_FZD3_LRP6	Wnt7a - (Fzd3+Lrp6)	WNT	Secreted Signaling	KEGG: mmu04310; PMID: 23209147
LC	N	Astro	Fibroblast	Wnt7a	FZD6_LRP6	3.69201e-07	0	WNT7A_FZD6_LRP6	Wnt7a - (Fzd6+Lrp6)	WNT	Secreted Signaling	KEGG: mmu04310; PMID: 23209147
LC	N	Fibroblast	Fibroblast	Wnt5a	Fzd2	1.11578e-08	0	WNT5A_FZD2	Wnt5a - Fzd2	ncWNT	Secreted Signaling	KEGG: mmu04310
LC	N	Fibroblast	Ependymal cell	Wnt5a	Fzd3	1.34422e-09	0	WNT5A_FZD3	Wnt5a - Fzd3	ncWNT	Secreted Signaling	KEGG: mmu04310
LC	N	Fibroblast	Endo	Wnt5a	Fzd6	3.37806e-07	0	WNT5A_FZD6	Wnt5a - Fzd6	ncWNT	Secreted Signaling	KEGG: mmu04310
LC	N	Fibroblast	Fibroblast	Wnt5a	Fzd6	1.08245e-08	0	WNT5A_FZD6	Wnt5a - Fzd6	ncWNT	Secreted Signaling	KEGG: mmu04310
LC	N	Fibroblast	Endo	Wnt5a	Mcam	8.41648e-07	0	WNT5A_MCAM	Wnt5a - Mcam	ncWNT	Secreted Signaling	PMID: 24335906
LC	N	Fibroblast	Fibroblast	Wnt5a	Mcam	7.53857e-08	0	WNT5A_MCAM	Wnt5a - Mcam	ncWNT	Secreted Signaling	PMID: 24335906
LC	N	Fibroblast	OL	Wnt5a	Mcam	8.49225e-07	0	WNT5A_MCAM	Wnt5a - Mcam	ncWNT	Secreted Signaling	PMID: 24335906
LC	N	Endo	Fibroblast	Wnt5b	Fzd2	3.31708e-07	0	WNT5B_FZD2	Wnt5b - Fzd2	ncWNT	Secreted Signaling	KEGG: mmu04310
LC	N	Fibroblast	Fibroblast	Wnt5b	Fzd2	5.49847e-08	0	WNT5B_FZD2	Wnt5b - Fzd2	ncWNT	Secreted Signaling	KEGG: mmu04310
LC	N	Endo	Ependymal cell	Wnt5b	Fzd3	3.99701e-08	0	WNT5B_FZD3	Wnt5b - Fzd3	ncWNT	Secreted Signaling	KEGG: mmu04310
LC	N	Fibroblast	Ependymal cell	Wnt5b	Fzd3	6.62617e-09	0	WNT5B_FZD3	Wnt5b - Fzd3	ncWNT	Secreted Signaling	KEGG: mmu04310
LC	N	Endo	Endo	Wnt5b	Fzd6	1.00258e-05	0	WNT5B_FZD6	Wnt5b - Fzd6	ncWNT	Secreted Signaling	KEGG: mmu04310
LC	N	Fibroblast	Endo	Wnt5b	Fzd6	1.66058e-06	0	WNT5B_FZD6	Wnt5b - Fzd6	ncWNT	Secreted Signaling	KEGG: mmu04310
LC	N	Endo	Fibroblast	Wnt5b	Fzd6	3.21805e-07	0	WNT5B_FZD6	Wnt5b - Fzd6	ncWNT	Secreted Signaling	KEGG: mmu04310
LC	N	Fibroblast	Fibroblast	Wnt5b	Fzd6	5.33438e-08	0	WNT5B_FZD6	Wnt5b - Fzd6	ncWNT	Secreted Signaling	KEGG: mmu04310
LC	N	Astro	IN	Nrg1	Erbb4	0.00010363	0	NRG1_ERBB4	Nrg1 - Erbb4	NRG	Secreted Signaling	KEGG: mmu04012
LC	N	Ependymal cell	IN	Nrg1	Erbb4	2.11362e-06	0	NRG1_ERBB4	Nrg1 - Erbb4	NRG	Secreted Signaling	KEGG: mmu04012
LC	N	EX	IN	Nrg1	Erbb4	0.00452454	0	NRG1_ERBB4	Nrg1 - Erbb4	NRG	Secreted Signaling	KEGG: mmu04012
LC	N	Fibroblast	IN	Nrg1	Erbb4	7.78502e-06	0	NRG1_ERBB4	Nrg1 - Erbb4	NRG	Secreted Signaling	KEGG: mmu04012
LC	N	IN	IN	Nrg1	Erbb4	0.000180266	0	NRG1_ERBB4	Nrg1 - Erbb4	NRG	Secreted Signaling	KEGG: mmu04012
LC	N	Micro	IN	Nrg1	Erbb4	3.8695e-05	0	NRG1_ERBB4	Nrg1 - Erbb4	NRG	Secreted Signaling	KEGG: mmu04012
LC	N	OL	IN	Nrg1	Erbb4	0.000119192	0	NRG1_ERBB4	Nrg1 - Erbb4	NRG	Secreted Signaling	KEGG: mmu04012
LC	N	OPC	IN	Nrg1	Erbb4	3.1126e-05	0	NRG1_ERBB4	Nrg1 - Erbb4	NRG	Secreted Signaling	KEGG: mmu04012
LC	N	EX	Micro	Nrg1	Erbb4	0.000124388	0	NRG1_ERBB4	Nrg1 - Erbb4	NRG	Secreted Signaling	KEGG: mmu04012
LC	N	EX	OL	Nrg1	Erbb4	0.000653543	0	NRG1_ERBB4	Nrg1 - Erbb4	NRG	Secreted Signaling	KEGG: mmu04012
LC	N	EX	OPC	Nrg1	Erbb4	0.00014714	0	NRG1_ERBB4	Nrg1 - Erbb4	NRG	Secreted Signaling	KEGG: mmu04012
LC	N	Astro	IN	Nrg3	Erbb4	0.000124281	0	NRG3_ERBB4	Nrg3 - Erbb4	NRG	Secreted Signaling	KEGG: mmu04012
LC	N	Ependymal cell	IN	Nrg3	Erbb4	6.5467e-06	0	NRG3_ERBB4	Nrg3 - Erbb4	NRG	Secreted Signaling	KEGG: mmu04012
LC	N	EX	IN	Nrg3	Erbb4	0.00700278	0	NRG3_ERBB4	Nrg3 - Erbb4	NRG	Secreted Signaling	KEGG: mmu04012
LC	N	Fibroblast	IN	Nrg3	Erbb4	1.87878e-05	0	NRG3_ERBB4	Nrg3 - Erbb4	NRG	Secreted Signaling	KEGG: mmu04012
LC	N	IN	IN	Nrg3	Erbb4	0.000858451	0	NRG3_ERBB4	Nrg3 - Erbb4	NRG	Secreted Signaling	KEGG: mmu04012
LC	N	Micro	IN	Nrg3	Erbb4	8.80277e-05	0	NRG3_ERBB4	Nrg3 - Erbb4	NRG	Secreted Signaling	KEGG: mmu04012
LC	N	OL	IN	Nrg3	Erbb4	0.00015069	0	NRG3_ERBB4	Nrg3 - Erbb4	NRG	Secreted Signaling	KEGG: mmu04012
LC	N	OPC	IN	Nrg3	Erbb4	8.35318e-05	0	NRG3_ERBB4	Nrg3 - Erbb4	NRG	Secreted Signaling	KEGG: mmu04012
LC	N	EX	Micro	Nrg3	Erbb4	0.000197925	0	NRG3_ERBB4	Nrg3 - Erbb4	NRG	Secreted Signaling	KEGG: mmu04012
LC	N	EX	OL	Nrg3	Erbb4	0.0010356	0	NRG3_ERBB4	Nrg3 - Erbb4	NRG	Secreted Signaling	KEGG: mmu04012
LC	N	IN	OL	Nrg3	Erbb4	0.000124842	0	NRG3_ERBB4	Nrg3 - Erbb4	NRG	Secreted Signaling	KEGG: mmu04012
LC	N	Micro	OL	Nrg3	Erbb4	1.26188e-05	0	NRG3_ERBB4	Nrg3 - Erbb4	NRG	Secreted Signaling	KEGG: mmu04012
LC	N	OPC	OL	Nrg3	Erbb4	1.21175e-05	0	NRG3_ERBB4	Nrg3 - Erbb4	NRG	Secreted Signaling	KEGG: mmu04012
LC	N	EX	OPC	Nrg3	Erbb4	0.000233098	0	NRG3_ERBB4	Nrg3 - Erbb4	NRG	Secreted Signaling	KEGG: mmu04012
LC	N	IN	OPC	Nrg3	Erbb4	2.81052e-05	0	NRG3_ERBB4	Nrg3 - Erbb4	NRG	Secreted Signaling	KEGG: mmu04012
LC	N	OPC	OPC	Nrg3	Erbb4	2.72803e-06	0	NRG3_ERBB4	Nrg3 - Erbb4	NRG	Secreted Signaling	KEGG: mmu04012
LC	N	IN	Fibroblast	Fgf9	Fgfr1	2.89713e-07	0	FGF9_FGFR1	Fgf9 - Fgfr1	FGF	Secreted Signaling	PMC: 4393358
LC	N	IN	Astro	Fgf9	Fgfr2	1.28226e-05	0	FGF9_FGFR2	Fgf9 - Fgfr2	FGF	Secreted Signaling	PMC: 4393358
LC	N	IN	Ependymal cell	Fgf9	Fgfr2	1.52403e-07	0	FGF9_FGFR2	Fgf9 - Fgfr2	FGF	Secreted Signaling	PMC: 4393358
LC	N	IN	Fibroblast	Fgf9	Fgfr2	2.5858e-07	0	FGF9_FGFR2	Fgf9 - Fgfr2	FGF	Secreted Signaling	PMC: 4393358
LC	N	IN	Micro	Fgf9	Fgfr2	3.23284e-07	0	FGF9_FGFR2	Fgf9 - Fgfr2	FGF	Secreted Signaling	PMC: 4393358
LC	N	IN	OL	Fgf9	Fgfr2	3.18633e-05	0	FGF9_FGFR2	Fgf9 - Fgfr2	FGF	Secreted Signaling	PMC: 4393358
LC	N	Endo	Fibroblast	Pdgfa	Pdgfra	2.55116e-07	0	PDGFA_PDGFRA	Pdgfa - Pdgfra	PDGF	Secreted Signaling	PMID: 15207812
LC	N	Ependymal cell	Fibroblast	Pdgfa	Pdgfra	1.12204e-08	0	PDGFA_PDGFRA	Pdgfa - Pdgfra	PDGF	Secreted Signaling	PMID: 15207812
LC	N	EX	Fibroblast	Pdgfa	Pdgfra	1.43973e-05	0	PDGFA_PDGFRA	Pdgfa - Pdgfra	PDGF	Secreted Signaling	PMID: 15207812
LC	N	Fibroblast	Fibroblast	Pdgfa	Pdgfra	1.05491e-07	0	PDGFA_PDGFRA	Pdgfa - Pdgfra	PDGF	Secreted Signaling	PMID: 15207812
LC	N	Endo	OPC	Pdgfa	Pdgfra	2.10961e-06	0	PDGFA_PDGFRA	Pdgfa - Pdgfra	PDGF	Secreted Signaling	PMID: 15207812
LC	N	Ependymal cell	OPC	Pdgfa	Pdgfra	9.26473e-08	0	PDGFA_PDGFRA	Pdgfa - Pdgfra	PDGF	Secreted Signaling	PMID: 15207812
LC	N	EX	OPC	Pdgfa	Pdgfra	0.000118393	0	PDGFA_PDGFRA	Pdgfa - Pdgfra	PDGF	Secreted Signaling	PMID: 15207812
LC	N	Fibroblast	OPC	Pdgfa	Pdgfra	8.65484e-07	0	PDGFA_PDGFRA	Pdgfa - Pdgfra	PDGF	Secreted Signaling	PMID: 15207812
LC	N	Endo	Endo	Pdgfa	Pdgfrb	2.71776e-06	0	PDGFA_PDGFRB	Pdgfa - Pdgfrb	PDGF	Secreted Signaling	PMID: 15207812
LC	N	Ependymal cell	Endo	Pdgfa	Pdgfrb	1.19472e-07	0	PDGFA_PDGFRB	Pdgfa - Pdgfrb	PDGF	Secreted Signaling	PMID: 15207812
LC	N	EX	Endo	Pdgfa	Pdgfrb	0.000153086	0	PDGFA_PDGFRB	Pdgfa - Pdgfrb	PDGF	Secreted Signaling	PMID: 15207812
LC	N	Fibroblast	Endo	Pdgfa	Pdgfrb	1.1208e-06	0	PDGFA_PDGFRB	Pdgfa - Pdgfrb	PDGF	Secreted Signaling	PMID: 15207812
LC	N	Endo	Fibroblast	Pdgfa	Pdgfrb	3.55402e-07	0	PDGFA_PDGFRB	Pdgfa - Pdgfrb	PDGF	Secreted Signaling	PMID: 15207812
LC	N	Ependymal cell	Fibroblast	Pdgfa	Pdgfrb	1.5626e-08	0	PDGFA_PDGFRB	Pdgfa - Pdgfrb	PDGF	Secreted Signaling	PMID: 15207812
LC	N	EX	Fibroblast	Pdgfa	Pdgfrb	2.00321e-05	0	PDGFA_PDGFRB	Pdgfa - Pdgfrb	PDGF	Secreted Signaling	PMID: 15207812
LC	N	Fibroblast	Fibroblast	Pdgfa	Pdgfrb	1.46703e-07	0	PDGFA_PDGFRB	Pdgfa - Pdgfrb	PDGF	Secreted Signaling	PMID: 15207812
LC	N	Endo	Fibroblast	Pdgfb	Pdgfra	1.59571e-07	0	PDGFB_PDGFRA	Pdgfb - Pdgfra	PDGF	Secreted Signaling	PMID: 15207812
LC	N	Endo	OPC	Pdgfb	Pdgfra	1.32177e-06	0	PDGFB_PDGFRA	Pdgfb - Pdgfra	PDGF	Secreted Signaling	PMID: 15207812
LC	N	Endo	Endo	Pdgfb	Pdgfrb	1.7009e-06	0	PDGFB_PDGFRB	Pdgfb - Pdgfrb	PDGF	Secreted Signaling	PMID: 15207812
LC	N	Endo	Fibroblast	Pdgfb	Pdgfrb	2.22383e-07	0	PDGFB_PDGFRB	Pdgfb - Pdgfrb	PDGF	Secreted Signaling	PMID: 15207812
LC	N	Endo	Endo	Pdgfd	Pdgfrb	2.43285e-06	0	PDGFD_PDGFRB	Pdgfd - Pdgfrb	PDGF	Secreted Signaling	PMID: 15207812
LC	N	Fibroblast	Endo	Pdgfd	Pdgfrb	4.3723e-07	0	PDGFD_PDGFRB	Pdgfd - Pdgfrb	PDGF	Secreted Signaling	PMID: 15207812
LC	N	Endo	Fibroblast	Pdgfd	Pdgfrb	3.18127e-07	0	PDGFD_PDGFRB	Pdgfd - Pdgfrb	PDGF	Secreted Signaling	PMID: 15207812
LC	N	Fibroblast	Fibroblast	Pdgfd	Pdgfrb	5.71787e-08	0	PDGFD_PDGFRB	Pdgfd - Pdgfrb	PDGF	Secreted Signaling	PMID: 15207812
LC	N	Astro	Endo	Vegfa	Flt1	0.000838409	0	VEGFA_VEGFR1	Vegfa - Vegfr1	VEGF	Secreted Signaling	KEGG: mmu04370; PMID: 16633338
LC	N	Endo	Endo	Vegfa	Flt1	4.69187e-05	0	VEGFA_VEGFR1	Vegfa - Vegfr1	VEGF	Secreted Signaling	KEGG: mmu04370; PMID: 16633338
LC	N	Ependymal cell	Endo	Vegfa	Flt1	3.90664e-06	0	VEGFA_VEGFR1	Vegfa - Vegfr1	VEGF	Secreted Signaling	KEGG: mmu04370; PMID: 16633338
LC	N	EX	Endo	Vegfa	Flt1	0.0040944	0	VEGFA_VEGFR1	Vegfa - Vegfr1	VEGF	Secreted Signaling	KEGG: mmu04370; PMID: 16633338
LC	N	Fibroblast	Endo	Vegfa	Flt1	3.2801e-05	0	VEGFA_VEGFR1	Vegfa - Vegfr1	VEGF	Secreted Signaling	KEGG: mmu04370; PMID: 16633338
LC	N	IN	Endo	Vegfa	Flt1	0.000986918	0	VEGFA_VEGFR1	Vegfa - Vegfr1	VEGF	Secreted Signaling	KEGG: mmu04370; PMID: 16633338
LC	N	Micro	Endo	Vegfa	Flt1	4.86358e-05	0	VEGFA_VEGFR1	Vegfa - Vegfr1	VEGF	Secreted Signaling	KEGG: mmu04370; PMID: 16633338
LC	N	OL	Endo	Vegfa	Flt1	0.00013725	0	VEGFA_VEGFR1	Vegfa - Vegfr1	VEGF	Secreted Signaling	KEGG: mmu04370; PMID: 16633338
LC	N	OPC	Endo	Vegfa	Flt1	0.000130182	0	VEGFA_VEGFR1	Vegfa - Vegfr1	VEGF	Secreted Signaling	KEGG: mmu04370; PMID: 16633338
LC	N	Astro	Fibroblast	Vegfa	Flt1	2.84153e-05	0	VEGFA_VEGFR1	Vegfa - Vegfr1	VEGF	Secreted Signaling	KEGG: mmu04370; PMID: 16633338
LC	N	Ependymal cell	Fibroblast	Vegfa	Flt1	1.0681e-07	0	VEGFA_VEGFR1	Vegfa - Vegfr1	VEGF	Secreted Signaling	KEGG: mmu04370; PMID: 16633338
LC	N	EX	Fibroblast	Vegfa	Flt1	0.000116664	0	VEGFA_VEGFR1	Vegfa - Vegfr1	VEGF	Secreted Signaling	KEGG: mmu04370; PMID: 16633338
LC	N	Fibroblast	Fibroblast	Vegfa	Flt1	9.17762e-07	0	VEGFA_VEGFR1	Vegfa - Vegfr1	VEGF	Secreted Signaling	KEGG: mmu04370; PMID: 16633338
LC	N	IN	Fibroblast	Vegfa	Flt1	2.93711e-05	0	VEGFA_VEGFR1	Vegfa - Vegfr1	VEGF	Secreted Signaling	KEGG: mmu04370; PMID: 16633338
LC	N	Micro	Fibroblast	Vegfa	Flt1	1.3262e-06	0	VEGFA_VEGFR1	Vegfa - Vegfr1	VEGF	Secreted Signaling	KEGG: mmu04370; PMID: 16633338
LC	N	OL	Fibroblast	Vegfa	Flt1	3.72277e-06	0	VEGFA_VEGFR1	Vegfa - Vegfr1	VEGF	Secreted Signaling	KEGG: mmu04370; PMID: 16633338
LC	N	OPC	Fibroblast	Vegfa	Flt1	4.03475e-06	0	VEGFA_VEGFR1	Vegfa - Vegfr1	VEGF	Secreted Signaling	KEGG: mmu04370; PMID: 16633338
LC	N	Astro	Endo	Vegfa	Kdr	0.000445214	0	VEGFA_VEGFR2	Vegfa - Vegfr2	VEGF	Secreted Signaling	KEGG: mmu04370; PMID: 16633338
LC	N	Endo	Endo	Vegfa	Kdr	2.10733e-05	0	VEGFA_VEGFR2	Vegfa - Vegfr2	VEGF	Secreted Signaling	KEGG: mmu04370; PMID: 16633338
LC	N	Ependymal cell	Endo	Vegfa	Kdr	1.79592e-06	0	VEGFA_VEGFR2	Vegfa - Vegfr2	VEGF	Secreted Signaling	KEGG: mmu04370; PMID: 16633338
LC	N	EX	Endo	Vegfa	Kdr	0.00193667	0	VEGFA_VEGFR2	Vegfa - Vegfr2	VEGF	Secreted Signaling	KEGG: mmu04370; PMID: 16633338
LC	N	Fibroblast	Endo	Vegfa	Kdr	1.5322e-05	0	VEGFA_VEGFR2	Vegfa - Vegfr2	VEGF	Secreted Signaling	KEGG: mmu04370; PMID: 16633338
LC	N	IN	Endo	Vegfa	Kdr	0.000480857	0	VEGFA_VEGFR2	Vegfa - Vegfr2	VEGF	Secreted Signaling	KEGG: mmu04370; PMID: 16633338
LC	N	Micro	Endo	Vegfa	Kdr	2.23169e-05	0	VEGFA_VEGFR2	Vegfa - Vegfr2	VEGF	Secreted Signaling	KEGG: mmu04370; PMID: 16633338
LC	N	OL	Endo	Vegfa	Kdr	6.27467e-05	0	VEGFA_VEGFR2	Vegfa - Vegfr2	VEGF	Secreted Signaling	KEGG: mmu04370; PMID: 16633338
LC	N	OPC	Endo	Vegfa	Kdr	6.51825e-05	0	VEGFA_VEGFR2	Vegfa - Vegfr2	VEGF	Secreted Signaling	KEGG: mmu04370; PMID: 16633338
LC	N	Astro	Fibroblast	Vegfa	Kdr	8.87786e-06	0	VEGFA_VEGFR2	Vegfa - Vegfr2	VEGF	Secreted Signaling	KEGG: mmu04370; PMID: 16633338
LC	N	Endo	Fibroblast	Vegfa	Kdr	3.66593e-07	0	VEGFA_VEGFR2	Vegfa - Vegfr2	VEGF	Secreted Signaling	KEGG: mmu04370; PMID: 16633338
LC	N	Ependymal cell	Fibroblast	Vegfa	Kdr	3.17648e-08	0	VEGFA_VEGFR2	Vegfa - Vegfr2	VEGF	Secreted Signaling	KEGG: mmu04370; PMID: 16633338
LC	N	EX	Fibroblast	Vegfa	Kdr	3.49917e-05	0	VEGFA_VEGFR2	Vegfa - Vegfr2	VEGF	Secreted Signaling	KEGG: mmu04370; PMID: 16633338
LC	N	Fibroblast	Fibroblast	Vegfa	Kdr	2.74224e-07	0	VEGFA_VEGFR2	Vegfa - Vegfr2	VEGF	Secreted Signaling	KEGG: mmu04370; PMID: 16633338
LC	N	IN	Fibroblast	Vegfa	Kdr	8.89288e-06	0	VEGFA_VEGFR2	Vegfa - Vegfr2	VEGF	Secreted Signaling	KEGG: mmu04370; PMID: 16633338
LC	N	Micro	Fibroblast	Vegfa	Kdr	3.94192e-07	0	VEGFA_VEGFR2	Vegfa - Vegfr2	VEGF	Secreted Signaling	KEGG: mmu04370; PMID: 16633338
LC	N	OL	Fibroblast	Vegfa	Kdr	1.10537e-06	0	VEGFA_VEGFR2	Vegfa - Vegfr2	VEGF	Secreted Signaling	KEGG: mmu04370; PMID: 16633338
LC	N	OPC	Fibroblast	Vegfa	Kdr	1.233e-06	0	VEGFA_VEGFR2	Vegfa - Vegfr2	VEGF	Secreted Signaling	KEGG: mmu04370; PMID: 16633338
LC	N	Fibroblast	Endo	Vegfc	Kdr	2.39413e-06	0	VEGFC_VEGFR2	Vegfc - Vegfr2	VEGF	Secreted Signaling	KEGG: mmu04370; PMID: 16633338
LC	N	Fibroblast	Fibroblast	Vegfc	Kdr	4.16304e-08	0	VEGFC_VEGFR2	Vegfc - Vegfr2	VEGF	Secreted Signaling	KEGG: mmu04370; PMID: 16633338
LC	N	Astro	Endo	Vegfa	FLT1_KDR	0.000647002	0	VEGFA_VEGFR1R2	Vegfa - Vegfr1r2	VEGF	Secreted Signaling	PMID: 16633338
LC	N	Endo	Endo	Vegfa	FLT1_KDR	3.32561e-05	0	VEGFA_VEGFR1R2	Vegfa - Vegfr1r2	VEGF	Secreted Signaling	PMID: 16633338
LC	N	Ependymal cell	Endo	Vegfa	FLT1_KDR	2.80308e-06	0	VEGFA_VEGFR1R2	Vegfa - Vegfr1r2	VEGF	Secreted Signaling	PMID: 16633338
LC	N	EX	Endo	Vegfa	FLT1_KDR	0.00298163	0	VEGFA_VEGFR1R2	Vegfa - Vegfr1r2	VEGF	Secreted Signaling	PMID: 16633338
LC	N	Fibroblast	Endo	Vegfa	FLT1_KDR	2.37322e-05	0	VEGFA_VEGFR1R2	Vegfa - Vegfr1r2	VEGF	Secreted Signaling	PMID: 16633338
LC	N	IN	Endo	Vegfa	FLT1_KDR	0.000729681	0	VEGFA_VEGFR1R2	Vegfa - Vegfr1r2	VEGF	Secreted Signaling	PMID: 16633338
LC	N	Micro	Endo	Vegfa	FLT1_KDR	3.48632e-05	0	VEGFA_VEGFR1R2	Vegfa - Vegfr1r2	VEGF	Secreted Signaling	PMID: 16633338
LC	N	OL	Endo	Vegfa	FLT1_KDR	9.81942e-05	0	VEGFA_VEGFR1R2	Vegfa - Vegfr1r2	VEGF	Secreted Signaling	PMID: 16633338
LC	N	OPC	Endo	Vegfa	FLT1_KDR	9.7585e-05	0	VEGFA_VEGFR1R2	Vegfa - Vegfr1r2	VEGF	Secreted Signaling	PMID: 16633338
LC	N	Astro	Fibroblast	Vegfa	FLT1_KDR	1.61297e-05	0	VEGFA_VEGFR1R2	Vegfa - Vegfr1r2	VEGF	Secreted Signaling	PMID: 16633338
LC	N	Endo	Fibroblast	Vegfa	FLT1_KDR	6.79754e-07	0	VEGFA_VEGFR1R2	Vegfa - Vegfr1r2	VEGF	Secreted Signaling	PMID: 16633338
LC	N	Ependymal cell	Fibroblast	Vegfa	FLT1_KDR	5.87613e-08	0	VEGFA_VEGFR1R2	Vegfa - Vegfr1r2	VEGF	Secreted Signaling	PMID: 16633338
LC	N	EX	Fibroblast	Vegfa	FLT1_KDR	6.45325e-05	0	VEGFA_VEGFR1R2	Vegfa - Vegfr1r2	VEGF	Secreted Signaling	PMID: 16633338
LC	N	Fibroblast	Fibroblast	Vegfa	FLT1_KDR	5.06426e-07	0	VEGFA_VEGFR1R2	Vegfa - Vegfr1r2	VEGF	Secreted Signaling	PMID: 16633338
LC	N	IN	Fibroblast	Vegfa	FLT1_KDR	1.63444e-05	0	VEGFA_VEGFR1R2	Vegfa - Vegfr1r2	VEGF	Secreted Signaling	PMID: 16633338
LC	N	Micro	Fibroblast	Vegfa	FLT1_KDR	7.29352e-07	0	VEGFA_VEGFR1R2	Vegfa - Vegfr1r2	VEGF	Secreted Signaling	PMID: 16633338
LC	N	OL	Fibroblast	Vegfa	FLT1_KDR	2.04599e-06	0	VEGFA_VEGFR1R2	Vegfa - Vegfr1r2	VEGF	Secreted Signaling	PMID: 16633338
LC	N	OPC	Fibroblast	Vegfa	FLT1_KDR	2.25851e-06	0	VEGFA_VEGFR1R2	Vegfa - Vegfr1r2	VEGF	Secreted Signaling	PMID: 16633338
LC	N	Endo	Endo	Igf1	Igf1r	8.08584e-06	0	IGF1_IGF1R	Igf1 - Igf1r	IGF	Secreted Signaling	PMID: 14604834
LC	N	Fibroblast	Endo	Igf1	Igf1r	7.05799e-07	0	IGF1_IGF1R	Igf1 - Igf1r	IGF	Secreted Signaling	PMID: 14604834
LC	N	Endo	Ependymal cell	Igf1	Igf1r	1.50401e-08	0	IGF1_IGF1R	Igf1 - Igf1r	IGF	Secreted Signaling	PMID: 14604834
LC	N	Fibroblast	Ependymal cell	Igf1	Igf1r	1.31269e-09	0	IGF1_IGF1R	Igf1 - Igf1r	IGF	Secreted Signaling	PMID: 14604834
LC	N	Endo	Fibroblast	Igf1	Igf1r	2.46936e-07	0	IGF1_IGF1R	Igf1 - Igf1r	IGF	Secreted Signaling	PMID: 14604834
LC	N	Fibroblast	Fibroblast	Igf1	Igf1r	2.1553e-08	0	IGF1_IGF1R	Igf1 - Igf1r	IGF	Secreted Signaling	PMID: 14604834
LC	N	Endo	Endo	Igf2	Igf1r	6.2982e-06	0	IGF2_IGF1R	Igf2 - Igf1r	IGF	Secreted Signaling	PMID: 14604834
LC	N	Fibroblast	Endo	Igf2	Igf1r	5.32796e-06	0	IGF2_IGF1R	Igf2 - Igf1r	IGF	Secreted Signaling	PMID: 14604834
LC	N	Endo	Ependymal cell	Igf2	Igf1r	1.1709e-08	0	IGF2_IGF1R	Igf2 - Igf1r	IGF	Secreted Signaling	PMID: 14604834
LC	N	Fibroblast	Ependymal cell	Igf2	Igf1r	1.00555e-08	0	IGF2_IGF1R	Igf2 - Igf1r	IGF	Secreted Signaling	PMID: 14604834
LC	N	Endo	Fibroblast	Igf2	Igf1r	1.92271e-07	0	IGF2_IGF1R	Igf2 - Igf1r	IGF	Secreted Signaling	PMID: 14604834
LC	N	Fibroblast	Fibroblast	Igf2	Igf1r	1.64439e-07	0	IGF2_IGF1R	Igf2 - Igf1r	IGF	Secreted Signaling	PMID: 14604834
LC	N	Endo	Endo	Igf2	Igf2r	9.35385e-07	0	IGF2_IGF2R	Igf2 - Igf2r	IGF	Secreted Signaling	PMID: 14604834
LC	N	Fibroblast	Endo	Igf2	Igf2r	8.02448e-07	0	IGF2_IGF2R	Igf2 - Igf2r	IGF	Secreted Signaling	PMID: 14604834
LC	N	Endo	Ependymal cell	Igf2	Igf2r	5.91133e-08	0	IGF2_IGF2R	Igf2 - Igf2r	IGF	Secreted Signaling	PMID: 14604834
LC	N	Fibroblast	Ependymal cell	Igf2	Igf2r	5.04783e-08	0	IGF2_IGF2R	Igf2 - Igf2r	IGF	Secreted Signaling	PMID: 14604834
LC	N	Endo	Fibroblast	Igf2	Igf2r	1.15894e-07	0	IGF2_IGF2R	Igf2 - Igf2r	IGF	Secreted Signaling	PMID: 14604834
LC	N	Fibroblast	Fibroblast	Igf2	Igf2r	9.93362e-08	0	IGF2_IGF2R	Igf2 - Igf2r	IGF	Secreted Signaling	PMID: 14604834
LC	N	Endo	OPC	Igf2	Igf2r	6.00507e-07	0	IGF2_IGF2R	Igf2 - Igf2r	IGF	Secreted Signaling	PMID: 14604834
LC	N	Fibroblast	OPC	Igf2	Igf2r	5.12474e-07	0	IGF2_IGF2R	Igf2 - Igf2r	IGF	Secreted Signaling	PMID: 14604834
LC	N	Endo	Ependymal cell	Igf1	ITGA6_ITGB4	8.62262e-08	0	IGF1_ITGA6_ITGB4	Igf1 - (Itga6+Itgb4)	IGF	Secreted Signaling	PMID: 28190785; PMID: 28873464
LC	N	Fibroblast	Ependymal cell	Igf1	ITGA6_ITGB4	7.52611e-09	0	IGF1_ITGA6_ITGB4	Igf1 - (Itga6+Itgb4)	IGF	Secreted Signaling	PMID: 28190785; PMID: 28873464
LC	N	Endo	Ependymal cell	Igf2	ITGA6_ITGB4	6.71438e-08	0	IGF2_ITGA6_ITGB4	Igf2 - (Itga6+Itgb4)	IGF	Secreted Signaling	PMID: 28190785; PMID: 28873464
LC	N	Fibroblast	Ependymal cell	Igf2	ITGA6_ITGB4	5.72809e-08	0	IGF2_ITGA6_ITGB4	Igf2 - (Itga6+Itgb4)	IGF	Secreted Signaling	PMID: 28190785; PMID: 28873464
LC	N	Endo	Endo	Cxcl12	Ackr3	9.2716e-05	0	CXCL12_ACKR3	Cxcl12 - Ackr3	CXCL	Secreted Signaling	KEGG: mmu04060
LC	N	Fibroblast	Endo	Cxcl12	Ackr3	4.44029e-06	0	CXCL12_ACKR3	Cxcl12 - Ackr3	CXCL	Secreted Signaling	KEGG: mmu04060
LC	N	Endo	Fibroblast	Cxcl12	Ackr3	1.47207e-05	0	CXCL12_ACKR3	Cxcl12 - Ackr3	CXCL	Secreted Signaling	KEGG: mmu04060
LC	N	Fibroblast	Fibroblast	Cxcl12	Ackr3	7.08759e-07	0	CXCL12_ACKR3	Cxcl12 - Ackr3	CXCL	Secreted Signaling	KEGG: mmu04060
LC	N	Endo	Endo	Mif	Ackr3	2.23715e-05	0	MIF_ACKR3	Mif - Ackr3	MIF	Secreted Signaling	PMID: 26175090
LC	N	Fibroblast	Endo	Mif	Ackr3	6.63993e-07	0	MIF_ACKR3	Mif - Ackr3	MIF	Secreted Signaling	PMID: 26175090
LC	N	Endo	Fibroblast	Mif	Ackr3	3.57557e-06	0	MIF_ACKR3	Mif - Ackr3	MIF	Secreted Signaling	PMID: 26175090
LC	N	Fibroblast	Fibroblast	Mif	Ackr3	1.06295e-07	0	MIF_ACKR3	Mif - Ackr3	MIF	Secreted Signaling	PMID: 26175090
LC	N	Astro	Micro	Cx3cl1	Cx3cr1	2.63454e-05	0	CX3CL1_CX3CR1	Cx3cl1 - Cx3cr1	CX3C	Secreted Signaling	KEGG: mmu04060
LC	N	Endo	Micro	Cx3cl1	Cx3cr1	4.35173e-05	0	CX3CL1_CX3CR1	Cx3cl1 - Cx3cr1	CX3C	Secreted Signaling	KEGG: mmu04060
LC	N	Ependymal cell	Micro	Cx3cl1	Cx3cr1	1.35691e-06	0	CX3CL1_CX3CR1	Cx3cl1 - Cx3cr1	CX3C	Secreted Signaling	KEGG: mmu04060
LC	N	EX	Micro	Cx3cl1	Cx3cr1	0.00111022	0	CX3CL1_CX3CR1	Cx3cl1 - Cx3cr1	CX3C	Secreted Signaling	KEGG: mmu04060
LC	N	Fibroblast	Micro	Cx3cl1	Cx3cr1	7.08617e-06	0	CX3CL1_CX3CR1	Cx3cl1 - Cx3cr1	CX3C	Secreted Signaling	KEGG: mmu04060
LC	N	IN	Micro	Cx3cl1	Cx3cr1	0.00015893	0	CX3CL1_CX3CR1	Cx3cl1 - Cx3cr1	CX3C	Secreted Signaling	KEGG: mmu04060
LC	N	Micro	Micro	Cx3cl1	Cx3cr1	8.15329e-06	0	CX3CL1_CX3CR1	Cx3cl1 - Cx3cr1	CX3C	Secreted Signaling	KEGG: mmu04060
LC	N	OL	Micro	Cx3cl1	Cx3cr1	2.63159e-05	0	CX3CL1_CX3CR1	Cx3cl1 - Cx3cr1	CX3C	Secreted Signaling	KEGG: mmu04060
LC	N	OPC	Micro	Cx3cl1	Cx3cr1	5.56584e-06	0	CX3CL1_CX3CR1	Cx3cl1 - Cx3cr1	CX3C	Secreted Signaling	KEGG: mmu04060
LC	N	Endo	Fibroblast	Il34	Csf1r	1.63961e-06	0	IL34_CSF1R	Il34 - Csf1r	CSF	Secreted Signaling	KEGG: mmu04060
LC	N	Ependymal cell	Fibroblast	Il34	Csf1r	6.94676e-09	0	IL34_CSF1R	Il34 - Csf1r	CSF	Secreted Signaling	KEGG: mmu04060
LC	N	Fibroblast	Fibroblast	Il34	Csf1r	1.1081e-07	0	IL34_CSF1R	Il34 - Csf1r	CSF	Secreted Signaling	KEGG: mmu04060
LC	N	Endo	Micro	Il34	Csf1r	5.35016e-05	0	IL34_CSF1R	Il34 - Csf1r	CSF	Secreted Signaling	KEGG: mmu04060
LC	N	Ependymal cell	Micro	Il34	Csf1r	2.36973e-07	0	IL34_CSF1R	Il34 - Csf1r	CSF	Secreted Signaling	KEGG: mmu04060
LC	N	Fibroblast	Micro	Il34	Csf1r	3.70569e-06	0	IL34_CSF1R	Il34 - Csf1r	CSF	Secreted Signaling	KEGG: mmu04060
LC	N	Fibroblast	Fibroblast	Csf1	Csf1r	3.85586e-08	0	CSF1_CSF1R	Csf1 - Csf1r	CSF	Secreted Signaling	KEGG: mmu04060
LC	N	Fibroblast	Micro	Csf1	Csf1r	1.31549e-06	0	CSF1_CSF1R	Csf1 - Csf1r	CSF	Secreted Signaling	KEGG: mmu04060
LC	N	Astro	Endo	Angptl4	Cdh5	2.12736e-05	0	ANGPTL4_CDH5	Angptl4 - Cdh5	ANGPTL	Secreted Signaling	PMID: 30049845
LC	N	Endo	Endo	Angptl4	Cdh5	0.000161123	0	ANGPTL4_CDH5	Angptl4 - Cdh5	ANGPTL	Secreted Signaling	PMID: 30049845
LC	N	Fibroblast	Endo	Angptl4	Cdh5	2.27176e-06	0	ANGPTL4_CDH5	Angptl4 - Cdh5	ANGPTL	Secreted Signaling	PMID: 30049845
LC	N	Astro	Fibroblast	Angptl4	Cdh5	8.27915e-07	0	ANGPTL4_CDH5	Angptl4 - Cdh5	ANGPTL	Secreted Signaling	PMID: 30049845
LC	N	Endo	Fibroblast	Angptl4	Cdh5	6.4622e-06	0	ANGPTL4_CDH5	Angptl4 - Cdh5	ANGPTL	Secreted Signaling	PMID: 30049845
LC	N	Fibroblast	Fibroblast	Angptl4	Cdh5	8.83149e-08	0	ANGPTL4_CDH5	Angptl4 - Cdh5	ANGPTL	Secreted Signaling	PMID: 30049845
LC	N	Astro	Astro	Angptl4	Cdh11	4.38569e-06	0	ANGPTL4_CDH11	Angptl4 - Cdh11	ANGPTL	Secreted Signaling	PMID: 30049845
LC	N	Endo	Astro	Angptl4	Cdh11	3.43678e-05	0	ANGPTL4_CDH11	Angptl4 - Cdh11	ANGPTL	Secreted Signaling	PMID: 30049845
LC	N	Fibroblast	Astro	Angptl4	Cdh11	4.67762e-07	0	ANGPTL4_CDH11	Angptl4 - Cdh11	ANGPTL	Secreted Signaling	PMID: 30049845
LC	N	Astro	EX	Angptl4	Cdh11	9.69239e-05	0	ANGPTL4_CDH11	Angptl4 - Cdh11	ANGPTL	Secreted Signaling	PMID: 30049845
LC	N	Endo	EX	Angptl4	Cdh11	0.000754626	0	ANGPTL4_CDH11	Angptl4 - Cdh11	ANGPTL	Secreted Signaling	PMID: 30049845
LC	N	Fibroblast	EX	Angptl4	Cdh11	1.034e-05	0	ANGPTL4_CDH11	Angptl4 - Cdh11	ANGPTL	Secreted Signaling	PMID: 30049845
LC	N	Astro	Fibroblast	Angptl4	Cdh11	4.4992e-07	0	ANGPTL4_CDH11	Angptl4 - Cdh11	ANGPTL	Secreted Signaling	PMID: 30049845
LC	N	Endo	Fibroblast	Angptl4	Cdh11	3.53464e-06	0	ANGPTL4_CDH11	Angptl4 - Cdh11	ANGPTL	Secreted Signaling	PMID: 30049845
LC	N	Fibroblast	Fibroblast	Angptl4	Cdh11	4.79826e-08	0	ANGPTL4_CDH11	Angptl4 - Cdh11	ANGPTL	Secreted Signaling	PMID: 30049845
LC	N	Astro	IN	Angptl4	Cdh11	1.44729e-05	0	ANGPTL4_CDH11	Angptl4 - Cdh11	ANGPTL	Secreted Signaling	PMID: 30049845
LC	N	Endo	IN	Angptl4	Cdh11	0.000112847	0	ANGPTL4_CDH11	Angptl4 - Cdh11	ANGPTL	Secreted Signaling	PMID: 30049845
LC	N	Fibroblast	IN	Angptl4	Cdh11	1.54391e-06	0	ANGPTL4_CDH11	Angptl4 - Cdh11	ANGPTL	Secreted Signaling	PMID: 30049845
LC	N	Astro	OL	Angptl4	Cdh11	6.71946e-06	0	ANGPTL4_CDH11	Angptl4 - Cdh11	ANGPTL	Secreted Signaling	PMID: 30049845
LC	N	Endo	OL	Angptl4	Cdh11	5.23957e-05	0	ANGPTL4_CDH11	Angptl4 - Cdh11	ANGPTL	Secreted Signaling	PMID: 30049845
LC	N	Fibroblast	OL	Angptl4	Cdh11	7.16801e-07	0	ANGPTL4_CDH11	Angptl4 - Cdh11	ANGPTL	Secreted Signaling	PMID: 30049845
LC	N	Astro	OPC	Angptl4	Cdh11	1.64141e-06	0	ANGPTL4_CDH11	Angptl4 - Cdh11	ANGPTL	Secreted Signaling	PMID: 30049845
LC	N	Endo	OPC	Angptl4	Cdh11	1.27776e-05	0	ANGPTL4_CDH11	Angptl4 - Cdh11	ANGPTL	Secreted Signaling	PMID: 30049845
LC	N	Fibroblast	OPC	Angptl4	Cdh11	1.75108e-07	0	ANGPTL4_CDH11	Angptl4 - Cdh11	ANGPTL	Secreted Signaling	PMID: 30049845
LC	N	Astro	Astro	Angptl4	Sdc2	7.53108e-06	0	ANGPTL4_SDC2	Angptl4 - Sdc2	ANGPTL	Secreted Signaling	PMID: 29017031
LC	N	Endo	Astro	Angptl4	Sdc2	5.85858e-05	0	ANGPTL4_SDC2	Angptl4 - Sdc2	ANGPTL	Secreted Signaling	PMID: 29017031
LC	N	Fibroblast	Astro	Angptl4	Sdc2	8.03449e-07	0	ANGPTL4_SDC2	Angptl4 - Sdc2	ANGPTL	Secreted Signaling	PMID: 29017031
LC	N	Astro	Endo	Angptl4	Sdc2	3.88401e-06	0	ANGPTL4_SDC2	Angptl4 - Sdc2	ANGPTL	Secreted Signaling	PMID: 29017031
LC	N	Endo	Endo	Angptl4	Sdc2	3.04988e-05	0	ANGPTL4_SDC2	Angptl4 - Sdc2	ANGPTL	Secreted Signaling	PMID: 29017031
LC	N	Fibroblast	Endo	Angptl4	Sdc2	4.14225e-07	0	ANGPTL4_SDC2	Angptl4 - Sdc2	ANGPTL	Secreted Signaling	PMID: 29017031
LC	N	Astro	Ependymal cell	Angptl4	Sdc2	4.72041e-07	0	ANGPTL4_SDC2	Angptl4 - Sdc2	ANGPTL	Secreted Signaling	PMID: 29017031
LC	N	Endo	Ependymal cell	Angptl4	Sdc2	3.5733e-06	0	ANGPTL4_SDC2	Angptl4 - Sdc2	ANGPTL	Secreted Signaling	PMID: 29017031
LC	N	Fibroblast	Ependymal cell	Angptl4	Sdc2	5.04093e-08	0	ANGPTL4_SDC2	Angptl4 - Sdc2	ANGPTL	Secreted Signaling	PMID: 29017031
LC	N	Astro	Fibroblast	Angptl4	Sdc2	7.38519e-07	0	ANGPTL4_SDC2	Angptl4 - Sdc2	ANGPTL	Secreted Signaling	PMID: 29017031
LC	N	Endo	Fibroblast	Angptl4	Sdc2	5.77325e-06	0	ANGPTL4_SDC2	Angptl4 - Sdc2	ANGPTL	Secreted Signaling	PMID: 29017031
LC	N	Fibroblast	Fibroblast	Angptl4	Sdc2	7.87746e-08	0	ANGPTL4_SDC2	Angptl4 - Sdc2	ANGPTL	Secreted Signaling	PMID: 29017031
LC	N	Astro	Astro	Angptl4	Sdc4	8.73679e-06	0	ANGPTL4_SDC4	Angptl4 - Sdc4	ANGPTL	Secreted Signaling	PMID: 29017031
LC	N	Endo	Astro	Angptl4	Sdc4	6.77758e-05	0	ANGPTL4_SDC4	Angptl4 - Sdc4	ANGPTL	Secreted Signaling	PMID: 29017031
LC	N	Fibroblast	Astro	Angptl4	Sdc4	9.32172e-07	0	ANGPTL4_SDC4	Angptl4 - Sdc4	ANGPTL	Secreted Signaling	PMID: 29017031
LC	N	Astro	Ependymal cell	Angptl4	Sdc4	1.25015e-07	0	ANGPTL4_SDC4	Angptl4 - Sdc4	ANGPTL	Secreted Signaling	PMID: 29017031
LC	N	Endo	Ependymal cell	Angptl4	Sdc4	9.77914e-07	0	ANGPTL4_SDC4	Angptl4 - Sdc4	ANGPTL	Secreted Signaling	PMID: 29017031
LC	N	Fibroblast	Ependymal cell	Angptl4	Sdc4	1.33346e-08	0	ANGPTL4_SDC4	Angptl4 - Sdc4	ANGPTL	Secreted Signaling	PMID: 29017031
LC	N	Fibroblast	Endo	Angpt2	Tek	2.61817e-06	0	ANGPT2_TEK	Angpt2 - Tek	ANGPT	Secreted Signaling	PMID: 20651738
LC	N	Fibroblast	Fibroblast	Angpt2	Tek	7.96306e-08	0	ANGPT2_TEK	Angpt2 - Tek	ANGPT	Secreted Signaling	PMID: 20651738
LC	N	Endo	Astro	Mdk	Sdc2	2.37715e-05	0	MDK_SDC2	Mdk - Sdc2	MK	Secreted Signaling	PMID: 28356350
LC	N	Fibroblast	Astro	Mdk	Sdc2	9.85255e-07	0	MDK_SDC2	Mdk - Sdc2	MK	Secreted Signaling	PMID: 28356350
LC	N	Endo	Endo	Mdk	Sdc2	1.22949e-05	0	MDK_SDC2	Mdk - Sdc2	MK	Secreted Signaling	PMID: 28356350
LC	N	Fibroblast	Endo	Mdk	Sdc2	5.08096e-07	0	MDK_SDC2	Mdk - Sdc2	MK	Secreted Signaling	PMID: 28356350
LC	N	Endo	Ependymal cell	Mdk	Sdc2	1.47743e-06	0	MDK_SDC2	Mdk - Sdc2	MK	Secreted Signaling	PMID: 28356350
LC	N	Fibroblast	Ependymal cell	Mdk	Sdc2	6.17658e-08	0	MDK_SDC2	Mdk - Sdc2	MK	Secreted Signaling	PMID: 28356350
LC	N	Endo	Fibroblast	Mdk	Sdc2	2.3346e-06	0	MDK_SDC2	Mdk - Sdc2	MK	Secreted Signaling	PMID: 28356350
LC	N	Fibroblast	Fibroblast	Mdk	Sdc2	9.66139e-08	0	MDK_SDC2	Mdk - Sdc2	MK	Secreted Signaling	PMID: 28356350
LC	N	Endo	Astro	Mdk	Sdc4	2.75536e-05	0	MDK_SDC4	Mdk - Sdc4	MK	Secreted Signaling	PMID: 28356350
LC	N	Fibroblast	Astro	Mdk	Sdc4	1.14301e-06	0	MDK_SDC4	Mdk - Sdc4	MK	Secreted Signaling	PMID: 28356350
LC	N	Endo	Ependymal cell	Mdk	Sdc4	3.95275e-07	0	MDK_SDC4	Mdk - Sdc4	MK	Secreted Signaling	PMID: 28356350
LC	N	Fibroblast	Ependymal cell	Mdk	Sdc4	1.63546e-08	0	MDK_SDC4	Mdk - Sdc4	MK	Secreted Signaling	PMID: 28356350
LC	N	Endo	Astro	Mdk	Ptprz1	0.000157755	0	MDK_PTPRZ1	Mdk - Ptprz1	MK	Secreted Signaling	PMID: 28356350
LC	N	Fibroblast	Astro	Mdk	Ptprz1	6.74785e-06	0	MDK_PTPRZ1	Mdk - Ptprz1	MK	Secreted Signaling	PMID: 28356350
LC	N	Endo	Ependymal cell	Mdk	Ptprz1	1.779e-06	0	MDK_PTPRZ1	Mdk - Ptprz1	MK	Secreted Signaling	PMID: 28356350
LC	N	Fibroblast	Ependymal cell	Mdk	Ptprz1	7.45903e-08	0	MDK_PTPRZ1	Mdk - Ptprz1	MK	Secreted Signaling	PMID: 28356350
LC	N	Endo	Fibroblast	Mdk	Ptprz1	1.21329e-06	0	MDK_PTPRZ1	Mdk - Ptprz1	MK	Secreted Signaling	PMID: 28356350
LC	N	Fibroblast	Fibroblast	Mdk	Ptprz1	5.01145e-08	0	MDK_PTPRZ1	Mdk - Ptprz1	MK	Secreted Signaling	PMID: 28356350
LC	N	Endo	IN	Mdk	Ptprz1	5.15418e-05	0	MDK_PTPRZ1	Mdk - Ptprz1	MK	Secreted Signaling	PMID: 28356350
LC	N	Fibroblast	IN	Mdk	Ptprz1	2.13601e-06	0	MDK_PTPRZ1	Mdk - Ptprz1	MK	Secreted Signaling	PMID: 28356350
LC	N	Endo	Micro	Mdk	Ptprz1	5.95871e-06	0	MDK_PTPRZ1	Mdk - Ptprz1	MK	Secreted Signaling	PMID: 28356350
LC	N	Fibroblast	Micro	Mdk	Ptprz1	2.46673e-07	0	MDK_PTPRZ1	Mdk - Ptprz1	MK	Secreted Signaling	PMID: 28356350
LC	N	Endo	OPC	Mdk	Ptprz1	4.37136e-05	0	MDK_PTPRZ1	Mdk - Ptprz1	MK	Secreted Signaling	PMID: 28356350
LC	N	Fibroblast	OPC	Mdk	Ptprz1	1.88558e-06	0	MDK_PTPRZ1	Mdk - Ptprz1	MK	Secreted Signaling	PMID: 28356350
LC	N	Endo	Astro	Mdk	ITGA6_ITGB1	2.52744e-05	0	MDK_ITGA6_ITGB1	Mdk - (Itga6+Itgb1)	MK	Secreted Signaling	PMID: 28356350
LC	N	Fibroblast	Astro	Mdk	ITGA6_ITGB1	1.04791e-06	0	MDK_ITGA6_ITGB1	Mdk - (Itga6+Itgb1)	MK	Secreted Signaling	PMID: 28356350
LC	N	Endo	Endo	Mdk	ITGA6_ITGB1	0.000135275	0	MDK_ITGA6_ITGB1	Mdk - (Itga6+Itgb1)	MK	Secreted Signaling	PMID: 28356350
LC	N	Fibroblast	Endo	Mdk	ITGA6_ITGB1	5.73757e-06	0	MDK_ITGA6_ITGB1	Mdk - (Itga6+Itgb1)	MK	Secreted Signaling	PMID: 28356350
LC	N	Endo	Ependymal cell	Mdk	ITGA6_ITGB1	2.74359e-07	0	MDK_ITGA6_ITGB1	Mdk - (Itga6+Itgb1)	MK	Secreted Signaling	PMID: 28356350
LC	N	Fibroblast	Ependymal cell	Mdk	ITGA6_ITGB1	1.13386e-08	0	MDK_ITGA6_ITGB1	Mdk - (Itga6+Itgb1)	MK	Secreted Signaling	PMID: 28356350
LC	N	Endo	Fibroblast	Mdk	ITGA6_ITGB1	6.18049e-06	0	MDK_ITGA6_ITGB1	Mdk - (Itga6+Itgb1)	MK	Secreted Signaling	PMID: 28356350
LC	N	Fibroblast	Fibroblast	Mdk	ITGA6_ITGB1	2.57453e-07	0	MDK_ITGA6_ITGB1	Mdk - (Itga6+Itgb1)	MK	Secreted Signaling	PMID: 28356350
LC	N	Endo	Micro	Mdk	ITGA6_ITGB1	1.39362e-05	0	MDK_ITGA6_ITGB1	Mdk - (Itga6+Itgb1)	MK	Secreted Signaling	PMID: 28356350
LC	N	Fibroblast	Micro	Mdk	ITGA6_ITGB1	5.80257e-07	0	MDK_ITGA6_ITGB1	Mdk - (Itga6+Itgb1)	MK	Secreted Signaling	PMID: 28356350
LC	N	Endo	Astro	Mdk	Lrp1	9.96992e-05	0	MDK_LRP1	Mdk - Lrp1	MK	Secreted Signaling	PMID: 28356350
LC	N	Fibroblast	Astro	Mdk	Lrp1	4.20619e-06	0	MDK_LRP1	Mdk - Lrp1	MK	Secreted Signaling	PMID: 28356350
LC	N	Endo	Endo	Mdk	Lrp1	1.82464e-05	0	MDK_LRP1	Mdk - Lrp1	MK	Secreted Signaling	PMID: 28356350
LC	N	Fibroblast	Endo	Mdk	Lrp1	7.54984e-07	0	MDK_LRP1	Mdk - Lrp1	MK	Secreted Signaling	PMID: 28356350
LC	N	Endo	Ependymal cell	Mdk	Lrp1	2.27795e-06	0	MDK_LRP1	Mdk - Lrp1	MK	Secreted Signaling	PMID: 28356350
LC	N	Fibroblast	Ependymal cell	Mdk	Lrp1	9.59724e-08	0	MDK_LRP1	Mdk - Lrp1	MK	Secreted Signaling	PMID: 28356350
LC	N	Endo	EX	Mdk	Lrp1	0.00103896	0	MDK_LRP1	Mdk - Lrp1	MK	Secreted Signaling	PMID: 28356350
LC	N	Fibroblast	EX	Mdk	Lrp1	4.35977e-05	0	MDK_LRP1	Mdk - Lrp1	MK	Secreted Signaling	PMID: 28356350
LC	N	Endo	Fibroblast	Mdk	Lrp1	1.27746e-05	0	MDK_LRP1	Mdk - Lrp1	MK	Secreted Signaling	PMID: 28356350
LC	N	Fibroblast	Fibroblast	Mdk	Lrp1	5.38206e-07	0	MDK_LRP1	Mdk - Lrp1	MK	Secreted Signaling	PMID: 28356350
LC	N	Endo	IN	Mdk	Lrp1	0.000170633	0	MDK_LRP1	Mdk - Lrp1	MK	Secreted Signaling	PMID: 28356350
LC	N	Fibroblast	IN	Mdk	Lrp1	7.16064e-06	0	MDK_LRP1	Mdk - Lrp1	MK	Secreted Signaling	PMID: 28356350
LC	N	Endo	Micro	Mdk	Lrp1	2.81836e-05	0	MDK_LRP1	Mdk - Lrp1	MK	Secreted Signaling	PMID: 28356350
LC	N	Fibroblast	Micro	Mdk	Lrp1	1.18573e-06	0	MDK_LRP1	Mdk - Lrp1	MK	Secreted Signaling	PMID: 28356350
LC	N	Endo	OL	Mdk	Lrp1	2.21497e-05	0	MDK_LRP1	Mdk - Lrp1	MK	Secreted Signaling	PMID: 28356350
LC	N	Fibroblast	OL	Mdk	Lrp1	9.17548e-07	0	MDK_LRP1	Mdk - Lrp1	MK	Secreted Signaling	PMID: 28356350
LC	N	Endo	OPC	Mdk	Lrp1	2.47793e-05	0	MDK_LRP1	Mdk - Lrp1	MK	Secreted Signaling	PMID: 28356350
LC	N	Fibroblast	OPC	Mdk	Lrp1	1.04777e-06	0	MDK_LRP1	Mdk - Lrp1	MK	Secreted Signaling	PMID: 28356350
LC	N	Endo	Endo	Mdk	Ncl	9.84352e-05	0	MDK_NCL	Mdk - Ncl	MK	Secreted Signaling	PMID: 28356350
LC	N	Fibroblast	Endo	Mdk	Ncl	4.14237e-06	0	MDK_NCL	Mdk - Ncl	MK	Secreted Signaling	PMID: 28356350
LC	N	Endo	Ependymal cell	Mdk	Ncl	5.56635e-07	0	MDK_NCL	Mdk - Ncl	MK	Secreted Signaling	PMID: 28356350
LC	N	Fibroblast	Ependymal cell	Mdk	Ncl	2.30664e-08	0	MDK_NCL	Mdk - Ncl	MK	Secreted Signaling	PMID: 28356350
LC	N	Endo	Fibroblast	Mdk	Ncl	3.52976e-06	0	MDK_NCL	Mdk - Ncl	MK	Secreted Signaling	PMID: 28356350
LC	N	Fibroblast	Fibroblast	Mdk	Ncl	1.46371e-07	0	MDK_NCL	Mdk - Ncl	MK	Secreted Signaling	PMID: 28356350
LC	N	Endo	IN	Mdk	Alk	5.2347e-05	0	MDK_ALK	Mdk - Alk	MK	Secreted Signaling	PMID: 19459784
LC	N	Fibroblast	IN	Mdk	Alk	2.16956e-06	0	MDK_ALK	Mdk - Alk	MK	Secreted Signaling	PMID: 19459784
LC	N	Astro	Astro	Ptn	Ptprz1	0.000334263	0	PTN_PTPRZ1	Ptn - Ptprz1	PTN	Secreted Signaling	PMID: 28356350; PMID: 25620911
LC	N	Endo	Astro	Ptn	Ptprz1	0.000564741	0	PTN_PTPRZ1	Ptn - Ptprz1	PTN	Secreted Signaling	PMID: 28356350; PMID: 25620911
LC	N	Ependymal cell	Astro	Ptn	Ptprz1	5.20961e-06	0	PTN_PTPRZ1	Ptn - Ptprz1	PTN	Secreted Signaling	PMID: 28356350; PMID: 25620911
LC	N	EX	Astro	Ptn	Ptprz1	0.00278991	0	PTN_PTPRZ1	Ptn - Ptprz1	PTN	Secreted Signaling	PMID: 28356350; PMID: 25620911
LC	N	Fibroblast	Astro	Ptn	Ptprz1	6.44852e-05	0	PTN_PTPRZ1	Ptn - Ptprz1	PTN	Secreted Signaling	PMID: 28356350; PMID: 25620911
LC	N	IN	Astro	Ptn	Ptprz1	0.000160496	0	PTN_PTPRZ1	Ptn - Ptprz1	PTN	Secreted Signaling	PMID: 28356350; PMID: 25620911
LC	N	Micro	Astro	Ptn	Ptprz1	6.74721e-05	0	PTN_PTPRZ1	Ptn - Ptprz1	PTN	Secreted Signaling	PMID: 28356350; PMID: 25620911
LC	N	OL	Astro	Ptn	Ptprz1	0.000287291	0	PTN_PTPRZ1	Ptn - Ptprz1	PTN	Secreted Signaling	PMID: 28356350; PMID: 25620911
LC	N	OPC	Astro	Ptn	Ptprz1	5.96792e-05	0	PTN_PTPRZ1	Ptn - Ptprz1	PTN	Secreted Signaling	PMID: 28356350; PMID: 25620911
LC	N	Astro	Ependymal cell	Ptn	Ptprz1	3.93313e-06	0	PTN_PTPRZ1	Ptn - Ptprz1	PTN	Secreted Signaling	PMID: 28356350; PMID: 25620911
LC	N	Endo	Ependymal cell	Ptn	Ptprz1	6.92109e-06	0	PTN_PTPRZ1	Ptn - Ptprz1	PTN	Secreted Signaling	PMID: 28356350; PMID: 25620911
LC	N	Ependymal cell	Ependymal cell	Ptn	Ptprz1	5.96836e-08	0	PTN_PTPRZ1	Ptn - Ptprz1	PTN	Secreted Signaling	PMID: 28356350; PMID: 25620911
LC	N	EX	Ependymal cell	Ptn	Ptprz1	3.19034e-05	0.01	PTN_PTPRZ1	Ptn - Ptprz1	PTN	Secreted Signaling	PMID: 28356350; PMID: 25620911
LC	N	Fibroblast	Ependymal cell	Ptn	Ptprz1	7.83546e-07	0	PTN_PTPRZ1	Ptn - Ptprz1	PTN	Secreted Signaling	PMID: 28356350; PMID: 25620911
LC	N	Micro	Ependymal cell	Ptn	Ptprz1	7.72254e-07	0.01	PTN_PTPRZ1	Ptn - Ptprz1	PTN	Secreted Signaling	PMID: 28356350; PMID: 25620911
LC	N	OL	Ependymal cell	Ptn	Ptprz1	3.33826e-06	0	PTN_PTPRZ1	Ptn - Ptprz1	PTN	Secreted Signaling	PMID: 28356350; PMID: 25620911
LC	N	OPC	Ependymal cell	Ptn	Ptprz1	6.91088e-07	0	PTN_PTPRZ1	Ptn - Ptprz1	PTN	Secreted Signaling	PMID: 28356350; PMID: 25620911
LC	N	Endo	Fibroblast	Ptn	Ptprz1	5.05475e-06	0	PTN_PTPRZ1	Ptn - Ptprz1	PTN	Secreted Signaling	PMID: 28356350; PMID: 25620911
LC	N	Fibroblast	Fibroblast	Ptn	Ptprz1	5.67953e-07	0.02	PTN_PTPRZ1	Ptn - Ptprz1	PTN	Secreted Signaling	PMID: 28356350; PMID: 25620911
LC	N	Astro	IN	Ptn	Ptprz1	0.000116961	0	PTN_PTPRZ1	Ptn - Ptprz1	PTN	Secreted Signaling	PMID: 28356350; PMID: 25620911
LC	N	Endo	IN	Ptn	Ptprz1	0.000211388	0	PTN_PTPRZ1	Ptn - Ptprz1	PTN	Secreted Signaling	PMID: 28356350; PMID: 25620911
LC	N	Ependymal cell	IN	Ptn	Ptprz1	1.74563e-06	0	PTN_PTPRZ1	Ptn - Ptprz1	PTN	Secreted Signaling	PMID: 28356350; PMID: 25620911
LC	N	EX	IN	Ptn	Ptprz1	0.000932067	0	PTN_PTPRZ1	Ptn - Ptprz1	PTN	Secreted Signaling	PMID: 28356350; PMID: 25620911
LC	N	Fibroblast	IN	Ptn	Ptprz1	2.37937e-05	0	PTN_PTPRZ1	Ptn - Ptprz1	PTN	Secreted Signaling	PMID: 28356350; PMID: 25620911
LC	N	Micro	IN	Ptn	Ptprz1	2.25739e-05	0	PTN_PTPRZ1	Ptn - Ptprz1	PTN	Secreted Signaling	PMID: 28356350; PMID: 25620911
LC	N	OL	IN	Ptn	Ptprz1	9.8491e-05	0	PTN_PTPRZ1	Ptn - Ptprz1	PTN	Secreted Signaling	PMID: 28356350; PMID: 25620911
LC	N	OPC	IN	Ptn	Ptprz1	2.03464e-05	0	PTN_PTPRZ1	Ptn - Ptprz1	PTN	Secreted Signaling	PMID: 28356350; PMID: 25620911
LC	N	Astro	Micro	Ptn	Ptprz1	1.35555e-05	0	PTN_PTPRZ1	Ptn - Ptprz1	PTN	Secreted Signaling	PMID: 28356350; PMID: 25620911
LC	N	Endo	Micro	Ptn	Ptprz1	2.45637e-05	0	PTN_PTPRZ1	Ptn - Ptprz1	PTN	Secreted Signaling	PMID: 28356350; PMID: 25620911
LC	N	Fibroblast	Micro	Ptn	Ptprz1	2.76329e-06	0	PTN_PTPRZ1	Ptn - Ptprz1	PTN	Secreted Signaling	PMID: 28356350; PMID: 25620911
LC	N	OL	Micro	Ptn	Ptprz1	1.14062e-05	0	PTN_PTPRZ1	Ptn - Ptprz1	PTN	Secreted Signaling	PMID: 28356350; PMID: 25620911
LC	N	OPC	Micro	Ptn	Ptprz1	2.35582e-06	0	PTN_PTPRZ1	Ptn - Ptprz1	PTN	Secreted Signaling	PMID: 28356350; PMID: 25620911
LC	N	Astro	OPC	Ptn	Ptprz1	9.10535e-05	0	PTN_PTPRZ1	Ptn - Ptprz1	PTN	Secreted Signaling	PMID: 28356350; PMID: 25620911
LC	N	Endo	OPC	Ptn	Ptprz1	0.000151477	0	PTN_PTPRZ1	Ptn - Ptprz1	PTN	Secreted Signaling	PMID: 28356350; PMID: 25620911
LC	N	Ependymal cell	OPC	Ptn	Ptprz1	1.43426e-06	0	PTN_PTPRZ1	Ptn - Ptprz1	PTN	Secreted Signaling	PMID: 28356350; PMID: 25620911
LC	N	EX	OPC	Ptn	Ptprz1	0.000768668	0	PTN_PTPRZ1	Ptn - Ptprz1	PTN	Secreted Signaling	PMID: 28356350; PMID: 25620911
LC	N	Fibroblast	OPC	Ptn	Ptprz1	1.73515e-05	0	PTN_PTPRZ1	Ptn - Ptprz1	PTN	Secreted Signaling	PMID: 28356350; PMID: 25620911
LC	N	IN	OPC	Ptn	Ptprz1	4.47551e-05	0	PTN_PTPRZ1	Ptn - Ptprz1	PTN	Secreted Signaling	PMID: 28356350; PMID: 25620911
LC	N	Micro	OPC	Ptn	Ptprz1	1.8583e-05	0	PTN_PTPRZ1	Ptn - Ptprz1	PTN	Secreted Signaling	PMID: 28356350; PMID: 25620911
LC	N	OL	OPC	Ptn	Ptprz1	7.86461e-05	0	PTN_PTPRZ1	Ptn - Ptprz1	PTN	Secreted Signaling	PMID: 28356350; PMID: 25620911
LC	N	OPC	OPC	Ptn	Ptprz1	1.63595e-05	0	PTN_PTPRZ1	Ptn - Ptprz1	PTN	Secreted Signaling	PMID: 28356350; PMID: 25620911
LC	N	Astro	Astro	Ptn	Sdc2	5.39297e-05	0	PTN_SDC2	Ptn - Sdc2	PTN	Secreted Signaling	PMID: 28356350; PMID: 25620911
LC	N	Endo	Astro	Ptn	Sdc2	9.74432e-05	0	PTN_SDC2	Ptn - Sdc2	PTN	Secreted Signaling	PMID: 28356350; PMID: 25620911
LC	N	Ependymal cell	Astro	Ptn	Sdc2	8.05026e-07	0	PTN_SDC2	Ptn - Sdc2	PTN	Secreted Signaling	PMID: 28356350; PMID: 25620911
LC	N	EX	Astro	Ptn	Sdc2	0.000429843	0	PTN_SDC2	Ptn - Sdc2	PTN	Secreted Signaling	PMID: 28356350; PMID: 25620911
LC	N	Fibroblast	Astro	Ptn	Sdc2	1.09688e-05	0	PTN_SDC2	Ptn - Sdc2	PTN	Secreted Signaling	PMID: 28356350; PMID: 25620911
LC	N	IN	Astro	Ptn	Sdc2	2.36148e-05	0	PTN_SDC2	Ptn - Sdc2	PTN	Secreted Signaling	PMID: 28356350; PMID: 25620911
LC	N	Micro	Astro	Ptn	Sdc2	1.04104e-05	0	PTN_SDC2	Ptn - Sdc2	PTN	Secreted Signaling	PMID: 28356350; PMID: 25620911
LC	N	OL	Astro	Ptn	Sdc2	4.54169e-05	0	PTN_SDC2	Ptn - Sdc2	PTN	Secreted Signaling	PMID: 28356350; PMID: 25620911
LC	N	OPC	Astro	Ptn	Sdc2	9.38249e-06	0	PTN_SDC2	Ptn - Sdc2	PTN	Secreted Signaling	PMID: 28356350; PMID: 25620911
LC	N	Astro	Endo	Ptn	Sdc2	2.80807e-05	0	PTN_SDC2	Ptn - Sdc2	PTN	Secreted Signaling	PMID: 28356350; PMID: 25620911
LC	N	Endo	Endo	Ptn	Sdc2	5.10992e-05	0	PTN_SDC2	Ptn - Sdc2	PTN	Secreted Signaling	PMID: 28356350; PMID: 25620911
LC	N	Ependymal cell	Endo	Ptn	Sdc2	4.17374e-07	0	PTN_SDC2	Ptn - Sdc2	PTN	Secreted Signaling	PMID: 28356350; PMID: 25620911
LC	N	EX	Endo	Ptn	Sdc2	0.000222793	0	PTN_SDC2	Ptn - Sdc2	PTN	Secreted Signaling	PMID: 28356350; PMID: 25620911
LC	N	Fibroblast	Endo	Ptn	Sdc2	5.7431e-06	0	PTN_SDC2	Ptn - Sdc2	PTN	Secreted Signaling	PMID: 28356350; PMID: 25620911
LC	N	IN	Endo	Ptn	Sdc2	1.21867e-05	0	PTN_SDC2	Ptn - Sdc2	PTN	Secreted Signaling	PMID: 28356350; PMID: 25620911
LC	N	Micro	Endo	Ptn	Sdc2	5.39657e-06	0	PTN_SDC2	Ptn - Sdc2	PTN	Secreted Signaling	PMID: 28356350; PMID: 25620911
LC	N	OL	Endo	Ptn	Sdc2	2.35997e-05	0	PTN_SDC2	Ptn - Sdc2	PTN	Secreted Signaling	PMID: 28356350; PMID: 25620911
LC	N	OPC	Endo	Ptn	Sdc2	4.87269e-06	0	PTN_SDC2	Ptn - Sdc2	PTN	Secreted Signaling	PMID: 28356350; PMID: 25620911
LC	N	Astro	Ependymal cell	Ptn	Sdc2	3.2874e-06	0	PTN_SDC2	Ptn - Sdc2	PTN	Secreted Signaling	PMID: 28356350; PMID: 25620911
LC	N	Endo	Ependymal cell	Ptn	Sdc2	5.82219e-06	0	PTN_SDC2	Ptn - Sdc2	PTN	Secreted Signaling	PMID: 28356350; PMID: 25620911
LC	N	Ependymal cell	Ependymal cell	Ptn	Sdc2	4.96824e-08	0	PTN_SDC2	Ptn - Sdc2	PTN	Secreted Signaling	PMID: 28356350; PMID: 25620911
LC	N	EX	Ependymal cell	Ptn	Sdc2	2.655e-05	0	PTN_SDC2	Ptn - Sdc2	PTN	Secreted Signaling	PMID: 28356350; PMID: 25620911
LC	N	Fibroblast	Ependymal cell	Ptn	Sdc2	6.58228e-07	0	PTN_SDC2	Ptn - Sdc2	PTN	Secreted Signaling	PMID: 28356350; PMID: 25620911
LC	N	IN	Ependymal cell	Ptn	Sdc2	1.47733e-06	0	PTN_SDC2	Ptn - Sdc2	PTN	Secreted Signaling	PMID: 28356350; PMID: 25620911
LC	N	Micro	Ependymal cell	Ptn	Sdc2	6.42756e-07	0	PTN_SDC2	Ptn - Sdc2	PTN	Secreted Signaling	PMID: 28356350; PMID: 25620911
LC	N	OL	Ependymal cell	Ptn	Sdc2	2.78482e-06	0	PTN_SDC2	Ptn - Sdc2	PTN	Secreted Signaling	PMID: 28356350; PMID: 25620911
LC	N	OPC	Ependymal cell	Ptn	Sdc2	5.76215e-07	0	PTN_SDC2	Ptn - Sdc2	PTN	Secreted Signaling	PMID: 28356350; PMID: 25620911
LC	N	Astro	Fibroblast	Ptn	Sdc2	5.31499e-06	0	PTN_SDC2	Ptn - Sdc2	PTN	Secreted Signaling	PMID: 28356350; PMID: 25620911
LC	N	Endo	Fibroblast	Ptn	Sdc2	9.63892e-06	0	PTN_SDC2	Ptn - Sdc2	PTN	Secreted Signaling	PMID: 28356350; PMID: 25620911
LC	N	Ependymal cell	Fibroblast	Ptn	Sdc2	7.91611e-08	0	PTN_SDC2	Ptn - Sdc2	PTN	Secreted Signaling	PMID: 28356350; PMID: 25620911
LC	N	EX	Fibroblast	Ptn	Sdc2	4.22617e-05	0	PTN_SDC2	Ptn - Sdc2	PTN	Secreted Signaling	PMID: 28356350; PMID: 25620911
LC	N	Fibroblast	Fibroblast	Ptn	Sdc2	1.08414e-06	0	PTN_SDC2	Ptn - Sdc2	PTN	Secreted Signaling	PMID: 28356350; PMID: 25620911
LC	N	IN	Fibroblast	Ptn	Sdc2	2.31652e-06	0	PTN_SDC2	Ptn - Sdc2	PTN	Secreted Signaling	PMID: 28356350; PMID: 25620911
LC	N	Micro	Fibroblast	Ptn	Sdc2	1.02361e-06	0	PTN_SDC2	Ptn - Sdc2	PTN	Secreted Signaling	PMID: 28356350; PMID: 25620911
LC	N	OL	Fibroblast	Ptn	Sdc2	4.47123e-06	0	PTN_SDC2	Ptn - Sdc2	PTN	Secreted Signaling	PMID: 28356350; PMID: 25620911
LC	N	OPC	Fibroblast	Ptn	Sdc2	9.2343e-07	0	PTN_SDC2	Ptn - Sdc2	PTN	Secreted Signaling	PMID: 28356350; PMID: 25620911
LC	N	Astro	Astro	Ptn	Sdc4	6.23856e-05	0	PTN_SDC4	Ptn - Sdc4	PTN	Secreted Signaling	PMID: 28356350; PMID: 25620911
LC	N	Endo	Astro	Ptn	Sdc4	0.000112486	0	PTN_SDC4	Ptn - Sdc4	PTN	Secreted Signaling	PMID: 28356350; PMID: 25620911
LC	N	Ependymal cell	Astro	Ptn	Sdc4	9.32436e-07	0	PTN_SDC4	Ptn - Sdc4	PTN	Secreted Signaling	PMID: 28356350; PMID: 25620911
LC	N	EX	Astro	Ptn	Sdc4	0.000497916	0	PTN_SDC4	Ptn - Sdc4	PTN	Secreted Signaling	PMID: 28356350; PMID: 25620911
LC	N	Fibroblast	Astro	Ptn	Sdc4	1.26679e-05	0	PTN_SDC4	Ptn - Sdc4	PTN	Secreted Signaling	PMID: 28356350; PMID: 25620911
LC	N	IN	Astro	Ptn	Sdc4	2.73902e-05	0	PTN_SDC4	Ptn - Sdc4	PTN	Secreted Signaling	PMID: 28356350; PMID: 25620911
LC	N	Micro	Astro	Ptn	Sdc4	1.20585e-05	0	PTN_SDC4	Ptn - Sdc4	PTN	Secreted Signaling	PMID: 28356350; PMID: 25620911
LC	N	OL	Astro	Ptn	Sdc4	5.25699e-05	0	PTN_SDC4	Ptn - Sdc4	PTN	Secreted Signaling	PMID: 28356350; PMID: 25620911
LC	N	OPC	Astro	Ptn	Sdc4	1.0862e-05	0	PTN_SDC4	Ptn - Sdc4	PTN	Secreted Signaling	PMID: 28356350; PMID: 25620911
LC	N	Astro	Ependymal cell	Ptn	Sdc4	9.00303e-07	0	PTN_SDC4	Ptn - Sdc4	PTN	Secreted Signaling	PMID: 28356350; PMID: 25620911
LC	N	Endo	Ependymal cell	Ptn	Sdc4	1.63352e-06	0	PTN_SDC4	Ptn - Sdc4	PTN	Secreted Signaling	PMID: 28356350; PMID: 25620911
LC	N	Ependymal cell	Ependymal cell	Ptn	Sdc4	1.34051e-08	0	PTN_SDC4	Ptn - Sdc4	PTN	Secreted Signaling	PMID: 28356350; PMID: 25620911
LC	N	EX	Ependymal cell	Ptn	Sdc4	7.15645e-06	0	PTN_SDC4	Ptn - Sdc4	PTN	Secreted Signaling	PMID: 28356350; PMID: 25620911
LC	N	Fibroblast	Ependymal cell	Ptn	Sdc4	1.83711e-07	0	PTN_SDC4	Ptn - Sdc4	PTN	Secreted Signaling	PMID: 28356350; PMID: 25620911
LC	N	IN	Ependymal cell	Ptn	Sdc4	3.92154e-07	0	PTN_SDC4	Ptn - Sdc4	PTN	Secreted Signaling	PMID: 28356350; PMID: 25620911
LC	N	Micro	Ependymal cell	Ptn	Sdc4	1.73336e-07	0	PTN_SDC4	Ptn - Sdc4	PTN	Secreted Signaling	PMID: 28356350; PMID: 25620911
LC	N	OL	Ependymal cell	Ptn	Sdc4	7.57273e-07	0	PTN_SDC4	Ptn - Sdc4	PTN	Secreted Signaling	PMID: 28356350; PMID: 25620911
LC	N	OPC	Ependymal cell	Ptn	Sdc4	1.56391e-07	0	PTN_SDC4	Ptn - Sdc4	PTN	Secreted Signaling	PMID: 28356350; PMID: 25620911
LC	N	Astro	Endo	Ptn	Ncl	0.000215891	0	PTN_NCL	Ptn - Ncl	PTN	Secreted Signaling	PMID: 28356350; PMID: 25620911
LC	N	Endo	Endo	Ptn	Ncl	0.000376901	0	PTN_NCL	Ptn - Ncl	PTN	Secreted Signaling	PMID: 28356350; PMID: 25620911
LC	N	Ependymal cell	Endo	Ptn	Ncl	3.29269e-06	0	PTN_NCL	Ptn - Ncl	PTN	Secreted Signaling	PMID: 28356350; PMID: 25620911
LC	N	EX	Endo	Ptn	Ncl	0.00176069	0	PTN_NCL	Ptn - Ncl	PTN	Secreted Signaling	PMID: 28356350; PMID: 25620911
LC	N	Fibroblast	Endo	Ptn	Ncl	4.27417e-05	0	PTN_NCL	Ptn - Ncl	PTN	Secreted Signaling	PMID: 28356350; PMID: 25620911
LC	N	IN	Endo	Ptn	Ncl	9.89201e-05	0	PTN_NCL	Ptn - Ncl	PTN	Secreted Signaling	PMID: 28356350; PMID: 25620911
LC	N	Micro	Endo	Ptn	Ncl	4.26122e-05	0	PTN_NCL	Ptn - Ncl	PTN	Secreted Signaling	PMID: 28356350; PMID: 25620911
LC	N	OL	Endo	Ptn	Ncl	0.000183677	0	PTN_NCL	Ptn - Ncl	PTN	Secreted Signaling	PMID: 28356350; PMID: 25620911
LC	N	OPC	Endo	Ptn	Ncl	3.80497e-05	0	PTN_NCL	Ptn - Ncl	PTN	Secreted Signaling	PMID: 28356350; PMID: 25620911
LC	N	Astro	Ependymal cell	Ptn	Ncl	1.26337e-06	0	PTN_NCL	Ptn - Ncl	PTN	Secreted Signaling	PMID: 28356350; PMID: 25620911
LC	N	Endo	Ependymal cell	Ptn	Ncl	2.28378e-06	0	PTN_NCL	Ptn - Ncl	PTN	Secreted Signaling	PMID: 28356350; PMID: 25620911
LC	N	Ependymal cell	Ependymal cell	Ptn	Ncl	1.88535e-08	0.04	PTN_NCL	Ptn - Ncl	PTN	Secreted Signaling	PMID: 28356350; PMID: 25620911
LC	N	EX	Ependymal cell	Ptn	Ncl	1.00666e-05	0.03	PTN_NCL	Ptn - Ncl	PTN	Secreted Signaling	PMID: 28356350; PMID: 25620911
LC	N	Fibroblast	Ependymal cell	Ptn	Ncl	2.57051e-07	0	PTN_NCL	Ptn - Ncl	PTN	Secreted Signaling	PMID: 28356350; PMID: 25620911
LC	N	Micro	Ependymal cell	Ptn	Ncl	2.43806e-07	0.04	PTN_NCL	Ptn - Ncl	PTN	Secreted Signaling	PMID: 28356350; PMID: 25620911
LC	N	OL	Ependymal cell	Ptn	Ncl	1.06381e-06	0	PTN_NCL	Ptn - Ncl	PTN	Secreted Signaling	PMID: 28356350; PMID: 25620911
LC	N	OPC	Ependymal cell	Ptn	Ncl	2.1976e-07	0	PTN_NCL	Ptn - Ncl	PTN	Secreted Signaling	PMID: 28356350; PMID: 25620911
LC	N	Astro	Fibroblast	Ptn	Ncl	7.99871e-06	0	PTN_NCL	Ptn - Ncl	PTN	Secreted Signaling	PMID: 28356350; PMID: 25620911
LC	N	Endo	Fibroblast	Ptn	Ncl	1.44352e-05	0	PTN_NCL	Ptn - Ncl	PTN	Secreted Signaling	PMID: 28356350; PMID: 25620911
LC	N	Ependymal cell	Fibroblast	Ptn	Ncl	1.19487e-07	0	PTN_NCL	Ptn - Ncl	PTN	Secreted Signaling	PMID: 28356350; PMID: 25620911
LC	N	EX	Fibroblast	Ptn	Ncl	6.38029e-05	0	PTN_NCL	Ptn - Ncl	PTN	Secreted Signaling	PMID: 28356350; PMID: 25620911
LC	N	Fibroblast	Fibroblast	Ptn	Ncl	1.62533e-06	0	PTN_NCL	Ptn - Ncl	PTN	Secreted Signaling	PMID: 28356350; PMID: 25620911
LC	N	Micro	Fibroblast	Ptn	Ncl	1.54521e-06	0	PTN_NCL	Ptn - Ncl	PTN	Secreted Signaling	PMID: 28356350; PMID: 25620911
LC	N	OL	Fibroblast	Ptn	Ncl	6.73846e-06	0	PTN_NCL	Ptn - Ncl	PTN	Secreted Signaling	PMID: 28356350; PMID: 25620911
LC	N	OPC	Fibroblast	Ptn	Ncl	1.3922e-06	0	PTN_NCL	Ptn - Ncl	PTN	Secreted Signaling	PMID: 28356350; PMID: 25620911
LC	N	Astro	IN	Ptn	Alk	0.000118765	0	PTN_ALK	Ptn - Alk	PTN	Secreted Signaling	PMID: 28356350; PMID: 25620911
LC	N	Endo	IN	Ptn	Alk	0.000214606	0	PTN_ALK	Ptn - Alk	PTN	Secreted Signaling	PMID: 28356350; PMID: 25620911
LC	N	Ependymal cell	IN	Ptn	Alk	1.77278e-06	0	PTN_ALK	Ptn - Alk	PTN	Secreted Signaling	PMID: 28356350; PMID: 25620911
LC	N	EX	IN	Ptn	Alk	0.00094657	0	PTN_ALK	Ptn - Alk	PTN	Secreted Signaling	PMID: 28356350; PMID: 25620911
LC	N	Fibroblast	IN	Ptn	Alk	2.4157e-05	0	PTN_ALK	Ptn - Alk	PTN	Secreted Signaling	PMID: 28356350; PMID: 25620911
LC	N	IN	IN	Ptn	Alk	5.20008e-05	0	PTN_ALK	Ptn - Alk	PTN	Secreted Signaling	PMID: 28356350; PMID: 25620911
LC	N	Micro	IN	Ptn	Alk	2.2925e-05	0	PTN_ALK	Ptn - Alk	PTN	Secreted Signaling	PMID: 28356350; PMID: 25620911
LC	N	OL	IN	Ptn	Alk	0.000100016	0	PTN_ALK	Ptn - Alk	PTN	Secreted Signaling	PMID: 28356350; PMID: 25620911
LC	N	OPC	IN	Ptn	Alk	2.06619e-05	0	PTN_ALK	Ptn - Alk	PTN	Secreted Signaling	PMID: 28356350; PMID: 25620911
LC	N	Micro	Micro	C3	ITGAM_ITGB2	1.04471e-06	0	C3_ITGAM_ITGB2	C3 - (Itgam+Itgb2)	COMPLEMENT	Secreted Signaling	PMID: 16234578
LC	N	Endo	Endo	Edn1	Ednra	3.4431e-06	0	EDN1_EDNRA	Edn1 - Ednra	EDN	Secreted Signaling	KEGG: mmu04080
LC	N	Fibroblast	Endo	Edn1	Ednra	9.94741e-08	0	EDN1_EDNRA	Edn1 - Ednra	EDN	Secreted Signaling	KEGG: mmu04080
LC	N	Endo	Fibroblast	Edn1	Ednra	4.63274e-07	0	EDN1_EDNRA	Edn1 - Ednra	EDN	Secreted Signaling	KEGG: mmu04080
LC	N	Fibroblast	Fibroblast	Edn1	Ednra	1.33854e-08	0	EDN1_EDNRA	Edn1 - Ednra	EDN	Secreted Signaling	KEGG: mmu04080
LC	N	Endo	Astro	Edn1	Ednrb	1.89877e-05	0	EDN1_EDNRB	Edn1 - Ednrb	EDN	Secreted Signaling	KEGG: mmu04080
LC	N	Fibroblast	Astro	Edn1	Ednrb	5.50892e-07	0	EDN1_EDNRB	Edn1 - Ednrb	EDN	Secreted Signaling	KEGG: mmu04080
LC	N	Endo	Ependymal cell	Edn1	Ednrb	1.00289e-07	0	EDN1_EDNRB	Edn1 - Ednrb	EDN	Secreted Signaling	KEGG: mmu04080
LC	N	Fibroblast	Ependymal cell	Edn1	Ednrb	2.89822e-09	0	EDN1_EDNRB	Edn1 - Ednrb	EDN	Secreted Signaling	KEGG: mmu04080
LC	N	Endo	OPC	Edn1	Ednrb	1.00698e-06	0	EDN1_EDNRB	Edn1 - Ednrb	EDN	Secreted Signaling	KEGG: mmu04080
LC	N	Fibroblast	OPC	Edn1	Ednrb	2.91029e-08	0	EDN1_EDNRB	Edn1 - Ednrb	EDN	Secreted Signaling	KEGG: mmu04080
LC	N	Endo	Endo	Sema3c	NRP1_PLXNA2	2.20437e-05	0	SEMA3C_NRP1_PLXNA2	Sema3c - (Nrp1+Plxna2)	SEMA3	Secreted Signaling	PMID: 27533782
LC	N	Fibroblast	Endo	Sema3c	NRP1_PLXNA2	7.96164e-07	0	SEMA3C_NRP1_PLXNA2	Sema3c - (Nrp1+Plxna2)	SEMA3	Secreted Signaling	PMID: 27533782
LC	N	Endo	Fibroblast	Sema3c	NRP1_PLXNA2	9.04454e-07	0	SEMA3C_NRP1_PLXNA2	Sema3c - (Nrp1+Plxna2)	SEMA3	Secreted Signaling	PMID: 27533782
LC	N	Fibroblast	Fibroblast	Sema3c	NRP1_PLXNA2	3.25601e-08	0	SEMA3C_NRP1_PLXNA2	Sema3c - (Nrp1+Plxna2)	SEMA3	Secreted Signaling	PMID: 27533782
LC	N	OPC	Endo	Sema3d	NRP1_PLXNA2	2.98641e-06	0	SEMA3D_NRP1_PLXNA2	Sema3d - (Nrp1+Plxna2)	SEMA3	Secreted Signaling	PMID: 27533782
LC	N	OPC	Fibroblast	Sema3d	NRP1_PLXNA2	1.22341e-07	0	SEMA3D_NRP1_PLXNA2	Sema3d - (Nrp1+Plxna2)	SEMA3	Secreted Signaling	PMID: 27533782
LC	N	Endo	Endo	Sema3c	Plxnd1	3.49889e-05	0	SEMA3C_PLXND1	Sema3c - Plxnd1	SEMA3	Secreted Signaling	PMID: 27533782
LC	N	Fibroblast	Endo	Sema3c	Plxnd1	1.26737e-06	0	SEMA3C_PLXND1	Sema3c - Plxnd1	SEMA3	Secreted Signaling	PMID: 27533782
LC	N	Endo	Fibroblast	Sema3c	Plxnd1	1.51554e-06	0	SEMA3C_PLXND1	Sema3c - Plxnd1	SEMA3	Secreted Signaling	PMID: 27533782
LC	N	Fibroblast	Fibroblast	Sema3c	Plxnd1	5.46192e-08	0	SEMA3C_PLXND1	Sema3c - Plxnd1	SEMA3	Secreted Signaling	PMID: 27533782
LC	N	Astro	Ependymal cell	Enho	Gpr19	1.5586e-07	0	ENHO_GPR19	Enho - Gpr19	ENHO	Secreted Signaling	PMID: 28476646
LC	N	Ependymal cell	Ependymal cell	Enho	Gpr19	2.14875e-09	0	ENHO_GPR19	Enho - Gpr19	ENHO	Secreted Signaling	PMID: 28476646
LC	N	Endo	Astro	Gas6	Axl	7.09553e-05	0	GAS6_AXL	Gas6 - Axl	GAS	Secreted Signaling	PMID: 27801848
LC	N	Ependymal cell	Astro	Gas6	Axl	1.42438e-06	0	GAS6_AXL	Gas6 - Axl	GAS	Secreted Signaling	PMID: 27801848
LC	N	EX	Astro	Gas6	Axl	0.000176081	0	GAS6_AXL	Gas6 - Axl	GAS	Secreted Signaling	PMID: 27801848
LC	N	Fibroblast	Astro	Gas6	Axl	5.81391e-06	0	GAS6_AXL	Gas6 - Axl	GAS	Secreted Signaling	PMID: 27801848
LC	N	IN	Astro	Gas6	Axl	9.25889e-05	0	GAS6_AXL	Gas6 - Axl	GAS	Secreted Signaling	PMID: 27801848
LC	N	Micro	Astro	Gas6	Axl	4.04721e-06	0	GAS6_AXL	Gas6 - Axl	GAS	Secreted Signaling	PMID: 27801848
LC	N	OPC	Astro	Gas6	Axl	7.45241e-07	0	GAS6_AXL	Gas6 - Axl	GAS	Secreted Signaling	PMID: 27801848
LC	N	Endo	Endo	Gas6	Axl	0.000112831	0	GAS6_AXL	Gas6 - Axl	GAS	Secreted Signaling	PMID: 27801848
LC	N	Ependymal cell	Endo	Gas6	Axl	2.26713e-06	0	GAS6_AXL	Gas6 - Axl	GAS	Secreted Signaling	PMID: 27801848
LC	N	EX	Endo	Gas6	Axl	0.000282479	0	GAS6_AXL	Gas6 - Axl	GAS	Secreted Signaling	PMID: 27801848
LC	N	Fibroblast	Endo	Gas6	Axl	9.27924e-06	0	GAS6_AXL	Gas6 - Axl	GAS	Secreted Signaling	PMID: 27801848
LC	N	IN	Endo	Gas6	Axl	0.000147798	0	GAS6_AXL	Gas6 - Axl	GAS	Secreted Signaling	PMID: 27801848
LC	N	Micro	Endo	Gas6	Axl	6.49321e-06	0	GAS6_AXL	Gas6 - Axl	GAS	Secreted Signaling	PMID: 27801848
LC	N	OPC	Endo	Gas6	Axl	1.19758e-06	0	GAS6_AXL	Gas6 - Axl	GAS	Secreted Signaling	PMID: 27801848
LC	N	Endo	Fibroblast	Gas6	Axl	1.89942e-05	0	GAS6_AXL	Gas6 - Axl	GAS	Secreted Signaling	PMID: 27801848
LC	N	Ependymal cell	Fibroblast	Gas6	Axl	3.82083e-07	0	GAS6_AXL	Gas6 - Axl	GAS	Secreted Signaling	PMID: 27801848
LC	N	EX	Fibroblast	Gas6	Axl	4.80693e-05	0	GAS6_AXL	Gas6 - Axl	GAS	Secreted Signaling	PMID: 27801848
LC	N	Fibroblast	Fibroblast	Gas6	Axl	1.56911e-06	0	GAS6_AXL	Gas6 - Axl	GAS	Secreted Signaling	PMID: 27801848
LC	N	IN	Fibroblast	Gas6	Axl	2.49971e-05	0	GAS6_AXL	Gas6 - Axl	GAS	Secreted Signaling	PMID: 27801848
LC	N	Micro	Fibroblast	Gas6	Axl	1.10504e-06	0	GAS6_AXL	Gas6 - Axl	GAS	Secreted Signaling	PMID: 27801848
LC	N	OPC	Fibroblast	Gas6	Axl	2.04219e-07	0	GAS6_AXL	Gas6 - Axl	GAS	Secreted Signaling	PMID: 27801848
LC	N	Endo	Astro	Gas6	Mertk	0.000211248	0	GAS6_MERTK	Gas6 - Mertk	GAS	Secreted Signaling	PMID: 27801848
LC	N	Ependymal cell	Astro	Gas6	Mertk	4.25859e-06	0	GAS6_MERTK	Gas6 - Mertk	GAS	Secreted Signaling	PMID: 27801848
LC	N	EX	Astro	Gas6	Mertk	0.000545906	0	GAS6_MERTK	Gas6 - Mertk	GAS	Secreted Signaling	PMID: 27801848
LC	N	Fibroblast	Astro	Gas6	Mertk	1.76019e-05	0	GAS6_MERTK	Gas6 - Mertk	GAS	Secreted Signaling	PMID: 27801848
LC	N	IN	Astro	Gas6	Mertk	0.000280514	0	GAS6_MERTK	Gas6 - Mertk	GAS	Secreted Signaling	PMID: 27801848
LC	N	Micro	Astro	Gas6	Mertk	1.25517e-05	0	GAS6_MERTK	Gas6 - Mertk	GAS	Secreted Signaling	PMID: 27801848
LC	N	OPC	Astro	Gas6	Mertk	2.32883e-06	0	GAS6_MERTK	Gas6 - Mertk	GAS	Secreted Signaling	PMID: 27801848
LC	N	Endo	Endo	Gas6	Mertk	3.97545e-05	0	GAS6_MERTK	Gas6 - Mertk	GAS	Secreted Signaling	PMID: 27801848
LC	N	Ependymal cell	Endo	Gas6	Mertk	7.97209e-07	0	GAS6_MERTK	Gas6 - Mertk	GAS	Secreted Signaling	PMID: 27801848
LC	N	EX	Endo	Gas6	Mertk	9.7685e-05	0	GAS6_MERTK	Gas6 - Mertk	GAS	Secreted Signaling	PMID: 27801848
LC	N	Fibroblast	Endo	Gas6	Mertk	3.24392e-06	0	GAS6_MERTK	Gas6 - Mertk	GAS	Secreted Signaling	PMID: 27801848
LC	N	IN	Endo	Gas6	Mertk	5.16518e-05	0	GAS6_MERTK	Gas6 - Mertk	GAS	Secreted Signaling	PMID: 27801848
LC	N	Micro	Endo	Gas6	Mertk	2.24511e-06	0	GAS6_MERTK	Gas6 - Mertk	GAS	Secreted Signaling	PMID: 27801848
LC	N	OPC	Endo	Gas6	Mertk	4.12668e-07	0	GAS6_MERTK	Gas6 - Mertk	GAS	Secreted Signaling	PMID: 27801848
LC	N	Endo	Ependymal cell	Gas6	Mertk	2.28967e-07	0	GAS6_MERTK	Gas6 - Mertk	GAS	Secreted Signaling	PMID: 27801848
LC	N	Ependymal cell	Ependymal cell	Gas6	Mertk	4.58791e-09	0	GAS6_MERTK	Gas6 - Mertk	GAS	Secreted Signaling	PMID: 27801848
LC	N	EX	Ependymal cell	Gas6	Mertk	5.58473e-07	0.02	GAS6_MERTK	Gas6 - Mertk	GAS	Secreted Signaling	PMID: 27801848
LC	N	Fibroblast	Ependymal cell	Gas6	Mertk	1.86252e-08	0.01	GAS6_MERTK	Gas6 - Mertk	GAS	Secreted Signaling	PMID: 27801848
LC	N	IN	Ependymal cell	Gas6	Mertk	2.96525e-07	0.01	GAS6_MERTK	Gas6 - Mertk	GAS	Secreted Signaling	PMID: 27801848
LC	N	Micro	Ependymal cell	Gas6	Mertk	1.28348e-08	0.02	GAS6_MERTK	Gas6 - Mertk	GAS	Secreted Signaling	PMID: 27801848
LC	N	OPC	Ependymal cell	Gas6	Mertk	2.35599e-09	0.02	GAS6_MERTK	Gas6 - Mertk	GAS	Secreted Signaling	PMID: 27801848
LC	N	Endo	Fibroblast	Gas6	Mertk	4.76731e-06	0	GAS6_MERTK	Gas6 - Mertk	GAS	Secreted Signaling	PMID: 27801848
LC	N	Ependymal cell	Fibroblast	Gas6	Mertk	9.55977e-08	0	GAS6_MERTK	Gas6 - Mertk	GAS	Secreted Signaling	PMID: 27801848
LC	N	EX	Fibroblast	Gas6	Mertk	1.17113e-05	0	GAS6_MERTK	Gas6 - Mertk	GAS	Secreted Signaling	PMID: 27801848
LC	N	Fibroblast	Fibroblast	Gas6	Mertk	3.88966e-07	0	GAS6_MERTK	Gas6 - Mertk	GAS	Secreted Signaling	PMID: 27801848
LC	N	IN	Fibroblast	Gas6	Mertk	6.19334e-06	0	GAS6_MERTK	Gas6 - Mertk	GAS	Secreted Signaling	PMID: 27801848
LC	N	Micro	Fibroblast	Gas6	Mertk	2.69163e-07	0	GAS6_MERTK	Gas6 - Mertk	GAS	Secreted Signaling	PMID: 27801848
LC	N	OPC	Fibroblast	Gas6	Mertk	4.9472e-08	0	GAS6_MERTK	Gas6 - Mertk	GAS	Secreted Signaling	PMID: 27801848
LC	N	Endo	Micro	Gas6	Mertk	6.85189e-05	0	GAS6_MERTK	Gas6 - Mertk	GAS	Secreted Signaling	PMID: 27801848
LC	N	Ependymal cell	Micro	Gas6	Mertk	1.38139e-06	0	GAS6_MERTK	Gas6 - Mertk	GAS	Secreted Signaling	PMID: 27801848
LC	N	EX	Micro	Gas6	Mertk	0.000177193	0	GAS6_MERTK	Gas6 - Mertk	GAS	Secreted Signaling	PMID: 27801848
LC	N	Fibroblast	Micro	Gas6	Mertk	5.71089e-06	0	GAS6_MERTK	Gas6 - Mertk	GAS	Secreted Signaling	PMID: 27801848
LC	N	IN	Micro	Gas6	Mertk	9.10131e-05	0	GAS6_MERTK	Gas6 - Mertk	GAS	Secreted Signaling	PMID: 27801848
LC	N	Micro	Micro	Gas6	Mertk	4.07412e-06	0	GAS6_MERTK	Gas6 - Mertk	GAS	Secreted Signaling	PMID: 27801848
LC	N	OPC	Micro	Gas6	Mertk	7.56012e-07	0	GAS6_MERTK	Gas6 - Mertk	GAS	Secreted Signaling	PMID: 27801848
LC	N	Endo	EX	Gas6	Tyro3	0.00236546	0	GAS6_TYRO3	Gas6 - Tyro3	GAS	Secreted Signaling	PMID: 27801848
LC	N	Ependymal cell	EX	Gas6	Tyro3	4.76338e-05	0	GAS6_TYRO3	Gas6 - Tyro3	GAS	Secreted Signaling	PMID: 27801848
LC	N	EX	EX	Gas6	Tyro3	0.0060481	0	GAS6_TYRO3	Gas6 - Tyro3	GAS	Secreted Signaling	PMID: 27801848
LC	N	Fibroblast	EX	Gas6	Tyro3	0.000196239	0	GAS6_TYRO3	Gas6 - Tyro3	GAS	Secreted Signaling	PMID: 27801848
LC	N	IN	EX	Gas6	Tyro3	0.00312681	0	GAS6_TYRO3	Gas6 - Tyro3	GAS	Secreted Signaling	PMID: 27801848
LC	N	Endo	Micro	Gas6	Tyro3	2.20522e-05	0.03	GAS6_TYRO3	Gas6 - Tyro3	GAS	Secreted Signaling	PMID: 27801848
LC	N	Endo	OL	Gas6	Tyro3	0.000184601	0	GAS6_TYRO3	Gas6 - Tyro3	GAS	Secreted Signaling	PMID: 27801848
LC	N	Ependymal cell	OL	Gas6	Tyro3	3.71778e-06	0	GAS6_TYRO3	Gas6 - Tyro3	GAS	Secreted Signaling	PMID: 27801848
LC	N	EX	OL	Gas6	Tyro3	0.000472543	0	GAS6_TYRO3	Gas6 - Tyro3	GAS	Secreted Signaling	PMID: 27801848
LC	N	Fibroblast	OL	Gas6	Tyro3	1.53218e-05	0	GAS6_TYRO3	Gas6 - Tyro3	GAS	Secreted Signaling	PMID: 27801848
LC	N	IN	OL	Gas6	Tyro3	0.000244138	0	GAS6_TYRO3	Gas6 - Tyro3	GAS	Secreted Signaling	PMID: 27801848
LC	N	Endo	OPC	Gas6	Tyro3	1.51779e-05	0.04	GAS6_TYRO3	Gas6 - Tyro3	GAS	Secreted Signaling	PMID: 27801848
LC	N	Endo	Astro	Grn	Sort1	7.99652e-05	0	GRN_SORT1	Grn - Sort1	GRN	Secreted Signaling	PMID: 29555433
LC	N	Fibroblast	Astro	Grn	Sort1	9.1161e-06	0	GRN_SORT1	Grn - Sort1	GRN	Secreted Signaling	PMID: 29555433
LC	N	Micro	Astro	Grn	Sort1	3.73349e-05	0	GRN_SORT1	Grn - Sort1	GRN	Secreted Signaling	PMID: 29555433
LC	N	Endo	Endo	Grn	Sort1	9.56411e-05	0	GRN_SORT1	Grn - Sort1	GRN	Secreted Signaling	PMID: 29555433
LC	N	Fibroblast	Endo	Grn	Sort1	1.0905e-05	0	GRN_SORT1	Grn - Sort1	GRN	Secreted Signaling	PMID: 29555433
LC	N	Micro	Endo	Grn	Sort1	4.45911e-05	0	GRN_SORT1	Grn - Sort1	GRN	Secreted Signaling	PMID: 29555433
LC	N	Endo	Ependymal cell	Grn	Sort1	2.69992e-06	0	GRN_SORT1	Grn - Sort1	GRN	Secreted Signaling	PMID: 29555433
LC	N	Fibroblast	Ependymal cell	Grn	Sort1	3.08044e-07	0	GRN_SORT1	Grn - Sort1	GRN	Secreted Signaling	PMID: 29555433
LC	N	IN	Ependymal cell	Grn	Sort1	1.7522e-06	0.04	GRN_SORT1	Grn - Sort1	GRN	Secreted Signaling	PMID: 29555433
LC	N	Micro	Ependymal cell	Grn	Sort1	1.25203e-06	0	GRN_SORT1	Grn - Sort1	GRN	Secreted Signaling	PMID: 29555433
LC	N	Endo	EX	Grn	Sort1	0.00184137	0	GRN_SORT1	Grn - Sort1	GRN	Secreted Signaling	PMID: 29555433
LC	N	Fibroblast	EX	Grn	Sort1	0.000210226	0	GRN_SORT1	Grn - Sort1	GRN	Secreted Signaling	PMID: 29555433
LC	N	IN	EX	Grn	Sort1	0.00120231	0	GRN_SORT1	Grn - Sort1	GRN	Secreted Signaling	PMID: 29555433
LC	N	Micro	EX	Grn	Sort1	0.000849322	0	GRN_SORT1	Grn - Sort1	GRN	Secreted Signaling	PMID: 29555433
LC	N	Endo	Fibroblast	Grn	Sort1	1.11905e-05	0	GRN_SORT1	Grn - Sort1	GRN	Secreted Signaling	PMID: 29555433
LC	N	Fibroblast	Fibroblast	Grn	Sort1	1.27581e-06	0	GRN_SORT1	Grn - Sort1	GRN	Secreted Signaling	PMID: 29555433
LC	N	Micro	Fibroblast	Grn	Sort1	5.22216e-06	0	GRN_SORT1	Grn - Sort1	GRN	Secreted Signaling	PMID: 29555433
LC	N	Endo	IN	Grn	Sort1	0.000210761	0	GRN_SORT1	Grn - Sort1	GRN	Secreted Signaling	PMID: 29555433
LC	N	Fibroblast	IN	Grn	Sort1	2.40365e-05	0	GRN_SORT1	Grn - Sort1	GRN	Secreted Signaling	PMID: 29555433
LC	N	Micro	IN	Grn	Sort1	9.80763e-05	0	GRN_SORT1	Grn - Sort1	GRN	Secreted Signaling	PMID: 29555433
LC	N	Endo	Micro	Grn	Sort1	4.24166e-05	0	GRN_SORT1	Grn - Sort1	GRN	Secreted Signaling	PMID: 29555433
LC	N	Fibroblast	Micro	Grn	Sort1	4.84211e-06	0	GRN_SORT1	Grn - Sort1	GRN	Secreted Signaling	PMID: 29555433
LC	N	IN	Micro	Grn	Sort1	2.76689e-05	0	GRN_SORT1	Grn - Sort1	GRN	Secreted Signaling	PMID: 29555433
LC	N	Micro	Micro	Grn	Sort1	1.95808e-05	0	GRN_SORT1	Grn - Sort1	GRN	Secreted Signaling	PMID: 29555433
LC	N	Endo	OL	Grn	Sort1	0.000141122	0	GRN_SORT1	Grn - Sort1	GRN	Secreted Signaling	PMID: 29555433
LC	N	Fibroblast	OL	Grn	Sort1	1.61119e-05	0	GRN_SORT1	Grn - Sort1	GRN	Secreted Signaling	PMID: 29555433
LC	N	IN	OL	Grn	Sort1	9.21579e-05	0	GRN_SORT1	Grn - Sort1	GRN	Secreted Signaling	PMID: 29555433
LC	N	Micro	OL	Grn	Sort1	6.50831e-05	0	GRN_SORT1	Grn - Sort1	GRN	Secreted Signaling	PMID: 29555433
LC	N	Endo	OPC	Grn	Sort1	1.72473e-05	0	GRN_SORT1	Grn - Sort1	GRN	Secreted Signaling	PMID: 29555433
LC	N	Fibroblast	OPC	Grn	Sort1	1.966e-06	0	GRN_SORT1	Grn - Sort1	GRN	Secreted Signaling	PMID: 29555433
LC	N	Micro	OPC	Grn	Sort1	8.05945e-06	0	GRN_SORT1	Grn - Sort1	GRN	Secreted Signaling	PMID: 29555433
LC	N	Endo	Micro	Lgals9	Ptprc	6.15355e-05	0	LGALS9_CD45	Lgals9 - Cd45	GALECTIN	Secreted Signaling	PMID: 30120235
LC	N	Fibroblast	Micro	Lgals9	Ptprc	1.23404e-06	0	LGALS9_CD45	Lgals9 - Cd45	GALECTIN	Secreted Signaling	PMID: 30120235
LC	N	Endo	Astro	Pros1	Axl	6.51723e-06	0	PROS1_AXL	Pros1 - Axl	PROS	Secreted Signaling	PMID: 29531161
LC	N	Fibroblast	Astro	Pros1	Axl	6.53155e-07	0	PROS1_AXL	Pros1 - Axl	PROS	Secreted Signaling	PMID: 29531161
LC	N	Micro	Astro	Pros1	Axl	2.78921e-06	0	PROS1_AXL	Pros1 - Axl	PROS	Secreted Signaling	PMID: 29531161
LC	N	Endo	Endo	Pros1	Axl	1.04682e-05	0	PROS1_AXL	Pros1 - Axl	PROS	Secreted Signaling	PMID: 29531161
LC	N	Fibroblast	Endo	Pros1	Axl	1.04932e-06	0	PROS1_AXL	Pros1 - Axl	PROS	Secreted Signaling	PMID: 29531161
LC	N	Micro	Endo	Pros1	Axl	4.47796e-06	0	PROS1_AXL	Pros1 - Axl	PROS	Secreted Signaling	PMID: 29531161
LC	N	Endo	Fibroblast	Pros1	Axl	1.78411e-06	0	PROS1_AXL	Pros1 - Axl	PROS	Secreted Signaling	PMID: 29531161
LC	N	Fibroblast	Fibroblast	Pros1	Axl	1.78879e-07	0	PROS1_AXL	Pros1 - Axl	PROS	Secreted Signaling	PMID: 29531161
LC	N	Micro	Fibroblast	Pros1	Axl	7.6272e-07	0	PROS1_AXL	Pros1 - Axl	PROS	Secreted Signaling	PMID: 29531161
LC	N	Endo	Astro	Pros1	Tyro3	5.40136e-06	0	PROS1_TYRO3	Pros1 - Tyro3	PROS	Secreted Signaling	PMID: 30501104
LC	N	Fibroblast	Astro	Pros1	Tyro3	5.41284e-07	0	PROS1_TYRO3	Pros1 - Tyro3	PROS	Secreted Signaling	PMID: 30501104
LC	N	Micro	Astro	Pros1	Tyro3	2.31207e-06	0	PROS1_TYRO3	Pros1 - Tyro3	PROS	Secreted Signaling	PMID: 30501104
LC	N	Endo	Endo	Pros1	Tyro3	3.43767e-06	0	PROS1_TYRO3	Pros1 - Tyro3	PROS	Secreted Signaling	PMID: 30501104
LC	N	Fibroblast	Endo	Pros1	Tyro3	3.44446e-07	0	PROS1_TYRO3	Pros1 - Tyro3	PROS	Secreted Signaling	PMID: 30501104
LC	N	Micro	Endo	Pros1	Tyro3	1.47206e-06	0	PROS1_TYRO3	Pros1 - Tyro3	PROS	Secreted Signaling	PMID: 30501104
LC	N	Endo	Ependymal cell	Pros1	Tyro3	1.11346e-07	0	PROS1_TYRO3	Pros1 - Tyro3	PROS	Secreted Signaling	PMID: 30501104
LC	N	Fibroblast	Ependymal cell	Pros1	Tyro3	1.11577e-08	0	PROS1_TYRO3	Pros1 - Tyro3	PROS	Secreted Signaling	PMID: 30501104
LC	N	Micro	Ependymal cell	Pros1	Tyro3	4.76685e-08	0	PROS1_TYRO3	Pros1 - Tyro3	PROS	Secreted Signaling	PMID: 30501104
LC	N	Endo	EX	Pros1	Tyro3	0.000224808	0	PROS1_TYRO3	Pros1 - Tyro3	PROS	Secreted Signaling	PMID: 30501104
LC	N	Fibroblast	EX	Pros1	Tyro3	2.25449e-05	0	PROS1_TYRO3	Pros1 - Tyro3	PROS	Secreted Signaling	PMID: 30501104
LC	N	Micro	EX	Pros1	Tyro3	9.60514e-05	0	PROS1_TYRO3	Pros1 - Tyro3	PROS	Secreted Signaling	PMID: 30501104
LC	N	Endo	Fibroblast	Pros1	Tyro3	2.65168e-07	0	PROS1_TYRO3	Pros1 - Tyro3	PROS	Secreted Signaling	PMID: 30501104
LC	N	Fibroblast	Fibroblast	Pros1	Tyro3	2.65672e-08	0	PROS1_TYRO3	Pros1 - Tyro3	PROS	Secreted Signaling	PMID: 30501104
LC	N	Micro	Fibroblast	Pros1	Tyro3	1.13571e-07	0	PROS1_TYRO3	Pros1 - Tyro3	PROS	Secreted Signaling	PMID: 30501104
LC	N	Endo	Micro	Pros1	Tyro3	2.02406e-06	0	PROS1_TYRO3	Pros1 - Tyro3	PROS	Secreted Signaling	PMID: 30501104
LC	N	Fibroblast	Micro	Pros1	Tyro3	2.02848e-07	0	PROS1_TYRO3	Pros1 - Tyro3	PROS	Secreted Signaling	PMID: 30501104
LC	N	Micro	Micro	Pros1	Tyro3	8.66276e-07	0	PROS1_TYRO3	Pros1 - Tyro3	PROS	Secreted Signaling	PMID: 30501104
LC	N	Endo	OL	Pros1	Tyro3	1.75674e-05	0	PROS1_TYRO3	Pros1 - Tyro3	PROS	Secreted Signaling	PMID: 30501104
LC	N	Fibroblast	OL	Pros1	Tyro3	1.76179e-06	0	PROS1_TYRO3	Pros1 - Tyro3	PROS	Secreted Signaling	PMID: 30501104
LC	N	Micro	OL	Pros1	Tyro3	7.50534e-06	0	PROS1_TYRO3	Pros1 - Tyro3	PROS	Secreted Signaling	PMID: 30501104
LC	N	Endo	OPC	Pros1	Tyro3	1.39227e-06	0	PROS1_TYRO3	Pros1 - Tyro3	PROS	Secreted Signaling	PMID: 30501104
LC	N	Fibroblast	OPC	Pros1	Tyro3	1.3953e-07	0	PROS1_TYRO3	Pros1 - Tyro3	PROS	Secreted Signaling	PMID: 30501104
LC	N	Micro	OPC	Pros1	Tyro3	5.95894e-07	0	PROS1_TYRO3	Pros1 - Tyro3	PROS	Secreted Signaling	PMID: 30501104
LC	N	Astro	Astro	Psap	Gpr37l1	0.000372059	0	PSAP_GPR37L1	Psap - Gpr37l1	PSAP	Secreted Signaling	PMID: 23690594
LC	N	Endo	Astro	Psap	Gpr37l1	0.000421445	0	PSAP_GPR37L1	Psap - Gpr37l1	PSAP	Secreted Signaling	PMID: 23690594
LC	N	Ependymal cell	Astro	Psap	Gpr37l1	8.35758e-06	0	PSAP_GPR37L1	Psap - Gpr37l1	PSAP	Secreted Signaling	PMID: 23690594
LC	N	EX	Astro	Psap	Gpr37l1	0.00367858	0	PSAP_GPR37L1	Psap - Gpr37l1	PSAP	Secreted Signaling	PMID: 23690594
LC	N	Fibroblast	Astro	Psap	Gpr37l1	4.96321e-05	0	PSAP_GPR37L1	Psap - Gpr37l1	PSAP	Secreted Signaling	PMID: 23690594
LC	N	IN	Astro	Psap	Gpr37l1	0.00077099	0	PSAP_GPR37L1	Psap - Gpr37l1	PSAP	Secreted Signaling	PMID: 23690594
LC	N	Micro	Astro	Psap	Gpr37l1	0.000127649	0	PSAP_GPR37L1	Psap - Gpr37l1	PSAP	Secreted Signaling	PMID: 23690594
LC	N	OL	Astro	Psap	Gpr37l1	0.000290389	0	PSAP_GPR37L1	Psap - Gpr37l1	PSAP	Secreted Signaling	PMID: 23690594
LC	N	OPC	Astro	Psap	Gpr37l1	5.16509e-05	0	PSAP_GPR37L1	Psap - Gpr37l1	PSAP	Secreted Signaling	PMID: 23690594
LC	N	Astro	Ependymal cell	Psap	Gpr37l1	1.84887e-06	0	PSAP_GPR37L1	Psap - Gpr37l1	PSAP	Secreted Signaling	PMID: 23690594
LC	N	Endo	Ependymal cell	Psap	Gpr37l1	2.10086e-06	0	PSAP_GPR37L1	Psap - Gpr37l1	PSAP	Secreted Signaling	PMID: 23690594
LC	N	Ependymal cell	Ependymal cell	Psap	Gpr37l1	4.11279e-08	0	PSAP_GPR37L1	Psap - Gpr37l1	PSAP	Secreted Signaling	PMID: 23690594
LC	N	EX	Ependymal cell	Psap	Gpr37l1	1.76523e-05	0	PSAP_GPR37L1	Psap - Gpr37l1	PSAP	Secreted Signaling	PMID: 23690594
LC	N	Fibroblast	Ependymal cell	Psap	Gpr37l1	2.45996e-07	0	PSAP_GPR37L1	Psap - Gpr37l1	PSAP	Secreted Signaling	PMID: 23690594
LC	N	IN	Ependymal cell	Psap	Gpr37l1	3.79928e-06	0	PSAP_GPR37L1	Psap - Gpr37l1	PSAP	Secreted Signaling	PMID: 23690594
LC	N	Micro	Ependymal cell	Psap	Gpr37l1	6.40244e-07	0	PSAP_GPR37L1	Psap - Gpr37l1	PSAP	Secreted Signaling	PMID: 23690594
LC	N	OL	Ependymal cell	Psap	Gpr37l1	1.398e-06	0	PSAP_GPR37L1	Psap - Gpr37l1	PSAP	Secreted Signaling	PMID: 23690594
LC	N	OPC	Ependymal cell	Psap	Gpr37l1	2.4414e-07	0	PSAP_GPR37L1	Psap - Gpr37l1	PSAP	Secreted Signaling	PMID: 23690594
LC	N	Astro	Fibroblast	Psap	Gpr37l1	1.74746e-06	0	PSAP_GPR37L1	Psap - Gpr37l1	PSAP	Secreted Signaling	PMID: 23690594
LC	N	Endo	Fibroblast	Psap	Gpr37l1	1.98696e-06	0	PSAP_GPR37L1	Psap - Gpr37l1	PSAP	Secreted Signaling	PMID: 23690594
LC	N	Ependymal cell	Fibroblast	Psap	Gpr37l1	3.87913e-08	0	PSAP_GPR37L1	Psap - Gpr37l1	PSAP	Secreted Signaling	PMID: 23690594
LC	N	EX	Fibroblast	Psap	Gpr37l1	1.65622e-05	0	PSAP_GPR37L1	Psap - Gpr37l1	PSAP	Secreted Signaling	PMID: 23690594
LC	N	Fibroblast	Fibroblast	Psap	Gpr37l1	2.32373e-07	0	PSAP_GPR37L1	Psap - Gpr37l1	PSAP	Secreted Signaling	PMID: 23690594
LC	N	IN	Fibroblast	Psap	Gpr37l1	3.58447e-06	0	PSAP_GPR37L1	Psap - Gpr37l1	PSAP	Secreted Signaling	PMID: 23690594
LC	N	Micro	Fibroblast	Psap	Gpr37l1	6.06338e-07	0	PSAP_GPR37L1	Psap - Gpr37l1	PSAP	Secreted Signaling	PMID: 23690594
LC	N	OL	Fibroblast	Psap	Gpr37l1	1.31255e-06	0	PSAP_GPR37L1	Psap - Gpr37l1	PSAP	Secreted Signaling	PMID: 23690594
LC	N	OPC	Fibroblast	Psap	Gpr37l1	2.28361e-07	0	PSAP_GPR37L1	Psap - Gpr37l1	PSAP	Secreted Signaling	PMID: 23690594
LC	N	Astro	OPC	Psap	Gpr37l1	2.18079e-05	0	PSAP_GPR37L1	Psap - Gpr37l1	PSAP	Secreted Signaling	PMID: 23690594
LC	N	Endo	OPC	Psap	Gpr37l1	2.47749e-05	0	PSAP_GPR37L1	Psap - Gpr37l1	PSAP	Secreted Signaling	PMID: 23690594
LC	N	Ependymal cell	OPC	Psap	Gpr37l1	4.85432e-07	0	PSAP_GPR37L1	Psap - Gpr37l1	PSAP	Secreted Signaling	PMID: 23690594
LC	N	EX	OPC	Psap	Gpr37l1	0.000208696	0	PSAP_GPR37L1	Psap - Gpr37l1	PSAP	Secreted Signaling	PMID: 23690594
LC	N	Fibroblast	OPC	Psap	Gpr37l1	2.90209e-06	0	PSAP_GPR37L1	Psap - Gpr37l1	PSAP	Secreted Signaling	PMID: 23690594
LC	N	IN	OPC	Psap	Gpr37l1	4.48387e-05	0	PSAP_GPR37L1	Psap - Gpr37l1	PSAP	Secreted Signaling	PMID: 23690594
LC	N	Micro	OPC	Psap	Gpr37l1	7.54709e-06	0	PSAP_GPR37L1	Psap - Gpr37l1	PSAP	Secreted Signaling	PMID: 23690594
LC	N	OL	OPC	Psap	Gpr37l1	1.65245e-05	0	PSAP_GPR37L1	Psap - Gpr37l1	PSAP	Secreted Signaling	PMID: 23690594
LC	N	OPC	OPC	Psap	Gpr37l1	2.8892e-06	0	PSAP_GPR37L1	Psap - Gpr37l1	PSAP	Secreted Signaling	PMID: 23690594
LC	N	Astro	Astro	Psap	Gpr37	8.66384e-05	0	PSAP_GPR37	Psap - Gpr37	PSAP	Secreted Signaling	PMID: 23690594
LC	N	Endo	Astro	Psap	Gpr37	9.84359e-05	0	PSAP_GPR37	Psap - Gpr37	PSAP	Secreted Signaling	PMID: 23690594
LC	N	Ependymal cell	Astro	Psap	Gpr37	1.92792e-06	0	PSAP_GPR37	Psap - Gpr37	PSAP	Secreted Signaling	PMID: 23690594
LC	N	EX	Astro	Psap	Gpr37	0.000828191	0	PSAP_GPR37	Psap - Gpr37	PSAP	Secreted Signaling	PMID: 23690594
LC	N	Fibroblast	Astro	Psap	Gpr37	1.15285e-05	0	PSAP_GPR37	Psap - Gpr37	PSAP	Secreted Signaling	PMID: 23690594
LC	N	IN	Astro	Psap	Gpr37	0.000178087	0	PSAP_GPR37	Psap - Gpr37	PSAP	Secreted Signaling	PMID: 23690594
LC	N	Micro	Astro	Psap	Gpr37	2.99921e-05	0	PSAP_GPR37	Psap - Gpr37	PSAP	Secreted Signaling	PMID: 23690594
LC	N	OL	Astro	Psap	Gpr37	6.55827e-05	0	PSAP_GPR37	Psap - Gpr37	PSAP	Secreted Signaling	PMID: 23690594
LC	N	OPC	Astro	Psap	Gpr37	1.14602e-05	0	PSAP_GPR37	Psap - Gpr37	PSAP	Secreted Signaling	PMID: 23690594
LC	N	Astro	OL	Psap	Gpr37	0.000262166	0	PSAP_GPR37	Psap - Gpr37	PSAP	Secreted Signaling	PMID: 23690594
LC	N	Endo	OL	Psap	Gpr37	0.000297336	0	PSAP_GPR37	Psap - Gpr37	PSAP	Secreted Signaling	PMID: 23690594
LC	N	Ependymal cell	OL	Psap	Gpr37	5.86611e-06	0	PSAP_GPR37	Psap - Gpr37	PSAP	Secreted Signaling	PMID: 23690594
LC	N	EX	OL	Psap	Gpr37	0.00255583	0	PSAP_GPR37	Psap - Gpr37	PSAP	Secreted Signaling	PMID: 23690594
LC	N	Fibroblast	OL	Psap	Gpr37	3.49363e-05	0	PSAP_GPR37	Psap - Gpr37	PSAP	Secreted Signaling	PMID: 23690594
LC	N	IN	OL	Psap	Gpr37	0.000541449	0	PSAP_GPR37	Psap - Gpr37	PSAP	Secreted Signaling	PMID: 23690594
LC	N	Micro	OL	Psap	Gpr37	9.02786e-05	0	PSAP_GPR37	Psap - Gpr37	PSAP	Secreted Signaling	PMID: 23690594
LC	N	OL	OL	Psap	Gpr37	0.000202024	0	PSAP_GPR37	Psap - Gpr37	PSAP	Secreted Signaling	PMID: 23690594
LC	N	OPC	OL	Psap	Gpr37	3.56654e-05	0	PSAP_GPR37	Psap - Gpr37	PSAP	Secreted Signaling	PMID: 23690594
LC	N	Endo	Micro	Lgals9	Havcr2	1.68004e-05	0	LGALS9_HAVCR2	Lgals9 - Havcr2	GALECTIN	Secreted Signaling	PMID: 27192565
LC	N	Fibroblast	Micro	Lgals9	Havcr2	3.22924e-07	0	LGALS9_HAVCR2	Lgals9 - Havcr2	GALECTIN	Secreted Signaling	PMID: 27192565
LC	N	OL	Endo	Klk6	F2r	4.2587e-06	0	KLK6_F2R	Klk6 - F2r	KLK	Secreted Signaling	PMID: 35102281
LC	N	EX	EX	Ptprs	Ntrk3	0.0263431	0	PTPRS_NTRK3	Ptprs - Ntrk3	PTPR	Secreted Signaling	PMID:21262467;PMID:25385546;
LC	N	IN	EX	Ptprs	Ntrk3	0.00442099	0	PTPRS_NTRK3	Ptprs - Ntrk3	PTPR	Secreted Signaling	PMID:21262467;PMID:25385546;
LC	N	EX	OPC	Ptprs	Ntrk3	0.000447146	0	PTPRS_NTRK3	Ptprs - Ntrk3	PTPR	Secreted Signaling	PMID:21262467;PMID:25385546;
LC	N	IN	OPC	Ptprs	Ntrk3	7.50401e-05	0	PTPRS_NTRK3	Ptprs - Ntrk3	PTPR	Secreted Signaling	PMID:21262467;PMID:25385546;
LC	N	Astro	Astro	Slitrk2	Ptprd	4.03739e-05	0	SLITRK2_PTPRD	Slitrk2 - Ptprd	SLITRK	Secreted Signaling	PMID: 30648269;PMID: 30822649
LC	N	Astro	Endo	Slitrk2	Ptprd	1.94706e-05	0	SLITRK2_PTPRD	Slitrk2 - Ptprd	SLITRK	Secreted Signaling	PMID: 30648269;PMID: 30822649
LC	N	Astro	Ependymal cell	Slitrk2	Ptprd	1.3234e-06	0	SLITRK2_PTPRD	Slitrk2 - Ptprd	SLITRK	Secreted Signaling	PMID: 30648269;PMID: 30822649
LC	N	Astro	EX	Slitrk2	Ptprd	0.000992542	0	SLITRK2_PTPRD	Slitrk2 - Ptprd	SLITRK	Secreted Signaling	PMID: 30648269;PMID: 30822649
LC	N	Astro	Fibroblast	Slitrk2	Ptprd	4.12403e-06	0	SLITRK2_PTPRD	Slitrk2 - Ptprd	SLITRK	Secreted Signaling	PMID: 30648269;PMID: 30822649
LC	N	Astro	IN	Slitrk2	Ptprd	9.87558e-05	0	SLITRK2_PTPRD	Slitrk2 - Ptprd	SLITRK	Secreted Signaling	PMID: 30648269;PMID: 30822649
LC	N	Astro	Micro	Slitrk2	Ptprd	1.92316e-05	0	SLITRK2_PTPRD	Slitrk2 - Ptprd	SLITRK	Secreted Signaling	PMID: 30648269;PMID: 30822649
LC	N	Astro	OL	Slitrk2	Ptprd	7.95521e-05	0	SLITRK2_PTPRD	Slitrk2 - Ptprd	SLITRK	Secreted Signaling	PMID: 30648269;PMID: 30822649
LC	N	Astro	OPC	Slitrk2	Ptprd	1.36841e-05	0	SLITRK2_PTPRD	Slitrk2 - Ptprd	SLITRK	Secreted Signaling	PMID: 30648269;PMID: 30822649
LC	N	Astro	Astro	Slitrk2	Ptprs	1.12706e-05	0	SLITRK2_PTPRS	Slitrk2 - Ptprs	SLITRK	Secreted Signaling	PMID: 30648269;PMID: 30822649
LC	N	Astro	Endo	Slitrk2	Ptprs	5.08138e-06	0	SLITRK2_PTPRS	Slitrk2 - Ptprs	SLITRK	Secreted Signaling	PMID: 30648269;PMID: 30822649
LC	N	Astro	Ependymal cell	Slitrk2	Ptprs	8.3427e-07	0	SLITRK2_PTPRS	Slitrk2 - Ptprs	SLITRK	Secreted Signaling	PMID: 30648269;PMID: 30822649
LC	N	Astro	EX	Slitrk2	Ptprs	0.000587385	0	SLITRK2_PTPRS	Slitrk2 - Ptprs	SLITRK	Secreted Signaling	PMID: 30648269;PMID: 30822649
LC	N	Astro	Fibroblast	Slitrk2	Ptprs	2.01809e-06	0	SLITRK2_PTPRS	Slitrk2 - Ptprs	SLITRK	Secreted Signaling	PMID: 30648269;PMID: 30822649
LC	N	Astro	IN	Slitrk2	Ptprs	9.86789e-05	0	SLITRK2_PTPRS	Slitrk2 - Ptprs	SLITRK	Secreted Signaling	PMID: 30648269;PMID: 30822649
LC	N	Astro	Micro	Slitrk2	Ptprs	8.11081e-06	0	SLITRK2_PTPRS	Slitrk2 - Ptprs	SLITRK	Secreted Signaling	PMID: 30648269;PMID: 30822649
LC	N	Astro	OL	Slitrk2	Ptprs	1.16242e-05	0	SLITRK2_PTPRS	Slitrk2 - Ptprs	SLITRK	Secreted Signaling	PMID: 30648269;PMID: 30822649
LC	N	Astro	OPC	Slitrk2	Ptprs	2.88158e-06	0	SLITRK2_PTPRS	Slitrk2 - Ptprs	SLITRK	Secreted Signaling	PMID: 30648269;PMID: 30822649
LC	N	IN	Astro	Slitrk3	Ptprd	7.20967e-05	0	SLITRK3_PTPRD	Slitrk3 - Ptprd	SLITRK	Secreted Signaling	PMID: 30648269;PMID: 30822649
LC	N	IN	Endo	Slitrk3	Ptprd	3.47097e-05	0	SLITRK3_PTPRD	Slitrk3 - Ptprd	SLITRK	Secreted Signaling	PMID: 30648269;PMID: 30822649
LC	N	IN	Ependymal cell	Slitrk3	Ptprd	2.36575e-06	0	SLITRK3_PTPRD	Slitrk3 - Ptprd	SLITRK	Secreted Signaling	PMID: 30648269;PMID: 30822649
LC	N	IN	EX	Slitrk3	Ptprd	0.00177682	0	SLITRK3_PTPRD	Slitrk3 - Ptprd	SLITRK	Secreted Signaling	PMID: 30648269;PMID: 30822649
LC	N	IN	Fibroblast	Slitrk3	Ptprd	7.35881e-06	0	SLITRK3_PTPRD	Slitrk3 - Ptprd	SLITRK	Secreted Signaling	PMID: 30648269;PMID: 30822649
LC	N	IN	IN	Slitrk3	Ptprd	0.000176407	0	SLITRK3_PTPRD	Slitrk3 - Ptprd	SLITRK	Secreted Signaling	PMID: 30648269;PMID: 30822649
LC	N	IN	Micro	Slitrk3	Ptprd	3.4393e-05	0	SLITRK3_PTPRD	Slitrk3 - Ptprd	SLITRK	Secreted Signaling	PMID: 30648269;PMID: 30822649
LC	N	IN	OL	Slitrk3	Ptprd	0.000142452	0	SLITRK3_PTPRD	Slitrk3 - Ptprd	SLITRK	Secreted Signaling	PMID: 30648269;PMID: 30822649
LC	N	IN	OPC	Slitrk3	Ptprd	2.44727e-05	0	SLITRK3_PTPRD	Slitrk3 - Ptprd	SLITRK	Secreted Signaling	PMID: 30648269;PMID: 30822649
LC	N	EX	Astro	Slitrk5	Ptprs	0.000125012	0.01	SLITRK5_PTPRS	Slitrk5 - Ptprs	SLITRK	Secreted Signaling	PMID: 30648269;PMID: 30822649
LC	N	EX	Endo	Slitrk5	Ptprs	5.63359e-05	0.01	SLITRK5_PTPRS	Slitrk5 - Ptprs	SLITRK	Secreted Signaling	PMID: 30648269;PMID: 30822649
LC	N	EX	Ependymal cell	Slitrk5	Ptprs	9.26842e-06	0	SLITRK5_PTPRS	Slitrk5 - Ptprs	SLITRK	Secreted Signaling	PMID: 30648269;PMID: 30822649
LC	N	IN	Ependymal cell	Slitrk5	Ptprs	1.34994e-06	0.04	SLITRK5_PTPRS	Slitrk5 - Ptprs	SLITRK	Secreted Signaling	PMID: 30648269;PMID: 30822649
LC	N	EX	EX	Slitrk5	Ptprs	0.00652972	0	SLITRK5_PTPRS	Slitrk5 - Ptprs	SLITRK	Secreted Signaling	PMID: 30648269;PMID: 30822649
LC	N	IN	EX	Slitrk5	Ptprs	0.000951355	0	SLITRK5_PTPRS	Slitrk5 - Ptprs	SLITRK	Secreted Signaling	PMID: 30648269;PMID: 30822649
LC	N	EX	Fibroblast	Slitrk5	Ptprs	2.23899e-05	0.01	SLITRK5_PTPRS	Slitrk5 - Ptprs	SLITRK	Secreted Signaling	PMID: 30648269;PMID: 30822649
LC	N	EX	IN	Slitrk5	Ptprs	0.00109706	0	SLITRK5_PTPRS	Slitrk5 - Ptprs	SLITRK	Secreted Signaling	PMID: 30648269;PMID: 30822649
LC	N	IN	IN	Slitrk5	Ptprs	0.000159844	0	SLITRK5_PTPRS	Slitrk5 - Ptprs	SLITRK	Secreted Signaling	PMID: 30648269;PMID: 30822649
LC	N	EX	Micro	Slitrk5	Ptprs	9.00513e-05	0	SLITRK5_PTPRS	Slitrk5 - Ptprs	SLITRK	Secreted Signaling	PMID: 30648269;PMID: 30822649
LC	N	EX	OL	Slitrk5	Ptprs	0.000128934	0.01	SLITRK5_PTPRS	Slitrk5 - Ptprs	SLITRK	Secreted Signaling	PMID: 30648269;PMID: 30822649
LC	N	EX	OPC	Slitrk5	Ptprs	3.19653e-05	0.01	SLITRK5_PTPRS	Slitrk5 - Ptprs	SLITRK	Secreted Signaling	PMID: 30648269;PMID: 30822649
LC	N	Endo	Astro	Lgals9	P4hb	8.26304e-05	0	LGALS9_P4HB	Lgals9 - P4hb	GALECTIN	Secreted Signaling	PMID:21670307;uniprot
LC	N	Fibroblast	Astro	Lgals9	P4hb	1.60268e-06	0	LGALS9_P4HB	Lgals9 - P4hb	GALECTIN	Secreted Signaling	PMID:21670307;uniprot
LC	N	Endo	Endo	Lgals9	P4hb	0.000265343	0	LGALS9_P4HB	Lgals9 - P4hb	GALECTIN	Secreted Signaling	PMID:21670307;uniprot
LC	N	Fibroblast	Endo	Lgals9	P4hb	5.40159e-06	0	LGALS9_P4HB	Lgals9 - P4hb	GALECTIN	Secreted Signaling	PMID:21670307;uniprot
LC	N	Endo	Ependymal cell	Lgals9	P4hb	3.96629e-06	0	LGALS9_P4HB	Lgals9 - P4hb	GALECTIN	Secreted Signaling	PMID:21670307;uniprot
LC	N	Fibroblast	Ependymal cell	Lgals9	P4hb	7.88446e-08	0	LGALS9_P4HB	Lgals9 - P4hb	GALECTIN	Secreted Signaling	PMID:21670307;uniprot
LC	N	Endo	EX	Lgals9	P4hb	0.000559288	0	LGALS9_P4HB	Lgals9 - P4hb	GALECTIN	Secreted Signaling	PMID:21670307;uniprot
LC	N	Fibroblast	EX	Lgals9	P4hb	1.0715e-05	0	LGALS9_P4HB	Lgals9 - P4hb	GALECTIN	Secreted Signaling	PMID:21670307;uniprot
LC	N	Endo	Fibroblast	Lgals9	P4hb	2.7611e-05	0	LGALS9_P4HB	Lgals9 - P4hb	GALECTIN	Secreted Signaling	PMID:21670307;uniprot
LC	N	Fibroblast	Fibroblast	Lgals9	P4hb	5.55615e-07	0	LGALS9_P4HB	Lgals9 - P4hb	GALECTIN	Secreted Signaling	PMID:21670307;uniprot
LC	N	Endo	IN	Lgals9	P4hb	0.000141857	0	LGALS9_P4HB	Lgals9 - P4hb	GALECTIN	Secreted Signaling	PMID:21670307;uniprot
LC	N	Fibroblast	IN	Lgals9	P4hb	2.7362e-06	0	LGALS9_P4HB	Lgals9 - P4hb	GALECTIN	Secreted Signaling	PMID:21670307;uniprot
LC	N	Endo	Micro	Lgals9	P4hb	2.60726e-05	0	LGALS9_P4HB	Lgals9 - P4hb	GALECTIN	Secreted Signaling	PMID:21670307;uniprot
LC	N	Fibroblast	Micro	Lgals9	P4hb	5.05498e-07	0	LGALS9_P4HB	Lgals9 - P4hb	GALECTIN	Secreted Signaling	PMID:21670307;uniprot
LC	N	Endo	OL	Lgals9	P4hb	6.54235e-05	0	LGALS9_P4HB	Lgals9 - P4hb	GALECTIN	Secreted Signaling	PMID:21670307;uniprot
LC	N	Fibroblast	OL	Lgals9	P4hb	1.26166e-06	0	LGALS9_P4HB	Lgals9 - P4hb	GALECTIN	Secreted Signaling	PMID:21670307;uniprot
LC	N	Endo	OPC	Lgals9	P4hb	1.51258e-05	0	LGALS9_P4HB	Lgals9 - P4hb	GALECTIN	Secreted Signaling	PMID:21670307;uniprot
LC	N	Fibroblast	OPC	Lgals9	P4hb	2.91979e-07	0	LGALS9_P4HB	Lgals9 - P4hb	GALECTIN	Secreted Signaling	PMID:21670307;uniprot
LC	N	Astro	Ependymal cell	Nrg1	ITGA6_ITGB4	2.18047e-07	0	NRG1_ITGA6_ITGB4	Nrg1 - (Itga6+Itgb4)	NRG	Secreted Signaling	PMID: 20682778
LC	N	Endo	Ependymal cell	Nrg1	ITGA6_ITGB4	9.44772e-08	0	NRG1_ITGA6_ITGB4	Nrg1 - (Itga6+Itgb4)	NRG	Secreted Signaling	PMID: 20682778
LC	N	Ependymal cell	Ependymal cell	Nrg1	ITGA6_ITGB4	4.43679e-09	0	NRG1_ITGA6_ITGB4	Nrg1 - (Itga6+Itgb4)	NRG	Secreted Signaling	PMID: 20682778
LC	N	EX	Ependymal cell	Nrg1	ITGA6_ITGB4	9.84418e-06	0	NRG1_ITGA6_ITGB4	Nrg1 - (Itga6+Itgb4)	NRG	Secreted Signaling	PMID: 20682778
LC	N	Fibroblast	Ependymal cell	Nrg1	ITGA6_ITGB4	1.62727e-08	0	NRG1_ITGA6_ITGB4	Nrg1 - (Itga6+Itgb4)	NRG	Secreted Signaling	PMID: 20682778
LC	N	IN	Ependymal cell	Nrg1	ITGA6_ITGB4	3.781e-07	0	NRG1_ITGA6_ITGB4	Nrg1 - (Itga6+Itgb4)	NRG	Secreted Signaling	PMID: 20682778
LC	N	Micro	Ependymal cell	Nrg1	ITGA6_ITGB4	8.16159e-08	0	NRG1_ITGA6_ITGB4	Nrg1 - (Itga6+Itgb4)	NRG	Secreted Signaling	PMID: 20682778
LC	N	OL	Ependymal cell	Nrg1	ITGA6_ITGB4	2.51217e-07	0	NRG1_ITGA6_ITGB4	Nrg1 - (Itga6+Itgb4)	NRG	Secreted Signaling	PMID: 20682778
LC	N	OPC	Ependymal cell	Nrg1	ITGA6_ITGB4	6.58072e-08	0	NRG1_ITGA6_ITGB4	Nrg1 - (Itga6+Itgb4)	NRG	Secreted Signaling	PMID: 20682778
LC	N	Fibroblast	Endo	Rbp4	Stra6	8.83339e-07	0	RBP4_STRA6	Rbp4 - Stra6	RBP4	Secreted Signaling	PMID: 33199363
LC	N	EX	Astro	Slit2	Robo1	0.000116588	0	SLIT2_ROBO1	Slit2 - Robo1	SLIT	Secreted Signaling	PMID:10102268
LC	N	IN	Astro	Slit2	Robo1	1.78179e-05	0	SLIT2_ROBO1	Slit2 - Robo1	SLIT	Secreted Signaling	PMID:10102268
LC	N	EX	EX	Slit2	Robo1	0.00142485	0	SLIT2_ROBO1	Slit2 - Robo1	SLIT	Secreted Signaling	PMID:10102268
LC	N	IN	EX	Slit2	Robo1	0.000217752	0.01	SLIT2_ROBO1	Slit2 - Robo1	SLIT	Secreted Signaling	PMID:10102268
LC	N	EX	Fibroblast	Slit2	Robo1	2.83011e-05	0	SLIT2_ROBO1	Slit2 - Robo1	SLIT	Secreted Signaling	PMID:10102268
LC	N	IN	Fibroblast	Slit2	Robo1	4.32592e-06	0	SLIT2_ROBO1	Slit2 - Robo1	SLIT	Secreted Signaling	PMID:10102268
LC	N	EX	IN	Slit2	Robo1	0.000276788	0	SLIT2_ROBO1	Slit2 - Robo1	SLIT	Secreted Signaling	PMID:10102268
LC	N	IN	IN	Slit2	Robo1	4.23014e-05	0	SLIT2_ROBO1	Slit2 - Robo1	SLIT	Secreted Signaling	PMID:10102268
LC	N	EX	Micro	Slit2	Robo1	3.13618e-05	0	SLIT2_ROBO1	Slit2 - Robo1	SLIT	Secreted Signaling	PMID:10102268
LC	N	EX	OL	Slit2	Robo1	0.000118337	0	SLIT2_ROBO1	Slit2 - Robo1	SLIT	Secreted Signaling	PMID:10102268
LC	N	IN	OL	Slit2	Robo1	1.80851e-05	0	SLIT2_ROBO1	Slit2 - Robo1	SLIT	Secreted Signaling	PMID:10102268
LC	N	EX	OPC	Slit2	Robo1	3.19899e-05	0	SLIT2_ROBO1	Slit2 - Robo1	SLIT	Secreted Signaling	PMID:10102268
LC	N	IN	OPC	Slit2	Robo1	4.88917e-06	0	SLIT2_ROBO1	Slit2 - Robo1	SLIT	Secreted Signaling	PMID:10102268
LC	N	EX	EX	Slit2	Robo2	0.0036021	0	SLIT2_ROBO2	Slit2 - Robo2	SLIT	Secreted Signaling	PMID:10102268
LC	N	IN	EX	Slit2	Robo2	0.000550656	0	SLIT2_ROBO2	Slit2 - Robo2	SLIT	Secreted Signaling	PMID:10102268
LC	N	Ependymal cell	IN	Slit2	Robo2	8.55858e-07	0.03	SLIT2_ROBO2	Slit2 - Robo2	SLIT	Secreted Signaling	PMID:10102268
LC	N	EX	IN	Slit2	Robo2	0.00076968	0	SLIT2_ROBO2	Slit2 - Robo2	SLIT	Secreted Signaling	PMID:10102268
LC	N	IN	IN	Slit2	Robo2	0.00011768	0	SLIT2_ROBO2	Slit2 - Robo2	SLIT	Secreted Signaling	PMID:10102268
LC	N	Endo	Astro	Pros1	Mertk	2.03228e-05	0	PROS1_MERTK	Pros1 - Mertk	PROS	Secreted Signaling	PMID: 34631419
LC	N	Fibroblast	Astro	Pros1	Mertk	2.03855e-06	0	PROS1_MERTK	Pros1 - Mertk	PROS	Secreted Signaling	PMID: 34631419
LC	N	Micro	Astro	Pros1	Mertk	8.67779e-06	0	PROS1_MERTK	Pros1 - Mertk	PROS	Secreted Signaling	PMID: 34631419
LC	N	Endo	Endo	Pros1	Mertk	3.61064e-06	0	PROS1_MERTK	Pros1 - Mertk	PROS	Secreted Signaling	PMID: 34631419
LC	N	Fibroblast	Endo	Pros1	Mertk	3.61781e-07	0	PROS1_MERTK	Pros1 - Mertk	PROS	Secreted Signaling	PMID: 34631419
LC	N	Micro	Endo	Pros1	Mertk	1.54609e-06	0	PROS1_MERTK	Pros1 - Mertk	PROS	Secreted Signaling	PMID: 34631419
LC	N	Endo	Ependymal cell	Pros1	Mertk	2.06213e-08	0	PROS1_MERTK	Pros1 - Mertk	PROS	Secreted Signaling	PMID: 34631419
LC	N	Fibroblast	Ependymal cell	Pros1	Mertk	2.06591e-09	0	PROS1_MERTK	Pros1 - Mertk	PROS	Secreted Signaling	PMID: 34631419
LC	N	Micro	Ependymal cell	Pros1	Mertk	8.83369e-09	0	PROS1_MERTK	Pros1 - Mertk	PROS	Secreted Signaling	PMID: 34631419
LC	N	Endo	Fibroblast	Pros1	Mertk	4.3286e-07	0	PROS1_MERTK	Pros1 - Mertk	PROS	Secreted Signaling	PMID: 34631419
LC	N	Fibroblast	Fibroblast	Pros1	Mertk	4.33718e-08	0	PROS1_MERTK	Pros1 - Mertk	PROS	Secreted Signaling	PMID: 34631419
LC	N	Micro	Fibroblast	Pros1	Mertk	1.85355e-07	0	PROS1_MERTK	Pros1 - Mertk	PROS	Secreted Signaling	PMID: 34631419
LC	N	Endo	Micro	Pros1	Mertk	6.59715e-06	0	PROS1_MERTK	Pros1 - Mertk	PROS	Secreted Signaling	PMID: 34631419
LC	N	Fibroblast	Micro	Pros1	Mertk	6.61762e-07	0	PROS1_MERTK	Pros1 - Mertk	PROS	Secreted Signaling	PMID: 34631419
LC	N	Micro	Micro	Pros1	Mertk	2.81686e-06	0	PROS1_MERTK	Pros1 - Mertk	PROS	Secreted Signaling	PMID: 34631419
LC	N	Fibroblast	Endo	Col1a1	ITGA1_ITGB1	1.62563e-05	0	COL1A1_ITGA1_ITGB1	Col1a1 - (Itga1+Itgb1)	COLLAGEN	ECM-Receptor	KEGG: mmu04512
LC	N	Fibroblast	Fibroblast	Col1a1	ITGA1_ITGB1	1.06192e-06	0	COL1A1_ITGA1_ITGB1	Col1a1 - (Itga1+Itgb1)	COLLAGEN	ECM-Receptor	KEGG: mmu04512
LC	N	Fibroblast	Endo	Col1a2	ITGA1_ITGB1	2.83952e-05	0	COL1A2_ITGA1_ITGB1	Col1a2 - (Itga1+Itgb1)	COLLAGEN	ECM-Receptor	KEGG: mmu04512
LC	N	Fibroblast	Fibroblast	Col1a2	ITGA1_ITGB1	1.88335e-06	0	COL1A2_ITGA1_ITGB1	Col1a2 - (Itga1+Itgb1)	COLLAGEN	ECM-Receptor	KEGG: mmu04512
LC	N	Endo	Endo	Col4a1	ITGA1_ITGB1	0.000183221	0	COL4A1_ITGA1_ITGB1	Col4a1 - (Itga1+Itgb1)	COLLAGEN	ECM-Receptor	KEGG: mmu04512
LC	N	Fibroblast	Endo	Col4a1	ITGA1_ITGB1	1.21465e-05	0	COL4A1_ITGA1_ITGB1	Col4a1 - (Itga1+Itgb1)	COLLAGEN	ECM-Receptor	KEGG: mmu04512
LC	N	Endo	Fibroblast	Col4a1	ITGA1_ITGB1	1.2063e-05	0	COL4A1_ITGA1_ITGB1	Col4a1 - (Itga1+Itgb1)	COLLAGEN	ECM-Receptor	KEGG: mmu04512
LC	N	Fibroblast	Fibroblast	Col4a1	ITGA1_ITGB1	7.89418e-07	0	COL4A1_ITGA1_ITGB1	Col4a1 - (Itga1+Itgb1)	COLLAGEN	ECM-Receptor	KEGG: mmu04512
LC	N	Endo	Endo	Col4a2	ITGA1_ITGB1	0.000141432	0	COL4A2_ITGA1_ITGB1	Col4a2 - (Itga1+Itgb1)	COLLAGEN	ECM-Receptor	KEGG: mmu04512
LC	N	EX	Endo	Col4a2	ITGA1_ITGB1	0.000392824	0	COL4A2_ITGA1_ITGB1	Col4a2 - (Itga1+Itgb1)	COLLAGEN	ECM-Receptor	KEGG: mmu04512
LC	N	Fibroblast	Endo	Col4a2	ITGA1_ITGB1	1.04436e-05	0	COL4A2_ITGA1_ITGB1	Col4a2 - (Itga1+Itgb1)	COLLAGEN	ECM-Receptor	KEGG: mmu04512
LC	N	IN	Endo	Col4a2	ITGA1_ITGB1	7.81063e-05	0	COL4A2_ITGA1_ITGB1	Col4a2 - (Itga1+Itgb1)	COLLAGEN	ECM-Receptor	KEGG: mmu04512
LC	N	Endo	Fibroblast	Col4a2	ITGA1_ITGB1	9.25195e-06	0	COL4A2_ITGA1_ITGB1	Col4a2 - (Itga1+Itgb1)	COLLAGEN	ECM-Receptor	KEGG: mmu04512
LC	N	EX	Fibroblast	Col4a2	ITGA1_ITGB1	2.52736e-05	0	COL4A2_ITGA1_ITGB1	Col4a2 - (Itga1+Itgb1)	COLLAGEN	ECM-Receptor	KEGG: mmu04512
LC	N	Fibroblast	Fibroblast	Col4a2	ITGA1_ITGB1	6.77314e-07	0	COL4A2_ITGA1_ITGB1	Col4a2 - (Itga1+Itgb1)	COLLAGEN	ECM-Receptor	KEGG: mmu04512
LC	N	IN	Fibroblast	Col4a2	ITGA1_ITGB1	5.03045e-06	0	COL4A2_ITGA1_ITGB1	Col4a2 - (Itga1+Itgb1)	COLLAGEN	ECM-Receptor	KEGG: mmu04512
LC	N	Endo	Endo	Col4a3	ITGA1_ITGB1	2.46217e-05	0	COL4A3_ITGA1_ITGB1	Col4a3 - (Itga1+Itgb1)	COLLAGEN	ECM-Receptor	KEGG: mmu04512
LC	N	Endo	Fibroblast	Col4a3	ITGA1_ITGB1	1.58232e-06	0	COL4A3_ITGA1_ITGB1	Col4a3 - (Itga1+Itgb1)	COLLAGEN	ECM-Receptor	KEGG: mmu04512
LC	N	Endo	Endo	Col4a4	ITGA1_ITGB1	2.55701e-05	0	COL4A4_ITGA1_ITGB1	Col4a4 - (Itga1+Itgb1)	COLLAGEN	ECM-Receptor	KEGG: mmu04512
LC	N	Endo	Fibroblast	Col4a4	ITGA1_ITGB1	1.64351e-06	0	COL4A4_ITGA1_ITGB1	Col4a4 - (Itga1+Itgb1)	COLLAGEN	ECM-Receptor	KEGG: mmu04512
LC	N	Endo	Endo	Col4a5	ITGA1_ITGB1	7.18027e-05	0	COL4A5_ITGA1_ITGB1	Col4a5 - (Itga1+Itgb1)	COLLAGEN	ECM-Receptor	KEGG: mmu04512
LC	N	Fibroblast	Endo	Col4a5	ITGA1_ITGB1	9.11471e-06	0	COL4A5_ITGA1_ITGB1	Col4a5 - (Itga1+Itgb1)	COLLAGEN	ECM-Receptor	KEGG: mmu04512
LC	N	Endo	Fibroblast	Col4a5	ITGA1_ITGB1	4.64745e-06	0	COL4A5_ITGA1_ITGB1	Col4a5 - (Itga1+Itgb1)	COLLAGEN	ECM-Receptor	KEGG: mmu04512
LC	N	Fibroblast	Fibroblast	Col4a5	ITGA1_ITGB1	5.90159e-07	0	COL4A5_ITGA1_ITGB1	Col4a5 - (Itga1+Itgb1)	COLLAGEN	ECM-Receptor	KEGG: mmu04512
LC	N	Fibroblast	Endo	Col4a6	ITGA1_ITGB1	7.07614e-07	0	COL4A6_ITGA1_ITGB1	Col4a6 - (Itga1+Itgb1)	COLLAGEN	ECM-Receptor	KEGG: mmu04512
LC	N	Fibroblast	Fibroblast	Col4a6	ITGA1_ITGB1	4.53461e-08	0	COL4A6_ITGA1_ITGB1	Col4a6 - (Itga1+Itgb1)	COLLAGEN	ECM-Receptor	KEGG: mmu04512
LC	N	Endo	Endo	Col6a1	ITGA1_ITGB1	2.64516e-05	0	COL6A1_ITGA1_ITGB1	Col6a1 - (Itga1+Itgb1)	COLLAGEN	ECM-Receptor	KEGG: mmu04512
LC	N	EX	Endo	Col6a1	ITGA1_ITGB1	0.000434363	0	COL6A1_ITGA1_ITGB1	Col6a1 - (Itga1+Itgb1)	COLLAGEN	ECM-Receptor	KEGG: mmu04512
LC	N	Fibroblast	Endo	Col6a1	ITGA1_ITGB1	9.10254e-06	0	COL6A1_ITGA1_ITGB1	Col6a1 - (Itga1+Itgb1)	COLLAGEN	ECM-Receptor	KEGG: mmu04512
LC	N	Endo	Fibroblast	Col6a1	ITGA1_ITGB1	1.70039e-06	0	COL6A1_ITGA1_ITGB1	Col6a1 - (Itga1+Itgb1)	COLLAGEN	ECM-Receptor	KEGG: mmu04512
LC	N	EX	Fibroblast	Col6a1	ITGA1_ITGB1	2.79604e-05	0	COL6A1_ITGA1_ITGB1	Col6a1 - (Itga1+Itgb1)	COLLAGEN	ECM-Receptor	KEGG: mmu04512
LC	N	Fibroblast	Fibroblast	Col6a1	ITGA1_ITGB1	5.89362e-07	0	COL6A1_ITGA1_ITGB1	Col6a1 - (Itga1+Itgb1)	COLLAGEN	ECM-Receptor	KEGG: mmu04512
LC	N	Endo	Endo	Col6a2	ITGA1_ITGB1	2.1132e-05	0	COL6A2_ITGA1_ITGB1	Col6a2 - (Itga1+Itgb1)	COLLAGEN	ECM-Receptor	KEGG: mmu04512
LC	N	Ependymal cell	Endo	Col6a2	ITGA1_ITGB1	1.71109e-07	0	COL6A2_ITGA1_ITGB1	Col6a2 - (Itga1+Itgb1)	COLLAGEN	ECM-Receptor	KEGG: mmu04512
LC	N	Fibroblast	Endo	Col6a2	ITGA1_ITGB1	1.07826e-05	0	COL6A2_ITGA1_ITGB1	Col6a2 - (Itga1+Itgb1)	COLLAGEN	ECM-Receptor	KEGG: mmu04512
LC	N	Endo	Fibroblast	Col6a2	ITGA1_ITGB1	1.35734e-06	0	COL6A2_ITGA1_ITGB1	Col6a2 - (Itga1+Itgb1)	COLLAGEN	ECM-Receptor	KEGG: mmu04512
LC	N	Ependymal cell	Fibroblast	Col6a2	ITGA1_ITGB1	1.09686e-08	0	COL6A2_ITGA1_ITGB1	Col6a2 - (Itga1+Itgb1)	COLLAGEN	ECM-Receptor	KEGG: mmu04512
LC	N	Fibroblast	Fibroblast	Col6a2	ITGA1_ITGB1	6.99593e-07	0	COL6A2_ITGA1_ITGB1	Col6a2 - (Itga1+Itgb1)	COLLAGEN	ECM-Receptor	KEGG: mmu04512
LC	N	Fibroblast	Endo	Col6a3	ITGA1_ITGB1	1.11881e-06	0	COL6A3_ITGA1_ITGB1	Col6a3 - (Itga1+Itgb1)	COLLAGEN	ECM-Receptor	KEGG: mmu04512
LC	N	Fibroblast	Fibroblast	Col6a3	ITGA1_ITGB1	7.17326e-08	0	COL6A3_ITGA1_ITGB1	Col6a3 - (Itga1+Itgb1)	COLLAGEN	ECM-Receptor	KEGG: mmu04512
LC	N	OL	Endo	Col9a3	ITGA1_ITGB1	4.42796e-05	0	COL9A3_ITGA1_ITGB1	Col9a3 - (Itga1+Itgb1)	COLLAGEN	ECM-Receptor	KEGG: mmu04512
LC	N	OL	Fibroblast	Col9a3	ITGA1_ITGB1	2.85548e-06	0	COL9A3_ITGA1_ITGB1	Col9a3 - (Itga1+Itgb1)	COLLAGEN	ECM-Receptor	KEGG: mmu04512
LC	N	Fibroblast	Endo	Lama1	ITGA1_ITGB1	2.433e-06	0	LAMA1_ITGA1_ITGB1	Lama1 - (Itga1+Itgb1)	LAMININ	ECM-Receptor	KEGG: mmu04512
LC	N	Fibroblast	Fibroblast	Lama1	ITGA1_ITGB1	1.56243e-07	0	LAMA1_ITGA1_ITGB1	Lama1 - (Itga1+Itgb1)	LAMININ	ECM-Receptor	KEGG: mmu04512
LC	N	Endo	Endo	Lama2	ITGA1_ITGB1	5.88532e-05	0	LAMA2_ITGA1_ITGB1	Lama2 - (Itga1+Itgb1)	LAMININ	ECM-Receptor	KEGG: mmu04512
LC	N	Fibroblast	Endo	Lama2	ITGA1_ITGB1	8.44522e-06	0	LAMA2_ITGA1_ITGB1	Lama2 - (Itga1+Itgb1)	LAMININ	ECM-Receptor	KEGG: mmu04512
LC	N	Endo	Fibroblast	Lama2	ITGA1_ITGB1	3.80182e-06	0	LAMA2_ITGA1_ITGB1	Lama2 - (Itga1+Itgb1)	LAMININ	ECM-Receptor	KEGG: mmu04512
LC	N	Fibroblast	Fibroblast	Lama2	ITGA1_ITGB1	5.4636e-07	0	LAMA2_ITGA1_ITGB1	Lama2 - (Itga1+Itgb1)	LAMININ	ECM-Receptor	KEGG: mmu04512
LC	N	Endo	Endo	Lama4	ITGA1_ITGB1	0.000158434	0	LAMA4_ITGA1_ITGB1	Lama4 - (Itga1+Itgb1)	LAMININ	ECM-Receptor	KEGG: mmu04512
LC	N	Fibroblast	Endo	Lama4	ITGA1_ITGB1	9.76632e-06	0	LAMA4_ITGA1_ITGB1	Lama4 - (Itga1+Itgb1)	LAMININ	ECM-Receptor	KEGG: mmu04512
LC	N	OPC	Endo	Lama4	ITGA1_ITGB1	1.07466e-05	0	LAMA4_ITGA1_ITGB1	Lama4 - (Itga1+Itgb1)	LAMININ	ECM-Receptor	KEGG: mmu04512
LC	N	Endo	Fibroblast	Lama4	ITGA1_ITGB1	1.03913e-05	0	LAMA4_ITGA1_ITGB1	Lama4 - (Itga1+Itgb1)	LAMININ	ECM-Receptor	KEGG: mmu04512
LC	N	Fibroblast	Fibroblast	Lama4	ITGA1_ITGB1	6.32858e-07	0	LAMA4_ITGA1_ITGB1	Lama4 - (Itga1+Itgb1)	LAMININ	ECM-Receptor	KEGG: mmu04512
LC	N	OPC	Fibroblast	Lama4	ITGA1_ITGB1	6.9354e-07	0	LAMA4_ITGA1_ITGB1	Lama4 - (Itga1+Itgb1)	LAMININ	ECM-Receptor	KEGG: mmu04512
LC	N	Endo	Endo	Lama5	ITGA1_ITGB1	2.11668e-05	0	LAMA5_ITGA1_ITGB1	Lama5 - (Itga1+Itgb1)	LAMININ	ECM-Receptor	KEGG: mmu04512
LC	N	Fibroblast	Endo	Lama5	ITGA1_ITGB1	1.7515e-06	0	LAMA5_ITGA1_ITGB1	Lama5 - (Itga1+Itgb1)	LAMININ	ECM-Receptor	KEGG: mmu04512
LC	N	Endo	Fibroblast	Lama5	ITGA1_ITGB1	1.35958e-06	0	LAMA5_ITGA1_ITGB1	Lama5 - (Itga1+Itgb1)	LAMININ	ECM-Receptor	KEGG: mmu04512
LC	N	Fibroblast	Fibroblast	Lama5	ITGA1_ITGB1	1.12385e-07	0	LAMA5_ITGA1_ITGB1	Lama5 - (Itga1+Itgb1)	LAMININ	ECM-Receptor	KEGG: mmu04512
LC	N	Endo	Endo	Lamb1	ITGA1_ITGB1	1.92574e-05	0	LAMB1_ITGA1_ITGB1	Lamb1 - (Itga1+Itgb1)	LAMININ	ECM-Receptor	KEGG: mmu04512
LC	N	Fibroblast	Endo	Lamb1	ITGA1_ITGB1	2.94757e-06	0	LAMB1_ITGA1_ITGB1	Lamb1 - (Itga1+Itgb1)	LAMININ	ECM-Receptor	KEGG: mmu04512
LC	N	IN	Endo	Lamb1	ITGA1_ITGB1	7.6713e-05	0	LAMB1_ITGA1_ITGB1	Lamb1 - (Itga1+Itgb1)	LAMININ	ECM-Receptor	KEGG: mmu04512
LC	N	Endo	Fibroblast	Lamb1	ITGA1_ITGB1	1.23658e-06	0	LAMB1_ITGA1_ITGB1	Lamb1 - (Itga1+Itgb1)	LAMININ	ECM-Receptor	KEGG: mmu04512
LC	N	Fibroblast	Fibroblast	Lamb1	ITGA1_ITGB1	1.89408e-07	0	LAMB1_ITGA1_ITGB1	Lamb1 - (Itga1+Itgb1)	LAMININ	ECM-Receptor	KEGG: mmu04512
LC	N	IN	Fibroblast	Lamb1	ITGA1_ITGB1	4.9402e-06	0	LAMB1_ITGA1_ITGB1	Lamb1 - (Itga1+Itgb1)	LAMININ	ECM-Receptor	KEGG: mmu04512
LC	N	Astro	Endo	Lamb2	ITGA1_ITGB1	2.61957e-05	0	LAMB2_ITGA1_ITGB1	Lamb2 - (Itga1+Itgb1)	LAMININ	ECM-Receptor	KEGG: mmu04512
LC	N	Endo	Endo	Lamb2	ITGA1_ITGB1	0.000233946	0	LAMB2_ITGA1_ITGB1	Lamb2 - (Itga1+Itgb1)	LAMININ	ECM-Receptor	KEGG: mmu04512
LC	N	Ependymal cell	Endo	Lamb2	ITGA1_ITGB1	7.10342e-07	0	LAMB2_ITGA1_ITGB1	Lamb2 - (Itga1+Itgb1)	LAMININ	ECM-Receptor	KEGG: mmu04512
LC	N	Fibroblast	Endo	Lamb2	ITGA1_ITGB1	2.71583e-05	0	LAMB2_ITGA1_ITGB1	Lamb2 - (Itga1+Itgb1)	LAMININ	ECM-Receptor	KEGG: mmu04512
LC	N	Astro	Fibroblast	Lamb2	ITGA1_ITGB1	1.68458e-06	0	LAMB2_ITGA1_ITGB1	Lamb2 - (Itga1+Itgb1)	LAMININ	ECM-Receptor	KEGG: mmu04512
LC	N	Endo	Fibroblast	Lamb2	ITGA1_ITGB1	1.55241e-05	0	LAMB2_ITGA1_ITGB1	Lamb2 - (Itga1+Itgb1)	LAMININ	ECM-Receptor	KEGG: mmu04512
LC	N	Ependymal cell	Fibroblast	Lamb2	ITGA1_ITGB1	4.57038e-08	0	LAMB2_ITGA1_ITGB1	Lamb2 - (Itga1+Itgb1)	LAMININ	ECM-Receptor	KEGG: mmu04512
LC	N	Fibroblast	Fibroblast	Lamb2	ITGA1_ITGB1	1.7985e-06	0	LAMB2_ITGA1_ITGB1	Lamb2 - (Itga1+Itgb1)	LAMININ	ECM-Receptor	KEGG: mmu04512
LC	N	Endo	Endo	Lamc1	ITGA1_ITGB1	0.000139398	0	LAMC1_ITGA1_ITGB1	Lamc1 - (Itga1+Itgb1)	LAMININ	ECM-Receptor	KEGG: mmu04512
LC	N	EX	Endo	Lamc1	ITGA1_ITGB1	0.000386465	0	LAMC1_ITGA1_ITGB1	Lamc1 - (Itga1+Itgb1)	LAMININ	ECM-Receptor	KEGG: mmu04512
LC	N	Fibroblast	Endo	Lamc1	ITGA1_ITGB1	1.69359e-05	0	LAMC1_ITGA1_ITGB1	Lamc1 - (Itga1+Itgb1)	LAMININ	ECM-Receptor	KEGG: mmu04512
LC	N	IN	Endo	Lamc1	ITGA1_ITGB1	6.88341e-05	0	LAMC1_ITGA1_ITGB1	Lamc1 - (Itga1+Itgb1)	LAMININ	ECM-Receptor	KEGG: mmu04512
LC	N	OPC	Endo	Lamc1	ITGA1_ITGB1	8.09484e-06	0	LAMC1_ITGA1_ITGB1	Lamc1 - (Itga1+Itgb1)	LAMININ	ECM-Receptor	KEGG: mmu04512
LC	N	Endo	Fibroblast	Lamc1	ITGA1_ITGB1	9.11603e-06	0	LAMC1_ITGA1_ITGB1	Lamc1 - (Itga1+Itgb1)	LAMININ	ECM-Receptor	KEGG: mmu04512
LC	N	EX	Fibroblast	Lamc1	ITGA1_ITGB1	2.48625e-05	0	LAMC1_ITGA1_ITGB1	Lamc1 - (Itga1+Itgb1)	LAMININ	ECM-Receptor	KEGG: mmu04512
LC	N	Fibroblast	Fibroblast	Lamc1	ITGA1_ITGB1	1.10726e-06	0	LAMC1_ITGA1_ITGB1	Lamc1 - (Itga1+Itgb1)	LAMININ	ECM-Receptor	KEGG: mmu04512
LC	N	IN	Fibroblast	Lamc1	ITGA1_ITGB1	4.43018e-06	0	LAMC1_ITGA1_ITGB1	Lamc1 - (Itga1+Itgb1)	LAMININ	ECM-Receptor	KEGG: mmu04512
LC	N	OPC	Fibroblast	Lamc1	ITGA1_ITGB1	5.21385e-07	0	LAMC1_ITGA1_ITGB1	Lamc1 - (Itga1+Itgb1)	LAMININ	ECM-Receptor	KEGG: mmu04512
LC	N	Endo	Endo	Lamc3	ITGA1_ITGB1	8.25492e-05	0	LAMC3_ITGA1_ITGB1	Lamc3 - (Itga1+Itgb1)	LAMININ	ECM-Receptor	KEGG: mmu04512
LC	N	Fibroblast	Endo	Lamc3	ITGA1_ITGB1	1.3139e-05	0	LAMC3_ITGA1_ITGB1	Lamc3 - (Itga1+Itgb1)	LAMININ	ECM-Receptor	KEGG: mmu04512
LC	N	Endo	Fibroblast	Lamc3	ITGA1_ITGB1	5.35174e-06	0	LAMC3_ITGA1_ITGB1	Lamc3 - (Itga1+Itgb1)	LAMININ	ECM-Receptor	KEGG: mmu04512
LC	N	Fibroblast	Fibroblast	Lamc3	ITGA1_ITGB1	8.54972e-07	0	LAMC3_ITGA1_ITGB1	Lamc3 - (Itga1+Itgb1)	LAMININ	ECM-Receptor	KEGG: mmu04512
LC	N	Fibroblast	Astro	Lama1	ITGA6_ITGB1	7.58649e-07	0	LAMA1_ITGA6_ITGB1	Lama1 - (Itga6+Itgb1)	LAMININ	ECM-Receptor	KEGG: mmu04512
LC	N	Fibroblast	Endo	Lama1	ITGA6_ITGB1	4.16724e-06	0	LAMA1_ITGA6_ITGB1	Lama1 - (Itga6+Itgb1)	LAMININ	ECM-Receptor	KEGG: mmu04512
LC	N	Fibroblast	Ependymal cell	Lama1	ITGA6_ITGB1	8.205e-09	0	LAMA1_ITGA6_ITGB1	Lama1 - (Itga6+Itgb1)	LAMININ	ECM-Receptor	KEGG: mmu04512
LC	N	Fibroblast	Fibroblast	Lama1	ITGA6_ITGB1	1.86509e-07	0	LAMA1_ITGA6_ITGB1	Lama1 - (Itga6+Itgb1)	LAMININ	ECM-Receptor	KEGG: mmu04512
LC	N	Fibroblast	Micro	Lama1	ITGA6_ITGB1	4.20334e-07	0	LAMA1_ITGA6_ITGB1	Lama1 - (Itga6+Itgb1)	LAMININ	ECM-Receptor	KEGG: mmu04512
LC	N	Endo	Astro	Lama2	ITGA6_ITGB1	1.85006e-05	0	LAMA2_ITGA6_ITGB1	Lama2 - (Itga6+Itgb1)	LAMININ	ECM-Receptor	KEGG: mmu04512
LC	N	Fibroblast	Astro	Lama2	ITGA6_ITGB1	2.6602e-06	0	LAMA2_ITGA6_ITGB1	Lama2 - (Itga6+Itgb1)	LAMININ	ECM-Receptor	KEGG: mmu04512
LC	N	Endo	Endo	Lama2	ITGA6_ITGB1	9.9927e-05	0	LAMA2_ITGA6_ITGB1	Lama2 - (Itga6+Itgb1)	LAMININ	ECM-Receptor	KEGG: mmu04512
LC	N	Fibroblast	Endo	Lama2	ITGA6_ITGB1	1.43079e-05	0	LAMA2_ITGA6_ITGB1	Lama2 - (Itga6+Itgb1)	LAMININ	ECM-Receptor	KEGG: mmu04512
LC	N	Endo	Ependymal cell	Lama2	ITGA6_ITGB1	2.00565e-07	0	LAMA2_ITGA6_ITGB1	Lama2 - (Itga6+Itgb1)	LAMININ	ECM-Receptor	KEGG: mmu04512
LC	N	Fibroblast	Ependymal cell	Lama2	ITGA6_ITGB1	2.88567e-08	0	LAMA2_ITGA6_ITGB1	Lama2 - (Itga6+Itgb1)	LAMININ	ECM-Receptor	KEGG: mmu04512
LC	N	Endo	Fibroblast	Lama2	ITGA6_ITGB1	4.53259e-06	0	LAMA2_ITGA6_ITGB1	Lama2 - (Itga6+Itgb1)	LAMININ	ECM-Receptor	KEGG: mmu04512
LC	N	Fibroblast	Fibroblast	Lama2	ITGA6_ITGB1	6.51173e-07	0	LAMA2_ITGA6_ITGB1	Lama2 - (Itga6+Itgb1)	LAMININ	ECM-Receptor	KEGG: mmu04512
LC	N	Endo	Micro	Lama2	ITGA6_ITGB1	1.02185e-05	0	LAMA2_ITGA6_ITGB1	Lama2 - (Itga6+Itgb1)	LAMININ	ECM-Receptor	KEGG: mmu04512
LC	N	Fibroblast	Micro	Lama2	ITGA6_ITGB1	1.46816e-06	0	LAMA2_ITGA6_ITGB1	Lama2 - (Itga6+Itgb1)	LAMININ	ECM-Receptor	KEGG: mmu04512
LC	N	Endo	Astro	Lama4	ITGA6_ITGB1	5.08576e-05	0	LAMA4_ITGA6_ITGB1	Lama4 - (Itga6+Itgb1)	LAMININ	ECM-Receptor	KEGG: mmu04512
LC	N	Fibroblast	Astro	Lama4	ITGA6_ITGB1	3.08324e-06	0	LAMA4_ITGA6_ITGB1	Lama4 - (Itga6+Itgb1)	LAMININ	ECM-Receptor	KEGG: mmu04512
LC	N	OPC	Astro	Lama4	ITGA6_ITGB1	3.3737e-06	0	LAMA4_ITGA6_ITGB1	Lama4 - (Itga6+Itgb1)	LAMININ	ECM-Receptor	KEGG: mmu04512
LC	N	Endo	Endo	Lama4	ITGA6_ITGB1	0.000263172	0	LAMA4_ITGA6_ITGB1	Lama4 - (Itga6+Itgb1)	LAMININ	ECM-Receptor	KEGG: mmu04512
LC	N	Fibroblast	Endo	Lama4	ITGA6_ITGB1	1.65067e-05	0	LAMA4_ITGA6_ITGB1	Lama4 - (Itga6+Itgb1)	LAMININ	ECM-Receptor	KEGG: mmu04512
LC	N	OPC	Endo	Lama4	ITGA6_ITGB1	1.82728e-05	0	LAMA4_ITGA6_ITGB1	Lama4 - (Itga6+Itgb1)	LAMININ	ECM-Receptor	KEGG: mmu04512
LC	N	Endo	Ependymal cell	Lama4	ITGA6_ITGB1	5.5481e-07	0	LAMA4_ITGA6_ITGB1	Lama4 - (Itga6+Itgb1)	LAMININ	ECM-Receptor	KEGG: mmu04512
LC	N	Fibroblast	Ependymal cell	Lama4	ITGA6_ITGB1	3.34679e-08	0	LAMA4_ITGA6_ITGB1	Lama4 - (Itga6+Itgb1)	LAMININ	ECM-Receptor	KEGG: mmu04512
LC	N	OPC	Ependymal cell	Lama4	ITGA6_ITGB1	3.656e-08	0	LAMA4_ITGA6_ITGB1	Lama4 - (Itga6+Itgb1)	LAMININ	ECM-Receptor	KEGG: mmu04512
LC	N	Endo	Fibroblast	Lama4	ITGA6_ITGB1	1.23484e-05	0	LAMA4_ITGA6_ITGB1	Lama4 - (Itga6+Itgb1)	LAMININ	ECM-Receptor	KEGG: mmu04512
LC	N	Fibroblast	Fibroblast	Lama4	ITGA6_ITGB1	7.54003e-07	0	LAMA4_ITGA6_ITGB1	Lama4 - (Itga6+Itgb1)	LAMININ	ECM-Receptor	KEGG: mmu04512
LC	N	OPC	Fibroblast	Lama4	ITGA6_ITGB1	8.2702e-07	0	LAMA4_ITGA6_ITGB1	Lama4 - (Itga6+Itgb1)	LAMININ	ECM-Receptor	KEGG: mmu04512
LC	N	Endo	Micro	Lama4	ITGA6_ITGB1	2.78633e-05	0	LAMA4_ITGA6_ITGB1	Lama4 - (Itga6+Itgb1)	LAMININ	ECM-Receptor	KEGG: mmu04512
LC	N	Fibroblast	Micro	Lama4	ITGA6_ITGB1	1.70017e-06	0	LAMA4_ITGA6_ITGB1	Lama4 - (Itga6+Itgb1)	LAMININ	ECM-Receptor	KEGG: mmu04512
LC	N	OPC	Micro	Lama4	ITGA6_ITGB1	1.86437e-06	0	LAMA4_ITGA6_ITGB1	Lama4 - (Itga6+Itgb1)	LAMININ	ECM-Receptor	KEGG: mmu04512
LC	N	Endo	Astro	Lama5	ITGA6_ITGB1	6.60205e-06	0	LAMA5_ITGA6_ITGB1	Lama5 - (Itga6+Itgb1)	LAMININ	ECM-Receptor	KEGG: mmu04512
LC	N	Fibroblast	Astro	Lama5	ITGA6_ITGB1	5.45524e-07	0	LAMA5_ITGA6_ITGB1	Lama5 - (Itga6+Itgb1)	LAMININ	ECM-Receptor	KEGG: mmu04512
LC	N	Endo	Endo	Lama5	ITGA6_ITGB1	3.62433e-05	0	LAMA5_ITGA6_ITGB1	Lama5 - (Itga6+Itgb1)	LAMININ	ECM-Receptor	KEGG: mmu04512
LC	N	Fibroblast	Endo	Lama5	ITGA6_ITGB1	3.00371e-06	0	LAMA5_ITGA6_ITGB1	Lama5 - (Itga6+Itgb1)	LAMININ	ECM-Receptor	KEGG: mmu04512
LC	N	Endo	Ependymal cell	Lama5	ITGA6_ITGB1	7.1409e-08	0	LAMA5_ITGA6_ITGB1	Lama5 - (Itga6+Itgb1)	LAMININ	ECM-Receptor	KEGG: mmu04512
LC	N	Fibroblast	Ependymal cell	Lama5	ITGA6_ITGB1	5.89803e-09	0	LAMA5_ITGA6_ITGB1	Lama5 - (Itga6+Itgb1)	LAMININ	ECM-Receptor	KEGG: mmu04512
LC	N	Endo	Fibroblast	Lama5	ITGA6_ITGB1	1.62288e-06	0	LAMA5_ITGA6_ITGB1	Lama5 - (Itga6+Itgb1)	LAMININ	ECM-Receptor	KEGG: mmu04512
LC	N	Fibroblast	Fibroblast	Lama5	ITGA6_ITGB1	1.34179e-07	0	LAMA5_ITGA6_ITGB1	Lama5 - (Itga6+Itgb1)	LAMININ	ECM-Receptor	KEGG: mmu04512
LC	N	Endo	Micro	Lama5	ITGA6_ITGB1	3.65751e-06	0	LAMA5_ITGA6_ITGB1	Lama5 - (Itga6+Itgb1)	LAMININ	ECM-Receptor	KEGG: mmu04512
LC	N	Fibroblast	Micro	Lama5	ITGA6_ITGB1	3.02384e-07	0	LAMA5_ITGA6_ITGB1	Lama5 - (Itga6+Itgb1)	LAMININ	ECM-Receptor	KEGG: mmu04512
LC	N	Endo	Astro	Lamb1	ITGA6_ITGB1	6.00411e-06	0	LAMB1_ITGA6_ITGB1	Lamb1 - (Itga6+Itgb1)	LAMININ	ECM-Receptor	KEGG: mmu04512
LC	N	Fibroblast	Astro	Lamb1	ITGA6_ITGB1	9.19895e-07	0	LAMB1_ITGA6_ITGB1	Lamb1 - (Itga6+Itgb1)	LAMININ	ECM-Receptor	KEGG: mmu04512
LC	N	IN	Astro	Lamb1	ITGA6_ITGB1	2.40124e-05	0	LAMB1_ITGA6_ITGB1	Lamb1 - (Itga6+Itgb1)	LAMININ	ECM-Receptor	KEGG: mmu04512
LC	N	Endo	Endo	Lamb1	ITGA6_ITGB1	3.29879e-05	0	LAMB1_ITGA6_ITGB1	Lamb1 - (Itga6+Itgb1)	LAMININ	ECM-Receptor	KEGG: mmu04512
LC	N	Fibroblast	Endo	Lamb1	ITGA6_ITGB1	5.04386e-06	0	LAMB1_ITGA6_ITGB1	Lamb1 - (Itga6+Itgb1)	LAMININ	ECM-Receptor	KEGG: mmu04512
LC	N	IN	Endo	Lamb1	ITGA6_ITGB1	0.000130848	0	LAMB1_ITGA6_ITGB1	Lamb1 - (Itga6+Itgb1)	LAMININ	ECM-Receptor	KEGG: mmu04512
LC	N	Endo	Ependymal cell	Lamb1	ITGA6_ITGB1	6.49341e-08	0	LAMB1_ITGA6_ITGB1	Lamb1 - (Itga6+Itgb1)	LAMININ	ECM-Receptor	KEGG: mmu04512
LC	N	Fibroblast	Ependymal cell	Lamb1	ITGA6_ITGB1	9.95144e-09	0	LAMB1_ITGA6_ITGB1	Lamb1 - (Itga6+Itgb1)	LAMININ	ECM-Receptor	KEGG: mmu04512
LC	N	IN	Ependymal cell	Lamb1	ITGA6_ITGB1	2.59993e-07	0	LAMB1_ITGA6_ITGB1	Lamb1 - (Itga6+Itgb1)	LAMININ	ECM-Receptor	KEGG: mmu04512
LC	N	Endo	Fibroblast	Lamb1	ITGA6_ITGB1	1.47614e-06	0	LAMB1_ITGA6_ITGB1	Lamb1 - (Itga6+Itgb1)	LAMININ	ECM-Receptor	KEGG: mmu04512
LC	N	Fibroblast	Fibroblast	Lamb1	ITGA6_ITGB1	2.26067e-07	0	LAMB1_ITGA6_ITGB1	Lamb1 - (Itga6+Itgb1)	LAMININ	ECM-Receptor	KEGG: mmu04512
LC	N	IN	Fibroblast	Lamb1	ITGA6_ITGB1	5.89367e-06	0	LAMB1_ITGA6_ITGB1	Lamb1 - (Itga6+Itgb1)	LAMININ	ECM-Receptor	KEGG: mmu04512
LC	N	Endo	Micro	Lamb1	ITGA6_ITGB1	3.32676e-06	0	LAMB1_ITGA6_ITGB1	Lamb1 - (Itga6+Itgb1)	LAMININ	ECM-Receptor	KEGG: mmu04512
LC	N	Fibroblast	Micro	Lamb1	ITGA6_ITGB1	5.09505e-07	0	LAMB1_ITGA6_ITGB1	Lamb1 - (Itga6+Itgb1)	LAMININ	ECM-Receptor	KEGG: mmu04512
LC	N	IN	Micro	Lamb1	ITGA6_ITGB1	1.32846e-05	0	LAMB1_ITGA6_ITGB1	Lamb1 - (Itga6+Itgb1)	LAMININ	ECM-Receptor	KEGG: mmu04512
LC	N	Astro	Astro	Lamb2	ITGA6_ITGB1	8.18381e-06	0	LAMB2_ITGA6_ITGB1	Lamb2 - (Itga6+Itgb1)	LAMININ	ECM-Receptor	KEGG: mmu04512
LC	N	Endo	Astro	Lamb2	ITGA6_ITGB1	7.6321e-05	0	LAMB2_ITGA6_ITGB1	Lamb2 - (Itga6+Itgb1)	LAMININ	ECM-Receptor	KEGG: mmu04512
LC	N	Ependymal cell	Astro	Lamb2	ITGA6_ITGB1	2.22074e-07	0	LAMB2_ITGA6_ITGB1	Lamb2 - (Itga6+Itgb1)	LAMININ	ECM-Receptor	KEGG: mmu04512
LC	N	Fibroblast	Astro	Lamb2	ITGA6_ITGB1	8.83499e-06	0	LAMB2_ITGA6_ITGB1	Lamb2 - (Itga6+Itgb1)	LAMININ	ECM-Receptor	KEGG: mmu04512
LC	N	Astro	Endo	Lamb2	ITGA6_ITGB1	4.47755e-05	0	LAMB2_ITGA6_ITGB1	Lamb2 - (Itga6+Itgb1)	LAMININ	ECM-Receptor	KEGG: mmu04512
LC	N	Endo	Endo	Lamb2	ITGA6_ITGB1	0.000382314	0	LAMB2_ITGA6_ITGB1	Lamb2 - (Itga6+Itgb1)	LAMININ	ECM-Receptor	KEGG: mmu04512
LC	N	Ependymal cell	Endo	Lamb2	ITGA6_ITGB1	1.21324e-06	0	LAMB2_ITGA6_ITGB1	Lamb2 - (Itga6+Itgb1)	LAMININ	ECM-Receptor	KEGG: mmu04512
LC	N	Fibroblast	Endo	Lamb2	ITGA6_ITGB1	4.45072e-05	0	LAMB2_ITGA6_ITGB1	Lamb2 - (Itga6+Itgb1)	LAMININ	ECM-Receptor	KEGG: mmu04512
LC	N	Astro	Ependymal cell	Lamb2	ITGA6_ITGB1	8.85594e-08	0	LAMB2_ITGA6_ITGB1	Lamb2 - (Itga6+Itgb1)	LAMININ	ECM-Receptor	KEGG: mmu04512
LC	N	Endo	Ependymal cell	Lamb2	ITGA6_ITGB1	8.36728e-07	0	LAMB2_ITGA6_ITGB1	Lamb2 - (Itga6+Itgb1)	LAMININ	ECM-Receptor	KEGG: mmu04512
LC	N	Ependymal cell	Ependymal cell	Lamb2	ITGA6_ITGB1	2.40363e-09	0	LAMB2_ITGA6_ITGB1	Lamb2 - (Itga6+Itgb1)	LAMININ	ECM-Receptor	KEGG: mmu04512
LC	N	Fibroblast	Ependymal cell	Lamb2	ITGA6_ITGB1	9.67759e-08	0	LAMB2_ITGA6_ITGB1	Lamb2 - (Itga6+Itgb1)	LAMININ	ECM-Receptor	KEGG: mmu04512
LC	N	Astro	Fibroblast	Lamb2	ITGA6_ITGB1	2.01031e-06	0	LAMB2_ITGA6_ITGB1	Lamb2 - (Itga6+Itgb1)	LAMININ	ECM-Receptor	KEGG: mmu04512
LC	N	Endo	Fibroblast	Lamb2	ITGA6_ITGB1	1.84015e-05	0	LAMB2_ITGA6_ITGB1	Lamb2 - (Itga6+Itgb1)	LAMININ	ECM-Receptor	KEGG: mmu04512
LC	N	Ependymal cell	Fibroblast	Lamb2	ITGA6_ITGB1	5.45351e-08	0	LAMB2_ITGA6_ITGB1	Lamb2 - (Itga6+Itgb1)	LAMININ	ECM-Receptor	KEGG: mmu04512
LC	N	Fibroblast	Fibroblast	Lamb2	ITGA6_ITGB1	2.13279e-06	0	LAMB2_ITGA6_ITGB1	Lamb2 - (Itga6+Itgb1)	LAMININ	ECM-Receptor	KEGG: mmu04512
LC	N	Astro	Micro	Lamb2	ITGA6_ITGB1	4.53099e-06	0	LAMB2_ITGA6_ITGB1	Lamb2 - (Itga6+Itgb1)	LAMININ	ECM-Receptor	KEGG: mmu04512
LC	N	Endo	Micro	Lamb2	ITGA6_ITGB1	4.15496e-05	0	LAMB2_ITGA6_ITGB1	Lamb2 - (Itga6+Itgb1)	LAMININ	ECM-Receptor	KEGG: mmu04512
LC	N	Ependymal cell	Micro	Lamb2	ITGA6_ITGB1	1.22919e-07	0	LAMB2_ITGA6_ITGB1	Lamb2 - (Itga6+Itgb1)	LAMININ	ECM-Receptor	KEGG: mmu04512
LC	N	Fibroblast	Micro	Lamb2	ITGA6_ITGB1	4.81517e-06	0	LAMB2_ITGA6_ITGB1	Lamb2 - (Itga6+Itgb1)	LAMININ	ECM-Receptor	KEGG: mmu04512
LC	N	Endo	Astro	Lamc1	ITGA6_ITGB1	4.45665e-05	0	LAMC1_ITGA6_ITGB1	Lamc1 - (Itga6+Itgb1)	LAMININ	ECM-Receptor	KEGG: mmu04512
LC	N	EX	Astro	Lamc1	ITGA6_ITGB1	0.000120801	0	LAMC1_ITGA6_ITGB1	Lamc1 - (Itga6+Itgb1)	LAMININ	ECM-Receptor	KEGG: mmu04512
LC	N	Fibroblast	Astro	Lamc1	ITGA6_ITGB1	5.41263e-06	0	LAMC1_ITGA6_ITGB1	Lamc1 - (Itga6+Itgb1)	LAMININ	ECM-Receptor	KEGG: mmu04512
LC	N	IN	Astro	Lamc1	ITGA6_ITGB1	2.15286e-05	0	LAMC1_ITGA6_ITGB1	Lamc1 - (Itga6+Itgb1)	LAMININ	ECM-Receptor	KEGG: mmu04512
LC	N	OPC	Astro	Lamc1	ITGA6_ITGB1	2.53441e-06	0	LAMC1_ITGA6_ITGB1	Lamc1 - (Itga6+Itgb1)	LAMININ	ECM-Receptor	KEGG: mmu04512
LC	N	Endo	Endo	Lamc1	ITGA6_ITGB1	0.000232514	0	LAMC1_ITGA6_ITGB1	Lamc1 - (Itga6+Itgb1)	LAMININ	ECM-Receptor	KEGG: mmu04512
LC	N	EX	Endo	Lamc1	ITGA6_ITGB1	0.000660182	0	LAMC1_ITGA6_ITGB1	Lamc1 - (Itga6+Itgb1)	LAMININ	ECM-Receptor	KEGG: mmu04512
LC	N	Fibroblast	Endo	Lamc1	ITGA6_ITGB1	2.82594e-05	0	LAMC1_ITGA6_ITGB1	Lamc1 - (Itga6+Itgb1)	LAMININ	ECM-Receptor	KEGG: mmu04512
LC	N	IN	Endo	Lamc1	ITGA6_ITGB1	0.000117513	0	LAMC1_ITGA6_ITGB1	Lamc1 - (Itga6+Itgb1)	LAMININ	ECM-Receptor	KEGG: mmu04512
LC	N	OPC	Endo	Lamc1	ITGA6_ITGB1	1.38037e-05	0	LAMC1_ITGA6_ITGB1	Lamc1 - (Itga6+Itgb1)	LAMININ	ECM-Receptor	KEGG: mmu04512
LC	N	Endo	Ependymal cell	Lamc1	ITGA6_ITGB1	4.85587e-07	0	LAMC1_ITGA6_ITGB1	Lamc1 - (Itga6+Itgb1)	LAMININ	ECM-Receptor	KEGG: mmu04512
LC	N	Fibroblast	Ependymal cell	Lamc1	ITGA6_ITGB1	5.89685e-08	0	LAMC1_ITGA6_ITGB1	Lamc1 - (Itga6+Itgb1)	LAMININ	ECM-Receptor	KEGG: mmu04512
LC	N	Endo	Fibroblast	Lamc1	ITGA6_ITGB1	1.08398e-05	0	LAMC1_ITGA6_ITGB1	Lamc1 - (Itga6+Itgb1)	LAMININ	ECM-Receptor	KEGG: mmu04512
LC	N	EX	Fibroblast	Lamc1	ITGA6_ITGB1	2.96674e-05	0	LAMC1_ITGA6_ITGB1	Lamc1 - (Itga6+Itgb1)	LAMININ	ECM-Receptor	KEGG: mmu04512
LC	N	Fibroblast	Fibroblast	Lamc1	ITGA6_ITGB1	1.3167e-06	0	LAMC1_ITGA6_ITGB1	Lamc1 - (Itga6+Itgb1)	LAMININ	ECM-Receptor	KEGG: mmu04512
LC	N	IN	Fibroblast	Lamc1	ITGA6_ITGB1	5.28588e-06	0	LAMC1_ITGA6_ITGB1	Lamc1 - (Itga6+Itgb1)	LAMININ	ECM-Receptor	KEGG: mmu04512
LC	N	OPC	Fibroblast	Lamc1	ITGA6_ITGB1	6.2199e-07	0	LAMC1_ITGA6_ITGB1	Lamc1 - (Itga6+Itgb1)	LAMININ	ECM-Receptor	KEGG: mmu04512
LC	N	Endo	Micro	Lamc1	ITGA6_ITGB1	2.44551e-05	0	LAMC1_ITGA6_ITGB1	Lamc1 - (Itga6+Itgb1)	LAMININ	ECM-Receptor	KEGG: mmu04512
LC	N	EX	Micro	Lamc1	ITGA6_ITGB1	6.6868e-05	0	LAMC1_ITGA6_ITGB1	Lamc1 - (Itga6+Itgb1)	LAMININ	ECM-Receptor	KEGG: mmu04512
LC	N	Fibroblast	Micro	Lamc1	ITGA6_ITGB1	2.97049e-06	0	LAMC1_ITGA6_ITGB1	Lamc1 - (Itga6+Itgb1)	LAMININ	ECM-Receptor	KEGG: mmu04512
LC	N	IN	Micro	Lamc1	ITGA6_ITGB1	1.19142e-05	0	LAMC1_ITGA6_ITGB1	Lamc1 - (Itga6+Itgb1)	LAMININ	ECM-Receptor	KEGG: mmu04512
LC	N	OPC	Micro	Lamc1	ITGA6_ITGB1	1.40201e-06	0	LAMC1_ITGA6_ITGB1	Lamc1 - (Itga6+Itgb1)	LAMININ	ECM-Receptor	KEGG: mmu04512
LC	N	Endo	Astro	Lamc3	ITGA6_ITGB1	2.6078e-05	0	LAMC3_ITGA6_ITGB1	Lamc3 - (Itga6+Itgb1)	LAMININ	ECM-Receptor	KEGG: mmu04512
LC	N	Fibroblast	Astro	Lamc3	ITGA6_ITGB1	4.17191e-06	0	LAMC3_ITGA6_ITGB1	Lamc3 - (Itga6+Itgb1)	LAMININ	ECM-Receptor	KEGG: mmu04512
LC	N	Endo	Endo	Lamc3	ITGA6_ITGB1	0.000139425	0	LAMC3_ITGA6_ITGB1	Lamc3 - (Itga6+Itgb1)	LAMININ	ECM-Receptor	KEGG: mmu04512
LC	N	Fibroblast	Endo	Lamc3	ITGA6_ITGB1	2.20729e-05	0	LAMC3_ITGA6_ITGB1	Lamc3 - (Itga6+Itgb1)	LAMININ	ECM-Receptor	KEGG: mmu04512
LC	N	Endo	Ependymal cell	Lamc3	ITGA6_ITGB1	2.83125e-07	0	LAMC3_ITGA6_ITGB1	Lamc3 - (Itga6+Itgb1)	LAMININ	ECM-Receptor	KEGG: mmu04512
LC	N	Fibroblast	Ependymal cell	Lamc3	ITGA6_ITGB1	4.53627e-08	0	LAMC3_ITGA6_ITGB1	Lamc3 - (Itga6+Itgb1)	LAMININ	ECM-Receptor	KEGG: mmu04512
LC	N	Endo	Fibroblast	Lamc3	ITGA6_ITGB1	6.37555e-06	0	LAMC3_ITGA6_ITGB1	Lamc3 - (Itga6+Itgb1)	LAMININ	ECM-Receptor	KEGG: mmu04512
LC	N	Fibroblast	Fibroblast	Lamc3	ITGA6_ITGB1	1.01773e-06	0	LAMC3_ITGA6_ITGB1	Lamc3 - (Itga6+Itgb1)	LAMININ	ECM-Receptor	KEGG: mmu04512
LC	N	Endo	Micro	Lamc3	ITGA6_ITGB1	1.43763e-05	0	LAMC3_ITGA6_ITGB1	Lamc3 - (Itga6+Itgb1)	LAMININ	ECM-Receptor	KEGG: mmu04512
LC	N	Fibroblast	Micro	Lamc3	ITGA6_ITGB1	2.29538e-06	0	LAMC3_ITGA6_ITGB1	Lamc3 - (Itga6+Itgb1)	LAMININ	ECM-Receptor	KEGG: mmu04512
LC	N	Ependymal cell	Micro	Tnr	ITGA9_ITGB1	3.07275e-08	0	TNR_ITGA9_ITGB1	Tnr - (Itga9+Itgb1)	TENASCIN	ECM-Receptor	KEGG: mmu04512
LC	N	EX	Micro	Tnr	ITGA9_ITGB1	2.10025e-05	0	TNR_ITGA9_ITGB1	Tnr - (Itga9+Itgb1)	TENASCIN	ECM-Receptor	KEGG: mmu04512
LC	N	IN	Micro	Tnr	ITGA9_ITGB1	4.10621e-06	0	TNR_ITGA9_ITGB1	Tnr - (Itga9+Itgb1)	TENASCIN	ECM-Receptor	KEGG: mmu04512
LC	N	OPC	Micro	Tnr	ITGA9_ITGB1	2.15901e-06	0	TNR_ITGA9_ITGB1	Tnr - (Itga9+Itgb1)	TENASCIN	ECM-Receptor	KEGG: mmu04512
LC	N	Ependymal cell	OPC	Tnr	ITGA9_ITGB1	3.76279e-08	0	TNR_ITGA9_ITGB1	Tnr - (Itga9+Itgb1)	TENASCIN	ECM-Receptor	KEGG: mmu04512
LC	N	EX	OPC	Tnr	ITGA9_ITGB1	2.57124e-05	0	TNR_ITGA9_ITGB1	Tnr - (Itga9+Itgb1)	TENASCIN	ECM-Receptor	KEGG: mmu04512
LC	N	IN	OPC	Tnr	ITGA9_ITGB1	5.02574e-06	0	TNR_ITGA9_ITGB1	Tnr - (Itga9+Itgb1)	TENASCIN	ECM-Receptor	KEGG: mmu04512
LC	N	OPC	OPC	Tnr	ITGA9_ITGB1	2.62488e-06	0	TNR_ITGA9_ITGB1	Tnr - (Itga9+Itgb1)	TENASCIN	ECM-Receptor	KEGG: mmu04512
LC	N	Fibroblast	Micro	Col1a1	ITGA9_ITGB1	9.8585e-07	0	COL1A1_ITGA9_ITGB1	Col1a1 - (Itga9+Itgb1)	COLLAGEN	ECM-Receptor	KEGG: mmu04512
LC	N	Fibroblast	OPC	Col1a1	ITGA9_ITGB1	1.20095e-06	0	COL1A1_ITGA9_ITGB1	Col1a1 - (Itga9+Itgb1)	COLLAGEN	ECM-Receptor	KEGG: mmu04512
LC	N	Fibroblast	Micro	Col1a2	ITGA9_ITGB1	1.76705e-06	0	COL1A2_ITGA9_ITGB1	Col1a2 - (Itga9+Itgb1)	COLLAGEN	ECM-Receptor	KEGG: mmu04512
LC	N	Fibroblast	OPC	Col1a2	ITGA9_ITGB1	2.14189e-06	0	COL1A2_ITGA9_ITGB1	Col1a2 - (Itga9+Itgb1)	COLLAGEN	ECM-Receptor	KEGG: mmu04512
LC	N	Endo	Micro	Col4a1	ITGA9_ITGB1	1.12597e-05	0	COL4A1_ITGA9_ITGB1	Col4a1 - (Itga9+Itgb1)	COLLAGEN	ECM-Receptor	KEGG: mmu04512
LC	N	Fibroblast	Micro	Col4a1	ITGA9_ITGB1	7.30312e-07	0	COL4A1_ITGA9_ITGB1	Col4a1 - (Itga9+Itgb1)	COLLAGEN	ECM-Receptor	KEGG: mmu04512
LC	N	Endo	OPC	Col4a1	ITGA9_ITGB1	1.36815e-05	0	COL4A1_ITGA9_ITGB1	Col4a1 - (Itga9+Itgb1)	COLLAGEN	ECM-Receptor	KEGG: mmu04512
LC	N	Fibroblast	OPC	Col4a1	ITGA9_ITGB1	8.91115e-07	0	COL4A1_ITGA9_ITGB1	Col4a1 - (Itga9+Itgb1)	COLLAGEN	ECM-Receptor	KEGG: mmu04512
LC	N	Endo	Micro	Col4a2	ITGA9_ITGB1	8.59753e-06	0	COL4A2_ITGA9_ITGB1	Col4a2 - (Itga9+Itgb1)	COLLAGEN	ECM-Receptor	KEGG: mmu04512
LC	N	EX	Micro	Col4a2	ITGA9_ITGB1	2.32224e-05	0	COL4A2_ITGA9_ITGB1	Col4a2 - (Itga9+Itgb1)	COLLAGEN	ECM-Receptor	KEGG: mmu04512
LC	N	Fibroblast	Micro	Col4a2	ITGA9_ITGB1	6.25705e-07	0	COL4A2_ITGA9_ITGB1	Col4a2 - (Itga9+Itgb1)	COLLAGEN	ECM-Receptor	KEGG: mmu04512
LC	N	IN	Micro	Col4a2	ITGA9_ITGB1	4.62542e-06	0	COL4A2_ITGA9_ITGB1	Col4a2 - (Itga9+Itgb1)	COLLAGEN	ECM-Receptor	KEGG: mmu04512
LC	N	Endo	OPC	Col4a2	ITGA9_ITGB1	1.04686e-05	0	COL4A2_ITGA9_ITGB1	Col4a2 - (Itga9+Itgb1)	COLLAGEN	ECM-Receptor	KEGG: mmu04512
LC	N	EX	OPC	Col4a2	ITGA9_ITGB1	2.84262e-05	0	COL4A2_ITGA9_ITGB1	Col4a2 - (Itga9+Itgb1)	COLLAGEN	ECM-Receptor	KEGG: mmu04512
LC	N	Fibroblast	OPC	Col4a2	ITGA9_ITGB1	7.63988e-07	0	COL4A2_ITGA9_ITGB1	Col4a2 - (Itga9+Itgb1)	COLLAGEN	ECM-Receptor	KEGG: mmu04512
LC	N	IN	OPC	Col4a2	ITGA9_ITGB1	5.66005e-06	0	COL4A2_ITGA9_ITGB1	Col4a2 - (Itga9+Itgb1)	COLLAGEN	ECM-Receptor	KEGG: mmu04512
LC	N	Endo	Micro	Col4a3	ITGA9_ITGB1	1.4528e-06	0	COL4A3_ITGA9_ITGB1	Col4a3 - (Itga9+Itgb1)	COLLAGEN	ECM-Receptor	KEGG: mmu04512
LC	N	Endo	OPC	Col4a3	ITGA9_ITGB1	1.77897e-06	0	COL4A3_ITGA9_ITGB1	Col4a3 - (Itga9+Itgb1)	COLLAGEN	ECM-Receptor	KEGG: mmu04512
LC	N	Endo	Micro	Col4a4	ITGA9_ITGB1	1.50912e-06	0	COL4A4_ITGA9_ITGB1	Col4a4 - (Itga9+Itgb1)	COLLAGEN	ECM-Receptor	KEGG: mmu04512
LC	N	Endo	OPC	Col4a4	ITGA9_ITGB1	1.84786e-06	0	COL4A4_ITGA9_ITGB1	Col4a4 - (Itga9+Itgb1)	COLLAGEN	ECM-Receptor	KEGG: mmu04512
LC	N	Endo	Micro	Col4a5	ITGA9_ITGB1	4.28754e-06	0	COL4A5_ITGA9_ITGB1	Col4a5 - (Itga9+Itgb1)	COLLAGEN	ECM-Receptor	KEGG: mmu04512
LC	N	Fibroblast	Micro	Col4a5	ITGA9_ITGB1	5.44585e-07	0	COL4A5_ITGA9_ITGB1	Col4a5 - (Itga9+Itgb1)	COLLAGEN	ECM-Receptor	KEGG: mmu04512
LC	N	Endo	OPC	Col4a5	ITGA9_ITGB1	5.23841e-06	0	COL4A5_ITGA9_ITGB1	Col4a5 - (Itga9+Itgb1)	COLLAGEN	ECM-Receptor	KEGG: mmu04512
LC	N	Fibroblast	OPC	Col4a5	ITGA9_ITGB1	6.65287e-07	0	COL4A5_ITGA9_ITGB1	Col4a5 - (Itga9+Itgb1)	COLLAGEN	ECM-Receptor	KEGG: mmu04512
LC	N	Fibroblast	Micro	Col4a6	ITGA9_ITGB1	4.15556e-08	0	COL4A6_ITGA9_ITGB1	Col4a6 - (Itga9+Itgb1)	COLLAGEN	ECM-Receptor	KEGG: mmu04512
LC	N	Fibroblast	OPC	Col4a6	ITGA9_ITGB1	5.09305e-08	0	COL4A6_ITGA9_ITGB1	Col4a6 - (Itga9+Itgb1)	COLLAGEN	ECM-Receptor	KEGG: mmu04512
LC	N	Endo	Micro	Col6a1	ITGA9_ITGB1	1.56149e-06	0	COL6A1_ITGA9_ITGB1	Col6a1 - (Itga9+Itgb1)	COLLAGEN	ECM-Receptor	KEGG: mmu04512
LC	N	EX	Micro	Col6a1	ITGA9_ITGB1	2.57e-05	0	COL6A1_ITGA9_ITGB1	Col6a1 - (Itga9+Itgb1)	COLLAGEN	ECM-Receptor	KEGG: mmu04512
LC	N	Fibroblast	Micro	Col6a1	ITGA9_ITGB1	5.43844e-07	0	COL6A1_ITGA9_ITGB1	Col6a1 - (Itga9+Itgb1)	COLLAGEN	ECM-Receptor	KEGG: mmu04512
LC	N	Endo	OPC	Col6a1	ITGA9_ITGB1	1.91191e-06	0	COL6A1_ITGA9_ITGB1	Col6a1 - (Itga9+Itgb1)	COLLAGEN	ECM-Receptor	KEGG: mmu04512
LC	N	EX	OPC	Col6a1	ITGA9_ITGB1	3.14539e-05	0	COL6A1_ITGA9_ITGB1	Col6a1 - (Itga9+Itgb1)	COLLAGEN	ECM-Receptor	KEGG: mmu04512
LC	N	Fibroblast	OPC	Col6a1	ITGA9_ITGB1	6.64385e-07	0	COL6A1_ITGA9_ITGB1	Col6a1 - (Itga9+Itgb1)	COLLAGEN	ECM-Receptor	KEGG: mmu04512
LC	N	Endo	Micro	Col6a2	ITGA9_ITGB1	1.2458e-06	0	COL6A2_ITGA9_ITGB1	Col6a2 - (Itga9+Itgb1)	COLLAGEN	ECM-Receptor	KEGG: mmu04512
LC	N	Ependymal cell	Micro	Col6a2	ITGA9_ITGB1	1.00538e-08	0	COL6A2_ITGA9_ITGB1	Col6a2 - (Itga9+Itgb1)	COLLAGEN	ECM-Receptor	KEGG: mmu04512
LC	N	Fibroblast	Micro	Col6a2	ITGA9_ITGB1	6.46471e-07	0	COL6A2_ITGA9_ITGB1	Col6a2 - (Itga9+Itgb1)	COLLAGEN	ECM-Receptor	KEGG: mmu04512
LC	N	Endo	OPC	Col6a2	ITGA9_ITGB1	1.52575e-06	0	COL6A2_ITGA9_ITGB1	Col6a2 - (Itga9+Itgb1)	COLLAGEN	ECM-Receptor	KEGG: mmu04512
LC	N	Ependymal cell	OPC	Col6a2	ITGA9_ITGB1	1.23207e-08	0	COL6A2_ITGA9_ITGB1	Col6a2 - (Itga9+Itgb1)	COLLAGEN	ECM-Receptor	KEGG: mmu04512
LC	N	Fibroblast	OPC	Col6a2	ITGA9_ITGB1	7.89238e-07	0	COL6A2_ITGA9_ITGB1	Col6a2 - (Itga9+Itgb1)	COLLAGEN	ECM-Receptor	KEGG: mmu04512
LC	N	Fibroblast	Micro	Col6a3	ITGA9_ITGB1	6.57584e-08	0	COL6A3_ITGA9_ITGB1	Col6a3 - (Itga9+Itgb1)	COLLAGEN	ECM-Receptor	KEGG: mmu04512
LC	N	Fibroblast	OPC	Col6a3	ITGA9_ITGB1	8.05808e-08	0	COL6A3_ITGA9_ITGB1	Col6a3 - (Itga9+Itgb1)	COLLAGEN	ECM-Receptor	KEGG: mmu04512
LC	N	OL	Micro	Col9a3	ITGA9_ITGB1	2.62781e-06	0	COL9A3_ITGA9_ITGB1	Col9a3 - (Itga9+Itgb1)	COLLAGEN	ECM-Receptor	KEGG: mmu04512
LC	N	OL	OPC	Col9a3	ITGA9_ITGB1	3.21433e-06	0	COL9A3_ITGA9_ITGB1	Col9a3 - (Itga9+Itgb1)	COLLAGEN	ECM-Receptor	KEGG: mmu04512
LC	N	Fibroblast	Micro	Lama1	ITGA9_ITGB1	1.43384e-07	0	LAMA1_ITGA9_ITGB1	Lama1 - (Itga9+Itgb1)	LAMININ	ECM-Receptor	KEGG: mmu04512
LC	N	Fibroblast	OPC	Lama1	ITGA9_ITGB1	1.75616e-07	0	LAMA1_ITGA9_ITGB1	Lama1 - (Itga9+Itgb1)	LAMININ	ECM-Receptor	KEGG: mmu04512
LC	N	Endo	Micro	Lama2	ITGA9_ITGB1	3.50275e-06	0	LAMA2_ITGA9_ITGB1	Lama2 - (Itga9+Itgb1)	LAMININ	ECM-Receptor	KEGG: mmu04512
LC	N	Fibroblast	Micro	Lama2	ITGA9_ITGB1	5.03887e-07	0	LAMA2_ITGA9_ITGB1	Lama2 - (Itga9+Itgb1)	LAMININ	ECM-Receptor	KEGG: mmu04512
LC	N	Endo	OPC	Lama2	ITGA9_ITGB1	4.28223e-06	0	LAMA2_ITGA9_ITGB1	Lama2 - (Itga9+Itgb1)	LAMININ	ECM-Receptor	KEGG: mmu04512
LC	N	Fibroblast	OPC	Lama2	ITGA9_ITGB1	6.15729e-07	0	LAMA2_ITGA9_ITGB1	Lama2 - (Itga9+Itgb1)	LAMININ	ECM-Receptor	KEGG: mmu04512
LC	N	Endo	Micro	Lama4	ITGA9_ITGB1	9.67368e-06	0	LAMA4_ITGA9_ITGB1	Lama4 - (Itga9+Itgb1)	LAMININ	ECM-Receptor	KEGG: mmu04512
LC	N	Fibroblast	Micro	Lama4	ITGA9_ITGB1	5.84305e-07	0	LAMA4_ITGA9_ITGB1	Lama4 - (Itga9+Itgb1)	LAMININ	ECM-Receptor	KEGG: mmu04512
LC	N	OPC	Micro	Lama4	ITGA9_ITGB1	6.38565e-07	0	LAMA4_ITGA9_ITGB1	Lama4 - (Itga9+Itgb1)	LAMININ	ECM-Receptor	KEGG: mmu04512
LC	N	Endo	OPC	Lama4	ITGA9_ITGB1	1.1769e-05	0	LAMA4_ITGA9_ITGB1	Lama4 - (Itga9+Itgb1)	LAMININ	ECM-Receptor	KEGG: mmu04512
LC	N	Fibroblast	OPC	Lama4	ITGA9_ITGB1	7.13628e-07	0	LAMA4_ITGA9_ITGB1	Lama4 - (Itga9+Itgb1)	LAMININ	ECM-Receptor	KEGG: mmu04512
LC	N	OPC	OPC	Lama4	ITGA9_ITGB1	7.80906e-07	0	LAMA4_ITGA9_ITGB1	Lama4 - (Itga9+Itgb1)	LAMININ	ECM-Receptor	KEGG: mmu04512
LC	N	Endo	Micro	Lama5	ITGA9_ITGB1	1.24786e-06	0	LAMA5_ITGA9_ITGB1	Lama5 - (Itga9+Itgb1)	LAMININ	ECM-Receptor	KEGG: mmu04512
LC	N	Fibroblast	Micro	Lama5	ITGA9_ITGB1	1.03078e-07	0	LAMA5_ITGA9_ITGB1	Lama5 - (Itga9+Itgb1)	LAMININ	ECM-Receptor	KEGG: mmu04512
LC	N	Endo	OPC	Lama5	ITGA9_ITGB1	1.52827e-06	0	LAMA5_ITGA9_ITGB1	Lama5 - (Itga9+Itgb1)	LAMININ	ECM-Receptor	KEGG: mmu04512
LC	N	Fibroblast	OPC	Lama5	ITGA9_ITGB1	1.26282e-07	0	LAMA5_ITGA9_ITGB1	Lama5 - (Itga9+Itgb1)	LAMININ	ECM-Receptor	KEGG: mmu04512
LC	N	Endo	Micro	Lamb1	ITGA9_ITGB1	1.13475e-06	0	LAMB1_ITGA9_ITGB1	Lamb1 - (Itga9+Itgb1)	LAMININ	ECM-Receptor	KEGG: mmu04512
LC	N	Fibroblast	Micro	Lamb1	ITGA9_ITGB1	1.73892e-07	0	LAMB1_ITGA9_ITGB1	Lamb1 - (Itga9+Itgb1)	LAMININ	ECM-Receptor	KEGG: mmu04512
LC	N	IN	Micro	Lamb1	ITGA9_ITGB1	4.54211e-06	0	LAMB1_ITGA9_ITGB1	Lamb1 - (Itga9+Itgb1)	LAMININ	ECM-Receptor	KEGG: mmu04512
LC	N	Endo	OPC	Lamb1	ITGA9_ITGB1	1.38987e-06	0	LAMB1_ITGA9_ITGB1	Lamb1 - (Itga9+Itgb1)	LAMININ	ECM-Receptor	KEGG: mmu04512
LC	N	Fibroblast	OPC	Lamb1	ITGA9_ITGB1	2.1294e-07	0	LAMB1_ITGA9_ITGB1	Lamb1 - (Itga9+Itgb1)	LAMININ	ECM-Receptor	KEGG: mmu04512
LC	N	IN	OPC	Lamb1	ITGA9_ITGB1	5.55829e-06	0	LAMB1_ITGA9_ITGB1	Lamb1 - (Itga9+Itgb1)	LAMININ	ECM-Receptor	KEGG: mmu04512
LC	N	Astro	Micro	Lamb2	ITGA9_ITGB1	1.54737e-06	0	LAMB2_ITGA9_ITGB1	Lamb2 - (Itga9+Itgb1)	LAMININ	ECM-Receptor	KEGG: mmu04512
LC	N	Endo	Micro	Lamb2	ITGA9_ITGB1	1.45703e-05	0	LAMB2_ITGA9_ITGB1	Lamb2 - (Itga9+Itgb1)	LAMININ	ECM-Receptor	KEGG: mmu04512
LC	N	Ependymal cell	Micro	Lamb2	ITGA9_ITGB1	4.19956e-08	0	LAMB2_ITGA9_ITGB1	Lamb2 - (Itga9+Itgb1)	LAMININ	ECM-Receptor	KEGG: mmu04512
LC	N	Fibroblast	Micro	Lamb2	ITGA9_ITGB1	1.68559e-06	0	LAMB2_ITGA9_ITGB1	Lamb2 - (Itga9+Itgb1)	LAMININ	ECM-Receptor	KEGG: mmu04512
LC	N	Astro	OPC	Lamb2	ITGA9_ITGB1	1.89439e-06	0	LAMB2_ITGA9_ITGB1	Lamb2 - (Itga9+Itgb1)	LAMININ	ECM-Receptor	KEGG: mmu04512
LC	N	Endo	OPC	Lamb2	ITGA9_ITGB1	1.76583e-05	0	LAMB2_ITGA9_ITGB1	Lamb2 - (Itga9+Itgb1)	LAMININ	ECM-Receptor	KEGG: mmu04512
LC	N	Ependymal cell	OPC	Lamb2	ITGA9_ITGB1	5.14055e-08	0	LAMB2_ITGA9_ITGB1	Lamb2 - (Itga9+Itgb1)	LAMININ	ECM-Receptor	KEGG: mmu04512
LC	N	Fibroblast	OPC	Lamb2	ITGA9_ITGB1	2.04421e-06	0	LAMB2_ITGA9_ITGB1	Lamb2 - (Itga9+Itgb1)	LAMININ	ECM-Receptor	KEGG: mmu04512
LC	N	Endo	Micro	Lamc1	ITGA9_ITGB1	8.4694e-06	0	LAMC1_ITGA9_ITGB1	Lamc1 - (Itga9+Itgb1)	LAMININ	ECM-Receptor	KEGG: mmu04512
LC	N	EX	Micro	Lamc1	ITGA9_ITGB1	2.28435e-05	0	LAMC1_ITGA9_ITGB1	Lamc1 - (Itga9+Itgb1)	LAMININ	ECM-Receptor	KEGG: mmu04512
LC	N	Fibroblast	Micro	Lamc1	ITGA9_ITGB1	1.02853e-06	0	LAMC1_ITGA9_ITGB1	Lamc1 - (Itga9+Itgb1)	LAMININ	ECM-Receptor	KEGG: mmu04512
LC	N	IN	Micro	Lamc1	ITGA9_ITGB1	4.07157e-06	0	LAMC1_ITGA9_ITGB1	Lamc1 - (Itga9+Itgb1)	LAMININ	ECM-Receptor	KEGG: mmu04512
LC	N	OPC	Micro	Lamc1	ITGA9_ITGB1	4.79426e-07	0	LAMC1_ITGA9_ITGB1	Lamc1 - (Itga9+Itgb1)	LAMININ	ECM-Receptor	KEGG: mmu04512
LC	N	Endo	OPC	Lamc1	ITGA9_ITGB1	1.03136e-05	0	LAMC1_ITGA9_ITGB1	Lamc1 - (Itga9+Itgb1)	LAMININ	ECM-Receptor	KEGG: mmu04512
LC	N	EX	OPC	Lamc1	ITGA9_ITGB1	2.7963e-05	0	LAMC1_ITGA9_ITGB1	Lamc1 - (Itga9+Itgb1)	LAMININ	ECM-Receptor	KEGG: mmu04512
LC	N	Fibroblast	OPC	Lamc1	ITGA9_ITGB1	1.2526e-06	0	LAMC1_ITGA9_ITGB1	Lamc1 - (Itga9+Itgb1)	LAMININ	ECM-Receptor	KEGG: mmu04512
LC	N	IN	OPC	Lamc1	ITGA9_ITGB1	4.9834e-06	0	LAMC1_ITGA9_ITGB1	Lamc1 - (Itga9+Itgb1)	LAMININ	ECM-Receptor	KEGG: mmu04512
LC	N	OPC	OPC	Lamc1	ITGA9_ITGB1	5.86654e-07	0	LAMC1_ITGA9_ITGB1	Lamc1 - (Itga9+Itgb1)	LAMININ	ECM-Receptor	KEGG: mmu04512
LC	N	Endo	Micro	Lamc3	ITGA9_ITGB1	4.94275e-06	0	LAMC3_ITGA9_ITGB1	Lamc3 - (Itga9+Itgb1)	LAMININ	ECM-Receptor	KEGG: mmu04512
LC	N	Fibroblast	Micro	Lamc3	ITGA9_ITGB1	7.91621e-07	0	LAMC3_ITGA9_ITGB1	Lamc3 - (Itga9+Itgb1)	LAMININ	ECM-Receptor	KEGG: mmu04512
LC	N	Endo	OPC	Lamc3	ITGA9_ITGB1	6.0358e-06	0	LAMC3_ITGA9_ITGB1	Lamc3 - (Itga9+Itgb1)	LAMININ	ECM-Receptor	KEGG: mmu04512
LC	N	Fibroblast	OPC	Lamc3	ITGA9_ITGB1	9.65544e-07	0	LAMC3_ITGA9_ITGB1	Lamc3 - (Itga9+Itgb1)	LAMININ	ECM-Receptor	KEGG: mmu04512
LC	N	Endo	Astro	Fn1	ITGAV_ITGB1	7.5724e-05	0	FN1_ITGAV_ITGB1	Fn1 - (Itgav+Itgb1)	FN1	ECM-Receptor	KEGG: mmu04512
LC	N	Fibroblast	Astro	Fn1	ITGAV_ITGB1	5.23358e-06	0	FN1_ITGAV_ITGB1	Fn1 - (Itgav+Itgb1)	FN1	ECM-Receptor	KEGG: mmu04512
LC	N	Endo	Endo	Fn1	ITGAV_ITGB1	0.000110627	0	FN1_ITGAV_ITGB1	Fn1 - (Itgav+Itgb1)	FN1	ECM-Receptor	KEGG: mmu04512
LC	N	Fibroblast	Endo	Fn1	ITGAV_ITGB1	7.67484e-06	0	FN1_ITGAV_ITGB1	Fn1 - (Itgav+Itgb1)	FN1	ECM-Receptor	KEGG: mmu04512
LC	N	Endo	Ependymal cell	Fn1	ITGAV_ITGB1	7.4184e-07	0	FN1_ITGAV_ITGB1	Fn1 - (Itgav+Itgb1)	FN1	ECM-Receptor	KEGG: mmu04512
LC	N	Fibroblast	Ependymal cell	Fn1	ITGAV_ITGB1	5.09132e-08	0	FN1_ITGAV_ITGB1	Fn1 - (Itgav+Itgb1)	FN1	ECM-Receptor	KEGG: mmu04512
LC	N	Endo	Fibroblast	Fn1	ITGAV_ITGB1	1.51155e-05	0	FN1_ITGAV_ITGB1	Fn1 - (Itgav+Itgb1)	FN1	ECM-Receptor	KEGG: mmu04512
LC	N	Fibroblast	Fibroblast	Fn1	ITGAV_ITGB1	1.05048e-06	0	FN1_ITGAV_ITGB1	Fn1 - (Itgav+Itgb1)	FN1	ECM-Receptor	KEGG: mmu04512
LC	N	Endo	Micro	Fn1	ITGAV_ITGB1	2.33181e-05	0	FN1_ITGAV_ITGB1	Fn1 - (Itgav+Itgb1)	FN1	ECM-Receptor	KEGG: mmu04512
LC	N	Fibroblast	Micro	Fn1	ITGAV_ITGB1	1.61085e-06	0	FN1_ITGAV_ITGB1	Fn1 - (Itgav+Itgb1)	FN1	ECM-Receptor	KEGG: mmu04512
LC	N	Endo	OPC	Fn1	ITGAV_ITGB1	1.79531e-05	0	FN1_ITGAV_ITGB1	Fn1 - (Itgav+Itgb1)	FN1	ECM-Receptor	KEGG: mmu04512
LC	N	Fibroblast	OPC	Fn1	ITGAV_ITGB1	1.24147e-06	0	FN1_ITGAV_ITGB1	Fn1 - (Itgav+Itgb1)	FN1	ECM-Receptor	KEGG: mmu04512
LC	N	Endo	Astro	Vtn	ITGAV_ITGB1	6.93245e-05	0	VTN_ITGAV_ITGB1	Vtn - (Itgav+Itgb1)	VTN	ECM-Receptor	KEGG: mmu04512
LC	N	Fibroblast	Astro	Vtn	ITGAV_ITGB1	6.41787e-06	0	VTN_ITGAV_ITGB1	Vtn - (Itgav+Itgb1)	VTN	ECM-Receptor	KEGG: mmu04512
LC	N	Endo	Endo	Vtn	ITGAV_ITGB1	0.000101351	0	VTN_ITGAV_ITGB1	Vtn - (Itgav+Itgb1)	VTN	ECM-Receptor	KEGG: mmu04512
LC	N	Fibroblast	Endo	Vtn	ITGAV_ITGB1	9.40121e-06	0	VTN_ITGAV_ITGB1	Vtn - (Itgav+Itgb1)	VTN	ECM-Receptor	KEGG: mmu04512
LC	N	Endo	Ependymal cell	Vtn	ITGAV_ITGB1	6.78226e-07	0	VTN_ITGAV_ITGB1	Vtn - (Itgav+Itgb1)	VTN	ECM-Receptor	KEGG: mmu04512
LC	N	Fibroblast	Ependymal cell	Vtn	ITGAV_ITGB1	6.25612e-08	0	VTN_ITGAV_ITGB1	Vtn - (Itgav+Itgb1)	VTN	ECM-Receptor	KEGG: mmu04512
LC	N	Endo	Fibroblast	Vtn	ITGAV_ITGB1	1.38528e-05	0	VTN_ITGAV_ITGB1	Vtn - (Itgav+Itgb1)	VTN	ECM-Receptor	KEGG: mmu04512
LC	N	Fibroblast	Fibroblast	Vtn	ITGAV_ITGB1	1.28612e-06	0	VTN_ITGAV_ITGB1	Vtn - (Itgav+Itgb1)	VTN	ECM-Receptor	KEGG: mmu04512
LC	N	Endo	Micro	Vtn	ITGAV_ITGB1	2.13455e-05	0	VTN_ITGAV_ITGB1	Vtn - (Itgav+Itgb1)	VTN	ECM-Receptor	KEGG: mmu04512
LC	N	Fibroblast	Micro	Vtn	ITGAV_ITGB1	1.97563e-06	0	VTN_ITGAV_ITGB1	Vtn - (Itgav+Itgb1)	VTN	ECM-Receptor	KEGG: mmu04512
LC	N	Endo	OPC	Vtn	ITGAV_ITGB1	1.64376e-05	0	VTN_ITGAV_ITGB1	Vtn - (Itgav+Itgb1)	VTN	ECM-Receptor	KEGG: mmu04512
LC	N	Fibroblast	OPC	Vtn	ITGAV_ITGB1	1.52217e-06	0	VTN_ITGAV_ITGB1	Vtn - (Itgav+Itgb1)	VTN	ECM-Receptor	KEGG: mmu04512
LC	N	Endo	Micro	Vtn	ITGAV_ITGB5	1.5989e-05	0	VTN_ITGAV_ITGB5	Vtn - (Itgav+Itgb5)	VTN	ECM-Receptor	KEGG: mmu04512
LC	N	Fibroblast	Micro	Vtn	ITGAV_ITGB5	1.47769e-06	0	VTN_ITGAV_ITGB5	Vtn - (Itgav+Itgb5)	VTN	ECM-Receptor	KEGG: mmu04512
LC	N	Fibroblast	Ependymal cell	Lama1	ITGA6_ITGB4	1.49929e-08	0	LAMA1_ITGA6_ITGB4	Lama1 - (Itga6+Itgb4)	LAMININ	ECM-Receptor	KEGG: mmu04512
LC	N	Endo	Ependymal cell	Lama2	ITGA6_ITGB4	3.6591e-07	0	LAMA2_ITGA6_ITGB4	Lama2 - (Itga6+Itgb4)	LAMININ	ECM-Receptor	KEGG: mmu04512
LC	N	Fibroblast	Ependymal cell	Lama2	ITGA6_ITGB4	5.26249e-08	0	LAMA2_ITGA6_ITGB4	Lama2 - (Itga6+Itgb4)	LAMININ	ECM-Receptor	KEGG: mmu04512
LC	N	Endo	Ependymal cell	Lama4	ITGA6_ITGB4	1.00798e-06	0	LAMA4_ITGA6_ITGB4	Lama4 - (Itga6+Itgb4)	LAMININ	ECM-Receptor	KEGG: mmu04512
LC	N	Fibroblast	Ependymal cell	Lama4	ITGA6_ITGB4	6.10072e-08	0	LAMA4_ITGA6_ITGB4	Lama4 - (Itga6+Itgb4)	LAMININ	ECM-Receptor	KEGG: mmu04512
LC	N	OPC	Ependymal cell	Lama4	ITGA6_ITGB4	6.67175e-08	0	LAMA4_ITGA6_ITGB4	Lama4 - (Itga6+Itgb4)	LAMININ	ECM-Receptor	KEGG: mmu04512
LC	N	Endo	Ependymal cell	Lama5	ITGA6_ITGB4	1.30478e-07	0	LAMA5_ITGA6_ITGB4	Lama5 - (Itga6+Itgb4)	LAMININ	ECM-Receptor	KEGG: mmu04512
LC	N	Fibroblast	Ependymal cell	Lama5	ITGA6_ITGB4	1.07798e-08	0	LAMA5_ITGA6_ITGB4	Lama5 - (Itga6+Itgb4)	LAMININ	ECM-Receptor	KEGG: mmu04512
LC	N	Endo	Ependymal cell	Lamb1	ITGA6_ITGB4	1.18656e-07	0	LAMB1_ITGA6_ITGB4	Lamb1 - (Itga6+Itgb4)	LAMININ	ECM-Receptor	KEGG: mmu04512
LC	N	Fibroblast	Ependymal cell	Lamb1	ITGA6_ITGB4	1.81811e-08	0	LAMB1_ITGA6_ITGB4	Lamb1 - (Itga6+Itgb4)	LAMININ	ECM-Receptor	KEGG: mmu04512
LC	N	IN	Ependymal cell	Lamb1	ITGA6_ITGB4	4.74727e-07	0	LAMB1_ITGA6_ITGB4	Lamb1 - (Itga6+Itgb4)	LAMININ	ECM-Receptor	KEGG: mmu04512
LC	N	Astro	Ependymal cell	Lamb2	ITGA6_ITGB4	1.61764e-07	0	LAMB2_ITGA6_ITGB4	Lamb2 - (Itga6+Itgb4)	LAMININ	ECM-Receptor	KEGG: mmu04512
LC	N	Endo	Ependymal cell	Lamb2	ITGA6_ITGB4	1.51515e-06	0	LAMB2_ITGA6_ITGB4	Lamb2 - (Itga6+Itgb4)	LAMININ	ECM-Receptor	KEGG: mmu04512
LC	N	Ependymal cell	Ependymal cell	Lamb2	ITGA6_ITGB4	4.38989e-09	0	LAMB2_ITGA6_ITGB4	Lamb2 - (Itga6+Itgb4)	LAMININ	ECM-Receptor	KEGG: mmu04512
LC	N	Fibroblast	Ependymal cell	Lamb2	ITGA6_ITGB4	1.75344e-07	0	LAMB2_ITGA6_ITGB4	Lamb2 - (Itga6+Itgb4)	LAMININ	ECM-Receptor	KEGG: mmu04512
LC	N	Endo	Ependymal cell	Lamc1	ITGA6_ITGB4	8.82934e-07	0	LAMC1_ITGA6_ITGB4	Lamc1 - (Itga6+Itgb4)	LAMININ	ECM-Receptor	KEGG: mmu04512
LC	N	EX	Ependymal cell	Lamc1	ITGA6_ITGB4	2.38793e-06	0	LAMC1_ITGA6_ITGB4	Lamc1 - (Itga6+Itgb4)	LAMININ	ECM-Receptor	KEGG: mmu04512
LC	N	Fibroblast	Ependymal cell	Lamc1	ITGA6_ITGB4	1.07229e-07	0	LAMC1_ITGA6_ITGB4	Lamc1 - (Itga6+Itgb4)	LAMININ	ECM-Receptor	KEGG: mmu04512
LC	N	IN	Ependymal cell	Lamc1	ITGA6_ITGB4	4.25588e-07	0	LAMC1_ITGA6_ITGB4	Lamc1 - (Itga6+Itgb4)	LAMININ	ECM-Receptor	KEGG: mmu04512
LC	N	OPC	Ependymal cell	Lamc1	ITGA6_ITGB4	5.01067e-08	0	LAMC1_ITGA6_ITGB4	Lamc1 - (Itga6+Itgb4)	LAMININ	ECM-Receptor	KEGG: mmu04512
LC	N	Endo	Ependymal cell	Lamc3	ITGA6_ITGB4	5.16031e-07	0	LAMC3_ITGA6_ITGB4	Lamc3 - (Itga6+Itgb4)	LAMININ	ECM-Receptor	KEGG: mmu04512
LC	N	Fibroblast	Ependymal cell	Lamc3	ITGA6_ITGB4	8.25955e-08	0	LAMC3_ITGA6_ITGB4	Lamc3 - (Itga6+Itgb4)	LAMININ	ECM-Receptor	KEGG: mmu04512
LC	N	Fibroblast	Astro	Col1a1	Sdc4	5.65431e-06	0	COL1A1_SDC4	Col1a1 - Sdc4	COLLAGEN	ECM-Receptor	KEGG: mmu04512
LC	N	Fibroblast	Ependymal cell	Col1a1	Sdc4	8.13291e-08	0	COL1A1_SDC4	Col1a1 - Sdc4	COLLAGEN	ECM-Receptor	KEGG: mmu04512
LC	N	Fibroblast	Astro	Col1a2	Sdc4	1.00763e-05	0	COL1A2_SDC4	Col1a2 - Sdc4	COLLAGEN	ECM-Receptor	KEGG: mmu04512
LC	N	Fibroblast	Ependymal cell	Col1a2	Sdc4	1.45685e-07	0	COL1A2_SDC4	Col1a2 - Sdc4	COLLAGEN	ECM-Receptor	KEGG: mmu04512
LC	N	Endo	Astro	Col4a1	Sdc4	6.43886e-05	0	COL4A1_SDC4	Col4a1 - Sdc4	COLLAGEN	ECM-Receptor	KEGG: mmu04512
LC	N	Fibroblast	Astro	Col4a1	Sdc4	4.19666e-06	0	COL4A1_SDC4	Col4a1 - Sdc4	COLLAGEN	ECM-Receptor	KEGG: mmu04512
LC	N	Endo	Ependymal cell	Col4a1	Sdc4	9.28589e-07	0	COL4A1_SDC4	Col4a1 - Sdc4	COLLAGEN	ECM-Receptor	KEGG: mmu04512
LC	N	Fibroblast	Ependymal cell	Col4a1	Sdc4	6.02605e-08	0	COL4A1_SDC4	Col4a1 - Sdc4	COLLAGEN	ECM-Receptor	KEGG: mmu04512
LC	N	Endo	Astro	Col4a2	Sdc4	4.92846e-05	0	COL4A2_SDC4	Col4a2 - Sdc4	COLLAGEN	ECM-Receptor	KEGG: mmu04512
LC	N	EX	Astro	Col4a2	Sdc4	0.000133941	0	COL4A2_SDC4	Col4a2 - Sdc4	COLLAGEN	ECM-Receptor	KEGG: mmu04512
LC	N	Fibroblast	Astro	Col4a2	Sdc4	3.59835e-06	0	COL4A2_SDC4	Col4a2 - Sdc4	COLLAGEN	ECM-Receptor	KEGG: mmu04512
LC	N	IN	Astro	Col4a2	Sdc4	2.6668e-05	0	COL4A2_SDC4	Col4a2 - Sdc4	COLLAGEN	ECM-Receptor	KEGG: mmu04512
LC	N	Endo	Ependymal cell	Col4a2	Sdc4	7.09225e-07	0	COL4A2_SDC4	Col4a2 - Sdc4	COLLAGEN	ECM-Receptor	KEGG: mmu04512
LC	N	EX	Ependymal cell	Col4a2	Sdc4	1.91692e-06	0	COL4A2_SDC4	Col4a2 - Sdc4	COLLAGEN	ECM-Receptor	KEGG: mmu04512
LC	N	Fibroblast	Ependymal cell	Col4a2	Sdc4	5.16333e-08	0	COL4A2_SDC4	Col4a2 - Sdc4	COLLAGEN	ECM-Receptor	KEGG: mmu04512
LC	N	IN	Ependymal cell	Col4a2	Sdc4	3.81795e-07	0	COL4A2_SDC4	Col4a2 - Sdc4	COLLAGEN	ECM-Receptor	KEGG: mmu04512
LC	N	Endo	Astro	Col4a3	Sdc4	8.3828e-06	0	COL4A3_SDC4	Col4a3 - Sdc4	COLLAGEN	ECM-Receptor	KEGG: mmu04512
LC	N	Endo	Ependymal cell	Col4a3	Sdc4	1.19928e-07	0	COL4A3_SDC4	Col4a3 - Sdc4	COLLAGEN	ECM-Receptor	KEGG: mmu04512
LC	N	Endo	Astro	Col4a4	Sdc4	8.70733e-06	0	COL4A4_SDC4	Col4a4 - Sdc4	COLLAGEN	ECM-Receptor	KEGG: mmu04512
LC	N	Endo	Ependymal cell	Col4a4	Sdc4	1.24577e-07	0	COL4A4_SDC4	Col4a4 - Sdc4	COLLAGEN	ECM-Receptor	KEGG: mmu04512
LC	N	Endo	Astro	Col4a5	Sdc4	2.46752e-05	0	COL4A5_SDC4	Col4a5 - Sdc4	COLLAGEN	ECM-Receptor	KEGG: mmu04512
LC	N	Fibroblast	Astro	Col4a5	Sdc4	3.13373e-06	0	COL4A5_SDC4	Col4a5 - Sdc4	COLLAGEN	ECM-Receptor	KEGG: mmu04512
LC	N	Endo	Ependymal cell	Col4a5	Sdc4	3.53837e-07	0	COL4A5_SDC4	Col4a5 - Sdc4	COLLAGEN	ECM-Receptor	KEGG: mmu04512
LC	N	Fibroblast	Ependymal cell	Col4a5	Sdc4	4.49422e-08	0	COL4A5_SDC4	Col4a5 - Sdc4	COLLAGEN	ECM-Receptor	KEGG: mmu04512
LC	N	Fibroblast	Astro	Col4a6	Sdc4	2.40026e-07	0	COL4A6_SDC4	Col4a6 - Sdc4	COLLAGEN	ECM-Receptor	KEGG: mmu04512
LC	N	Fibroblast	Ependymal cell	Col4a6	Sdc4	3.43079e-09	0	COL4A6_SDC4	Col4a6 - Sdc4	COLLAGEN	ECM-Receptor	KEGG: mmu04512
LC	N	Endo	Astro	Col6a1	Sdc4	9.00907e-06	0	COL6A1_SDC4	Col6a1 - Sdc4	COLLAGEN	ECM-Receptor	KEGG: mmu04512
LC	N	EX	Astro	Col6a1	Sdc4	0.000148203	0	COL6A1_SDC4	Col6a1 - Sdc4	COLLAGEN	ECM-Receptor	KEGG: mmu04512
LC	N	Fibroblast	Astro	Col6a1	Sdc4	3.12949e-06	0	COL6A1_SDC4	Col6a1 - Sdc4	COLLAGEN	ECM-Receptor	KEGG: mmu04512
LC	N	Endo	Ependymal cell	Col6a1	Sdc4	1.289e-07	0	COL6A1_SDC4	Col6a1 - Sdc4	COLLAGEN	ECM-Receptor	KEGG: mmu04512
LC	N	EX	Ependymal cell	Col6a1	Sdc4	2.1214e-06	0	COL6A1_SDC4	Col6a1 - Sdc4	COLLAGEN	ECM-Receptor	KEGG: mmu04512
LC	N	Fibroblast	Ependymal cell	Col6a1	Sdc4	4.48811e-08	0	COL6A1_SDC4	Col6a1 - Sdc4	COLLAGEN	ECM-Receptor	KEGG: mmu04512
LC	N	Endo	Astro	Col6a2	Sdc4	7.18974e-06	0	COL6A2_SDC4	Col6a2 - Sdc4	COLLAGEN	ECM-Receptor	KEGG: mmu04512
LC	N	Ependymal cell	Astro	Col6a2	Sdc4	5.80644e-08	0	COL6A2_SDC4	Col6a2 - Sdc4	COLLAGEN	ECM-Receptor	KEGG: mmu04512
LC	N	Fibroblast	Astro	Col6a2	Sdc4	3.71719e-06	0	COL6A2_SDC4	Col6a2 - Sdc4	COLLAGEN	ECM-Receptor	KEGG: mmu04512
LC	N	Endo	Ependymal cell	Col6a2	Sdc4	1.02842e-07	0	COL6A2_SDC4	Col6a2 - Sdc4	COLLAGEN	ECM-Receptor	KEGG: mmu04512
LC	N	Ependymal cell	Ependymal cell	Col6a2	Sdc4	8.30019e-10	0	COL6A2_SDC4	Col6a2 - Sdc4	COLLAGEN	ECM-Receptor	KEGG: mmu04512
LC	N	Fibroblast	Ependymal cell	Col6a2	Sdc4	5.3346e-08	0	COL6A2_SDC4	Col6a2 - Sdc4	COLLAGEN	ECM-Receptor	KEGG: mmu04512
LC	N	Fibroblast	Astro	Col6a3	Sdc4	3.79754e-07	0	COL6A3_SDC4	Col6a3 - Sdc4	COLLAGEN	ECM-Receptor	KEGG: mmu04512
LC	N	Fibroblast	Ependymal cell	Col6a3	Sdc4	5.42884e-09	0	COL6A3_SDC4	Col6a3 - Sdc4	COLLAGEN	ECM-Receptor	KEGG: mmu04512
LC	N	OL	Astro	Col9a3	Sdc4	1.51437e-05	0	COL9A3_SDC4	Col9a3 - Sdc4	COLLAGEN	ECM-Receptor	KEGG: mmu04512
LC	N	OL	Ependymal cell	Col9a3	Sdc4	2.16896e-07	0	COL9A3_SDC4	Col9a3 - Sdc4	COLLAGEN	ECM-Receptor	KEGG: mmu04512
LC	N	Endo	Astro	Fn1	Sdc4	8.64273e-05	0	FN1_SDC4	Fn1 - Sdc4	FN1	ECM-Receptor	KEGG: mmu04512
LC	N	Fibroblast	Astro	Fn1	Sdc4	5.9833e-06	0	FN1_SDC4	Fn1 - Sdc4	FN1	ECM-Receptor	KEGG: mmu04512
LC	N	Endo	Ependymal cell	Fn1	Sdc4	1.25038e-06	0	FN1_SDC4	Fn1 - Sdc4	FN1	ECM-Receptor	KEGG: mmu04512
LC	N	Fibroblast	Ependymal cell	Fn1	Sdc4	8.60942e-08	0	FN1_SDC4	Fn1 - Sdc4	FN1	ECM-Receptor	KEGG: mmu04512
LC	N	Ependymal cell	Astro	Tnr	Sdc4	1.77309e-07	0	TNR_SDC4	Tnr - Sdc4	TENASCIN	ECM-Receptor	KEGG: mmu04512
LC	N	EX	Astro	Tnr	Sdc4	0.000121157	0	TNR_SDC4	Tnr - Sdc4	TENASCIN	ECM-Receptor	KEGG: mmu04512
LC	N	IN	Astro	Tnr	Sdc4	2.36802e-05	0	TNR_SDC4	Tnr - Sdc4	TENASCIN	ECM-Receptor	KEGG: mmu04512
LC	N	OPC	Astro	Tnr	Sdc4	1.23545e-05	0	TNR_SDC4	Tnr - Sdc4	TENASCIN	ECM-Receptor	KEGG: mmu04512
LC	N	Ependymal cell	Ependymal cell	Tnr	Sdc4	2.53656e-09	0	TNR_SDC4	Tnr - Sdc4	TENASCIN	ECM-Receptor	KEGG: mmu04512
LC	N	EX	Ependymal cell	Tnr	Sdc4	1.7337e-06	0	TNR_SDC4	Tnr - Sdc4	TENASCIN	ECM-Receptor	KEGG: mmu04512
LC	N	IN	Ependymal cell	Tnr	Sdc4	3.38947e-07	0	TNR_SDC4	Tnr - Sdc4	TENASCIN	ECM-Receptor	KEGG: mmu04512
LC	N	OPC	Ependymal cell	Tnr	Sdc4	1.78067e-07	0	TNR_SDC4	Tnr - Sdc4	TENASCIN	ECM-Receptor	KEGG: mmu04512
LC	N	Fibroblast	Ependymal cell	Lama1	Sv2a	1.74332e-08	0	LAMA1_SV2A	Lama1 - Sv2a	LAMININ	ECM-Receptor	KEGG: mmu04512
LC	N	Fibroblast	EX	Lama1	Sv2a	3.21695e-05	0	LAMA1_SV2A	Lama1 - Sv2a	LAMININ	ECM-Receptor	KEGG: mmu04512
LC	N	Fibroblast	Fibroblast	Lama1	Sv2a	5.94885e-08	0	LAMA1_SV2A	Lama1 - Sv2a	LAMININ	ECM-Receptor	KEGG: mmu04512
LC	N	Fibroblast	IN	Lama1	Sv2a	9.46064e-06	0	LAMA1_SV2A	Lama1 - Sv2a	LAMININ	ECM-Receptor	KEGG: mmu04512
LC	N	Fibroblast	Micro	Lama1	Sv2a	2.51459e-07	0	LAMA1_SV2A	Lama1 - Sv2a	LAMININ	ECM-Receptor	KEGG: mmu04512
LC	N	Fibroblast	OL	Lama1	Sv2a	8.66275e-07	0	LAMA1_SV2A	Lama1 - Sv2a	LAMININ	ECM-Receptor	KEGG: mmu04512
LC	N	Fibroblast	OPC	Lama1	Sv2a	1.74774e-07	0	LAMA1_SV2A	Lama1 - Sv2a	LAMININ	ECM-Receptor	KEGG: mmu04512
LC	N	Endo	Ependymal cell	Lama2	Sv2a	4.25227e-07	0	LAMA2_SV2A	Lama2 - Sv2a	LAMININ	ECM-Receptor	KEGG: mmu04512
LC	N	Fibroblast	Ependymal cell	Lama2	Sv2a	6.11469e-08	0	LAMA2_SV2A	Lama2 - Sv2a	LAMININ	ECM-Receptor	KEGG: mmu04512
LC	N	Endo	EX	Lama2	Sv2a	0.000777383	0	LAMA2_SV2A	Lama2 - Sv2a	LAMININ	ECM-Receptor	KEGG: mmu04512
LC	N	Fibroblast	EX	Lama2	Sv2a	0.000111523	0	LAMA2_SV2A	Lama2 - Sv2a	LAMININ	ECM-Receptor	KEGG: mmu04512
LC	N	Endo	Fibroblast	Lama2	Sv2a	1.45334e-06	0	LAMA2_SV2A	Lama2 - Sv2a	LAMININ	ECM-Receptor	KEGG: mmu04512
LC	N	Fibroblast	Fibroblast	Lama2	Sv2a	2.09072e-07	0	LAMA2_SV2A	Lama2 - Sv2a	LAMININ	ECM-Receptor	KEGG: mmu04512
LC	N	Endo	IN	Lama2	Sv2a	0.00022622	0	LAMA2_SV2A	Lama2 - Sv2a	LAMININ	ECM-Receptor	KEGG: mmu04512
LC	N	Fibroblast	IN	Lama2	Sv2a	3.23682e-05	0	LAMA2_SV2A	Lama2 - Sv2a	LAMININ	ECM-Receptor	KEGG: mmu04512
LC	N	Endo	Micro	Lama2	Sv2a	6.13125e-06	0	LAMA2_SV2A	Lama2 - Sv2a	LAMININ	ECM-Receptor	KEGG: mmu04512
LC	N	Fibroblast	Micro	Lama2	Sv2a	8.81581e-07	0	LAMA2_SV2A	Lama2 - Sv2a	LAMININ	ECM-Receptor	KEGG: mmu04512
LC	N	Endo	OL	Lama2	Sv2a	2.11155e-05	0	LAMA2_SV2A	Lama2 - Sv2a	LAMININ	ECM-Receptor	KEGG: mmu04512
LC	N	Fibroblast	OL	Lama2	Sv2a	3.03585e-06	0	LAMA2_SV2A	Lama2 - Sv2a	LAMININ	ECM-Receptor	KEGG: mmu04512
LC	N	Endo	OPC	Lama2	Sv2a	4.26178e-06	0	LAMA2_SV2A	Lama2 - Sv2a	LAMININ	ECM-Receptor	KEGG: mmu04512
LC	N	Fibroblast	OPC	Lama2	Sv2a	6.12792e-07	0	LAMA2_SV2A	Lama2 - Sv2a	LAMININ	ECM-Receptor	KEGG: mmu04512
LC	N	Endo	Ependymal cell	Lama4	Sv2a	1.16963e-06	0	LAMA4_SV2A	Lama4 - Sv2a	LAMININ	ECM-Receptor	KEGG: mmu04512
LC	N	Fibroblast	Ependymal cell	Lama4	Sv2a	7.08754e-08	0	LAMA4_SV2A	Lama4 - Sv2a	LAMININ	ECM-Receptor	KEGG: mmu04512
LC	N	OPC	Ependymal cell	Lama4	Sv2a	7.75401e-08	0	LAMA4_SV2A	Lama4 - Sv2a	LAMININ	ECM-Receptor	KEGG: mmu04512
LC	N	Endo	EX	Lama4	Sv2a	0.00208736	0	LAMA4_SV2A	Lama4 - Sv2a	LAMININ	ECM-Receptor	KEGG: mmu04512
LC	N	Fibroblast	EX	Lama4	Sv2a	0.000128933	0	LAMA4_SV2A	Lama4 - Sv2a	LAMININ	ECM-Receptor	KEGG: mmu04512
LC	N	OPC	EX	Lama4	Sv2a	0.000141974	0	LAMA4_SV2A	Lama4 - Sv2a	LAMININ	ECM-Receptor	KEGG: mmu04512
LC	N	Endo	Fibroblast	Lama4	Sv2a	4.01433e-06	0	LAMA4_SV2A	Lama4 - Sv2a	LAMININ	ECM-Receptor	KEGG: mmu04512
LC	N	Fibroblast	Fibroblast	Lama4	Sv2a	2.42443e-07	0	LAMA4_SV2A	Lama4 - Sv2a	LAMININ	ECM-Receptor	KEGG: mmu04512
LC	N	OPC	Fibroblast	Lama4	Sv2a	2.64946e-07	0	LAMA4_SV2A	Lama4 - Sv2a	LAMININ	ECM-Receptor	KEGG: mmu04512
LC	N	Endo	IN	Lama4	Sv2a	0.000591663	0	LAMA4_SV2A	Lama4 - Sv2a	LAMININ	ECM-Receptor	KEGG: mmu04512
LC	N	Fibroblast	IN	Lama4	Sv2a	3.73141e-05	0	LAMA4_SV2A	Lama4 - Sv2a	LAMININ	ECM-Receptor	KEGG: mmu04512
LC	N	OPC	IN	Lama4	Sv2a	4.1386e-05	0	LAMA4_SV2A	Lama4 - Sv2a	LAMININ	ECM-Receptor	KEGG: mmu04512
LC	N	Endo	Micro	Lama4	Sv2a	1.68483e-05	0	LAMA4_SV2A	Lama4 - Sv2a	LAMININ	ECM-Receptor	KEGG: mmu04512
LC	N	Fibroblast	Micro	Lama4	Sv2a	1.02174e-06	0	LAMA4_SV2A	Lama4 - Sv2a	LAMININ	ECM-Receptor	KEGG: mmu04512
LC	N	OPC	Micro	Lama4	Sv2a	1.1181e-06	0	LAMA4_SV2A	Lama4 - Sv2a	LAMININ	ECM-Receptor	KEGG: mmu04512
LC	N	Endo	OL	Lama4	Sv2a	5.79764e-05	0	LAMA4_SV2A	Lama4 - Sv2a	LAMININ	ECM-Receptor	KEGG: mmu04512
LC	N	Fibroblast	OL	Lama4	Sv2a	3.51818e-06	0	LAMA4_SV2A	Lama4 - Sv2a	LAMININ	ECM-Receptor	KEGG: mmu04512
LC	N	OPC	OL	Lama4	Sv2a	3.85084e-06	0	LAMA4_SV2A	Lama4 - Sv2a	LAMININ	ECM-Receptor	KEGG: mmu04512
LC	N	Endo	OPC	Lama4	Sv2a	1.17135e-05	0	LAMA4_SV2A	Lama4 - Sv2a	LAMININ	ECM-Receptor	KEGG: mmu04512
LC	N	Fibroblast	OPC	Lama4	Sv2a	7.10229e-07	0	LAMA4_SV2A	Lama4 - Sv2a	LAMININ	ECM-Receptor	KEGG: mmu04512
LC	N	OPC	OPC	Lama4	Sv2a	7.77174e-07	0	LAMA4_SV2A	Lama4 - Sv2a	LAMININ	ECM-Receptor	KEGG: mmu04512
LC	N	Endo	Ependymal cell	Lama5	Sv2a	1.51712e-07	0	LAMA5_SV2A	Lama5 - Sv2a	LAMININ	ECM-Receptor	KEGG: mmu04512
LC	N	Fibroblast	Ependymal cell	Lama5	Sv2a	1.25354e-08	0	LAMA5_SV2A	Lama5 - Sv2a	LAMININ	ECM-Receptor	KEGG: mmu04512
LC	N	Endo	EX	Lama5	Sv2a	0.000279862	0	LAMA5_SV2A	Lama5 - Sv2a	LAMININ	ECM-Receptor	KEGG: mmu04512
LC	N	Fibroblast	EX	Lama5	Sv2a	2.3162e-05	0	LAMA5_SV2A	Lama5 - Sv2a	LAMININ	ECM-Receptor	KEGG: mmu04512
LC	N	Endo	Fibroblast	Lama5	Sv2a	5.17725e-07	0	LAMA5_SV2A	Lama5 - Sv2a	LAMININ	ECM-Receptor	KEGG: mmu04512
LC	N	Fibroblast	Fibroblast	Lama5	Sv2a	4.27657e-08	0	LAMA5_SV2A	Lama5 - Sv2a	LAMININ	ECM-Receptor	KEGG: mmu04512
LC	N	Endo	IN	Lama5	Sv2a	8.22728e-05	0	LAMA5_SV2A	Lama5 - Sv2a	LAMININ	ECM-Receptor	KEGG: mmu04512
LC	N	Fibroblast	IN	Lama5	Sv2a	6.82192e-06	0	LAMA5_SV2A	Lama5 - Sv2a	LAMININ	ECM-Receptor	KEGG: mmu04512
LC	N	Endo	Micro	Lama5	Sv2a	2.18828e-06	0	LAMA5_SV2A	Lama5 - Sv2a	LAMININ	ECM-Receptor	KEGG: mmu04512
LC	N	Fibroblast	Micro	Lama5	Sv2a	1.80821e-07	0	LAMA5_SV2A	Lama5 - Sv2a	LAMININ	ECM-Receptor	KEGG: mmu04512
LC	N	Endo	OL	Lama5	Sv2a	7.53853e-06	0	LAMA5_SV2A	Lama5 - Sv2a	LAMININ	ECM-Receptor	KEGG: mmu04512
LC	N	Fibroblast	OL	Lama5	Sv2a	6.22955e-07	0	LAMA5_SV2A	Lama5 - Sv2a	LAMININ	ECM-Receptor	KEGG: mmu04512
LC	N	Endo	OPC	Lama5	Sv2a	1.52095e-06	0	LAMA5_SV2A	Lama5 - Sv2a	LAMININ	ECM-Receptor	KEGG: mmu04512
LC	N	Fibroblast	OPC	Lama5	Sv2a	1.25677e-07	0	LAMA5_SV2A	Lama5 - Sv2a	LAMININ	ECM-Receptor	KEGG: mmu04512
LC	N	Endo	Ependymal cell	Lamb1	Sv2a	1.3797e-07	0	LAMB1_SV2A	Lamb1 - Sv2a	LAMININ	ECM-Receptor	KEGG: mmu04512
LC	N	IN	Ependymal cell	Lamb1	Sv2a	5.51849e-07	0	LAMB1_SV2A	Lamb1 - Sv2a	LAMININ	ECM-Receptor	KEGG: mmu04512
LC	N	Endo	EX	Lamb1	Sv2a	0.000254628	0	LAMB1_SV2A	Lamb1 - Sv2a	LAMININ	ECM-Receptor	KEGG: mmu04512
LC	N	IN	EX	Lamb1	Sv2a	0.00101383	0	LAMB1_SV2A	Lamb1 - Sv2a	LAMININ	ECM-Receptor	KEGG: mmu04512
LC	N	Endo	Fibroblast	Lamb1	Sv2a	4.70794e-07	0	LAMB1_SV2A	Lamb1 - Sv2a	LAMININ	ECM-Receptor	KEGG: mmu04512
LC	N	IN	Fibroblast	Lamb1	Sv2a	1.88452e-06	0	LAMB1_SV2A	Lamb1 - Sv2a	LAMININ	ECM-Receptor	KEGG: mmu04512
LC	N	Endo	IN	Lamb1	Sv2a	7.48935e-05	0	LAMB1_SV2A	Lamb1 - Sv2a	LAMININ	ECM-Receptor	KEGG: mmu04512
LC	N	Fibroblast	IN	Lamb1	Sv2a	1.14473e-05	0	LAMB1_SV2A	Lamb1 - Sv2a	LAMININ	ECM-Receptor	KEGG: mmu04512
LC	N	IN	IN	Lamb1	Sv2a	0.000296658	0	LAMB1_SV2A	Lamb1 - Sv2a	LAMININ	ECM-Receptor	KEGG: mmu04512
LC	N	Endo	Micro	Lamb1	Sv2a	1.99011e-06	0	LAMB1_SV2A	Lamb1 - Sv2a	LAMININ	ECM-Receptor	KEGG: mmu04512
LC	N	IN	Micro	Lamb1	Sv2a	7.95854e-06	0	LAMB1_SV2A	Lamb1 - Sv2a	LAMININ	ECM-Receptor	KEGG: mmu04512
LC	N	Endo	OL	Lamb1	Sv2a	6.85593e-06	0	LAMB1_SV2A	Lamb1 - Sv2a	LAMININ	ECM-Receptor	KEGG: mmu04512
LC	N	IN	OL	Lamb1	Sv2a	2.7413e-05	0	LAMB1_SV2A	Lamb1 - Sv2a	LAMININ	ECM-Receptor	KEGG: mmu04512
LC	N	Endo	OPC	Lamb1	Sv2a	1.3832e-06	0	LAMB1_SV2A	Lamb1 - Sv2a	LAMININ	ECM-Receptor	KEGG: mmu04512
LC	N	IN	OPC	Lamb1	Sv2a	5.53169e-06	0	LAMB1_SV2A	Lamb1 - Sv2a	LAMININ	ECM-Receptor	KEGG: mmu04512
LC	N	Astro	Ependymal cell	Lamb2	Sv2a	1.88068e-07	0	LAMB2_SV2A	Lamb2 - Sv2a	LAMININ	ECM-Receptor	KEGG: mmu04512
LC	N	Endo	Ependymal cell	Lamb2	Sv2a	1.75607e-06	0	LAMB2_SV2A	Lamb2 - Sv2a	LAMININ	ECM-Receptor	KEGG: mmu04512
LC	N	Ependymal cell	Ependymal cell	Lamb2	Sv2a	5.10349e-09	0.04	LAMB2_SV2A	Lamb2 - Sv2a	LAMININ	ECM-Receptor	KEGG: mmu04512
LC	N	Fibroblast	Ependymal cell	Lamb2	Sv2a	2.03267e-07	0	LAMB2_SV2A	Lamb2 - Sv2a	LAMININ	ECM-Receptor	KEGG: mmu04512
LC	N	Astro	EX	Lamb2	Sv2a	0.000346283	0	LAMB2_SV2A	Lamb2 - Sv2a	LAMININ	ECM-Receptor	KEGG: mmu04512
LC	N	Endo	EX	Lamb2	Sv2a	0.00307624	0	LAMB2_SV2A	Lamb2 - Sv2a	LAMININ	ECM-Receptor	KEGG: mmu04512
LC	N	Ependymal cell	EX	Lamb2	Sv2a	9.38921e-06	0	LAMB2_SV2A	Lamb2 - Sv2a	LAMININ	ECM-Receptor	KEGG: mmu04512
LC	N	Fibroblast	EX	Lamb2	Sv2a	0.000357235	0	LAMB2_SV2A	Lamb2 - Sv2a	LAMININ	ECM-Receptor	KEGG: mmu04512
LC	N	Astro	Fibroblast	Lamb2	Sv2a	6.41996e-07	0	LAMB2_SV2A	Lamb2 - Sv2a	LAMININ	ECM-Receptor	KEGG: mmu04512
LC	N	Endo	Fibroblast	Lamb2	Sv2a	6.04703e-06	0	LAMB2_SV2A	Lamb2 - Sv2a	LAMININ	ECM-Receptor	KEGG: mmu04512
LC	N	Fibroblast	Fibroblast	Lamb2	Sv2a	6.99544e-07	0	LAMB2_SV2A	Lamb2 - Sv2a	LAMININ	ECM-Receptor	KEGG: mmu04512
LC	N	Astro	IN	Lamb2	Sv2a	0.000101583	0	LAMB2_SV2A	Lamb2 - Sv2a	LAMININ	ECM-Receptor	KEGG: mmu04512
LC	N	Endo	IN	Lamb2	Sv2a	0.000855204	0	LAMB2_SV2A	Lamb2 - Sv2a	LAMININ	ECM-Receptor	KEGG: mmu04512
LC	N	Ependymal cell	IN	Lamb2	Sv2a	2.75182e-06	0	LAMB2_SV2A	Lamb2 - Sv2a	LAMININ	ECM-Receptor	KEGG: mmu04512
LC	N	Fibroblast	IN	Lamb2	Sv2a	9.96443e-05	0	LAMB2_SV2A	Lamb2 - Sv2a	LAMININ	ECM-Receptor	KEGG: mmu04512
LC	N	Astro	Micro	Lamb2	Sv2a	2.71249e-06	0	LAMB2_SV2A	Lamb2 - Sv2a	LAMININ	ECM-Receptor	KEGG: mmu04512
LC	N	Endo	Micro	Lamb2	Sv2a	2.52764e-05	0	LAMB2_SV2A	Lamb2 - Sv2a	LAMININ	ECM-Receptor	KEGG: mmu04512
LC	N	Fibroblast	Micro	Lamb2	Sv2a	2.92617e-06	0	LAMB2_SV2A	Lamb2 - Sv2a	LAMININ	ECM-Receptor	KEGG: mmu04512
LC	N	Astro	OL	Lamb2	Sv2a	9.3438e-06	0	LAMB2_SV2A	Lamb2 - Sv2a	LAMININ	ECM-Receptor	KEGG: mmu04512
LC	N	Endo	OL	Lamb2	Sv2a	8.6922e-05	0	LAMB2_SV2A	Lamb2 - Sv2a	LAMININ	ECM-Receptor	KEGG: mmu04512
LC	N	Ependymal cell	OL	Lamb2	Sv2a	2.53542e-07	0.04	LAMB2_SV2A	Lamb2 - Sv2a	LAMININ	ECM-Receptor	KEGG: mmu04512
LC	N	Fibroblast	OL	Lamb2	Sv2a	1.00638e-05	0	LAMB2_SV2A	Lamb2 - Sv2a	LAMININ	ECM-Receptor	KEGG: mmu04512
LC	N	Astro	OPC	Lamb2	Sv2a	1.88532e-06	0	LAMB2_SV2A	Lamb2 - Sv2a	LAMININ	ECM-Receptor	KEGG: mmu04512
LC	N	Endo	OPC	Lamb2	Sv2a	1.75757e-05	0	LAMB2_SV2A	Lamb2 - Sv2a	LAMININ	ECM-Receptor	KEGG: mmu04512
LC	N	Fibroblast	OPC	Lamb2	Sv2a	2.03463e-06	0	LAMB2_SV2A	Lamb2 - Sv2a	LAMININ	ECM-Receptor	KEGG: mmu04512
LC	N	Endo	Ependymal cell	Lamc1	Sv2a	1.02483e-06	0.04	LAMC1_SV2A	Lamc1 - Sv2a	LAMININ	ECM-Receptor	KEGG: mmu04512
LC	N	Fibroblast	Ependymal cell	Lamc1	Sv2a	1.24465e-07	0.02	LAMC1_SV2A	Lamc1 - Sv2a	LAMININ	ECM-Receptor	KEGG: mmu04512
LC	N	Endo	EX	Lamc1	Sv2a	0.00183746	0	LAMC1_SV2A	Lamc1 - Sv2a	LAMININ	ECM-Receptor	KEGG: mmu04512
LC	N	Fibroblast	EX	Lamc1	Sv2a	0.000223249	0	LAMC1_SV2A	Lamc1 - Sv2a	LAMININ	ECM-Receptor	KEGG: mmu04512
LC	N	IN	EX	Lamc1	Sv2a	0.000909794	0.03	LAMC1_SV2A	Lamc1 - Sv2a	LAMININ	ECM-Receptor	KEGG: mmu04512
LC	N	OPC	EX	Lamc1	Sv2a	0.000106977	0	LAMC1_SV2A	Lamc1 - Sv2a	LAMININ	ECM-Receptor	KEGG: mmu04512
LC	N	Endo	IN	Lamc1	Sv2a	0.000523418	0	LAMC1_SV2A	Lamc1 - Sv2a	LAMININ	ECM-Receptor	KEGG: mmu04512
LC	N	EX	IN	Lamc1	Sv2a	0.00149748	0	LAMC1_SV2A	Lamc1 - Sv2a	LAMININ	ECM-Receptor	KEGG: mmu04512
LC	N	Fibroblast	IN	Lamc1	Sv2a	6.36227e-05	0	LAMC1_SV2A	Lamc1 - Sv2a	LAMININ	ECM-Receptor	KEGG: mmu04512
LC	N	IN	IN	Lamc1	Sv2a	0.0002665	0	LAMC1_SV2A	Lamc1 - Sv2a	LAMININ	ECM-Receptor	KEGG: mmu04512
LC	N	OPC	IN	Lamc1	Sv2a	3.12931e-05	0	LAMC1_SV2A	Lamc1 - Sv2a	LAMININ	ECM-Receptor	KEGG: mmu04512
LC	N	Endo	Micro	Lamc1	Sv2a	1.47652e-05	0	LAMC1_SV2A	Lamc1 - Sv2a	LAMININ	ECM-Receptor	KEGG: mmu04512
LC	N	Fibroblast	Micro	Lamc1	Sv2a	1.79326e-06	0	LAMC1_SV2A	Lamc1 - Sv2a	LAMININ	ECM-Receptor	KEGG: mmu04512
LC	N	Endo	OL	Lamc1	Sv2a	5.08165e-05	0	LAMC1_SV2A	Lamc1 - Sv2a	LAMININ	ECM-Receptor	KEGG: mmu04512
LC	N	Fibroblast	OL	Lamc1	Sv2a	6.17182e-06	0	LAMC1_SV2A	Lamc1 - Sv2a	LAMININ	ECM-Receptor	KEGG: mmu04512
LC	N	Endo	OPC	Lamc1	Sv2a	1.02649e-05	0	LAMC1_SV2A	Lamc1 - Sv2a	LAMININ	ECM-Receptor	KEGG: mmu04512
LC	N	Fibroblast	OPC	Lamc1	Sv2a	1.24668e-06	0	LAMC1_SV2A	Lamc1 - Sv2a	LAMININ	ECM-Receptor	KEGG: mmu04512
LC	N	Endo	Ependymal cell	Lamc3	Sv2a	5.99473e-07	0	LAMC3_SV2A	Lamc3 - Sv2a	LAMININ	ECM-Receptor	KEGG: mmu04512
LC	N	Fibroblast	Ependymal cell	Lamc3	Sv2a	9.59166e-08	0	LAMC3_SV2A	Lamc3 - Sv2a	LAMININ	ECM-Receptor	KEGG: mmu04512
LC	N	Endo	EX	Lamc3	Sv2a	0.00108971	0	LAMC3_SV2A	Lamc3 - Sv2a	LAMININ	ECM-Receptor	KEGG: mmu04512
LC	N	Fibroblast	EX	Lamc3	Sv2a	0.000173336	0	LAMC3_SV2A	Lamc3 - Sv2a	LAMININ	ECM-Receptor	KEGG: mmu04512
LC	N	Endo	Fibroblast	Lamc3	Sv2a	2.05088e-06	0	LAMC3_SV2A	Lamc3 - Sv2a	LAMININ	ECM-Receptor	KEGG: mmu04512
LC	N	Fibroblast	Fibroblast	Lamc3	Sv2a	3.28477e-07	0	LAMC3_SV2A	Lamc3 - Sv2a	LAMININ	ECM-Receptor	KEGG: mmu04512
LC	N	Endo	IN	Lamc3	Sv2a	0.000315107	0	LAMC3_SV2A	Lamc3 - Sv2a	LAMININ	ECM-Receptor	KEGG: mmu04512
LC	N	Fibroblast	IN	Lamc3	Sv2a	4.98009e-05	0	LAMC3_SV2A	Lamc3 - Sv2a	LAMININ	ECM-Receptor	KEGG: mmu04512
LC	N	Endo	Micro	Lamc3	Sv2a	8.64171e-06	0	LAMC3_SV2A	Lamc3 - Sv2a	LAMININ	ECM-Receptor	KEGG: mmu04512
LC	N	Fibroblast	Micro	Lamc3	Sv2a	1.38236e-06	0	LAMC3_SV2A	Lamc3 - Sv2a	LAMININ	ECM-Receptor	KEGG: mmu04512
LC	N	Endo	OL	Lamc3	Sv2a	2.97555e-05	0	LAMC3_SV2A	Lamc3 - Sv2a	LAMININ	ECM-Receptor	KEGG: mmu04512
LC	N	Fibroblast	OL	Lamc3	Sv2a	4.75886e-06	0	LAMC3_SV2A	Lamc3 - Sv2a	LAMININ	ECM-Receptor	KEGG: mmu04512
LC	N	Endo	OPC	Lamc3	Sv2a	6.00706e-06	0	LAMC3_SV2A	Lamc3 - Sv2a	LAMININ	ECM-Receptor	KEGG: mmu04512
LC	N	Fibroblast	OPC	Lamc3	Sv2a	9.60959e-07	0	LAMC3_SV2A	Lamc3 - Sv2a	LAMININ	ECM-Receptor	KEGG: mmu04512
LC	N	Fibroblast	Ependymal cell	Lama1	Sv2b	1.12432e-08	0	LAMA1_SV2B	Lama1 - Sv2b	LAMININ	ECM-Receptor	KEGG: mmu04512
LC	N	Fibroblast	EX	Lama1	Sv2b	1.07656e-05	0	LAMA1_SV2B	Lama1 - Sv2b	LAMININ	ECM-Receptor	KEGG: mmu04512
LC	N	Fibroblast	Micro	Lama1	Sv2b	1.47094e-07	0	LAMA1_SV2B	Lama1 - Sv2b	LAMININ	ECM-Receptor	KEGG: mmu04512
LC	N	Endo	Ependymal cell	Lama2	Sv2b	2.74636e-07	0	LAMA2_SV2B	Lama2 - Sv2b	LAMININ	ECM-Receptor	KEGG: mmu04512
LC	N	Fibroblast	Ependymal cell	Lama2	Sv2b	3.95068e-08	0	LAMA2_SV2B	Lama2 - Sv2b	LAMININ	ECM-Receptor	KEGG: mmu04512
LC	N	Endo	EX	Lama2	Sv2b	0.000262476	0	LAMA2_SV2B	Lama2 - Sv2b	LAMININ	ECM-Receptor	KEGG: mmu04512
LC	N	Fibroblast	EX	Lama2	Sv2b	3.77395e-05	0	LAMA2_SV2B	Lama2 - Sv2b	LAMININ	ECM-Receptor	KEGG: mmu04512
LC	N	Endo	Micro	Lama2	Sv2b	3.59314e-06	0	LAMA2_SV2B	Lama2 - Sv2b	LAMININ	ECM-Receptor	KEGG: mmu04512
LC	N	Fibroblast	Micro	Lama2	Sv2b	5.16882e-07	0	LAMA2_SV2B	Lama2 - Sv2b	LAMININ	ECM-Receptor	KEGG: mmu04512
LC	N	Endo	Ependymal cell	Lama4	Sv2b	7.58289e-07	0	LAMA4_SV2B	Lama4 - Sv2b	LAMININ	ECM-Receptor	KEGG: mmu04512
LC	N	Fibroblast	Ependymal cell	Lama4	Sv2b	4.58107e-08	0	LAMA4_SV2B	Lama4 - Sv2b	LAMININ	ECM-Receptor	KEGG: mmu04512
LC	N	OPC	Ependymal cell	Lama4	Sv2b	5.0068e-08	0	LAMA4_SV2B	Lama4 - Sv2b	LAMININ	ECM-Receptor	KEGG: mmu04512
LC	N	Endo	EX	Lama4	Sv2b	0.000721139	0	LAMA4_SV2B	Lama4 - Sv2b	LAMININ	ECM-Receptor	KEGG: mmu04512
LC	N	Fibroblast	EX	Lama4	Sv2b	4.37385e-05	0	LAMA4_SV2B	Lama4 - Sv2b	LAMININ	ECM-Receptor	KEGG: mmu04512
LC	N	OPC	EX	Lama4	Sv2b	4.7866e-05	0	LAMA4_SV2B	Lama4 - Sv2b	LAMININ	ECM-Receptor	KEGG: mmu04512
LC	N	Endo	Micro	Lama4	Sv2b	9.92161e-06	0	LAMA4_SV2B	Lama4 - Sv2b	LAMININ	ECM-Receptor	KEGG: mmu04512
LC	N	Fibroblast	Micro	Lama4	Sv2b	5.99363e-07	0	LAMA4_SV2B	Lama4 - Sv2b	LAMININ	ECM-Receptor	KEGG: mmu04512
LC	N	OPC	Micro	Lama4	Sv2b	6.55051e-07	0	LAMA4_SV2B	Lama4 - Sv2b	LAMININ	ECM-Receptor	KEGG: mmu04512
LC	N	Endo	Ependymal cell	Lama5	Sv2b	9.78484e-08	0	LAMA5_SV2B	Lama5 - Sv2b	LAMININ	ECM-Receptor	KEGG: mmu04512
LC	N	Fibroblast	Ependymal cell	Lama5	Sv2b	8.08279e-09	0	LAMA5_SV2B	Lama5 - Sv2b	LAMININ	ECM-Receptor	KEGG: mmu04512
LC	N	Endo	EX	Lama5	Sv2b	9.36856e-05	0	LAMA5_SV2B	Lama5 - Sv2b	LAMININ	ECM-Receptor	KEGG: mmu04512
LC	N	Fibroblast	EX	Lama5	Sv2b	7.74148e-06	0	LAMA5_SV2B	Lama5 - Sv2b	LAMININ	ECM-Receptor	KEGG: mmu04512
LC	N	Endo	Micro	Lama5	Sv2b	1.28014e-06	0	LAMA5_SV2B	Lama5 - Sv2b	LAMININ	ECM-Receptor	KEGG: mmu04512
LC	N	Fibroblast	Micro	Lama5	Sv2b	1.05746e-07	0	LAMA5_SV2B	Lama5 - Sv2b	LAMININ	ECM-Receptor	KEGG: mmu04512
LC	N	Endo	Ependymal cell	Lamb1	Sv2b	8.89792e-08	0	LAMB1_SV2B	Lamb1 - Sv2b	LAMININ	ECM-Receptor	KEGG: mmu04512
LC	N	IN	Ependymal cell	Lamb1	Sv2b	3.56146e-07	0	LAMB1_SV2B	Lamb1 - Sv2b	LAMININ	ECM-Receptor	KEGG: mmu04512
LC	N	Endo	EX	Lamb1	Sv2b	8.52015e-05	0	LAMB1_SV2B	Lamb1 - Sv2b	LAMININ	ECM-Receptor	KEGG: mmu04512
LC	N	Fibroblast	EX	Lamb1	Sv2b	1.30535e-05	0.02	LAMB1_SV2B	Lamb1 - Sv2b	LAMININ	ECM-Receptor	KEGG: mmu04512
LC	N	IN	EX	Lamb1	Sv2b	0.000340714	0	LAMB1_SV2B	Lamb1 - Sv2b	LAMININ	ECM-Receptor	KEGG: mmu04512
LC	N	Endo	Micro	Lamb1	Sv2b	1.16411e-06	0	LAMB1_SV2B	Lamb1 - Sv2b	LAMININ	ECM-Receptor	KEGG: mmu04512
LC	N	IN	Micro	Lamb1	Sv2b	4.65949e-06	0	LAMB1_SV2B	Lamb1 - Sv2b	LAMININ	ECM-Receptor	KEGG: mmu04512
LC	N	Astro	Ependymal cell	Lamb2	Sv2b	1.21332e-07	0	LAMB2_SV2B	Lamb2 - Sv2b	LAMININ	ECM-Receptor	KEGG: mmu04512
LC	N	Endo	Ependymal cell	Lamb2	Sv2b	1.1419e-06	0	LAMB2_SV2B	Lamb2 - Sv2b	LAMININ	ECM-Receptor	KEGG: mmu04512
LC	N	Ependymal cell	Ependymal cell	Lamb2	Sv2b	3.29291e-09	0.01	LAMB2_SV2B	Lamb2 - Sv2b	LAMININ	ECM-Receptor	KEGG: mmu04512
LC	N	Fibroblast	Ependymal cell	Lamb2	Sv2b	1.32107e-07	0	LAMB2_SV2B	Lamb2 - Sv2b	LAMININ	ECM-Receptor	KEGG: mmu04512
LC	N	Astro	EX	Lamb2	Sv2b	0.000116126	0	LAMB2_SV2B	Lamb2 - Sv2b	LAMININ	ECM-Receptor	KEGG: mmu04512
LC	N	Endo	EX	Lamb2	Sv2b	0.00108173	0	LAMB2_SV2B	Lamb2 - Sv2b	LAMININ	ECM-Receptor	KEGG: mmu04512
LC	N	Ependymal cell	EX	Lamb2	Sv2b	3.15113e-06	0	LAMB2_SV2B	Lamb2 - Sv2b	LAMININ	ECM-Receptor	KEGG: mmu04512
LC	N	Fibroblast	EX	Lamb2	Sv2b	0.000125231	0	LAMB2_SV2B	Lamb2 - Sv2b	LAMININ	ECM-Receptor	KEGG: mmu04512
LC	N	Astro	Micro	Lamb2	Sv2b	1.58738e-06	0	LAMB2_SV2B	Lamb2 - Sv2b	LAMININ	ECM-Receptor	KEGG: mmu04512
LC	N	Endo	Micro	Lamb2	Sv2b	1.49417e-05	0	LAMB2_SV2B	Lamb2 - Sv2b	LAMININ	ECM-Receptor	KEGG: mmu04512
LC	N	Ependymal cell	Micro	Lamb2	Sv2b	4.30813e-08	0.01	LAMB2_SV2B	Lamb2 - Sv2b	LAMININ	ECM-Receptor	KEGG: mmu04512
LC	N	Fibroblast	Micro	Lamb2	Sv2b	1.72859e-06	0	LAMB2_SV2B	Lamb2 - Sv2b	LAMININ	ECM-Receptor	KEGG: mmu04512
LC	N	Endo	Ependymal cell	Lamc1	Sv2b	6.63921e-07	0.01	LAMC1_SV2B	Lamc1 - Sv2b	LAMININ	ECM-Receptor	KEGG: mmu04512
LC	N	Fibroblast	Ependymal cell	Lamc1	Sv2b	8.06276e-08	0.02	LAMC1_SV2B	Lamc1 - Sv2b	LAMININ	ECM-Receptor	KEGG: mmu04512
LC	N	Endo	EX	Lamc1	Sv2b	0.000632003	0	LAMC1_SV2B	Lamc1 - Sv2b	LAMININ	ECM-Receptor	KEGG: mmu04512
LC	N	EX	EX	Lamc1	Sv2b	0.00171412	0	LAMC1_SV2B	Lamc1 - Sv2b	LAMININ	ECM-Receptor	KEGG: mmu04512
LC	N	Fibroblast	EX	Lamc1	Sv2b	7.67578e-05	0	LAMC1_SV2B	Lamc1 - Sv2b	LAMININ	ECM-Receptor	KEGG: mmu04512
LC	N	IN	EX	Lamc1	Sv2b	0.000305478	0	LAMC1_SV2B	Lamc1 - Sv2b	LAMININ	ECM-Receptor	KEGG: mmu04512
LC	N	OPC	EX	Lamc1	Sv2b	3.59607e-05	0	LAMC1_SV2B	Lamc1 - Sv2b	LAMININ	ECM-Receptor	KEGG: mmu04512
LC	N	Endo	Micro	Lamc1	Sv2b	8.68676e-06	0	LAMC1_SV2B	Lamc1 - Sv2b	LAMININ	ECM-Receptor	KEGG: mmu04512
LC	N	Fibroblast	Micro	Lamc1	Sv2b	1.05493e-06	0	LAMC1_SV2B	Lamc1 - Sv2b	LAMININ	ECM-Receptor	KEGG: mmu04512
LC	N	Endo	Ependymal cell	Lamc3	Sv2b	3.87519e-07	0	LAMC3_SV2B	Lamc3 - Sv2b	LAMININ	ECM-Receptor	KEGG: mmu04512
LC	N	Fibroblast	Ependymal cell	Lamc3	Sv2b	6.20606e-08	0	LAMC3_SV2B	Lamc3 - Sv2b	LAMININ	ECM-Receptor	KEGG: mmu04512
LC	N	Endo	EX	Lamc3	Sv2b	0.000369932	0	LAMC3_SV2B	Lamc3 - Sv2b	LAMININ	ECM-Receptor	KEGG: mmu04512
LC	N	Fibroblast	EX	Lamc3	Sv2b	5.91732e-05	0	LAMC3_SV2B	Lamc3 - Sv2b	LAMININ	ECM-Receptor	KEGG: mmu04512
LC	N	Endo	Micro	Lamc3	Sv2b	5.0701e-06	0	LAMC3_SV2B	Lamc3 - Sv2b	LAMININ	ECM-Receptor	KEGG: mmu04512
LC	N	Fibroblast	Micro	Lamc3	Sv2b	8.11983e-07	0	LAMC3_SV2B	Lamc3 - Sv2b	LAMININ	ECM-Receptor	KEGG: mmu04512
LC	N	Endo	Astro	Agrn	Dag1	0.00016512	0	AGRN_DAG1	Agrn - Dag1	AGRN	ECM-Receptor	KEGG: mmu04512
LC	N	Ependymal cell	Astro	Agrn	Dag1	2.12472e-06	0	AGRN_DAG1	Agrn - Dag1	AGRN	ECM-Receptor	KEGG: mmu04512
LC	N	EX	Astro	Agrn	Dag1	0.00124833	0	AGRN_DAG1	Agrn - Dag1	AGRN	ECM-Receptor	KEGG: mmu04512
LC	N	Fibroblast	Astro	Agrn	Dag1	1.33424e-05	0	AGRN_DAG1	Agrn - Dag1	AGRN	ECM-Receptor	KEGG: mmu04512
LC	N	IN	Astro	Agrn	Dag1	0.000179998	0	AGRN_DAG1	Agrn - Dag1	AGRN	ECM-Receptor	KEGG: mmu04512
LC	N	Astro	Endo	Agrn	Dag1	4.42485e-05	0	AGRN_DAG1	Agrn - Dag1	AGRN	ECM-Receptor	KEGG: mmu04512
LC	N	Endo	Endo	Agrn	Dag1	0.00022343	0	AGRN_DAG1	Agrn - Dag1	AGRN	ECM-Receptor	KEGG: mmu04512
LC	N	Ependymal cell	Endo	Agrn	Dag1	2.89119e-06	0	AGRN_DAG1	Agrn - Dag1	AGRN	ECM-Receptor	KEGG: mmu04512
LC	N	EX	Endo	Agrn	Dag1	0.00169792	0	AGRN_DAG1	Agrn - Dag1	AGRN	ECM-Receptor	KEGG: mmu04512
LC	N	Fibroblast	Endo	Agrn	Dag1	1.81381e-05	0	AGRN_DAG1	Agrn - Dag1	AGRN	ECM-Receptor	KEGG: mmu04512
LC	N	IN	Endo	Agrn	Dag1	0.00024507	0	AGRN_DAG1	Agrn - Dag1	AGRN	ECM-Receptor	KEGG: mmu04512
LC	N	Micro	Endo	Agrn	Dag1	1.36291e-05	0	AGRN_DAG1	Agrn - Dag1	AGRN	ECM-Receptor	KEGG: mmu04512
LC	N	OL	Endo	Agrn	Dag1	3.82057e-05	0.03	AGRN_DAG1	Agrn - Dag1	AGRN	ECM-Receptor	KEGG: mmu04512
LC	N	OPC	Endo	Agrn	Dag1	9.92309e-06	0	AGRN_DAG1	Agrn - Dag1	AGRN	ECM-Receptor	KEGG: mmu04512
LC	N	Endo	Ependymal cell	Agrn	Dag1	1.78465e-06	0.03	AGRN_DAG1	Agrn - Dag1	AGRN	ECM-Receptor	KEGG: mmu04512
LC	N	Fibroblast	Ependymal cell	Agrn	Dag1	1.42561e-07	0.04	AGRN_DAG1	Agrn - Dag1	AGRN	ECM-Receptor	KEGG: mmu04512
LC	N	Endo	EX	Agrn	Dag1	0.000697149	0	AGRN_DAG1	Agrn - Dag1	AGRN	ECM-Receptor	KEGG: mmu04512
LC	N	Endo	Fibroblast	Agrn	Dag1	2.27514e-05	0	AGRN_DAG1	Agrn - Dag1	AGRN	ECM-Receptor	KEGG: mmu04512
LC	N	Ependymal cell	Fibroblast	Agrn	Dag1	2.92851e-07	0	AGRN_DAG1	Agrn - Dag1	AGRN	ECM-Receptor	KEGG: mmu04512
LC	N	EX	Fibroblast	Agrn	Dag1	0.000172054	0	AGRN_DAG1	Agrn - Dag1	AGRN	ECM-Receptor	KEGG: mmu04512
LC	N	Fibroblast	Fibroblast	Agrn	Dag1	1.83888e-06	0	AGRN_DAG1	Agrn - Dag1	AGRN	ECM-Receptor	KEGG: mmu04512
LC	N	IN	Fibroblast	Agrn	Dag1	2.481e-05	0	AGRN_DAG1	Agrn - Dag1	AGRN	ECM-Receptor	KEGG: mmu04512
LC	N	Endo	IN	Agrn	Dag1	0.000131966	0	AGRN_DAG1	Agrn - Dag1	AGRN	ECM-Receptor	KEGG: mmu04512
LC	N	EX	IN	Agrn	Dag1	0.000983149	0.01	AGRN_DAG1	Agrn - Dag1	AGRN	ECM-Receptor	KEGG: mmu04512
LC	N	Fibroblast	IN	Agrn	Dag1	1.05234e-05	0.04	AGRN_DAG1	Agrn - Dag1	AGRN	ECM-Receptor	KEGG: mmu04512
LC	N	Endo	Micro	Agrn	Dag1	1.845e-05	0	AGRN_DAG1	Agrn - Dag1	AGRN	ECM-Receptor	KEGG: mmu04512
LC	N	Endo	OPC	Agrn	Dag1	1.60399e-05	0	AGRN_DAG1	Agrn - Dag1	AGRN	ECM-Receptor	KEGG: mmu04512
LC	N	EX	OPC	Agrn	Dag1	0.000119681	0	AGRN_DAG1	Agrn - Dag1	AGRN	ECM-Receptor	KEGG: mmu04512
LC	N	Fibroblast	OPC	Agrn	Dag1	1.28085e-06	0	AGRN_DAG1	Agrn - Dag1	AGRN	ECM-Receptor	KEGG: mmu04512
LC	N	Fibroblast	Astro	Lama1	Dag1	1.854e-06	0	LAMA1_DAG1	Lama1 - Dag1	LAMININ	ECM-Receptor	KEGG: mmu04512
LC	N	Fibroblast	Endo	Lama1	Dag1	2.53992e-06	0	LAMA1_DAG1	Lama1 - Dag1	LAMININ	ECM-Receptor	KEGG: mmu04512
LC	N	Fibroblast	Ependymal cell	Lama1	Dag1	1.94438e-08	0	LAMA1_DAG1	Lama1 - Dag1	LAMININ	ECM-Receptor	KEGG: mmu04512
LC	N	Fibroblast	EX	Lama1	Dag1	7.5417e-06	0	LAMA1_DAG1	Lama1 - Dag1	LAMININ	ECM-Receptor	KEGG: mmu04512
LC	N	Fibroblast	Fibroblast	Lama1	Dag1	2.55633e-07	0	LAMA1_DAG1	Lama1 - Dag1	LAMININ	ECM-Receptor	KEGG: mmu04512
LC	N	Fibroblast	IN	Lama1	Dag1	1.43131e-06	0	LAMA1_DAG1	Lama1 - Dag1	LAMININ	ECM-Receptor	KEGG: mmu04512
LC	N	Fibroblast	Micro	Lama1	Dag1	1.99975e-07	0	LAMA1_DAG1	Lama1 - Dag1	LAMININ	ECM-Receptor	KEGG: mmu04512
LC	N	Fibroblast	OPC	Lama1	Dag1	1.74595e-07	0	LAMA1_DAG1	Lama1 - Dag1	LAMININ	ECM-Receptor	KEGG: mmu04512
LC	N	Endo	Astro	Lama2	Dag1	4.49341e-05	0	LAMA2_DAG1	Lama2 - Dag1	LAMININ	ECM-Receptor	KEGG: mmu04512
LC	N	Fibroblast	Astro	Lama2	Dag1	6.45102e-06	0	LAMA2_DAG1	Lama2 - Dag1	LAMININ	ECM-Receptor	KEGG: mmu04512
LC	N	Endo	Endo	Lama2	Dag1	6.14064e-05	0	LAMA2_DAG1	Lama2 - Dag1	LAMININ	ECM-Receptor	KEGG: mmu04512
LC	N	Fibroblast	Endo	Lama2	Dag1	8.8104e-06	0	LAMA2_DAG1	Lama2 - Dag1	LAMININ	ECM-Receptor	KEGG: mmu04512
LC	N	Endo	Ependymal cell	Lama2	Dag1	4.74046e-07	0	LAMA2_DAG1	Lama2 - Dag1	LAMININ	ECM-Receptor	KEGG: mmu04512
LC	N	Fibroblast	Ependymal cell	Lama2	Dag1	6.8159e-08	0	LAMA2_DAG1	Lama2 - Dag1	LAMININ	ECM-Receptor	KEGG: mmu04512
LC	N	Endo	EX	Lama2	Dag1	0.000184122	0	LAMA2_DAG1	Lama2 - Dag1	LAMININ	ECM-Receptor	KEGG: mmu04512
LC	N	Fibroblast	EX	Lama2	Dag1	2.64826e-05	0	LAMA2_DAG1	Lama2 - Dag1	LAMININ	ECM-Receptor	KEGG: mmu04512
LC	N	Endo	Fibroblast	Lama2	Dag1	6.19477e-06	0	LAMA2_DAG1	Lama2 - Dag1	LAMININ	ECM-Receptor	KEGG: mmu04512
LC	N	Fibroblast	Fibroblast	Lama2	Dag1	8.89328e-07	0	LAMA2_DAG1	Lama2 - Dag1	LAMININ	ECM-Receptor	KEGG: mmu04512
LC	N	Endo	IN	Lama2	Dag1	3.49263e-05	0	LAMA2_DAG1	Lama2 - Dag1	LAMININ	ECM-Receptor	KEGG: mmu04512
LC	N	Fibroblast	IN	Lama2	Dag1	5.02286e-06	0	LAMA2_DAG1	Lama2 - Dag1	LAMININ	ECM-Receptor	KEGG: mmu04512
LC	N	Endo	Micro	Lama2	Dag1	4.88036e-06	0	LAMA2_DAG1	Lama2 - Dag1	LAMININ	ECM-Receptor	KEGG: mmu04512
LC	N	Fibroblast	Micro	Lama2	Dag1	7.01884e-07	0	LAMA2_DAG1	Lama2 - Dag1	LAMININ	ECM-Receptor	KEGG: mmu04512
LC	N	Endo	OPC	Lama2	Dag1	4.25744e-06	0	LAMA2_DAG1	Lama2 - Dag1	LAMININ	ECM-Receptor	KEGG: mmu04512
LC	N	Fibroblast	OPC	Lama2	Dag1	6.12169e-07	0	LAMA2_DAG1	Lama2 - Dag1	LAMININ	ECM-Receptor	KEGG: mmu04512
LC	N	Endo	Astro	Lama4	Dag1	0.000121563	0	LAMA4_DAG1	Lama4 - Dag1	LAMININ	ECM-Receptor	KEGG: mmu04512
LC	N	Fibroblast	Astro	Lama4	Dag1	7.46413e-06	0	LAMA4_DAG1	Lama4 - Dag1	LAMININ	ECM-Receptor	KEGG: mmu04512
LC	N	OPC	Astro	Lama4	Dag1	8.20239e-06	0	LAMA4_DAG1	Lama4 - Dag1	LAMININ	ECM-Receptor	KEGG: mmu04512
LC	N	Endo	Endo	Lama4	Dag1	0.00016508	0	LAMA4_DAG1	Lama4 - Dag1	LAMININ	ECM-Receptor	KEGG: mmu04512
LC	N	Fibroblast	Endo	Lama4	Dag1	1.01871e-05	0	LAMA4_DAG1	Lama4 - Dag1	LAMININ	ECM-Receptor	KEGG: mmu04512
LC	N	OPC	Endo	Lama4	Dag1	1.12138e-05	0	LAMA4_DAG1	Lama4 - Dag1	LAMININ	ECM-Receptor	KEGG: mmu04512
LC	N	Endo	Ependymal cell	Lama4	Dag1	1.30231e-06	0	LAMA4_DAG1	Lama4 - Dag1	LAMININ	ECM-Receptor	KEGG: mmu04512
LC	N	Fibroblast	Ependymal cell	Lama4	Dag1	7.89927e-08	0	LAMA4_DAG1	Lama4 - Dag1	LAMININ	ECM-Receptor	KEGG: mmu04512
LC	N	OPC	Ependymal cell	Lama4	Dag1	8.6449e-08	0	LAMA4_DAG1	Lama4 - Dag1	LAMININ	ECM-Receptor	KEGG: mmu04512
LC	N	Endo	EX	Lama4	Dag1	0.000507659	0	LAMA4_DAG1	Lama4 - Dag1	LAMININ	ECM-Receptor	KEGG: mmu04512
LC	N	Fibroblast	EX	Lama4	Dag1	3.07037e-05	0	LAMA4_DAG1	Lama4 - Dag1	LAMININ	ECM-Receptor	KEGG: mmu04512
LC	N	OPC	EX	Lama4	Dag1	3.35696e-05	0	LAMA4_DAG1	Lama4 - Dag1	LAMININ	ECM-Receptor	KEGG: mmu04512
LC	N	Endo	Fibroblast	Lama4	Dag1	1.67531e-05	0	LAMA4_DAG1	Lama4 - Dag1	LAMININ	ECM-Receptor	KEGG: mmu04512
LC	N	Fibroblast	Fibroblast	Lama4	Dag1	1.02895e-06	0	LAMA4_DAG1	Lama4 - Dag1	LAMININ	ECM-Receptor	KEGG: mmu04512
LC	N	OPC	Fibroblast	Lama4	Dag1	1.13083e-06	0	LAMA4_DAG1	Lama4 - Dag1	LAMININ	ECM-Receptor	KEGG: mmu04512
LC	N	Endo	IN	Lama4	Dag1	9.6171e-05	0	LAMA4_DAG1	Lama4 - Dag1	LAMININ	ECM-Receptor	KEGG: mmu04512
LC	N	Fibroblast	IN	Lama4	Dag1	5.82266e-06	0	LAMA4_DAG1	Lama4 - Dag1	LAMININ	ECM-Receptor	KEGG: mmu04512
LC	N	OPC	IN	Lama4	Dag1	6.36839e-06	0	LAMA4_DAG1	Lama4 - Dag1	LAMININ	ECM-Receptor	KEGG: mmu04512
LC	N	Endo	Micro	Lama4	Dag1	1.34429e-05	0	LAMA4_DAG1	Lama4 - Dag1	LAMININ	ECM-Receptor	KEGG: mmu04512
LC	N	Fibroblast	Micro	Lama4	Dag1	8.13675e-07	0	LAMA4_DAG1	Lama4 - Dag1	LAMININ	ECM-Receptor	KEGG: mmu04512
LC	N	OPC	Micro	Lama4	Dag1	8.89855e-07	0	LAMA4_DAG1	Lama4 - Dag1	LAMININ	ECM-Receptor	KEGG: mmu04512
LC	N	Endo	OPC	Lama4	Dag1	1.17017e-05	0	LAMA4_DAG1	Lama4 - Dag1	LAMININ	ECM-Receptor	KEGG: mmu04512
LC	N	Fibroblast	OPC	Lama4	Dag1	7.09508e-07	0	LAMA4_DAG1	Lama4 - Dag1	LAMININ	ECM-Receptor	KEGG: mmu04512
LC	N	OPC	OPC	Lama4	Dag1	7.76383e-07	0	LAMA4_DAG1	Lama4 - Dag1	LAMININ	ECM-Receptor	KEGG: mmu04512
LC	N	Endo	Astro	Lama5	Dag1	1.61307e-05	0	LAMA5_DAG1	Lama5 - Dag1	LAMININ	ECM-Receptor	KEGG: mmu04512
LC	N	Fibroblast	Astro	Lama5	Dag1	1.33432e-06	0	LAMA5_DAG1	Lama5 - Dag1	LAMININ	ECM-Receptor	KEGG: mmu04512
LC	N	Endo	Endo	Lama5	Dag1	2.20966e-05	0	LAMA5_DAG1	Lama5 - Dag1	LAMININ	ECM-Receptor	KEGG: mmu04512
LC	N	Fibroblast	Endo	Lama5	Dag1	1.82862e-06	0	LAMA5_DAG1	Lama5 - Dag1	LAMININ	ECM-Receptor	KEGG: mmu04512
LC	N	Endo	Ependymal cell	Lama5	Dag1	1.69206e-07	0	LAMA5_DAG1	Lama5 - Dag1	LAMININ	ECM-Receptor	KEGG: mmu04512
LC	N	Fibroblast	Ependymal cell	Lama5	Dag1	1.3982e-08	0	LAMA5_DAG1	Lama5 - Dag1	LAMININ	ECM-Receptor	KEGG: mmu04512
LC	N	Endo	EX	Lama5	Dag1	6.56334e-05	0	LAMA5_DAG1	Lama5 - Dag1	LAMININ	ECM-Receptor	KEGG: mmu04512
LC	N	Fibroblast	EX	Lama5	Dag1	5.42217e-06	0	LAMA5_DAG1	Lama5 - Dag1	LAMININ	ECM-Receptor	KEGG: mmu04512
LC	N	Endo	Fibroblast	Lama5	Dag1	2.22413e-06	0	LAMA5_DAG1	Lama5 - Dag1	LAMININ	ECM-Receptor	KEGG: mmu04512
LC	N	Fibroblast	Fibroblast	Lama5	Dag1	1.83983e-07	0	LAMA5_DAG1	Lama5 - Dag1	LAMININ	ECM-Receptor	KEGG: mmu04512
LC	N	Endo	IN	Lama5	Dag1	1.24561e-05	0	LAMA5_DAG1	Lama5 - Dag1	LAMININ	ECM-Receptor	KEGG: mmu04512
LC	N	Fibroblast	IN	Lama5	Dag1	1.02913e-06	0	LAMA5_DAG1	Lama5 - Dag1	LAMININ	ECM-Receptor	KEGG: mmu04512
LC	N	Endo	Micro	Lama5	Dag1	1.74031e-06	0	LAMA5_DAG1	Lama5 - Dag1	LAMININ	ECM-Receptor	KEGG: mmu04512
LC	N	Fibroblast	Micro	Lama5	Dag1	1.43782e-07	0	LAMA5_DAG1	Lama5 - Dag1	LAMININ	ECM-Receptor	KEGG: mmu04512
LC	N	Endo	OPC	Lama5	Dag1	1.51939e-06	0	LAMA5_DAG1	Lama5 - Dag1	LAMININ	ECM-Receptor	KEGG: mmu04512
LC	N	Fibroblast	OPC	Lama5	Dag1	1.25548e-07	0	LAMA5_DAG1	Lama5 - Dag1	LAMININ	ECM-Receptor	KEGG: mmu04512
LC	N	Endo	Astro	Lamb1	Dag1	1.46741e-05	0	LAMB1_DAG1	Lamb1 - Dag1	LAMININ	ECM-Receptor	KEGG: mmu04512
LC	N	Fibroblast	Astro	Lamb1	Dag1	2.24658e-06	0	LAMB1_DAG1	Lamb1 - Dag1	LAMININ	ECM-Receptor	KEGG: mmu04512
LC	N	IN	Astro	Lamb1	Dag1	5.85107e-05	0	LAMB1_DAG1	Lamb1 - Dag1	LAMININ	ECM-Receptor	KEGG: mmu04512
LC	N	Endo	Endo	Lamb1	Dag1	2.01038e-05	0	LAMB1_DAG1	Lamb1 - Dag1	LAMININ	ECM-Receptor	KEGG: mmu04512
LC	N	Fibroblast	Endo	Lamb1	Dag1	3.07693e-06	0	LAMB1_DAG1	Lamb1 - Dag1	LAMININ	ECM-Receptor	KEGG: mmu04512
LC	N	IN	Endo	Lamb1	Dag1	8.00638e-05	0	LAMB1_DAG1	Lamb1 - Dag1	LAMININ	ECM-Receptor	KEGG: mmu04512
LC	N	Endo	Ependymal cell	Lamb1	Dag1	1.53883e-07	0	LAMB1_DAG1	Lamb1 - Dag1	LAMININ	ECM-Receptor	KEGG: mmu04512
LC	N	Fibroblast	Ependymal cell	Lamb1	Dag1	2.35759e-08	0	LAMB1_DAG1	Lamb1 - Dag1	LAMININ	ECM-Receptor	KEGG: mmu04512
LC	N	IN	Ependymal cell	Lamb1	Dag1	6.15356e-07	0	LAMB1_DAG1	Lamb1 - Dag1	LAMININ	ECM-Receptor	KEGG: mmu04512
LC	N	Endo	EX	Lamb1	Dag1	5.96858e-05	0	LAMB1_DAG1	Lamb1 - Dag1	LAMININ	ECM-Receptor	KEGG: mmu04512
LC	N	IN	EX	Lamb1	Dag1	0.000238835	0	LAMB1_DAG1	Lamb1 - Dag1	LAMININ	ECM-Receptor	KEGG: mmu04512
LC	N	Endo	Fibroblast	Lamb1	Dag1	2.02331e-06	0	LAMB1_DAG1	Lamb1 - Dag1	LAMININ	ECM-Receptor	KEGG: mmu04512
LC	N	Fibroblast	Fibroblast	Lamb1	Dag1	3.09759e-07	0	LAMB1_DAG1	Lamb1 - Dag1	LAMININ	ECM-Receptor	KEGG: mmu04512
LC	N	IN	Fibroblast	Lamb1	Dag1	8.06706e-06	0	LAMB1_DAG1	Lamb1 - Dag1	LAMININ	ECM-Receptor	KEGG: mmu04512
LC	N	Endo	IN	Lamb1	Dag1	1.13276e-05	0	LAMB1_DAG1	Lamb1 - Dag1	LAMININ	ECM-Receptor	KEGG: mmu04512
LC	N	IN	IN	Lamb1	Dag1	4.53168e-05	0	LAMB1_DAG1	Lamb1 - Dag1	LAMININ	ECM-Receptor	KEGG: mmu04512
LC	N	Endo	Micro	Lamb1	Dag1	1.58263e-06	0	LAMB1_DAG1	Lamb1 - Dag1	LAMININ	ECM-Receptor	KEGG: mmu04512
LC	N	IN	Micro	Lamb1	Dag1	6.33182e-06	0	LAMB1_DAG1	Lamb1 - Dag1	LAMININ	ECM-Receptor	KEGG: mmu04512
LC	N	Endo	OPC	Lamb1	Dag1	1.38179e-06	0	LAMB1_DAG1	Lamb1 - Dag1	LAMININ	ECM-Receptor	KEGG: mmu04512
LC	N	Fibroblast	OPC	Lamb1	Dag1	2.11703e-07	0.01	LAMB1_DAG1	Lamb1 - Dag1	LAMININ	ECM-Receptor	KEGG: mmu04512
LC	N	IN	OPC	Lamb1	Dag1	5.52605e-06	0	LAMB1_DAG1	Lamb1 - Dag1	LAMININ	ECM-Receptor	KEGG: mmu04512
LC	N	Astro	Astro	Lamb2	Dag1	1.99708e-05	0	LAMB2_DAG1	Lamb2 - Dag1	LAMININ	ECM-Receptor	KEGG: mmu04512
LC	N	Endo	Astro	Lamb2	Dag1	0.000180178	0	LAMB2_DAG1	Lamb2 - Dag1	LAMININ	ECM-Receptor	KEGG: mmu04512
LC	N	Ependymal cell	Astro	Lamb2	Dag1	5.41633e-07	0	LAMB2_DAG1	Lamb2 - Dag1	LAMININ	ECM-Receptor	KEGG: mmu04512
LC	N	Fibroblast	Astro	Lamb2	Dag1	2.09029e-05	0	LAMB2_DAG1	Lamb2 - Dag1	LAMININ	ECM-Receptor	KEGG: mmu04512
LC	N	Astro	Endo	Lamb2	Dag1	2.73435e-05	0	LAMB2_DAG1	Lamb2 - Dag1	LAMININ	ECM-Receptor	KEGG: mmu04512
LC	N	Endo	Endo	Lamb2	Dag1	0.000243505	0	LAMB2_DAG1	Lamb2 - Dag1	LAMININ	ECM-Receptor	KEGG: mmu04512
LC	N	Ependymal cell	Endo	Lamb2	Dag1	7.4143e-07	0	LAMB2_DAG1	Lamb2 - Dag1	LAMININ	ECM-Receptor	KEGG: mmu04512
LC	N	Fibroblast	Endo	Lamb2	Dag1	2.82732e-05	0	LAMB2_DAG1	Lamb2 - Dag1	LAMININ	ECM-Receptor	KEGG: mmu04512
LC	N	Astro	Ependymal cell	Lamb2	Dag1	2.09735e-07	0	LAMB2_DAG1	Lamb2 - Dag1	LAMININ	ECM-Receptor	KEGG: mmu04512
LC	N	Endo	Ependymal cell	Lamb2	Dag1	1.95339e-06	0	LAMB2_DAG1	Lamb2 - Dag1	LAMININ	ECM-Receptor	KEGG: mmu04512
LC	N	Ependymal cell	Ependymal cell	Lamb2	Dag1	5.69122e-09	0	LAMB2_DAG1	Lamb2 - Dag1	LAMININ	ECM-Receptor	KEGG: mmu04512
LC	N	Fibroblast	Ependymal cell	Lamb2	Dag1	2.26146e-07	0	LAMB2_DAG1	Lamb2 - Dag1	LAMININ	ECM-Receptor	KEGG: mmu04512
LC	N	Astro	EX	Lamb2	Dag1	8.13766e-05	0	LAMB2_DAG1	Lamb2 - Dag1	LAMININ	ECM-Receptor	KEGG: mmu04512
LC	N	Endo	EX	Lamb2	Dag1	0.000763629	0	LAMB2_DAG1	Lamb2 - Dag1	LAMININ	ECM-Receptor	KEGG: mmu04512
LC	N	Ependymal cell	EX	Lamb2	Dag1	2.20844e-06	0	LAMB2_DAG1	Lamb2 - Dag1	LAMININ	ECM-Receptor	KEGG: mmu04512
LC	N	Fibroblast	EX	Lamb2	Dag1	8.83618e-05	0	LAMB2_DAG1	Lamb2 - Dag1	LAMININ	ECM-Receptor	KEGG: mmu04512
LC	N	Astro	Fibroblast	Lamb2	Dag1	2.75353e-06	0	LAMB2_DAG1	Lamb2 - Dag1	LAMININ	ECM-Receptor	KEGG: mmu04512
LC	N	Endo	Fibroblast	Lamb2	Dag1	2.48244e-05	0	LAMB2_DAG1	Lamb2 - Dag1	LAMININ	ECM-Receptor	KEGG: mmu04512
LC	N	Ependymal cell	Fibroblast	Lamb2	Dag1	7.46783e-08	0	LAMB2_DAG1	Lamb2 - Dag1	LAMININ	ECM-Receptor	KEGG: mmu04512
LC	N	Fibroblast	Fibroblast	Lamb2	Dag1	2.88007e-06	0	LAMB2_DAG1	Lamb2 - Dag1	LAMININ	ECM-Receptor	KEGG: mmu04512
LC	N	Astro	IN	Lamb2	Dag1	1.54423e-05	0	LAMB2_DAG1	Lamb2 - Dag1	LAMININ	ECM-Receptor	KEGG: mmu04512
LC	N	Endo	IN	Lamb2	Dag1	0.000144511	0	LAMB2_DAG1	Lamb2 - Dag1	LAMININ	ECM-Receptor	KEGG: mmu04512
LC	N	Ependymal cell	IN	Lamb2	Dag1	4.19064e-07	0	LAMB2_DAG1	Lamb2 - Dag1	LAMININ	ECM-Receptor	KEGG: mmu04512
LC	N	Fibroblast	IN	Lamb2	Dag1	1.67249e-05	0	LAMB2_DAG1	Lamb2 - Dag1	LAMININ	ECM-Receptor	KEGG: mmu04512
LC	N	Astro	Micro	Lamb2	Dag1	2.15759e-06	0	LAMB2_DAG1	Lamb2 - Dag1	LAMININ	ECM-Receptor	KEGG: mmu04512
LC	N	Endo	Micro	Lamb2	Dag1	2.02054e-05	0	LAMB2_DAG1	Lamb2 - Dag1	LAMININ	ECM-Receptor	KEGG: mmu04512
LC	N	Ependymal cell	Micro	Lamb2	Dag1	5.85519e-08	0	LAMB2_DAG1	Lamb2 - Dag1	LAMININ	ECM-Receptor	KEGG: mmu04512
LC	N	Fibroblast	Micro	Lamb2	Dag1	2.33834e-06	0	LAMB2_DAG1	Lamb2 - Dag1	LAMININ	ECM-Receptor	KEGG: mmu04512
LC	N	Astro	OPC	Lamb2	Dag1	1.88339e-06	0	LAMB2_DAG1	Lamb2 - Dag1	LAMININ	ECM-Receptor	KEGG: mmu04512
LC	N	Endo	OPC	Lamb2	Dag1	1.75582e-05	0	LAMB2_DAG1	Lamb2 - Dag1	LAMININ	ECM-Receptor	KEGG: mmu04512
LC	N	Ependymal cell	OPC	Lamb2	Dag1	5.11071e-08	0	LAMB2_DAG1	Lamb2 - Dag1	LAMININ	ECM-Receptor	KEGG: mmu04512
LC	N	Fibroblast	OPC	Lamb2	Dag1	2.0326e-06	0	LAMB2_DAG1	Lamb2 - Dag1	LAMININ	ECM-Receptor	KEGG: mmu04512
LC	N	Endo	Astro	Lamc1	Dag1	0.000106855	0	LAMC1_DAG1	Lamc1 - Dag1	LAMININ	ECM-Receptor	KEGG: mmu04512
LC	N	EX	Astro	Lamc1	Dag1	0.000294667	0	LAMC1_DAG1	Lamc1 - Dag1	LAMININ	ECM-Receptor	KEGG: mmu04512
LC	N	Fibroblast	Astro	Lamc1	Dag1	1.29812e-05	0	LAMC1_DAG1	Lamc1 - Dag1	LAMININ	ECM-Receptor	KEGG: mmu04512
LC	N	IN	Astro	Lamc1	Dag1	5.24911e-05	0	LAMC1_DAG1	Lamc1 - Dag1	LAMININ	ECM-Receptor	KEGG: mmu04512
LC	N	OPC	Astro	Lamc1	Dag1	6.17446e-06	0	LAMC1_DAG1	Lamc1 - Dag1	LAMININ	ECM-Receptor	KEGG: mmu04512
LC	N	Endo	Endo	Lamc1	Dag1	0.000145283	0	LAMC1_DAG1	Lamc1 - Dag1	LAMININ	ECM-Receptor	KEGG: mmu04512
LC	N	EX	Endo	Lamc1	Dag1	0.000403383	0	LAMC1_DAG1	Lamc1 - Dag1	LAMININ	ECM-Receptor	KEGG: mmu04512
LC	N	Fibroblast	Endo	Lamc1	Dag1	1.76514e-05	0	LAMC1_DAG1	Lamc1 - Dag1	LAMININ	ECM-Receptor	KEGG: mmu04512
LC	N	IN	Endo	Lamc1	Dag1	7.18447e-05	0	LAMC1_DAG1	Lamc1 - Dag1	LAMININ	ECM-Receptor	KEGG: mmu04512
LC	N	OPC	Endo	Lamc1	Dag1	8.44828e-06	0	LAMC1_DAG1	Lamc1 - Dag1	LAMININ	ECM-Receptor	KEGG: mmu04512
LC	N	Endo	Ependymal cell	Lamc1	Dag1	1.14136e-06	0	LAMC1_DAG1	Lamc1 - Dag1	LAMININ	ECM-Receptor	KEGG: mmu04512
LC	N	Fibroblast	Ependymal cell	Lamc1	Dag1	1.3862e-07	0	LAMC1_DAG1	Lamc1 - Dag1	LAMININ	ECM-Receptor	KEGG: mmu04512
LC	N	OPC	Ependymal cell	Lamc1	Dag1	6.49479e-08	0.03	LAMC1_DAG1	Lamc1 - Dag1	LAMININ	ECM-Receptor	KEGG: mmu04512
LC	N	Endo	EX	Lamc1	Dag1	0.000444603	0	LAMC1_DAG1	Lamc1 - Dag1	LAMININ	ECM-Receptor	KEGG: mmu04512
LC	N	Fibroblast	EX	Lamc1	Dag1	5.39946e-05	0	LAMC1_DAG1	Lamc1 - Dag1	LAMININ	ECM-Receptor	KEGG: mmu04512
LC	N	Endo	Fibroblast	Lamc1	Dag1	1.47272e-05	0	LAMC1_DAG1	Lamc1 - Dag1	LAMININ	ECM-Receptor	KEGG: mmu04512
LC	N	EX	Fibroblast	Lamc1	Dag1	4.06277e-05	0	LAMC1_DAG1	Lamc1 - Dag1	LAMININ	ECM-Receptor	KEGG: mmu04512
LC	N	Fibroblast	Fibroblast	Lamc1	Dag1	1.78912e-06	0	LAMC1_DAG1	Lamc1 - Dag1	LAMININ	ECM-Receptor	KEGG: mmu04512
LC	N	IN	Fibroblast	Lamc1	Dag1	7.23721e-06	0	LAMC1_DAG1	Lamc1 - Dag1	LAMININ	ECM-Receptor	KEGG: mmu04512
LC	N	OPC	Fibroblast	Lamc1	Dag1	8.51289e-07	0	LAMC1_DAG1	Lamc1 - Dag1	LAMININ	ECM-Receptor	KEGG: mmu04512
LC	N	Endo	IN	Lamc1	Dag1	8.42474e-05	0	LAMC1_DAG1	Lamc1 - Dag1	LAMININ	ECM-Receptor	KEGG: mmu04512
LC	N	Fibroblast	IN	Lamc1	Dag1	1.02316e-05	0	LAMC1_DAG1	Lamc1 - Dag1	LAMININ	ECM-Receptor	KEGG: mmu04512
LC	N	OPC	IN	Lamc1	Dag1	4.78309e-06	0	LAMC1_DAG1	Lamc1 - Dag1	LAMININ	ECM-Receptor	KEGG: mmu04512
LC	N	Endo	Micro	Lamc1	Dag1	1.17754e-05	0	LAMC1_DAG1	Lamc1 - Dag1	LAMININ	ECM-Receptor	KEGG: mmu04512
LC	N	Fibroblast	Micro	Lamc1	Dag1	1.43008e-06	0	LAMC1_DAG1	Lamc1 - Dag1	LAMININ	ECM-Receptor	KEGG: mmu04512
LC	N	OPC	Micro	Lamc1	Dag1	6.68313e-07	0.02	LAMC1_DAG1	Lamc1 - Dag1	LAMININ	ECM-Receptor	KEGG: mmu04512
LC	N	Endo	OPC	Lamc1	Dag1	1.02545e-05	0	LAMC1_DAG1	Lamc1 - Dag1	LAMININ	ECM-Receptor	KEGG: mmu04512
LC	N	EX	OPC	Lamc1	Dag1	2.78007e-05	0.02	LAMC1_DAG1	Lamc1 - Dag1	LAMININ	ECM-Receptor	KEGG: mmu04512
LC	N	Fibroblast	OPC	Lamc1	Dag1	1.24542e-06	0	LAMC1_DAG1	Lamc1 - Dag1	LAMININ	ECM-Receptor	KEGG: mmu04512
LC	N	IN	OPC	Lamc1	Dag1	4.95448e-06	0	LAMC1_DAG1	Lamc1 - Dag1	LAMININ	ECM-Receptor	KEGG: mmu04512
LC	N	OPC	OPC	Lamc1	Dag1	5.83251e-07	0	LAMC1_DAG1	Lamc1 - Dag1	LAMININ	ECM-Receptor	KEGG: mmu04512
LC	N	Endo	Astro	Lamc3	Dag1	6.30999e-05	0	LAMC3_DAG1	Lamc3 - Dag1	LAMININ	ECM-Receptor	KEGG: mmu04512
LC	N	Fibroblast	Astro	Lamc3	Dag1	1.00555e-05	0	LAMC3_DAG1	Lamc3 - Dag1	LAMININ	ECM-Receptor	KEGG: mmu04512
LC	N	Endo	Endo	Lamc3	Dag1	8.61022e-05	0	LAMC3_DAG1	Lamc3 - Dag1	LAMININ	ECM-Receptor	KEGG: mmu04512
LC	N	Fibroblast	Endo	Lamc3	Dag1	1.36999e-05	0	LAMC3_DAG1	Lamc3 - Dag1	LAMININ	ECM-Receptor	KEGG: mmu04512
LC	N	Endo	Ependymal cell	Lamc3	Dag1	6.68105e-07	0	LAMC3_DAG1	Lamc3 - Dag1	LAMININ	ECM-Receptor	KEGG: mmu04512
LC	N	Fibroblast	Ependymal cell	Lamc3	Dag1	1.06866e-07	0	LAMC3_DAG1	Lamc3 - Dag1	LAMININ	ECM-Receptor	KEGG: mmu04512
LC	N	Endo	EX	Lamc3	Dag1	0.000259716	0	LAMC3_DAG1	Lamc3 - Dag1	LAMININ	ECM-Receptor	KEGG: mmu04512
LC	N	Fibroblast	EX	Lamc3	Dag1	4.15789e-05	0	LAMC3_DAG1	Lamc3 - Dag1	LAMININ	ECM-Receptor	KEGG: mmu04512
LC	N	Endo	Fibroblast	Lamc3	Dag1	8.69843e-06	0	LAMC3_DAG1	Lamc3 - Dag1	LAMININ	ECM-Receptor	KEGG: mmu04512
LC	N	Fibroblast	Fibroblast	Lamc3	Dag1	1.38604e-06	0	LAMC3_DAG1	Lamc3 - Dag1	LAMININ	ECM-Receptor	KEGG: mmu04512
LC	N	Endo	IN	Lamc3	Dag1	4.92504e-05	0	LAMC3_DAG1	Lamc3 - Dag1	LAMININ	ECM-Receptor	KEGG: mmu04512
LC	N	Fibroblast	IN	Lamc3	Dag1	7.88218e-06	0	LAMC3_DAG1	Lamc3 - Dag1	LAMININ	ECM-Receptor	KEGG: mmu04512
LC	N	Endo	Micro	Lamc3	Dag1	6.88247e-06	0	LAMC3_DAG1	Lamc3 - Dag1	LAMININ	ECM-Receptor	KEGG: mmu04512
LC	N	Fibroblast	Micro	Lamc3	Dag1	1.10158e-06	0	LAMC3_DAG1	Lamc3 - Dag1	LAMININ	ECM-Receptor	KEGG: mmu04512
LC	N	Endo	OPC	Lamc3	Dag1	6.00096e-06	0	LAMC3_DAG1	Lamc3 - Dag1	LAMININ	ECM-Receptor	KEGG: mmu04512
LC	N	Fibroblast	OPC	Lamc3	Dag1	9.59986e-07	0	LAMC3_DAG1	Lamc3 - Dag1	LAMININ	ECM-Receptor	KEGG: mmu04512
LC	N	Ependymal cell	Endo	Reln	Lrp8	1.59841e-08	0	RELN_LRP8	Reln - Lrp8	RELN	ECM-Receptor	PMID: 14578885
LC	N	IN	Endo	Reln	Lrp8	1.25572e-05	0	RELN_LRP8	Reln - Lrp8	RELN	ECM-Receptor	PMID: 14578885
LC	N	Ependymal cell	OL	Reln	Vldlr	3.84987e-08	0	RELN_VLDLR	Reln - Vldlr	RELN	ECM-Receptor	PMID: 14578885
LC	N	IN	OL	Reln	Vldlr	3.01618e-05	0	RELN_VLDLR	Reln - Vldlr	RELN	ECM-Receptor	PMID: 14578885
LC	N	IN	Ependymal cell	GABA-GAD1_SLC32A1	GABR_A1B3G2	6.70147e-06	0	GABA-A-GAD1_SLC32A1_GABR_A1B3G2	GABA-A-(Gad1+Slc32a1) - Gabr_a1b3g2	GABA-A	Non-protein Signaling	PMID: 34417930;PMID: 23038269
LC	N	IN	EX	GABA-GAD1_SLC32A1	GABR_A1B3G2	0.00535998	0	GABA-A-GAD1_SLC32A1_GABR_A1B3G2	GABA-A-(Gad1+Slc32a1) - Gabr_a1b3g2	GABA-A	Non-protein Signaling	PMID: 34417930;PMID: 23038269
LC	N	IN	IN	GABA-GAD1_SLC32A1	GABR_A1B3G2	0.000705321	0	GABA-A-GAD1_SLC32A1_GABR_A1B3G2	GABA-A-(Gad1+Slc32a1) - Gabr_a1b3g2	GABA-A	Non-protein Signaling	PMID: 34417930;PMID: 23038269
LC	N	IN	Micro	GABA-GAD1_SLC32A1	GABR_A1B3G2	4.36908e-05	0	GABA-A-GAD1_SLC32A1_GABR_A1B3G2	GABA-A-(Gad1+Slc32a1) - Gabr_a1b3g2	GABA-A	Non-protein Signaling	PMID: 34417930;PMID: 23038269
LC	N	IN	OL	GABA-GAD1_SLC32A1	GABR_A1B3G2	0.000120456	0	GABA-A-GAD1_SLC32A1_GABR_A1B3G2	GABA-A-(Gad1+Slc32a1) - Gabr_a1b3g2	GABA-A	Non-protein Signaling	PMID: 34417930;PMID: 23038269
LC	N	IN	Ependymal cell	GABA-GAD1_SLC32A1	GABR_A1B2G2	4.59051e-06	0	GABA-A-GAD1_SLC32A1_GABR_A1B2G2	GABA-A-(Gad1+Slc32a1) - Gabr_a1b2g2	GABA-A	Non-protein Signaling	PMID: 34417930;PMID: 23038269
LC	N	IN	IN	GABA-GAD1_SLC32A1	GABR_A1B2G2	0.000651807	0	GABA-A-GAD1_SLC32A1_GABR_A1B2G2	GABA-A-(Gad1+Slc32a1) - Gabr_a1b2g2	GABA-A	Non-protein Signaling	PMID: 34417930;PMID: 23038269
LC	N	IN	Ependymal cell	GABA-GAD1_SLC32A1	GABR_A1B2	3.27899e-06	0	GABA-A-GAD1_SLC32A1_GABR_A1B2	GABA-A-(Gad1+Slc32a1) - Gabr_a1b2	GABA-A	Non-protein Signaling	PMID: 34417930;PMID: 23038269
LC	N	IN	IN	GABA-GAD1_SLC32A1	GABR_A1B2	0.000518341	0	GABA-A-GAD1_SLC32A1_GABR_A1B2	GABA-A-(Gad1+Slc32a1) - Gabr_a1b2	GABA-A	Non-protein Signaling	PMID: 34417930;PMID: 23038269
LC	N	IN	Ependymal cell	GABA-GAD1_SLC32A1	GABR_A1B3	5.8119e-06	0	GABA-A-GAD1_SLC32A1_GABR_A1B3	GABA-A-(Gad1+Slc32a1) - Gabr_a1b3	GABA-A	Non-protein Signaling	PMID: 34417930;PMID: 23038269
LC	N	IN	EX	GABA-GAD1_SLC32A1	GABR_A1B3	0.00526452	0	GABA-A-GAD1_SLC32A1_GABR_A1B3	GABA-A-(Gad1+Slc32a1) - Gabr_a1b3	GABA-A	Non-protein Signaling	PMID: 34417930;PMID: 23038269
LC	N	IN	IN	GABA-GAD1_SLC32A1	GABR_A1B3	0.000584196	0	GABA-A-GAD1_SLC32A1_GABR_A1B3	GABA-A-(Gad1+Slc32a1) - Gabr_a1b3	GABA-A	Non-protein Signaling	PMID: 34417930;PMID: 23038269
LC	N	IN	Micro	GABA-GAD1_SLC32A1	GABR_A1B3	4.23932e-05	0	GABA-A-GAD1_SLC32A1_GABR_A1B3	GABA-A-(Gad1+Slc32a1) - Gabr_a1b3	GABA-A	Non-protein Signaling	PMID: 34417930;PMID: 23038269
LC	N	IN	OL	GABA-GAD1_SLC32A1	GABR_A1B3	0.000114359	0	GABA-A-GAD1_SLC32A1_GABR_A1B3	GABA-A-(Gad1+Slc32a1) - Gabr_a1b3	GABA-A	Non-protein Signaling	PMID: 34417930;PMID: 23038269
LC	N	IN	Ependymal cell	GABA-GAD1_SLC32A1	GABR_A1B2D	2.64476e-06	0	GABA-A-GAD1_SLC32A1_GABR_A1B2D	GABA-A-(Gad1+Slc32a1) - Gabr_a1b2d	GABA-A	Non-protein Signaling	PMID: 34417930;PMID: 23038269
LC	N	IN	IN	GABA-GAD1_SLC32A1	GABR_A1B2D	0.000452886	0	GABA-A-GAD1_SLC32A1_GABR_A1B2D	GABA-A-(Gad1+Slc32a1) - Gabr_a1b2d	GABA-A	Non-protein Signaling	PMID: 34417930;PMID: 23038269
LC	N	IN	Ependymal cell	GABA-GAD1_SLC32A1	GABR_A2B3G2	3.15271e-06	0	GABA-A-GAD1_SLC32A1_GABR_A2B3G2	GABA-A-(Gad1+Slc32a1) - Gabr_a2b3g2	GABA-A	Non-protein Signaling	PMID: 34417930;PMID: 23038269
LC	N	IN	EX	GABA-GAD1_SLC32A1	GABR_A2B3G2	0.00369575	0	GABA-A-GAD1_SLC32A1_GABR_A2B3G2	GABA-A-(Gad1+Slc32a1) - Gabr_a2b3g2	GABA-A	Non-protein Signaling	PMID: 34417930;PMID: 23038269
LC	N	IN	Ependymal cell	GABA-GAD1_SLC32A1	GABR_A4B3G2	2.72614e-06	0	GABA-A-GAD1_SLC32A1_GABR_A4B3G2	GABA-A-(Gad1+Slc32a1) - Gabr_a4b3g2	GABA-A	Non-protein Signaling	PMID: 34417930;PMID: 23038269
LC	N	IN	EX	GABA-GAD1_SLC32A1	GABR_A4B3G2	0.00362238	0	GABA-A-GAD1_SLC32A1_GABR_A4B3G2	GABA-A-(Gad1+Slc32a1) - Gabr_a4b3g2	GABA-A	Non-protein Signaling	PMID: 34417930;PMID: 23038269
LC	N	IN	Ependymal cell	GABA-GAD1_SLC32A1	GABR_A4B3D	1.56152e-06	0	GABA-A-GAD1_SLC32A1_GABR_A4B3D	GABA-A-(Gad1+Slc32a1) - Gabr_a4b3d	GABA-A	Non-protein Signaling	PMID: 34417930;PMID: 23038269
LC	N	IN	EX	GABA-GAD1_SLC32A1	GABR_A4B3D	0.00256027	0	GABA-A-GAD1_SLC32A1_GABR_A4B3D	GABA-A-(Gad1+Slc32a1) - Gabr_a4b3d	GABA-A	Non-protein Signaling	PMID: 34417930;PMID: 23038269
LC	N	IN	Ependymal cell	GABA-GAD1_SLC32A1	GABR_A4B2D	1.05681e-06	0	GABA-A-GAD1_SLC32A1_GABR_A4B2D	GABA-A-(Gad1+Slc32a1) - Gabr_a4b2d	GABA-A	Non-protein Signaling	PMID: 34417930;PMID: 23038269
LC	N	IN	Ependymal cell	GABA-GAD1_SLC6A1	GABR_A1B3G2	6.53403e-06	0	GABA-A-GAD1_SLC6A1_GABR_A1B3G2	GABA-A-(Gad1+Slc6a1) - Gabr_a1b3g2	GABA-A	Non-protein Signaling	PMID: 34417930;PMID: 23038269
LC	N	IN	EX	GABA-GAD1_SLC6A1	GABR_A1B3G2	0.00522892	0	GABA-A-GAD1_SLC6A1_GABR_A1B3G2	GABA-A-(Gad1+Slc6a1) - Gabr_a1b3g2	GABA-A	Non-protein Signaling	PMID: 34417930;PMID: 23038269
LC	N	IN	IN	GABA-GAD1_SLC6A1	GABR_A1B3G2	0.000687831	0	GABA-A-GAD1_SLC6A1_GABR_A1B3G2	GABA-A-(Gad1+Slc6a1) - Gabr_a1b3g2	GABA-A	Non-protein Signaling	PMID: 34417930;PMID: 23038269
LC	N	IN	Micro	GABA-GAD1_SLC6A1	GABR_A1B3G2	4.25721e-05	0	GABA-A-GAD1_SLC6A1_GABR_A1B3G2	GABA-A-(Gad1+Slc6a1) - Gabr_a1b3g2	GABA-A	Non-protein Signaling	PMID: 34417930;PMID: 23038269
LC	N	IN	OL	GABA-GAD1_SLC6A1	GABR_A1B3G2	0.000117361	0	GABA-A-GAD1_SLC6A1_GABR_A1B3G2	GABA-A-(Gad1+Slc6a1) - Gabr_a1b3g2	GABA-A	Non-protein Signaling	PMID: 34417930;PMID: 23038269
LC	N	IN	Ependymal cell	GABA-GAD1_SLC6A1	GABR_A1B2G2	4.47404e-06	0	GABA-A-GAD1_SLC6A1_GABR_A1B2G2	GABA-A-(Gad1+Slc6a1) - Gabr_a1b2g2	GABA-A	Non-protein Signaling	PMID: 34417930;PMID: 23038269
LC	N	Ependymal cell	IN	GABA-GAD1_SLC6A1	GABR_A1B2G2	9.25851e-07	0	GABA-A-GAD1_SLC6A1_GABR_A1B2G2	GABA-A-(Gad1+Slc6a1) - Gabr_a1b2g2	GABA-A	Non-protein Signaling	PMID: 34417930;PMID: 23038269
LC	N	Fibroblast	IN	GABA-GAD1_SLC6A1	GABR_A1B2G2	3.96153e-06	0	GABA-A-GAD1_SLC6A1_GABR_A1B2G2	GABA-A-(Gad1+Slc6a1) - Gabr_a1b2g2	GABA-A	Non-protein Signaling	PMID: 34417930;PMID: 23038269
LC	N	IN	IN	GABA-GAD1_SLC6A1	GABR_A1B2G2	0.000635574	0	GABA-A-GAD1_SLC6A1_GABR_A1B2G2	GABA-A-(Gad1+Slc6a1) - Gabr_a1b2g2	GABA-A	Non-protein Signaling	PMID: 34417930;PMID: 23038269
LC	N	IN	Ependymal cell	GABA-GAD1_SLC6A1	GABR_A1B2	3.19502e-06	0	GABA-A-GAD1_SLC6A1_GABR_A1B2	GABA-A-(Gad1+Slc6a1) - Gabr_a1b2	GABA-A	Non-protein Signaling	PMID: 34417930;PMID: 23038269
LC	N	Ependymal cell	IN	GABA-GAD1_SLC6A1	GABR_A1B2	7.29282e-07	0	GABA-A-GAD1_SLC6A1_GABR_A1B2	GABA-A-(Gad1+Slc6a1) - Gabr_a1b2	GABA-A	Non-protein Signaling	PMID: 34417930;PMID: 23038269
LC	N	Fibroblast	IN	GABA-GAD1_SLC6A1	GABR_A1B2	3.11941e-06	0	GABA-A-GAD1_SLC6A1_GABR_A1B2	GABA-A-(Gad1+Slc6a1) - Gabr_a1b2	GABA-A	Non-protein Signaling	PMID: 34417930;PMID: 23038269
LC	N	IN	IN	GABA-GAD1_SLC6A1	GABR_A1B2	0.000505294	0	GABA-A-GAD1_SLC6A1_GABR_A1B2	GABA-A-(Gad1+Slc6a1) - Gabr_a1b2	GABA-A	Non-protein Signaling	PMID: 34417930;PMID: 23038269
LC	N	IN	Ependymal cell	GABA-GAD1_SLC6A1	GABR_A1B3	5.66575e-06	0	GABA-A-GAD1_SLC6A1_GABR_A1B3	GABA-A-(Gad1+Slc6a1) - Gabr_a1b3	GABA-A	Non-protein Signaling	PMID: 34417930;PMID: 23038269
LC	N	Ependymal cell	EX	GABA-GAD1_SLC6A1	GABR_A1B3	7.59232e-06	0.03	GABA-A-GAD1_SLC6A1_GABR_A1B3	GABA-A-(Gad1+Slc6a1) - Gabr_a1b3	GABA-A	Non-protein Signaling	PMID: 34417930;PMID: 23038269
LC	N	Fibroblast	EX	GABA-GAD1_SLC6A1	GABR_A1B3	3.25036e-05	0.02	GABA-A-GAD1_SLC6A1_GABR_A1B3	GABA-A-(Gad1+Slc6a1) - Gabr_a1b3	GABA-A	Non-protein Signaling	PMID: 34417930;PMID: 23038269
LC	N	IN	EX	GABA-GAD1_SLC6A1	GABR_A1B3	0.00513562	0	GABA-A-GAD1_SLC6A1_GABR_A1B3	GABA-A-(Gad1+Slc6a1) - Gabr_a1b3	GABA-A	Non-protein Signaling	PMID: 34417930;PMID: 23038269
LC	N	IN	IN	GABA-GAD1_SLC6A1	GABR_A1B3	0.000569568	0	GABA-A-GAD1_SLC6A1_GABR_A1B3	GABA-A-(Gad1+Slc6a1) - Gabr_a1b3	GABA-A	Non-protein Signaling	PMID: 34417930;PMID: 23038269
LC	N	IN	Micro	GABA-GAD1_SLC6A1	GABR_A1B3	4.1307e-05	0	GABA-A-GAD1_SLC6A1_GABR_A1B3	GABA-A-(Gad1+Slc6a1) - Gabr_a1b3	GABA-A	Non-protein Signaling	PMID: 34417930;PMID: 23038269
LC	N	IN	OL	GABA-GAD1_SLC6A1	GABR_A1B3	0.000111418	0	GABA-A-GAD1_SLC6A1_GABR_A1B3	GABA-A-(Gad1+Slc6a1) - Gabr_a1b3	GABA-A	Non-protein Signaling	PMID: 34417930;PMID: 23038269
LC	N	IN	Ependymal cell	GABA-GAD1_SLC6A1	GABR_A1B2D	2.57672e-06	0	GABA-A-GAD1_SLC6A1_GABR_A1B2D	GABA-A-(Gad1+Slc6a1) - Gabr_a1b2d	GABA-A	Non-protein Signaling	PMID: 34417930;PMID: 23038269
LC	N	Ependymal cell	IN	GABA-GAD1_SLC6A1	GABR_A1B2D	6.34237e-07	0	GABA-A-GAD1_SLC6A1_GABR_A1B2D	GABA-A-(Gad1+Slc6a1) - Gabr_a1b2d	GABA-A	Non-protein Signaling	PMID: 34417930;PMID: 23038269
LC	N	Fibroblast	IN	GABA-GAD1_SLC6A1	GABR_A1B2D	2.71243e-06	0	GABA-A-GAD1_SLC6A1_GABR_A1B2D	GABA-A-(Gad1+Slc6a1) - Gabr_a1b2d	GABA-A	Non-protein Signaling	PMID: 34417930;PMID: 23038269
LC	N	IN	IN	GABA-GAD1_SLC6A1	GABR_A1B2D	0.000441427	0	GABA-A-GAD1_SLC6A1_GABR_A1B2D	GABA-A-(Gad1+Slc6a1) - Gabr_a1b2d	GABA-A	Non-protein Signaling	PMID: 34417930;PMID: 23038269
LC	N	IN	Ependymal cell	GABA-GAD1_SLC6A1	GABR_A2B3G2	3.07189e-06	0	GABA-A-GAD1_SLC6A1_GABR_A2B3G2	GABA-A-(Gad1+Slc6a1) - Gabr_a2b3g2	GABA-A	Non-protein Signaling	PMID: 34417930;PMID: 23038269
LC	N	IN	EX	GABA-GAD1_SLC6A1	GABR_A2B3G2	0.00360336	0	GABA-A-GAD1_SLC6A1_GABR_A2B3G2	GABA-A-(Gad1+Slc6a1) - Gabr_a2b3g2	GABA-A	Non-protein Signaling	PMID: 34417930;PMID: 23038269
LC	N	IN	Ependymal cell	GABA-GAD1_SLC6A1	GABR_A4B3G2	2.65605e-06	0	GABA-A-GAD1_SLC6A1_GABR_A4B3G2	GABA-A-(Gad1+Slc6a1) - Gabr_a4b3g2	GABA-A	Non-protein Signaling	PMID: 34417930;PMID: 23038269
LC	N	IN	EX	GABA-GAD1_SLC6A1	GABR_A4B3G2	0.00353174	0	GABA-A-GAD1_SLC6A1_GABR_A4B3G2	GABA-A-(Gad1+Slc6a1) - Gabr_a4b3g2	GABA-A	Non-protein Signaling	PMID: 34417930;PMID: 23038269
LC	N	IN	Ependymal cell	GABA-GAD1_SLC6A1	GABR_A4B3D	1.52104e-06	0	GABA-A-GAD1_SLC6A1_GABR_A4B3D	GABA-A-(Gad1+Slc6a1) - Gabr_a4b3d	GABA-A	Non-protein Signaling	PMID: 34417930;PMID: 23038269
LC	N	IN	EX	GABA-GAD1_SLC6A1	GABR_A4B3D	0.00249532	0	GABA-A-GAD1_SLC6A1_GABR_A4B3D	GABA-A-(Gad1+Slc6a1) - Gabr_a4b3d	GABA-A	Non-protein Signaling	PMID: 34417930;PMID: 23038269
LC	N	IN	Ependymal cell	GABA-GAD1_SLC6A1	GABR_A4B2D	1.02932e-06	0	GABA-A-GAD1_SLC6A1_GABR_A4B2D	GABA-A-(Gad1+Slc6a1) - Gabr_a4b2d	GABA-A	Non-protein Signaling	PMID: 34417930;PMID: 23038269
LC	N	Fibroblast	Ependymal cell	GABA-GAD1_SLC6A13	GABR_A1B3G2	4.00261e-08	0	GABA-A-GAD1_SLC6A13_GABR_A1B3G2	GABA-A-(Gad1+Slc6a13) - Gabr_a1b3g2	GABA-A	Non-protein Signaling	PMID: 34417930;PMID: 23038269
LC	N	Fibroblast	EX	GABA-GAD1_SLC6A13	GABR_A1B3G2	3.26586e-05	0	GABA-A-GAD1_SLC6A13_GABR_A1B3G2	GABA-A-(Gad1+Slc6a13) - Gabr_a1b3g2	GABA-A	Non-protein Signaling	PMID: 34417930;PMID: 23038269
LC	N	Fibroblast	IN	GABA-GAD1_SLC6A13	GABR_A1B3G2	4.2423e-06	0	GABA-A-GAD1_SLC6A13_GABR_A1B3G2	GABA-A-(Gad1+Slc6a13) - Gabr_a1b3g2	GABA-A	Non-protein Signaling	PMID: 34417930;PMID: 23038269
LC	N	Fibroblast	Micro	GABA-GAD1_SLC6A13	GABR_A1B3G2	2.55089e-07	0	GABA-A-GAD1_SLC6A13_GABR_A1B3G2	GABA-A-(Gad1+Slc6a13) - Gabr_a1b3g2	GABA-A	Non-protein Signaling	PMID: 34417930;PMID: 23038269
LC	N	Fibroblast	OL	GABA-GAD1_SLC6A13	GABR_A1B3G2	7.01085e-07	0	GABA-A-GAD1_SLC6A13_GABR_A1B3G2	GABA-A-(Gad1+Slc6a13) - Gabr_a1b3g2	GABA-A	Non-protein Signaling	PMID: 34417930;PMID: 23038269
LC	N	Fibroblast	Ependymal cell	GABA-GAD1_SLC6A13	GABR_A1B2G2	2.70316e-08	0	GABA-A-GAD1_SLC6A13_GABR_A1B2G2	GABA-A-(Gad1+Slc6a13) - Gabr_a1b2g2	GABA-A	Non-protein Signaling	PMID: 34417930;PMID: 23038269
LC	N	Fibroblast	IN	GABA-GAD1_SLC6A13	GABR_A1B2G2	3.90482e-06	0	GABA-A-GAD1_SLC6A13_GABR_A1B2G2	GABA-A-(Gad1+Slc6a13) - Gabr_a1b2g2	GABA-A	Non-protein Signaling	PMID: 34417930;PMID: 23038269
LC	N	Fibroblast	Ependymal cell	GABA-GAD1_SLC6A13	GABR_A1B2	1.9141e-08	0	GABA-A-GAD1_SLC6A13_GABR_A1B2	GABA-A-(Gad1+Slc6a13) - Gabr_a1b2	GABA-A	Non-protein Signaling	PMID: 34417930;PMID: 23038269
LC	N	Fibroblast	IN	GABA-GAD1_SLC6A13	GABR_A1B2	3.0747e-06	0	GABA-A-GAD1_SLC6A13_GABR_A1B2	GABA-A-(Gad1+Slc6a13) - Gabr_a1b2	GABA-A	Non-protein Signaling	PMID: 34417930;PMID: 23038269
LC	N	Fibroblast	Ependymal cell	GABA-GAD1_SLC6A13	GABR_A1B3	3.45052e-08	0	GABA-A-GAD1_SLC6A13_GABR_A1B3	GABA-A-(Gad1+Slc6a13) - Gabr_a1b3	GABA-A	Non-protein Signaling	PMID: 34417930;PMID: 23038269
LC	N	Fibroblast	EX	GABA-GAD1_SLC6A13	GABR_A1B3	3.2039e-05	0	GABA-A-GAD1_SLC6A13_GABR_A1B3	GABA-A-(Gad1+Slc6a13) - Gabr_a1b3	GABA-A	Non-protein Signaling	PMID: 34417930;PMID: 23038269
LC	N	Fibroblast	IN	GABA-GAD1_SLC6A13	GABR_A1B3	3.48225e-06	0	GABA-A-GAD1_SLC6A13_GABR_A1B3	GABA-A-(Gad1+Slc6a13) - Gabr_a1b3	GABA-A	Non-protein Signaling	PMID: 34417930;PMID: 23038269
LC	N	Fibroblast	Micro	GABA-GAD1_SLC6A13	GABR_A1B3	2.47352e-07	0	GABA-A-GAD1_SLC6A13_GABR_A1B3	GABA-A-(Gad1+Slc6a13) - Gabr_a1b3	GABA-A	Non-protein Signaling	PMID: 34417930;PMID: 23038269
LC	N	Fibroblast	OL	GABA-GAD1_SLC6A13	GABR_A1B3	6.64973e-07	0	GABA-A-GAD1_SLC6A13_GABR_A1B3	GABA-A-(Gad1+Slc6a13) - Gabr_a1b3	GABA-A	Non-protein Signaling	PMID: 34417930;PMID: 23038269
LC	N	Fibroblast	Ependymal cell	GABA-GAD1_SLC6A13	GABR_A1B2D	1.53742e-08	0	GABA-A-GAD1_SLC6A13_GABR_A1B2D	GABA-A-(Gad1+Slc6a13) - Gabr_a1b2d	GABA-A	Non-protein Signaling	PMID: 34417930;PMID: 23038269
LC	N	Fibroblast	IN	GABA-GAD1_SLC6A13	GABR_A1B2D	2.67353e-06	0	GABA-A-GAD1_SLC6A13_GABR_A1B2D	GABA-A-(Gad1+Slc6a13) - Gabr_a1b2d	GABA-A	Non-protein Signaling	PMID: 34417930;PMID: 23038269
LC	N	Fibroblast	Ependymal cell	GABA-GAD1_SLC6A13	GABR_A2B3G2	1.83885e-08	0	GABA-A-GAD1_SLC6A13_GABR_A2B3G2	GABA-A-(Gad1+Slc6a13) - Gabr_a2b3g2	GABA-A	Non-protein Signaling	PMID: 34417930;PMID: 23038269
LC	N	Fibroblast	EX	GABA-GAD1_SLC6A13	GABR_A2B3G2	2.20633e-05	0	GABA-A-GAD1_SLC6A13_GABR_A2B3G2	GABA-A-(Gad1+Slc6a13) - Gabr_a2b3g2	GABA-A	Non-protein Signaling	PMID: 34417930;PMID: 23038269
LC	N	Fibroblast	Ependymal cell	GABA-GAD1_SLC6A13	GABR_A4B3G2	1.58557e-08	0	GABA-A-GAD1_SLC6A13_GABR_A4B3G2	GABA-A-(Gad1+Slc6a13) - Gabr_a4b3g2	GABA-A	Non-protein Signaling	PMID: 34417930;PMID: 23038269
LC	N	Fibroblast	EX	GABA-GAD1_SLC6A13	GABR_A4B3G2	2.1606e-05	0	GABA-A-GAD1_SLC6A13_GABR_A4B3G2	GABA-A-(Gad1+Slc6a13) - Gabr_a4b3g2	GABA-A	Non-protein Signaling	PMID: 34417930;PMID: 23038269
LC	N	Fibroblast	Ependymal cell	GABA-GAD1_SLC6A13	GABR_A4B3D	9.0129e-09	0	GABA-A-GAD1_SLC6A13_GABR_A4B3D	GABA-A-(Gad1+Slc6a13) - Gabr_a4b3d	GABA-A	Non-protein Signaling	PMID: 34417930;PMID: 23038269
LC	N	Fibroblast	EX	GABA-GAD1_SLC6A13	GABR_A4B3D	1.50767e-05	0	GABA-A-GAD1_SLC6A13_GABR_A4B3D	GABA-A-(Gad1+Slc6a13) - Gabr_a4b3d	GABA-A	Non-protein Signaling	PMID: 34417930;PMID: 23038269
LC	N	Fibroblast	Ependymal cell	GABA-GAD1_SLC6A13	GABR_A4B2D	6.07969e-09	0	GABA-A-GAD1_SLC6A13_GABR_A4B2D	GABA-A-(Gad1+Slc6a13) - Gabr_a4b2d	GABA-A	Non-protein Signaling	PMID: 34417930;PMID: 23038269
LC	N	IN	Ependymal cell	GABA-GAD1_SLC6A6	GABR_A1B3G2	2.82724e-06	0	GABA-A-GAD1_SLC6A6_GABR_A1B3G2	GABA-A-(Gad1+Slc6a6) - Gabr_a1b3g2	GABA-A	Non-protein Signaling	PMID: 34417930;PMID: 23038269
LC	N	Fibroblast	EX	GABA-GAD1_SLC6A6	GABR_A1B3G2	6.4926e-05	0.02	GABA-A-GAD1_SLC6A6_GABR_A1B3G2	GABA-A-(Gad1+Slc6a6) - Gabr_a1b3g2	GABA-A	Non-protein Signaling	PMID: 34417930;PMID: 23038269
LC	N	IN	EX	GABA-GAD1_SLC6A6	GABR_A1B3G2	0.00229025	0	GABA-A-GAD1_SLC6A6_GABR_A1B3G2	GABA-A-(Gad1+Slc6a6) - Gabr_a1b3g2	GABA-A	Non-protein Signaling	PMID: 34417930;PMID: 23038269
LC	N	IN	IN	GABA-GAD1_SLC6A6	GABR_A1B3G2	0.000298899	0	GABA-A-GAD1_SLC6A6_GABR_A1B3G2	GABA-A-(Gad1+Slc6a6) - Gabr_a1b3g2	GABA-A	Non-protein Signaling	PMID: 34417930;PMID: 23038269
LC	N	IN	Micro	GABA-GAD1_SLC6A6	GABR_A1B3G2	1.8165e-05	0	GABA-A-GAD1_SLC6A6_GABR_A1B3G2	GABA-A-(Gad1+Slc6a6) - Gabr_a1b3g2	GABA-A	Non-protein Signaling	PMID: 34417930;PMID: 23038269
LC	N	IN	OL	GABA-GAD1_SLC6A6	GABR_A1B3G2	4.998e-05	0.01	GABA-A-GAD1_SLC6A6_GABR_A1B3G2	GABA-A-(Gad1+Slc6a6) - Gabr_a1b3g2	GABA-A	Non-protein Signaling	PMID: 34417930;PMID: 23038269
LC	N	IN	Ependymal cell	GABA-GAD1_SLC6A6	GABR_A1B2G2	1.9191e-06	0	GABA-A-GAD1_SLC6A6_GABR_A1B2G2	GABA-A-(Gad1+Slc6a6) - Gabr_a1b2g2	GABA-A	Non-protein Signaling	PMID: 34417930;PMID: 23038269
LC	N	Ependymal cell	IN	GABA-GAD1_SLC6A6	GABR_A1B2G2	9.77465e-07	0	GABA-A-GAD1_SLC6A6_GABR_A1B2G2	GABA-A-(Gad1+Slc6a6) - Gabr_a1b2g2	GABA-A	Non-protein Signaling	PMID: 34417930;PMID: 23038269
LC	N	Fibroblast	IN	GABA-GAD1_SLC6A6	GABR_A1B2G2	7.77704e-06	0	GABA-A-GAD1_SLC6A6_GABR_A1B2G2	GABA-A-(Gad1+Slc6a6) - Gabr_a1b2g2	GABA-A	Non-protein Signaling	PMID: 34417930;PMID: 23038269
LC	N	IN	IN	GABA-GAD1_SLC6A6	GABR_A1B2G2	0.000275518	0	GABA-A-GAD1_SLC6A6_GABR_A1B2G2	GABA-A-(Gad1+Slc6a6) - Gabr_a1b2g2	GABA-A	Non-protein Signaling	PMID: 34417930;PMID: 23038269
LC	N	IN	Ependymal cell	GABA-GAD1_SLC6A6	GABR_A1B2	1.36313e-06	0	GABA-A-GAD1_SLC6A6_GABR_A1B2	GABA-A-(Gad1+Slc6a6) - Gabr_a1b2	GABA-A	Non-protein Signaling	PMID: 34417930;PMID: 23038269
LC	N	Ependymal cell	IN	GABA-GAD1_SLC6A6	GABR_A1B2	7.69999e-07	0	GABA-A-GAD1_SLC6A6_GABR_A1B2	GABA-A-(Gad1+Slc6a6) - Gabr_a1b2	GABA-A	Non-protein Signaling	PMID: 34417930;PMID: 23038269
LC	N	Fibroblast	IN	GABA-GAD1_SLC6A6	GABR_A1B2	6.1302e-06	0	GABA-A-GAD1_SLC6A6_GABR_A1B2	GABA-A-(Gad1+Slc6a6) - Gabr_a1b2	GABA-A	Non-protein Signaling	PMID: 34417930;PMID: 23038269
LC	N	IN	IN	GABA-GAD1_SLC6A6	GABR_A1B2	0.000217718	0	GABA-A-GAD1_SLC6A6_GABR_A1B2	GABA-A-(Gad1+Slc6a6) - Gabr_a1b2	GABA-A	Non-protein Signaling	PMID: 34417930;PMID: 23038269
LC	N	IN	Ependymal cell	GABA-GAD1_SLC6A6	GABR_A1B3	2.44253e-06	0	GABA-A-GAD1_SLC6A6_GABR_A1B3	GABA-A-(Gad1+Slc6a6) - Gabr_a1b3	GABA-A	Non-protein Signaling	PMID: 34417930;PMID: 23038269
LC	N	Fibroblast	EX	GABA-GAD1_SLC6A6	GABR_A1B3	6.37024e-05	0	GABA-A-GAD1_SLC6A6_GABR_A1B3	GABA-A-(Gad1+Slc6a6) - Gabr_a1b3	GABA-A	Non-protein Signaling	PMID: 34417930;PMID: 23038269
LC	N	IN	EX	GABA-GAD1_SLC6A6	GABR_A1B3	0.00224776	0	GABA-A-GAD1_SLC6A6_GABR_A1B3	GABA-A-(Gad1+Slc6a6) - Gabr_a1b3	GABA-A	Non-protein Signaling	PMID: 34417930;PMID: 23038269
LC	N	IN	IN	GABA-GAD1_SLC6A6	GABR_A1B3	0.000246146	0	GABA-A-GAD1_SLC6A6_GABR_A1B3	GABA-A-(Gad1+Slc6a6) - Gabr_a1b3	GABA-A	Non-protein Signaling	PMID: 34417930;PMID: 23038269
LC	N	IN	Micro	GABA-GAD1_SLC6A6	GABR_A1B3	1.76181e-05	0	GABA-A-GAD1_SLC6A6_GABR_A1B3	GABA-A-(Gad1+Slc6a6) - Gabr_a1b3	GABA-A	Non-protein Signaling	PMID: 34417930;PMID: 23038269
LC	N	IN	OL	GABA-GAD1_SLC6A6	GABR_A1B3	4.74214e-05	0	GABA-A-GAD1_SLC6A6_GABR_A1B3	GABA-A-(Gad1+Slc6a6) - Gabr_a1b3	GABA-A	Non-protein Signaling	PMID: 34417930;PMID: 23038269
LC	N	IN	Ependymal cell	GABA-GAD1_SLC6A6	GABR_A1B2D	1.0965e-06	0.01	GABA-A-GAD1_SLC6A6_GABR_A1B2D	GABA-A-(Gad1+Slc6a6) - Gabr_a1b2d	GABA-A	Non-protein Signaling	PMID: 34417930;PMID: 23038269
LC	N	Ependymal cell	IN	GABA-GAD1_SLC6A6	GABR_A1B2D	6.69673e-07	0	GABA-A-GAD1_SLC6A6_GABR_A1B2D	GABA-A-(Gad1+Slc6a6) - Gabr_a1b2d	GABA-A	Non-protein Signaling	PMID: 34417930;PMID: 23038269
LC	N	Fibroblast	IN	GABA-GAD1_SLC6A6	GABR_A1B2D	5.33308e-06	0	GABA-A-GAD1_SLC6A6_GABR_A1B2D	GABA-A-(Gad1+Slc6a6) - Gabr_a1b2d	GABA-A	Non-protein Signaling	PMID: 34417930;PMID: 23038269
LC	N	IN	IN	GABA-GAD1_SLC6A6	GABR_A1B2D	0.000189638	0	GABA-A-GAD1_SLC6A6_GABR_A1B2D	GABA-A-(Gad1+Slc6a6) - Gabr_a1b2d	GABA-A	Non-protein Signaling	PMID: 34417930;PMID: 23038269
LC	N	IN	Ependymal cell	GABA-GAD1_SLC6A6	GABR_A2B3G2	1.30992e-06	0	GABA-A-GAD1_SLC6A6_GABR_A2B3G2	GABA-A-(Gad1+Slc6a6) - Gabr_a2b3g2	GABA-A	Non-protein Signaling	PMID: 34417930;PMID: 23038269
LC	N	Fibroblast	EX	GABA-GAD1_SLC6A6	GABR_A2B3G2	4.39587e-05	0.02	GABA-A-GAD1_SLC6A6_GABR_A2B3G2	GABA-A-(Gad1+Slc6a6) - Gabr_a2b3g2	GABA-A	Non-protein Signaling	PMID: 34417930;PMID: 23038269
LC	N	IN	EX	GABA-GAD1_SLC6A6	GABR_A2B3G2	0.0015587	0	GABA-A-GAD1_SLC6A6_GABR_A2B3G2	GABA-A-(Gad1+Slc6a6) - Gabr_a2b3g2	GABA-A	Non-protein Signaling	PMID: 34417930;PMID: 23038269
LC	N	IN	Ependymal cell	GABA-GAD1_SLC6A6	GABR_A4B3G2	1.13063e-06	0.01	GABA-A-GAD1_SLC6A6_GABR_A4B3G2	GABA-A-(Gad1+Slc6a6) - Gabr_a4b3g2	GABA-A	Non-protein Signaling	PMID: 34417930;PMID: 23038269
LC	N	Fibroblast	EX	GABA-GAD1_SLC6A6	GABR_A4B3G2	4.30518e-05	0.02	GABA-A-GAD1_SLC6A6_GABR_A4B3G2	GABA-A-(Gad1+Slc6a6) - Gabr_a4b3g2	GABA-A	Non-protein Signaling	PMID: 34417930;PMID: 23038269
LC	N	IN	EX	GABA-GAD1_SLC6A6	GABR_A4B3G2	0.00152689	0	GABA-A-GAD1_SLC6A6_GABR_A4B3G2	GABA-A-(Gad1+Slc6a6) - Gabr_a4b3g2	GABA-A	Non-protein Signaling	PMID: 34417930;PMID: 23038269
LC	N	IN	Ependymal cell	GABA-GAD1_SLC6A6	GABR_A4B3D	6.4442e-07	0.02	GABA-A-GAD1_SLC6A6_GABR_A4B3D	GABA-A-(Gad1+Slc6a6) - Gabr_a4b3d	GABA-A	Non-protein Signaling	PMID: 34417930;PMID: 23038269
LC	N	Fibroblast	EX	GABA-GAD1_SLC6A6	GABR_A4B3D	3.00824e-05	0.02	GABA-A-GAD1_SLC6A6_GABR_A4B3D	GABA-A-(Gad1+Slc6a6) - Gabr_a4b3d	GABA-A	Non-protein Signaling	PMID: 34417930;PMID: 23038269
LC	N	IN	EX	GABA-GAD1_SLC6A6	GABR_A4B3D	0.00107036	0	GABA-A-GAD1_SLC6A6_GABR_A4B3D	GABA-A-(Gad1+Slc6a6) - Gabr_a4b3d	GABA-A	Non-protein Signaling	PMID: 34417930;PMID: 23038269
LC	N	IN	Ependymal cell	GABA-GAD1_SLC6A6	GABR_A4B2D	4.35201e-07	0.02	GABA-A-GAD1_SLC6A6_GABR_A4B2D	GABA-A-(Gad1+Slc6a6) - Gabr_a4b2d	GABA-A	Non-protein Signaling	PMID: 34417930;PMID: 23038269
LC	N	IN	Ependymal cell	GABA-GAD1_SLC6A8	GABR_A1B3G2	2.92829e-06	0	GABA-A-GAD1_SLC6A8_GABR_A1B3G2	GABA-A-(Gad1+Slc6a8) - Gabr_a1b3g2	GABA-A	Non-protein Signaling	PMID: 34417930;PMID: 23038269
LC	N	IN	EX	GABA-GAD1_SLC6A8	GABR_A1B3G2	0.00237131	0	GABA-A-GAD1_SLC6A8_GABR_A1B3G2	GABA-A-(Gad1+Slc6a8) - Gabr_a1b3g2	GABA-A	Non-protein Signaling	PMID: 34417930;PMID: 23038269
LC	N	IN	IN	GABA-GAD1_SLC6A8	GABR_A1B3G2	0.000309546	0	GABA-A-GAD1_SLC6A8_GABR_A1B3G2	GABA-A-(Gad1+Slc6a8) - Gabr_a1b3g2	GABA-A	Non-protein Signaling	PMID: 34417930;PMID: 23038269
LC	N	IN	Micro	GABA-GAD1_SLC6A8	GABR_A1B3G2	1.88214e-05	0	GABA-A-GAD1_SLC6A8_GABR_A1B3G2	GABA-A-(Gad1+Slc6a8) - Gabr_a1b3g2	GABA-A	Non-protein Signaling	PMID: 34417930;PMID: 23038269
LC	N	IN	OL	GABA-GAD1_SLC6A8	GABR_A1B3G2	5.17886e-05	0	GABA-A-GAD1_SLC6A8_GABR_A1B3G2	GABA-A-(Gad1+Slc6a8) - Gabr_a1b3g2	GABA-A	Non-protein Signaling	PMID: 34417930;PMID: 23038269
LC	N	IN	Ependymal cell	GABA-GAD1_SLC6A8	GABR_A1B2G2	1.98816e-06	0	GABA-A-GAD1_SLC6A8_GABR_A1B2G2	GABA-A-(Gad1+Slc6a8) - Gabr_a1b2g2	GABA-A	Non-protein Signaling	PMID: 34417930;PMID: 23038269
LC	N	Ependymal cell	IN	GABA-GAD1_SLC6A8	GABR_A1B2G2	9.40901e-07	0	GABA-A-GAD1_SLC6A8_GABR_A1B2G2	GABA-A-(Gad1+Slc6a8) - Gabr_a1b2g2	GABA-A	Non-protein Signaling	PMID: 34417930;PMID: 23038269
LC	N	Fibroblast	IN	GABA-GAD1_SLC6A8	GABR_A1B2G2	3.39759e-06	0	GABA-A-GAD1_SLC6A8_GABR_A1B2G2	GABA-A-(Gad1+Slc6a8) - Gabr_a1b2g2	GABA-A	Non-protein Signaling	PMID: 34417930;PMID: 23038269
LC	N	IN	IN	GABA-GAD1_SLC6A8	GABR_A1B2G2	0.000285351	0	GABA-A-GAD1_SLC6A8_GABR_A1B2G2	GABA-A-(Gad1+Slc6a8) - Gabr_a1b2g2	GABA-A	Non-protein Signaling	PMID: 34417930;PMID: 23038269
LC	N	IN	Ependymal cell	GABA-GAD1_SLC6A8	GABR_A1B2	1.41239e-06	0	GABA-A-GAD1_SLC6A8_GABR_A1B2	GABA-A-(Gad1+Slc6a8) - Gabr_a1b2	GABA-A	Non-protein Signaling	PMID: 34417930;PMID: 23038269
LC	N	Ependymal cell	IN	GABA-GAD1_SLC6A8	GABR_A1B2	7.41154e-07	0	GABA-A-GAD1_SLC6A8_GABR_A1B2	GABA-A-(Gad1+Slc6a8) - Gabr_a1b2	GABA-A	Non-protein Signaling	PMID: 34417930;PMID: 23038269
LC	N	Fibroblast	IN	GABA-GAD1_SLC6A8	GABR_A1B2	2.67494e-06	0	GABA-A-GAD1_SLC6A8_GABR_A1B2	GABA-A-(Gad1+Slc6a8) - Gabr_a1b2	GABA-A	Non-protein Signaling	PMID: 34417930;PMID: 23038269
LC	N	IN	IN	GABA-GAD1_SLC6A8	GABR_A1B2	0.000225525	0	GABA-A-GAD1_SLC6A8_GABR_A1B2	GABA-A-(Gad1+Slc6a8) - Gabr_a1b2	GABA-A	Non-protein Signaling	PMID: 34417930;PMID: 23038269
LC	N	IN	Ependymal cell	GABA-GAD1_SLC6A8	GABR_A1B3	2.53008e-06	0	GABA-A-GAD1_SLC6A8_GABR_A1B3	GABA-A-(Gad1+Slc6a8) - Gabr_a1b3	GABA-A	Non-protein Signaling	PMID: 34417930;PMID: 23038269
LC	N	Ependymal cell	EX	GABA-GAD1_SLC6A8	GABR_A1B3	7.71545e-06	0.02	GABA-A-GAD1_SLC6A8_GABR_A1B3	GABA-A-(Gad1+Slc6a8) - Gabr_a1b3	GABA-A	Non-protein Signaling	PMID: 34417930;PMID: 23038269
LC	N	IN	EX	GABA-GAD1_SLC6A8	GABR_A1B3	0.00232737	0	GABA-A-GAD1_SLC6A8_GABR_A1B3	GABA-A-(Gad1+Slc6a8) - Gabr_a1b3	GABA-A	Non-protein Signaling	PMID: 34417930;PMID: 23038269
LC	N	IN	IN	GABA-GAD1_SLC6A8	GABR_A1B3	0.000254952	0	GABA-A-GAD1_SLC6A8_GABR_A1B3	GABA-A-(Gad1+Slc6a8) - Gabr_a1b3	GABA-A	Non-protein Signaling	PMID: 34417930;PMID: 23038269
LC	N	IN	Micro	GABA-GAD1_SLC6A8	GABR_A1B3	1.82549e-05	0	GABA-A-GAD1_SLC6A8_GABR_A1B3	GABA-A-(Gad1+Slc6a8) - Gabr_a1b3	GABA-A	Non-protein Signaling	PMID: 34417930;PMID: 23038269
LC	N	IN	OL	GABA-GAD1_SLC6A8	GABR_A1B3	4.91382e-05	0	GABA-A-GAD1_SLC6A8_GABR_A1B3	GABA-A-(Gad1+Slc6a8) - Gabr_a1b3	GABA-A	Non-protein Signaling	PMID: 34417930;PMID: 23038269
LC	N	IN	Ependymal cell	GABA-GAD1_SLC6A8	GABR_A1B2D	1.1362e-06	0	GABA-A-GAD1_SLC6A8_GABR_A1B2D	GABA-A-(Gad1+Slc6a8) - Gabr_a1b2d	GABA-A	Non-protein Signaling	PMID: 34417930;PMID: 23038269
LC	N	Ependymal cell	IN	GABA-GAD1_SLC6A8	GABR_A1B2D	6.44569e-07	0	GABA-A-GAD1_SLC6A8_GABR_A1B2D	GABA-A-(Gad1+Slc6a8) - Gabr_a1b2d	GABA-A	Non-protein Signaling	PMID: 34417930;PMID: 23038269
LC	N	Fibroblast	IN	GABA-GAD1_SLC6A8	GABR_A1B2D	2.32577e-06	0	GABA-A-GAD1_SLC6A8_GABR_A1B2D	GABA-A-(Gad1+Slc6a8) - Gabr_a1b2d	GABA-A	Non-protein Signaling	PMID: 34417930;PMID: 23038269
LC	N	IN	IN	GABA-GAD1_SLC6A8	GABR_A1B2D	0.000196454	0	GABA-A-GAD1_SLC6A8_GABR_A1B2D	GABA-A-(Gad1+Slc6a8) - Gabr_a1b2d	GABA-A	Non-protein Signaling	PMID: 34417930;PMID: 23038269
LC	N	IN	Ependymal cell	GABA-GAD1_SLC6A8	GABR_A2B3G2	1.35728e-06	0	GABA-A-GAD1_SLC6A8_GABR_A2B3G2	GABA-A-(Gad1+Slc6a8) - Gabr_a2b3g2	GABA-A	Non-protein Signaling	PMID: 34417930;PMID: 23038269
LC	N	IN	EX	GABA-GAD1_SLC6A8	GABR_A2B3G2	0.00161443	0	GABA-A-GAD1_SLC6A8_GABR_A2B3G2	GABA-A-(Gad1+Slc6a8) - Gabr_a2b3g2	GABA-A	Non-protein Signaling	PMID: 34417930;PMID: 23038269
LC	N	IN	Ependymal cell	GABA-GAD1_SLC6A8	GABR_A4B3G2	1.17156e-06	0	GABA-A-GAD1_SLC6A8_GABR_A4B3G2	GABA-A-(Gad1+Slc6a8) - Gabr_a4b3g2	GABA-A	Non-protein Signaling	PMID: 34417930;PMID: 23038269
LC	N	Ependymal cell	EX	GABA-GAD1_SLC6A8	GABR_A4B3G2	5.20703e-06	0.04	GABA-A-GAD1_SLC6A8_GABR_A4B3G2	GABA-A-(Gad1+Slc6a8) - Gabr_a4b3g2	GABA-A	Non-protein Signaling	PMID: 34417930;PMID: 23038269
LC	N	IN	EX	GABA-GAD1_SLC6A8	GABR_A4B3G2	0.0015815	0	GABA-A-GAD1_SLC6A8_GABR_A4B3G2	GABA-A-(Gad1+Slc6a8) - Gabr_a4b3g2	GABA-A	Non-protein Signaling	PMID: 34417930;PMID: 23038269
LC	N	IN	Ependymal cell	GABA-GAD1_SLC6A8	GABR_A4B3D	6.67833e-07	0.01	GABA-A-GAD1_SLC6A8_GABR_A4B3D	GABA-A-(Gad1+Slc6a8) - Gabr_a4b3d	GABA-A	Non-protein Signaling	PMID: 34417930;PMID: 23038269
LC	N	IN	EX	GABA-GAD1_SLC6A8	GABR_A4B3D	0.00110888	0	GABA-A-GAD1_SLC6A8_GABR_A4B3D	GABA-A-(Gad1+Slc6a8) - Gabr_a4b3d	GABA-A	Non-protein Signaling	PMID: 34417930;PMID: 23038269
LC	N	IN	Ependymal cell	GABA-GAD1_SLC6A8	GABR_A4B2D	4.51037e-07	0.02	GABA-A-GAD1_SLC6A8_GABR_A4B2D	GABA-A-(Gad1+Slc6a8) - Gabr_a4b2d	GABA-A	Non-protein Signaling	PMID: 34417930;PMID: 23038269
LC	N	IN	Ependymal cell	GABA-GAD2_SLC32A1	GABR_A1B3G2	2.64001e-06	0	GABA-A-GAD2_SLC32A1_GABR_A1B3G2	GABA-A-(Gad2+Slc32a1) - Gabr_a1b3g2	GABA-A	Non-protein Signaling	PMID: 34417930;PMID: 23038269
LC	N	IN	EX	GABA-GAD2_SLC32A1	GABR_A1B3G2	0.0021399	0	GABA-A-GAD2_SLC32A1_GABR_A1B3G2	GABA-A-(Gad2+Slc32a1) - Gabr_a1b3g2	GABA-A	Non-protein Signaling	PMID: 34417930;PMID: 23038269
LC	N	IN	IN	GABA-GAD2_SLC32A1	GABR_A1B3G2	0.000279165	0	GABA-A-GAD2_SLC32A1_GABR_A1B3G2	GABA-A-(Gad2+Slc32a1) - Gabr_a1b3g2	GABA-A	Non-protein Signaling	PMID: 34417930;PMID: 23038269
LC	N	IN	Micro	GABA-GAD2_SLC32A1	GABR_A1B3G2	1.69501e-05	0	GABA-A-GAD2_SLC32A1_GABR_A1B3G2	GABA-A-(Gad2+Slc32a1) - Gabr_a1b3g2	GABA-A	Non-protein Signaling	PMID: 34417930;PMID: 23038269
LC	N	IN	OL	GABA-GAD2_SLC32A1	GABR_A1B3G2	4.66328e-05	0	GABA-A-GAD2_SLC32A1_GABR_A1B3G2	GABA-A-(Gad2+Slc32a1) - Gabr_a1b3g2	GABA-A	Non-protein Signaling	PMID: 34417930;PMID: 23038269
LC	N	IN	Ependymal cell	GABA-GAD2_SLC32A1	GABR_A1B2G2	1.79122e-06	0	GABA-A-GAD2_SLC32A1_GABR_A1B2G2	GABA-A-(Gad2+Slc32a1) - Gabr_a1b2g2	GABA-A	Non-protein Signaling	PMID: 34417930;PMID: 23038269
LC	N	IN	IN	GABA-GAD2_SLC32A1	GABR_A1B2G2	0.000257295	0	GABA-A-GAD2_SLC32A1_GABR_A1B2G2	GABA-A-(Gad2+Slc32a1) - Gabr_a1b2g2	GABA-A	Non-protein Signaling	PMID: 34417930;PMID: 23038269
LC	N	IN	Ependymal cell	GABA-GAD2_SLC32A1	GABR_A1B2	1.27196e-06	0	GABA-A-GAD2_SLC32A1_GABR_A1B2	GABA-A-(Gad2+Slc32a1) - Gabr_a1b2	GABA-A	Non-protein Signaling	PMID: 34417930;PMID: 23038269
LC	N	IN	IN	GABA-GAD2_SLC32A1	GABR_A1B2	0.000203256	0	GABA-A-GAD2_SLC32A1_GABR_A1B2	GABA-A-(Gad2+Slc32a1) - Gabr_a1b2	GABA-A	Non-protein Signaling	PMID: 34417930;PMID: 23038269
LC	N	IN	Ependymal cell	GABA-GAD2_SLC32A1	GABR_A1B3	2.28035e-06	0	GABA-A-GAD2_SLC32A1_GABR_A1B3	GABA-A-(Gad2+Slc32a1) - Gabr_a1b3	GABA-A	Non-protein Signaling	PMID: 34417930;PMID: 23038269
LC	N	IN	EX	GABA-GAD2_SLC32A1	GABR_A1B3	0.00210013	0	GABA-A-GAD2_SLC32A1_GABR_A1B3	GABA-A-(Gad2+Slc32a1) - Gabr_a1b3	GABA-A	Non-protein Signaling	PMID: 34417930;PMID: 23038269
LC	N	IN	IN	GABA-GAD2_SLC32A1	GABR_A1B3	0.00022983	0	GABA-A-GAD2_SLC32A1_GABR_A1B3	GABA-A-(Gad2+Slc32a1) - Gabr_a1b3	GABA-A	Non-protein Signaling	PMID: 34417930;PMID: 23038269
LC	N	IN	Micro	GABA-GAD2_SLC32A1	GABR_A1B3	1.64395e-05	0	GABA-A-GAD2_SLC32A1_GABR_A1B3	GABA-A-(Gad2+Slc32a1) - Gabr_a1b3	GABA-A	Non-protein Signaling	PMID: 34417930;PMID: 23038269
LC	N	IN	OL	GABA-GAD2_SLC32A1	GABR_A1B3	4.42443e-05	0	GABA-A-GAD2_SLC32A1_GABR_A1B3	GABA-A-(Gad2+Slc32a1) - Gabr_a1b3	GABA-A	Non-protein Signaling	PMID: 34417930;PMID: 23038269
LC	N	IN	Ependymal cell	GABA-GAD2_SLC32A1	GABR_A1B2D	1.02303e-06	0	GABA-A-GAD2_SLC32A1_GABR_A1B2D	GABA-A-(Gad2+Slc32a1) - Gabr_a1b2d	GABA-A	Non-protein Signaling	PMID: 34417930;PMID: 23038269
LC	N	IN	IN	GABA-GAD2_SLC32A1	GABR_A1B2D	0.000177015	0	GABA-A-GAD2_SLC32A1_GABR_A1B2D	GABA-A-(Gad2+Slc32a1) - Gabr_a1b2d	GABA-A	Non-protein Signaling	PMID: 34417930;PMID: 23038269
LC	N	IN	Ependymal cell	GABA-GAD2_SLC32A1	GABR_A2B3G2	1.22228e-06	0	GABA-A-GAD2_SLC32A1_GABR_A2B3G2	GABA-A-(Gad2+Slc32a1) - Gabr_a2b3g2	GABA-A	Non-protein Signaling	PMID: 34417930;PMID: 23038269
LC	N	IN	EX	GABA-GAD2_SLC32A1	GABR_A2B3G2	0.00145545	0	GABA-A-GAD2_SLC32A1_GABR_A2B3G2	GABA-A-(Gad2+Slc32a1) - Gabr_a2b3g2	GABA-A	Non-protein Signaling	PMID: 34417930;PMID: 23038269
LC	N	IN	Ependymal cell	GABA-GAD2_SLC32A1	GABR_A4B3G2	1.05489e-06	0	GABA-A-GAD2_SLC32A1_GABR_A4B3G2	GABA-A-(Gad2+Slc32a1) - Gabr_a4b3g2	GABA-A	Non-protein Signaling	PMID: 34417930;PMID: 23038269
LC	N	IN	EX	GABA-GAD2_SLC32A1	GABR_A4B3G2	0.00142571	0	GABA-A-GAD2_SLC32A1_GABR_A4B3G2	GABA-A-(Gad2+Slc32a1) - Gabr_a4b3g2	GABA-A	Non-protein Signaling	PMID: 34417930;PMID: 23038269
LC	N	IN	Ependymal cell	GABA-GAD2_SLC32A1	GABR_A4B3D	6.01109e-07	0	GABA-A-GAD2_SLC32A1_GABR_A4B3D	GABA-A-(Gad2+Slc32a1) - Gabr_a4b3d	GABA-A	Non-protein Signaling	PMID: 34417930;PMID: 23038269
LC	N	IN	EX	GABA-GAD2_SLC32A1	GABR_A4B3D	0.000999035	0	GABA-A-GAD2_SLC32A1_GABR_A4B3D	GABA-A-(Gad2+Slc32a1) - Gabr_a4b3d	GABA-A	Non-protein Signaling	PMID: 34417930;PMID: 23038269
LC	N	IN	Ependymal cell	GABA-GAD2_SLC32A1	GABR_A4B2D	4.05911e-07	0	GABA-A-GAD2_SLC32A1_GABR_A4B2D	GABA-A-(Gad2+Slc32a1) - Gabr_a4b2d	GABA-A	Non-protein Signaling	PMID: 34417930;PMID: 23038269
LC	N	IN	Ependymal cell	GABA-GAD2_SLC6A1	GABR_A1B3G2	2.57209e-06	0	GABA-A-GAD2_SLC6A1_GABR_A1B3G2	GABA-A-(Gad2+Slc6a1) - Gabr_a1b3g2	GABA-A	Non-protein Signaling	PMID: 34417930;PMID: 23038269
LC	N	IN	EX	GABA-GAD2_SLC6A1	GABR_A1B3G2	0.00208531	0	GABA-A-GAD2_SLC6A1_GABR_A1B3G2	GABA-A-(Gad2+Slc6a1) - Gabr_a1b3g2	GABA-A	Non-protein Signaling	PMID: 34417930;PMID: 23038269
LC	N	IN	IN	GABA-GAD2_SLC6A1	GABR_A1B3G2	0.000272004	0	GABA-A-GAD2_SLC6A1_GABR_A1B3G2	GABA-A-(Gad2+Slc6a1) - Gabr_a1b3g2	GABA-A	Non-protein Signaling	PMID: 34417930;PMID: 23038269
LC	N	IN	Micro	GABA-GAD2_SLC6A1	GABR_A1B3G2	1.65099e-05	0	GABA-A-GAD2_SLC6A1_GABR_A1B3G2	GABA-A-(Gad2+Slc6a1) - Gabr_a1b3g2	GABA-A	Non-protein Signaling	PMID: 34417930;PMID: 23038269
LC	N	IN	OL	GABA-GAD2_SLC6A1	GABR_A1B3G2	4.542e-05	0	GABA-A-GAD2_SLC6A1_GABR_A1B3G2	GABA-A-(Gad2+Slc6a1) - Gabr_a1b3g2	GABA-A	Non-protein Signaling	PMID: 34417930;PMID: 23038269
LC	N	IN	Ependymal cell	GABA-GAD2_SLC6A1	GABR_A1B2G2	1.74486e-06	0	GABA-A-GAD2_SLC6A1_GABR_A1B2G2	GABA-A-(Gad2+Slc6a1) - Gabr_a1b2g2	GABA-A	Non-protein Signaling	PMID: 34417930;PMID: 23038269
LC	N	IN	IN	GABA-GAD2_SLC6A1	GABR_A1B2G2	0.000250684	0	GABA-A-GAD2_SLC6A1_GABR_A1B2G2	GABA-A-(Gad2+Slc6a1) - Gabr_a1b2g2	GABA-A	Non-protein Signaling	PMID: 34417930;PMID: 23038269
LC	N	IN	Ependymal cell	GABA-GAD2_SLC6A1	GABR_A1B2	1.23891e-06	0	GABA-A-GAD2_SLC6A1_GABR_A1B2	GABA-A-(Gad2+Slc6a1) - Gabr_a1b2	GABA-A	Non-protein Signaling	PMID: 34417930;PMID: 23038269
LC	N	IN	IN	GABA-GAD2_SLC6A1	GABR_A1B2	0.000198012	0	GABA-A-GAD2_SLC6A1_GABR_A1B2	GABA-A-(Gad2+Slc6a1) - Gabr_a1b2	GABA-A	Non-protein Signaling	PMID: 34417930;PMID: 23038269
LC	N	IN	Ependymal cell	GABA-GAD2_SLC6A1	GABR_A1B3	2.22153e-06	0	GABA-A-GAD2_SLC6A1_GABR_A1B3	GABA-A-(Gad2+Slc6a1) - Gabr_a1b3	GABA-A	Non-protein Signaling	PMID: 34417930;PMID: 23038269
LC	N	IN	EX	GABA-GAD2_SLC6A1	GABR_A1B3	0.00204653	0	GABA-A-GAD2_SLC6A1_GABR_A1B3	GABA-A-(Gad2+Slc6a1) - Gabr_a1b3	GABA-A	Non-protein Signaling	PMID: 34417930;PMID: 23038269
LC	N	IN	IN	GABA-GAD2_SLC6A1	GABR_A1B3	0.000223913	0	GABA-A-GAD2_SLC6A1_GABR_A1B3	GABA-A-(Gad2+Slc6a1) - Gabr_a1b3	GABA-A	Non-protein Signaling	PMID: 34417930;PMID: 23038269
LC	N	IN	Micro	GABA-GAD2_SLC6A1	GABR_A1B3	1.60124e-05	0	GABA-A-GAD2_SLC6A1_GABR_A1B3	GABA-A-(Gad2+Slc6a1) - Gabr_a1b3	GABA-A	Non-protein Signaling	PMID: 34417930;PMID: 23038269
LC	N	IN	OL	GABA-GAD2_SLC6A1	GABR_A1B3	4.30931e-05	0	GABA-A-GAD2_SLC6A1_GABR_A1B3	GABA-A-(Gad2+Slc6a1) - Gabr_a1b3	GABA-A	Non-protein Signaling	PMID: 34417930;PMID: 23038269
LC	N	IN	Ependymal cell	GABA-GAD2_SLC6A1	GABR_A1B2D	9.96406e-07	0	GABA-A-GAD2_SLC6A1_GABR_A1B2D	GABA-A-(Gad2+Slc6a1) - Gabr_a1b2d	GABA-A	Non-protein Signaling	PMID: 34417930;PMID: 23038269
LC	N	IN	IN	GABA-GAD2_SLC6A1	GABR_A1B2D	0.000172438	0	GABA-A-GAD2_SLC6A1_GABR_A1B2D	GABA-A-(Gad2+Slc6a1) - Gabr_a1b2d	GABA-A	Non-protein Signaling	PMID: 34417930;PMID: 23038269
LC	N	IN	Ependymal cell	GABA-GAD2_SLC6A1	GABR_A2B3G2	1.19052e-06	0	GABA-A-GAD2_SLC6A1_GABR_A2B3G2	GABA-A-(Gad2+Slc6a1) - Gabr_a2b3g2	GABA-A	Non-protein Signaling	PMID: 34417930;PMID: 23038269
LC	N	IN	EX	GABA-GAD2_SLC6A1	GABR_A2B3G2	0.001418	0	GABA-A-GAD2_SLC6A1_GABR_A2B3G2	GABA-A-(Gad2+Slc6a1) - Gabr_a2b3g2	GABA-A	Non-protein Signaling	PMID: 34417930;PMID: 23038269
LC	N	IN	Ependymal cell	GABA-GAD2_SLC6A1	GABR_A4B3G2	1.02744e-06	0	GABA-A-GAD2_SLC6A1_GABR_A4B3G2	GABA-A-(Gad2+Slc6a1) - Gabr_a4b3g2	GABA-A	Non-protein Signaling	PMID: 34417930;PMID: 23038269
LC	N	IN	EX	GABA-GAD2_SLC6A1	GABR_A4B3G2	0.00138901	0	GABA-A-GAD2_SLC6A1_GABR_A4B3G2	GABA-A-(Gad2+Slc6a1) - Gabr_a4b3g2	GABA-A	Non-protein Signaling	PMID: 34417930;PMID: 23038269
LC	N	IN	Ependymal cell	GABA-GAD2_SLC6A1	GABR_A4B3D	5.85421e-07	0	GABA-A-GAD2_SLC6A1_GABR_A4B3D	GABA-A-(Gad2+Slc6a1) - Gabr_a4b3d	GABA-A	Non-protein Signaling	PMID: 34417930;PMID: 23038269
LC	N	IN	EX	GABA-GAD2_SLC6A1	GABR_A4B3D	0.000973178	0	GABA-A-GAD2_SLC6A1_GABR_A4B3D	GABA-A-(Gad2+Slc6a1) - Gabr_a4b3d	GABA-A	Non-protein Signaling	PMID: 34417930;PMID: 23038269
LC	N	IN	Ependymal cell	GABA-GAD2_SLC6A1	GABR_A4B2D	3.95302e-07	0	GABA-A-GAD2_SLC6A1_GABR_A4B2D	GABA-A-(Gad2+Slc6a1) - Gabr_a4b2d	GABA-A	Non-protein Signaling	PMID: 34417930;PMID: 23038269
LC	N	IN	Ependymal cell	GABA-GAD2_SLC6A6	GABR_A1B3G2	1.0945e-06	0	GABA-A-GAD2_SLC6A6_GABR_A1B3G2	GABA-A-(Gad2+Slc6a6) - Gabr_a1b3g2	GABA-A	Non-protein Signaling	PMID: 34417930;PMID: 23038269
LC	N	IN	EX	GABA-GAD2_SLC6A6	GABR_A1B3G2	0.000891724	0	GABA-A-GAD2_SLC6A6_GABR_A1B3G2	GABA-A-(Gad2+Slc6a6) - Gabr_a1b3g2	GABA-A	Non-protein Signaling	PMID: 34417930;PMID: 23038269
LC	N	IN	IN	GABA-GAD2_SLC6A6	GABR_A1B3G2	0.000115945	0	GABA-A-GAD2_SLC6A6_GABR_A1B3G2	GABA-A-(Gad2+Slc6a6) - Gabr_a1b3g2	GABA-A	Non-protein Signaling	PMID: 34417930;PMID: 23038269
LC	N	IN	Micro	GABA-GAD2_SLC6A6	GABR_A1B3G2	6.98684e-06	0	GABA-A-GAD2_SLC6A6_GABR_A1B3G2	GABA-A-(Gad2+Slc6a6) - Gabr_a1b3g2	GABA-A	Non-protein Signaling	PMID: 34417930;PMID: 23038269
LC	N	IN	OL	GABA-GAD2_SLC6A6	GABR_A1B3G2	1.92069e-05	0	GABA-A-GAD2_SLC6A6_GABR_A1B3G2	GABA-A-(Gad2+Slc6a6) - Gabr_a1b3g2	GABA-A	Non-protein Signaling	PMID: 34417930;PMID: 23038269
LC	N	IN	Ependymal cell	GABA-GAD2_SLC6A6	GABR_A1B2G2	7.39935e-07	0	GABA-A-GAD2_SLC6A6_GABR_A1B2G2	GABA-A-(Gad2+Slc6a6) - Gabr_a1b2g2	GABA-A	Non-protein Signaling	PMID: 34417930;PMID: 23038269
LC	N	IN	IN	GABA-GAD2_SLC6A6	GABR_A1B2G2	0.000106753	0	GABA-A-GAD2_SLC6A6_GABR_A1B2G2	GABA-A-(Gad2+Slc6a6) - Gabr_a1b2g2	GABA-A	Non-protein Signaling	PMID: 34417930;PMID: 23038269
LC	N	IN	Ependymal cell	GABA-GAD2_SLC6A6	GABR_A1B2	5.24276e-07	0	GABA-A-GAD2_SLC6A6_GABR_A1B2	GABA-A-(Gad2+Slc6a6) - Gabr_a1b2	GABA-A	Non-protein Signaling	PMID: 34417930;PMID: 23038269
LC	N	IN	IN	GABA-GAD2_SLC6A6	GABR_A1B2	8.41191e-05	0	GABA-A-GAD2_SLC6A6_GABR_A1B2	GABA-A-(Gad2+Slc6a6) - Gabr_a1b2	GABA-A	Non-protein Signaling	PMID: 34417930;PMID: 23038269
LC	N	IN	Ependymal cell	GABA-GAD2_SLC6A6	GABR_A1B3	9.43948e-07	0	GABA-A-GAD2_SLC6A6_GABR_A1B3	GABA-A-(Gad2+Slc6a6) - Gabr_a1b3	GABA-A	Non-protein Signaling	PMID: 34417930;PMID: 23038269
LC	N	IN	EX	GABA-GAD2_SLC6A6	GABR_A1B3	0.000874884	0	GABA-A-GAD2_SLC6A6_GABR_A1B3	GABA-A-(Gad2+Slc6a6) - Gabr_a1b3	GABA-A	Non-protein Signaling	PMID: 34417930;PMID: 23038269
LC	N	IN	IN	GABA-GAD2_SLC6A6	GABR_A1B3	9.52351e-05	0	GABA-A-GAD2_SLC6A6_GABR_A1B3	GABA-A-(Gad2+Slc6a6) - Gabr_a1b3	GABA-A	Non-protein Signaling	PMID: 34417930;PMID: 23038269
LC	N	IN	Micro	GABA-GAD2_SLC6A6	GABR_A1B3	6.77525e-06	0	GABA-A-GAD2_SLC6A6_GABR_A1B3	GABA-A-(Gad2+Slc6a6) - Gabr_a1b3	GABA-A	Non-protein Signaling	PMID: 34417930;PMID: 23038269
LC	N	IN	OL	GABA-GAD2_SLC6A6	GABR_A1B3	1.82188e-05	0	GABA-A-GAD2_SLC6A6_GABR_A1B3	GABA-A-(Gad2+Slc6a6) - Gabr_a1b3	GABA-A	Non-protein Signaling	PMID: 34417930;PMID: 23038269
LC	N	IN	Ependymal cell	GABA-GAD2_SLC6A6	GABR_A1B2D	4.21229e-07	0	GABA-A-GAD2_SLC6A6_GABR_A1B2D	GABA-A-(Gad2+Slc6a6) - Gabr_a1b2d	GABA-A	Non-protein Signaling	PMID: 34417930;PMID: 23038269
LC	N	IN	IN	GABA-GAD2_SLC6A6	GABR_A1B2D	7.31694e-05	0	GABA-A-GAD2_SLC6A6_GABR_A1B2D	GABA-A-(Gad2+Slc6a6) - Gabr_a1b2d	GABA-A	Non-protein Signaling	PMID: 34417930;PMID: 23038269
LC	N	IN	Ependymal cell	GABA-GAD2_SLC6A6	GABR_A2B3G2	5.03694e-07	0	GABA-A-GAD2_SLC6A6_GABR_A2B3G2	GABA-A-(Gad2+Slc6a6) - Gabr_a2b3g2	GABA-A	Non-protein Signaling	PMID: 34417930;PMID: 23038269
LC	N	IN	EX	GABA-GAD2_SLC6A6	GABR_A2B3G2	0.000603335	0	GABA-A-GAD2_SLC6A6_GABR_A2B3G2	GABA-A-(Gad2+Slc6a6) - Gabr_a2b3g2	GABA-A	Non-protein Signaling	PMID: 34417930;PMID: 23038269
LC	N	IN	Ependymal cell	GABA-GAD2_SLC6A6	GABR_A4B3G2	4.34405e-07	0	GABA-A-GAD2_SLC6A6_GABR_A4B3G2	GABA-A-(Gad2+Slc6a6) - Gabr_a4b3g2	GABA-A	Non-protein Signaling	PMID: 34417930;PMID: 23038269
LC	N	IN	EX	GABA-GAD2_SLC6A6	GABR_A4B3G2	0.000590869	0	GABA-A-GAD2_SLC6A6_GABR_A4B3G2	GABA-A-(Gad2+Slc6a6) - Gabr_a4b3g2	GABA-A	Non-protein Signaling	PMID: 34417930;PMID: 23038269
LC	N	IN	Ependymal cell	GABA-GAD2_SLC6A6	GABR_A4B3D	2.47064e-07	0	GABA-A-GAD2_SLC6A6_GABR_A4B3D	GABA-A-(Gad2+Slc6a6) - Gabr_a4b3d	GABA-A	Non-protein Signaling	PMID: 34417930;PMID: 23038269
LC	N	IN	EX	GABA-GAD2_SLC6A6	GABR_A4B3D	0.000412694	0	GABA-A-GAD2_SLC6A6_GABR_A4B3D	GABA-A-(Gad2+Slc6a6) - Gabr_a4b3d	GABA-A	Non-protein Signaling	PMID: 34417930;PMID: 23038269
LC	N	IN	Ependymal cell	GABA-GAD2_SLC6A6	GABR_A4B2D	1.66697e-07	0	GABA-A-GAD2_SLC6A6_GABR_A4B2D	GABA-A-(Gad2+Slc6a6) - Gabr_a4b2d	GABA-A	Non-protein Signaling	PMID: 34417930;PMID: 23038269
LC	N	IN	Ependymal cell	GABA-GAD2_SLC6A8	GABR_A1B3G2	1.13413e-06	0	GABA-A-GAD2_SLC6A8_GABR_A1B3G2	GABA-A-(Gad2+Slc6a8) - Gabr_a1b3g2	GABA-A	Non-protein Signaling	PMID: 34417930;PMID: 23038269
LC	N	IN	EX	GABA-GAD2_SLC6A8	GABR_A1B3G2	0.000923891	0	GABA-A-GAD2_SLC6A8_GABR_A1B3G2	GABA-A-(Gad2+Slc6a8) - Gabr_a1b3g2	GABA-A	Non-protein Signaling	PMID: 34417930;PMID: 23038269
LC	N	IN	IN	GABA-GAD2_SLC6A8	GABR_A1B3G2	0.000120138	0	GABA-A-GAD2_SLC6A8_GABR_A1B3G2	GABA-A-(Gad2+Slc6a8) - Gabr_a1b3g2	GABA-A	Non-protein Signaling	PMID: 34417930;PMID: 23038269
LC	N	IN	Micro	GABA-GAD2_SLC6A8	GABR_A1B3G2	7.2409e-06	0	GABA-A-GAD2_SLC6A8_GABR_A1B3G2	GABA-A-(Gad2+Slc6a8) - Gabr_a1b3g2	GABA-A	Non-protein Signaling	PMID: 34417930;PMID: 23038269
LC	N	IN	OL	GABA-GAD2_SLC6A8	GABR_A1B3G2	1.99057e-05	0	GABA-A-GAD2_SLC6A8_GABR_A1B3G2	GABA-A-(Gad2+Slc6a8) - Gabr_a1b3g2	GABA-A	Non-protein Signaling	PMID: 34417930;PMID: 23038269
LC	N	IN	Ependymal cell	GABA-GAD2_SLC6A8	GABR_A1B2G2	7.66798e-07	0	GABA-A-GAD2_SLC6A8_GABR_A1B2G2	GABA-A-(Gad2+Slc6a8) - Gabr_a1b2g2	GABA-A	Non-protein Signaling	PMID: 34417930;PMID: 23038269
LC	N	IN	IN	GABA-GAD2_SLC6A8	GABR_A1B2G2	0.000110616	0	GABA-A-GAD2_SLC6A8_GABR_A1B2G2	GABA-A-(Gad2+Slc6a8) - Gabr_a1b2g2	GABA-A	Non-protein Signaling	PMID: 34417930;PMID: 23038269
LC	N	IN	Ependymal cell	GABA-GAD2_SLC6A8	GABR_A1B2	5.43341e-07	0	GABA-A-GAD2_SLC6A8_GABR_A1B2	GABA-A-(Gad2+Slc6a8) - Gabr_a1b2	GABA-A	Non-protein Signaling	PMID: 34417930;PMID: 23038269
LC	N	IN	IN	GABA-GAD2_SLC6A8	GABR_A1B2	8.71689e-05	0	GABA-A-GAD2_SLC6A8_GABR_A1B2	GABA-A-(Gad2+Slc6a8) - Gabr_a1b2	GABA-A	Non-protein Signaling	PMID: 34417930;PMID: 23038269
LC	N	IN	Ependymal cell	GABA-GAD2_SLC6A8	GABR_A1B3	9.78166e-07	0	GABA-A-GAD2_SLC6A8_GABR_A1B3	GABA-A-(Gad2+Slc6a8) - Gabr_a1b3	GABA-A	Non-protein Signaling	PMID: 34417930;PMID: 23038269
LC	N	IN	EX	GABA-GAD2_SLC6A8	GABR_A1B3	0.000906451	0	GABA-A-GAD2_SLC6A8_GABR_A1B3	GABA-A-(Gad2+Slc6a8) - Gabr_a1b3	GABA-A	Non-protein Signaling	PMID: 34417930;PMID: 23038269
LC	N	IN	IN	GABA-GAD2_SLC6A8	GABR_A1B3	9.86848e-05	0	GABA-A-GAD2_SLC6A8_GABR_A1B3	GABA-A-(Gad2+Slc6a8) - Gabr_a1b3	GABA-A	Non-protein Signaling	PMID: 34417930;PMID: 23038269
LC	N	IN	Micro	GABA-GAD2_SLC6A8	GABR_A1B3	7.02164e-06	0	GABA-A-GAD2_SLC6A8_GABR_A1B3	GABA-A-(Gad2+Slc6a8) - Gabr_a1b3	GABA-A	Non-protein Signaling	PMID: 34417930;PMID: 23038269
LC	N	IN	OL	GABA-GAD2_SLC6A8	GABR_A1B3	1.88818e-05	0	GABA-A-GAD2_SLC6A8_GABR_A1B3	GABA-A-(Gad2+Slc6a8) - Gabr_a1b3	GABA-A	Non-protein Signaling	PMID: 34417930;PMID: 23038269
LC	N	IN	Ependymal cell	GABA-GAD2_SLC6A8	GABR_A1B2D	4.36558e-07	0	GABA-A-GAD2_SLC6A8_GABR_A1B2D	GABA-A-(Gad2+Slc6a8) - Gabr_a1b2d	GABA-A	Non-protein Signaling	PMID: 34417930;PMID: 23038269
LC	N	IN	IN	GABA-GAD2_SLC6A8	GABR_A1B2D	7.58245e-05	0	GABA-A-GAD2_SLC6A8_GABR_A1B2D	GABA-A-(Gad2+Slc6a8) - Gabr_a1b2d	GABA-A	Non-protein Signaling	PMID: 34417930;PMID: 23038269
LC	N	IN	Ependymal cell	GABA-GAD2_SLC6A8	GABR_A2B3G2	5.22013e-07	0	GABA-A-GAD2_SLC6A8_GABR_A2B3G2	GABA-A-(Gad2+Slc6a8) - Gabr_a2b3g2	GABA-A	Non-protein Signaling	PMID: 34417930;PMID: 23038269
LC	N	IN	EX	GABA-GAD2_SLC6A8	GABR_A2B3G2	0.000625183	0	GABA-A-GAD2_SLC6A8_GABR_A2B3G2	GABA-A-(Gad2+Slc6a8) - Gabr_a2b3g2	GABA-A	Non-protein Signaling	PMID: 34417930;PMID: 23038269
LC	N	IN	Ependymal cell	GABA-GAD2_SLC6A8	GABR_A4B3G2	4.50212e-07	0	GABA-A-GAD2_SLC6A8_GABR_A4B3G2	GABA-A-(Gad2+Slc6a8) - Gabr_a4b3g2	GABA-A	Non-protein Signaling	PMID: 34417930;PMID: 23038269
LC	N	IN	EX	GABA-GAD2_SLC6A8	GABR_A4B3G2	0.00061227	0	GABA-A-GAD2_SLC6A8_GABR_A4B3G2	GABA-A-(Gad2+Slc6a8) - Gabr_a4b3g2	GABA-A	Non-protein Signaling	PMID: 34417930;PMID: 23038269
LC	N	IN	Ependymal cell	GABA-GAD2_SLC6A8	GABR_A4B3D	2.56067e-07	0	GABA-A-GAD2_SLC6A8_GABR_A4B3D	GABA-A-(Gad2+Slc6a8) - Gabr_a4b3d	GABA-A	Non-protein Signaling	PMID: 34417930;PMID: 23038269
LC	N	IN	EX	GABA-GAD2_SLC6A8	GABR_A4B3D	0.000427677	0	GABA-A-GAD2_SLC6A8_GABR_A4B3D	GABA-A-(Gad2+Slc6a8) - Gabr_a4b3d	GABA-A	Non-protein Signaling	PMID: 34417930;PMID: 23038269
LC	N	IN	Ependymal cell	GABA-GAD2_SLC6A8	GABR_A4B2D	1.72775e-07	0	GABA-A-GAD2_SLC6A8_GABR_A4B2D	GABA-A-(Gad2+Slc6a8) - Gabr_a4b2d	GABA-A	Non-protein Signaling	PMID: 34417930;PMID: 23038269
LC	N	OL	OPC	ADO-NT5E_SLC29A3	Adora1	2.69348e-06	0	Adenosine-ADO-NT5E_SLC29A3_ADORA1	ADO-(Nt5e+Slc29a3) - Adora1	Adenosine	Non-protein Signaling	PMID:32514150
LC	N	OL	Endo	ADO-NT5E_SLC29A3	Adora2a	1.54577e-05	0	Adenosine-ADO-NT5E_SLC29A3_ADORA2A	ADO-(Nt5e+Slc29a3) - Adora2a	Adenosine	Non-protein Signaling	PMID:32514154
LC	N	OL	Fibroblast	ADO-NT5E_SLC29A3	Adora2a	6.01871e-07	0	Adenosine-ADO-NT5E_SLC29A3_ADORA2A	ADO-(Nt5e+Slc29a3) - Adora2a	Adenosine	Non-protein Signaling	PMID:32514154
LC	N	IN	Astro	GABA-GAD1_SLC32A1	Gabbr1	0.000844255	0	GABA-B-GAD1_SLC32A1_GABBR1	GABA-B-(Gad1+Slc32a1) - Gabbr1	GABA-B	Non-protein Signaling	PMID: 32871173;PMID: 30541966
LC	N	IN	Endo	GABA-GAD1_SLC32A1	Gabbr1	0.00034404	0	GABA-B-GAD1_SLC32A1_GABBR1	GABA-B-(Gad1+Slc32a1) - Gabbr1	GABA-B	Non-protein Signaling	PMID: 32871173;PMID: 30541966
LC	N	IN	Ependymal cell	GABA-GAD1_SLC32A1	Gabbr1	1.96483e-05	0	GABA-B-GAD1_SLC32A1_GABBR1	GABA-B-(Gad1+Slc32a1) - Gabbr1	GABA-B	Non-protein Signaling	PMID: 32871173;PMID: 30541966
LC	N	IN	EX	GABA-GAD1_SLC32A1	Gabbr1	0.0101034	0	GABA-B-GAD1_SLC32A1_GABBR1	GABA-B-(Gad1+Slc32a1) - Gabbr1	GABA-B	Non-protein Signaling	PMID: 32871173;PMID: 30541966
LC	N	IN	Fibroblast	GABA-GAD1_SLC32A1	Gabbr1	6.7604e-05	0	GABA-B-GAD1_SLC32A1_GABBR1	GABA-B-(Gad1+Slc32a1) - Gabbr1	GABA-B	Non-protein Signaling	PMID: 32871173;PMID: 30541966
LC	N	IN	IN	GABA-GAD1_SLC32A1	Gabbr1	0.00163326	0	GABA-B-GAD1_SLC32A1_GABBR1	GABA-B-(Gad1+Slc32a1) - Gabbr1	GABA-B	Non-protein Signaling	PMID: 32871173;PMID: 30541966
LC	N	IN	Micro	GABA-GAD1_SLC32A1	Gabbr1	0.00017309	0	GABA-B-GAD1_SLC32A1_GABBR1	GABA-B-(Gad1+Slc32a1) - Gabbr1	GABA-B	Non-protein Signaling	PMID: 32871173;PMID: 30541966
LC	N	IN	OL	GABA-GAD1_SLC32A1	Gabbr1	0.000552137	0	GABA-B-GAD1_SLC32A1_GABBR1	GABA-B-(Gad1+Slc32a1) - Gabbr1	GABA-B	Non-protein Signaling	PMID: 32871173;PMID: 30541966
LC	N	IN	OPC	GABA-GAD1_SLC32A1	Gabbr1	0.000116454	0	GABA-B-GAD1_SLC32A1_GABBR1	GABA-B-(Gad1+Slc32a1) - Gabbr1	GABA-B	Non-protein Signaling	PMID: 32871173;PMID: 30541966
LC	N	IN	Astro	GABA-GAD1_SLC6A1	Gabbr1	0.000825292	0	GABA-B-GAD1_SLC6A1_GABBR1	GABA-B-(Gad1+Slc6a1) - Gabbr1	GABA-B	Non-protein Signaling	PMID: 32871173;PMID: 30541966
LC	N	IN	Endo	GABA-GAD1_SLC6A1	Gabbr1	0.000335497	0	GABA-B-GAD1_SLC6A1_GABBR1	GABA-B-(Gad1+Slc6a1) - Gabbr1	GABA-B	Non-protein Signaling	PMID: 32871173;PMID: 30541966
LC	N	IN	Ependymal cell	GABA-GAD1_SLC6A1	Gabbr1	1.9204e-05	0	GABA-B-GAD1_SLC6A1_GABBR1	GABA-B-(Gad1+Slc6a1) - Gabbr1	GABA-B	Non-protein Signaling	PMID: 32871173;PMID: 30541966
LC	N	IN	EX	GABA-GAD1_SLC6A1	Gabbr1	0.00987209	0	GABA-B-GAD1_SLC6A1_GABBR1	GABA-B-(Gad1+Slc6a1) - Gabbr1	GABA-B	Non-protein Signaling	PMID: 32871173;PMID: 30541966
LC	N	IN	Fibroblast	GABA-GAD1_SLC6A1	Gabbr1	6.59811e-05	0	GABA-B-GAD1_SLC6A1_GABBR1	GABA-B-(Gad1+Slc6a1) - Gabbr1	GABA-B	Non-protein Signaling	PMID: 32871173;PMID: 30541966
LC	N	IN	IN	GABA-GAD1_SLC6A1	Gabbr1	0.0015958	0	GABA-B-GAD1_SLC6A1_GABBR1	GABA-B-(Gad1+Slc6a1) - Gabbr1	GABA-B	Non-protein Signaling	PMID: 32871173;PMID: 30541966
LC	N	IN	Micro	GABA-GAD1_SLC6A1	Gabbr1	0.000168968	0	GABA-B-GAD1_SLC6A1_GABBR1	GABA-B-(Gad1+Slc6a1) - Gabbr1	GABA-B	Non-protein Signaling	PMID: 32871173;PMID: 30541966
LC	N	IN	OL	GABA-GAD1_SLC6A1	Gabbr1	0.000538976	0	GABA-B-GAD1_SLC6A1_GABBR1	GABA-B-(Gad1+Slc6a1) - Gabbr1	GABA-B	Non-protein Signaling	PMID: 32871173;PMID: 30541966
LC	N	IN	OPC	GABA-GAD1_SLC6A1	Gabbr1	0.000113667	0	GABA-B-GAD1_SLC6A1_GABBR1	GABA-B-(Gad1+Slc6a1) - Gabbr1	GABA-B	Non-protein Signaling	PMID: 32871173;PMID: 30541966
LC	N	Fibroblast	Astro	GABA-GAD1_SLC6A13	Gabbr1	5.56146e-06	0	GABA-B-GAD1_SLC6A13_GABBR1	GABA-B-(Gad1+Slc6a13) - Gabbr1	GABA-B	Non-protein Signaling	PMID: 32871173;PMID: 30541966
LC	N	Fibroblast	Endo	GABA-GAD1_SLC6A13	Gabbr1	2.06664e-06	0	GABA-B-GAD1_SLC6A13_GABBR1	GABA-B-(Gad1+Slc6a13) - Gabbr1	GABA-B	Non-protein Signaling	PMID: 32871173;PMID: 30541966
LC	N	Fibroblast	Ependymal cell	GABA-GAD1_SLC6A13	Gabbr1	1.2863e-07	0	GABA-B-GAD1_SLC6A13_GABBR1	GABA-B-(Gad1+Slc6a13) - Gabbr1	GABA-B	Non-protein Signaling	PMID: 32871173;PMID: 30541966
LC	N	Fibroblast	EX	GABA-GAD1_SLC6A13	Gabbr1	6.54055e-05	0	GABA-B-GAD1_SLC6A13_GABBR1	GABA-B-(Gad1+Slc6a13) - Gabbr1	GABA-B	Non-protein Signaling	PMID: 32871173;PMID: 30541966
LC	N	Fibroblast	Fibroblast	GABA-GAD1_SLC6A13	Gabbr1	4.18963e-07	0	GABA-B-GAD1_SLC6A13_GABBR1	GABA-B-(Gad1+Slc6a13) - Gabbr1	GABA-B	Non-protein Signaling	PMID: 32871173;PMID: 30541966
LC	N	Fibroblast	IN	GABA-GAD1_SLC6A13	Gabbr1	1.05558e-05	0	GABA-B-GAD1_SLC6A13_GABBR1	GABA-B-(Gad1+Slc6a13) - Gabbr1	GABA-B	Non-protein Signaling	PMID: 32871173;PMID: 30541966
LC	N	Fibroblast	Micro	GABA-GAD1_SLC6A13	Gabbr1	1.08061e-06	0	GABA-B-GAD1_SLC6A13_GABBR1	GABA-B-(Gad1+Slc6a13) - Gabbr1	GABA-B	Non-protein Signaling	PMID: 32871173;PMID: 30541966
LC	N	Fibroblast	OL	GABA-GAD1_SLC6A13	Gabbr1	3.4443e-06	0	GABA-B-GAD1_SLC6A13_GABBR1	GABA-B-(Gad1+Slc6a13) - Gabbr1	GABA-B	Non-protein Signaling	PMID: 32871173;PMID: 30541966
LC	N	Fibroblast	OPC	GABA-GAD1_SLC6A13	Gabbr1	7.23757e-07	0	GABA-B-GAD1_SLC6A13_GABBR1	GABA-B-(Gad1+Slc6a13) - Gabbr1	GABA-B	Non-protein Signaling	PMID: 32871173;PMID: 30541966
LC	N	IN	Astro	GABA-GAD1_SLC6A6	Gabbr1	0.000378811	0	GABA-B-GAD1_SLC6A6_GABBR1	GABA-B-(Gad1+Slc6a6) - Gabbr1	GABA-B	Non-protein Signaling	PMID: 32871173;PMID: 30541966
LC	N	IN	Endo	GABA-GAD1_SLC6A6	Gabbr1	0.000145676	0.01	GABA-B-GAD1_SLC6A6_GABBR1	GABA-B-(Gad1+Slc6a6) - Gabbr1	GABA-B	Non-protein Signaling	PMID: 32871173;PMID: 30541966
LC	N	IN	Ependymal cell	GABA-GAD1_SLC6A6	Gabbr1	8.78224e-06	0	GABA-B-GAD1_SLC6A6_GABBR1	GABA-B-(Gad1+Slc6a6) - Gabbr1	GABA-B	Non-protein Signaling	PMID: 32871173;PMID: 30541966
LC	N	IN	EX	GABA-GAD1_SLC6A6	Gabbr1	0.00448464	0	GABA-B-GAD1_SLC6A6_GABBR1	GABA-B-(Gad1+Slc6a6) - Gabbr1	GABA-B	Non-protein Signaling	PMID: 32871173;PMID: 30541966
LC	N	IN	Fibroblast	GABA-GAD1_SLC6A6	Gabbr1	2.91985e-05	0	GABA-B-GAD1_SLC6A6_GABBR1	GABA-B-(Gad1+Slc6a6) - Gabbr1	GABA-B	Non-protein Signaling	PMID: 32871173;PMID: 30541966
LC	N	IN	IN	GABA-GAD1_SLC6A6	Gabbr1	0.000724224	0	GABA-B-GAD1_SLC6A6_GABBR1	GABA-B-(Gad1+Slc6a6) - Gabbr1	GABA-B	Non-protein Signaling	PMID: 32871173;PMID: 30541966
LC	N	IN	Micro	GABA-GAD1_SLC6A6	Gabbr1	7.5106e-05	0	GABA-B-GAD1_SLC6A6_GABBR1	GABA-B-(Gad1+Slc6a6) - Gabbr1	GABA-B	Non-protein Signaling	PMID: 32871173;PMID: 30541966
LC	N	IN	OL	GABA-GAD1_SLC6A6	Gabbr1	0.000239461	0	GABA-B-GAD1_SLC6A6_GABBR1	GABA-B-(Gad1+Slc6a6) - Gabbr1	GABA-B	Non-protein Signaling	PMID: 32871173;PMID: 30541966
LC	N	IN	OPC	GABA-GAD1_SLC6A6	Gabbr1	5.03875e-05	0	GABA-B-GAD1_SLC6A6_GABBR1	GABA-B-(Gad1+Slc6a6) - Gabbr1	GABA-B	Non-protein Signaling	PMID: 32871173;PMID: 30541966
LC	N	IN	Astro	GABA-GAD1_SLC6A8	Gabbr1	0.000391701	0	GABA-B-GAD1_SLC6A8_GABBR1	GABA-B-(Gad1+Slc6a8) - Gabbr1	GABA-B	Non-protein Signaling	PMID: 32871173;PMID: 30541966
LC	N	IN	Endo	GABA-GAD1_SLC6A8	Gabbr1	0.000150869	0	GABA-B-GAD1_SLC6A8_GABBR1	GABA-B-(Gad1+Slc6a8) - Gabbr1	GABA-B	Non-protein Signaling	PMID: 32871173;PMID: 30541966
LC	N	IN	Ependymal cell	GABA-GAD1_SLC6A8	Gabbr1	9.08204e-06	0	GABA-B-GAD1_SLC6A8_GABBR1	GABA-B-(Gad1+Slc6a8) - Gabbr1	GABA-B	Non-protein Signaling	PMID: 32871173;PMID: 30541966
LC	N	IN	EX	GABA-GAD1_SLC6A8	Gabbr1	0.00463862	0	GABA-B-GAD1_SLC6A8_GABBR1	GABA-B-(Gad1+Slc6a8) - Gabbr1	GABA-B	Non-protein Signaling	PMID: 32871173;PMID: 30541966
LC	N	IN	Fibroblast	GABA-GAD1_SLC6A8	Gabbr1	3.02234e-05	0	GABA-B-GAD1_SLC6A8_GABBR1	GABA-B-(Gad1+Slc6a8) - Gabbr1	GABA-B	Non-protein Signaling	PMID: 32871173;PMID: 30541966
LC	N	IN	IN	GABA-GAD1_SLC6A8	Gabbr1	0.000749112	0	GABA-B-GAD1_SLC6A8_GABBR1	GABA-B-(Gad1+Slc6a8) - Gabbr1	GABA-B	Non-protein Signaling	PMID: 32871173;PMID: 30541966
LC	N	IN	Micro	GABA-GAD1_SLC6A8	Gabbr1	7.77326e-05	0	GABA-B-GAD1_SLC6A8_GABBR1	GABA-B-(Gad1+Slc6a8) - Gabbr1	GABA-B	Non-protein Signaling	PMID: 32871173;PMID: 30541966
LC	N	IN	OL	GABA-GAD1_SLC6A8	Gabbr1	0.000247838	0	GABA-B-GAD1_SLC6A8_GABBR1	GABA-B-(Gad1+Slc6a8) - Gabbr1	GABA-B	Non-protein Signaling	PMID: 32871173;PMID: 30541966
LC	N	IN	OPC	GABA-GAD1_SLC6A8	Gabbr1	5.21536e-05	0	GABA-B-GAD1_SLC6A8_GABBR1	GABA-B-(Gad1+Slc6a8) - Gabbr1	GABA-B	Non-protein Signaling	PMID: 32871173;PMID: 30541966
LC	N	IN	Astro	GABA-GAD2_SLC32A1	Gabbr1	0.000354813	0	GABA-B-GAD2_SLC32A1_GABBR1	GABA-B-(Gad2+Slc32a1) - Gabbr1	GABA-B	Non-protein Signaling	PMID: 32871173;PMID: 30541966
LC	N	IN	Endo	GABA-GAD2_SLC32A1	Gabbr1	0.000136053	0	GABA-B-GAD2_SLC32A1_GABBR1	GABA-B-(Gad2+Slc32a1) - Gabbr1	GABA-B	Non-protein Signaling	PMID: 32871173;PMID: 30541966
LC	N	IN	Ependymal cell	GABA-GAD2_SLC32A1	Gabbr1	8.22426e-06	0	GABA-B-GAD2_SLC32A1_GABBR1	GABA-B-(Gad2+Slc32a1) - Gabbr1	GABA-B	Non-protein Signaling	PMID: 32871173;PMID: 30541966
LC	N	IN	EX	GABA-GAD2_SLC32A1	Gabbr1	0.00419821	0	GABA-B-GAD2_SLC32A1_GABBR1	GABA-B-(Gad2+Slc32a1) - Gabbr1	GABA-B	Non-protein Signaling	PMID: 32871173;PMID: 30541966
LC	N	IN	Fibroblast	GABA-GAD2_SLC32A1	Gabbr1	2.72962e-05	0	GABA-B-GAD2_SLC32A1_GABBR1	GABA-B-(Gad2+Slc32a1) - Gabbr1	GABA-B	Non-protein Signaling	PMID: 32871173;PMID: 30541966
LC	N	IN	IN	GABA-GAD2_SLC32A1	Gabbr1	0.000677934	0	GABA-B-GAD2_SLC32A1_GABBR1	GABA-B-(Gad2+Slc32a1) - Gabbr1	GABA-B	Non-protein Signaling	PMID: 32871173;PMID: 30541966
LC	N	IN	Micro	GABA-GAD2_SLC32A1	Gabbr1	7.02288e-05	0	GABA-B-GAD2_SLC32A1_GABBR1	GABA-B-(Gad2+Slc32a1) - Gabbr1	GABA-B	Non-protein Signaling	PMID: 32871173;PMID: 30541966
LC	N	IN	OL	GABA-GAD2_SLC32A1	Gabbr1	0.000223905	0	GABA-B-GAD2_SLC32A1_GABBR1	GABA-B-(Gad2+Slc32a1) - Gabbr1	GABA-B	Non-protein Signaling	PMID: 32871173;PMID: 30541966
LC	N	IN	OPC	GABA-GAD2_SLC32A1	Gabbr1	4.71088e-05	0	GABA-B-GAD2_SLC32A1_GABBR1	GABA-B-(Gad2+Slc32a1) - Gabbr1	GABA-B	Non-protein Signaling	PMID: 32871173;PMID: 30541966
LC	N	IN	Astro	GABA-GAD2_SLC6A1	Gabbr1	0.000346072	0	GABA-B-GAD2_SLC6A1_GABBR1	GABA-B-(Gad2+Slc6a1) - Gabbr1	GABA-B	Non-protein Signaling	PMID: 32871173;PMID: 30541966
LC	N	IN	Endo	GABA-GAD2_SLC6A1	Gabbr1	0.000132561	0	GABA-B-GAD2_SLC6A1_GABBR1	GABA-B-(Gad2+Slc6a1) - Gabbr1	GABA-B	Non-protein Signaling	PMID: 32871173;PMID: 30541966
LC	N	IN	Ependymal cell	GABA-GAD2_SLC6A1	Gabbr1	8.02106e-06	0	GABA-B-GAD2_SLC6A1_GABBR1	GABA-B-(Gad2+Slc6a1) - Gabbr1	GABA-B	Non-protein Signaling	PMID: 32871173;PMID: 30541966
LC	N	IN	EX	GABA-GAD2_SLC6A1	Gabbr1	0.00409396	0	GABA-B-GAD2_SLC6A1_GABBR1	GABA-B-(Gad2+Slc6a1) - Gabbr1	GABA-B	Non-protein Signaling	PMID: 32871173;PMID: 30541966
LC	N	IN	Fibroblast	GABA-GAD2_SLC6A1	Gabbr1	2.6605e-05	0	GABA-B-GAD2_SLC6A1_GABBR1	GABA-B-(Gad2+Slc6a1) - Gabbr1	GABA-B	Non-protein Signaling	PMID: 32871173;PMID: 30541966
LC	N	IN	IN	GABA-GAD2_SLC6A1	Gabbr1	0.000661086	0	GABA-B-GAD2_SLC6A1_GABBR1	GABA-B-(Gad2+Slc6a1) - Gabbr1	GABA-B	Non-protein Signaling	PMID: 32871173;PMID: 30541966
LC	N	IN	Micro	GABA-GAD2_SLC6A1	Gabbr1	6.84563e-05	0	GABA-B-GAD2_SLC6A1_GABBR1	GABA-B-(Gad2+Slc6a1) - Gabbr1	GABA-B	Non-protein Signaling	PMID: 32871173;PMID: 30541966
LC	N	IN	OL	GABA-GAD2_SLC6A1	Gabbr1	0.000218252	0	GABA-B-GAD2_SLC6A1_GABBR1	GABA-B-(Gad2+Slc6a1) - Gabbr1	GABA-B	Non-protein Signaling	PMID: 32871173;PMID: 30541966
LC	N	IN	OPC	GABA-GAD2_SLC6A1	Gabbr1	4.59174e-05	0	GABA-B-GAD2_SLC6A1_GABBR1	GABA-B-(Gad2+Slc6a1) - Gabbr1	GABA-B	Non-protein Signaling	PMID: 32871173;PMID: 30541966
LC	N	IN	Astro	GABA-GAD2_SLC6A6	Gabbr1	0.000150938	0	GABA-B-GAD2_SLC6A6_GABBR1	GABA-B-(Gad2+Slc6a6) - Gabbr1	GABA-B	Non-protein Signaling	PMID: 32871173;PMID: 30541966
LC	N	IN	Endo	GABA-GAD2_SLC6A6	Gabbr1	5.64879e-05	0	GABA-B-GAD2_SLC6A6_GABBR1	GABA-B-(Gad2+Slc6a6) - Gabbr1	GABA-B	Non-protein Signaling	PMID: 32871173;PMID: 30541966
LC	N	IN	Ependymal cell	GABA-GAD2_SLC6A6	Gabbr1	3.49274e-06	0	GABA-B-GAD2_SLC6A6_GABBR1	GABA-B-(Gad2+Slc6a6) - Gabbr1	GABA-B	Non-protein Signaling	PMID: 32871173;PMID: 30541966
LC	N	IN	EX	GABA-GAD2_SLC6A6	Gabbr1	0.00177757	0	GABA-B-GAD2_SLC6A6_GABBR1	GABA-B-(Gad2+Slc6a6) - Gabbr1	GABA-B	Non-protein Signaling	PMID: 32871173;PMID: 30541966
LC	N	IN	Fibroblast	GABA-GAD2_SLC6A6	Gabbr1	1.14249e-05	0	GABA-B-GAD2_SLC6A6_GABBR1	GABA-B-(Gad2+Slc6a6) - Gabbr1	GABA-B	Non-protein Signaling	PMID: 32871173;PMID: 30541966
LC	N	IN	IN	GABA-GAD2_SLC6A6	Gabbr1	0.000286918	0	GABA-B-GAD2_SLC6A6_GABBR1	GABA-B-(Gad2+Slc6a6) - Gabbr1	GABA-B	Non-protein Signaling	PMID: 32871173;PMID: 30541966
LC	N	IN	Micro	GABA-GAD2_SLC6A6	Gabbr1	2.94512e-05	0	GABA-B-GAD2_SLC6A6_GABBR1	GABA-B-(Gad2+Slc6a6) - Gabbr1	GABA-B	Non-protein Signaling	PMID: 32871173;PMID: 30541966
LC	N	IN	OL	GABA-GAD2_SLC6A6	Gabbr1	9.38776e-05	0	GABA-B-GAD2_SLC6A6_GABBR1	GABA-B-(Gad2+Slc6a6) - Gabbr1	GABA-B	Non-protein Signaling	PMID: 32871173;PMID: 30541966
LC	N	IN	OPC	GABA-GAD2_SLC6A6	Gabbr1	1.97323e-05	0	GABA-B-GAD2_SLC6A6_GABBR1	GABA-B-(Gad2+Slc6a6) - Gabbr1	GABA-B	Non-protein Signaling	PMID: 32871173;PMID: 30541966
LC	N	IN	Astro	GABA-GAD2_SLC6A8	Gabbr1	0.000156299	0	GABA-B-GAD2_SLC6A8_GABBR1	GABA-B-(Gad2+Slc6a8) - Gabbr1	GABA-B	Non-protein Signaling	PMID: 32871173;PMID: 30541966
LC	N	IN	Endo	GABA-GAD2_SLC6A8	Gabbr1	5.85311e-05	0	GABA-B-GAD2_SLC6A8_GABBR1	GABA-B-(Gad2+Slc6a8) - Gabbr1	GABA-B	Non-protein Signaling	PMID: 32871173;PMID: 30541966
LC	N	IN	Ependymal cell	GABA-GAD2_SLC6A8	Gabbr1	3.61695e-06	0	GABA-B-GAD2_SLC6A8_GABBR1	GABA-B-(Gad2+Slc6a8) - Gabbr1	GABA-B	Non-protein Signaling	PMID: 32871173;PMID: 30541966
LC	N	IN	EX	GABA-GAD2_SLC6A8	Gabbr1	0.00184093	0	GABA-B-GAD2_SLC6A8_GABBR1	GABA-B-(Gad2+Slc6a8) - Gabbr1	GABA-B	Non-protein Signaling	PMID: 32871173;PMID: 30541966
LC	N	IN	Fibroblast	GABA-GAD2_SLC6A8	Gabbr1	1.18357e-05	0	GABA-B-GAD2_SLC6A8_GABBR1	GABA-B-(Gad2+Slc6a8) - Gabbr1	GABA-B	Non-protein Signaling	PMID: 32871173;PMID: 30541966
LC	N	IN	IN	GABA-GAD2_SLC6A8	Gabbr1	0.000297149	0	GABA-B-GAD2_SLC6A8_GABBR1	GABA-B-(Gad2+Slc6a8) - Gabbr1	GABA-B	Non-protein Signaling	PMID: 32871173;PMID: 30541966
LC	N	IN	Micro	GABA-GAD2_SLC6A8	Gabbr1	3.05086e-05	0	GABA-B-GAD2_SLC6A8_GABBR1	GABA-B-(Gad2+Slc6a8) - Gabbr1	GABA-B	Non-protein Signaling	PMID: 32871173;PMID: 30541966
LC	N	IN	OL	GABA-GAD2_SLC6A8	Gabbr1	9.72486e-05	0	GABA-B-GAD2_SLC6A8_GABBR1	GABA-B-(Gad2+Slc6a8) - Gabbr1	GABA-B	Non-protein Signaling	PMID: 32871173;PMID: 30541966
LC	N	IN	OPC	GABA-GAD2_SLC6A8	Gabbr1	2.04413e-05	0	GABA-B-GAD2_SLC6A8_GABBR1	GABA-B-(Gad2+Slc6a8) - Gabbr1	GABA-B	Non-protein Signaling	PMID: 32871173;PMID: 30541966
LC	N	IN	Astro	GABA-GAD1_SLC32A1	Gabbr2	0.000149273	0	GABA-B-GAD1_SLC32A1_GABBR2	GABA-B-(Gad1+Slc32a1) - Gabbr2	GABA-B	Non-protein Signaling	PMID: 32871173;PMID: 30541966
LC	N	IN	Ependymal cell	GABA-GAD1_SLC32A1	Gabbr2	3.85007e-06	0	GABA-B-GAD1_SLC32A1_GABBR2	GABA-B-(Gad1+Slc32a1) - Gabbr2	GABA-B	Non-protein Signaling	PMID: 32871173;PMID: 30541966
LC	N	IN	EX	GABA-GAD1_SLC32A1	Gabbr2	0.00591534	0	GABA-B-GAD1_SLC32A1_GABBR2	GABA-B-(Gad1+Slc32a1) - Gabbr2	GABA-B	Non-protein Signaling	PMID: 32871173;PMID: 30541966
LC	N	IN	Fibroblast	GABA-GAD1_SLC32A1	Gabbr2	8.68518e-06	0	GABA-B-GAD1_SLC32A1_GABBR2	GABA-B-(Gad1+Slc32a1) - Gabbr2	GABA-B	Non-protein Signaling	PMID: 32871173;PMID: 30541966
LC	N	IN	IN	GABA-GAD1_SLC32A1	Gabbr2	0.001072	0	GABA-B-GAD1_SLC32A1_GABBR2	GABA-B-(Gad1+Slc32a1) - Gabbr2	GABA-B	Non-protein Signaling	PMID: 32871173;PMID: 30541966
LC	N	IN	Micro	GABA-GAD1_SLC32A1	Gabbr2	4.90144e-05	0	GABA-B-GAD1_SLC32A1_GABBR2	GABA-B-(Gad1+Slc32a1) - Gabbr2	GABA-B	Non-protein Signaling	PMID: 32871173;PMID: 30541966
LC	N	IN	OL	GABA-GAD1_SLC32A1	Gabbr2	0.000132376	0	GABA-B-GAD1_SLC32A1_GABBR2	GABA-B-(Gad1+Slc32a1) - Gabbr2	GABA-B	Non-protein Signaling	PMID: 32871173;PMID: 30541966
LC	N	IN	OPC	GABA-GAD1_SLC32A1	Gabbr2	3.24621e-05	0	GABA-B-GAD1_SLC32A1_GABBR2	GABA-B-(Gad1+Slc32a1) - Gabbr2	GABA-B	Non-protein Signaling	PMID: 32871173;PMID: 30541966
LC	N	IN	Astro	GABA-GAD1_SLC6A1	Gabbr2	0.000145459	0	GABA-B-GAD1_SLC6A1_GABBR2	GABA-B-(Gad1+Slc6a1) - Gabbr2	GABA-B	Non-protein Signaling	PMID: 32871173;PMID: 30541966
LC	N	IN	Ependymal cell	GABA-GAD1_SLC6A1	Gabbr2	3.75187e-06	0	GABA-B-GAD1_SLC6A1_GABBR2	GABA-B-(Gad1+Slc6a1) - Gabbr2	GABA-B	Non-protein Signaling	PMID: 32871173;PMID: 30541966
LC	N	IN	EX	GABA-GAD1_SLC6A1	Gabbr2	0.00577178	0	GABA-B-GAD1_SLC6A1_GABBR2	GABA-B-(Gad1+Slc6a1) - Gabbr2	GABA-B	Non-protein Signaling	PMID: 32871173;PMID: 30541966
LC	N	IN	Fibroblast	GABA-GAD1_SLC6A1	Gabbr2	8.46001e-06	0	GABA-B-GAD1_SLC6A1_GABBR2	GABA-B-(Gad1+Slc6a1) - Gabbr2	GABA-B	Non-protein Signaling	PMID: 32871173;PMID: 30541966
LC	N	IN	IN	GABA-GAD1_SLC6A1	Gabbr2	0.00104621	0	GABA-B-GAD1_SLC6A1_GABBR2	GABA-B-(Gad1+Slc6a1) - Gabbr2	GABA-B	Non-protein Signaling	PMID: 32871173;PMID: 30541966
LC	N	IN	Micro	GABA-GAD1_SLC6A1	Gabbr2	4.7763e-05	0	GABA-B-GAD1_SLC6A1_GABBR2	GABA-B-(Gad1+Slc6a1) - Gabbr2	GABA-B	Non-protein Signaling	PMID: 32871173;PMID: 30541966
LC	N	IN	OL	GABA-GAD1_SLC6A1	Gabbr2	0.000128981	0	GABA-B-GAD1_SLC6A1_GABBR2	GABA-B-(Gad1+Slc6a1) - Gabbr2	GABA-B	Non-protein Signaling	PMID: 32871173;PMID: 30541966
LC	N	IN	OPC	GABA-GAD1_SLC6A1	Gabbr2	3.16319e-05	0	GABA-B-GAD1_SLC6A1_GABBR2	GABA-B-(Gad1+Slc6a1) - Gabbr2	GABA-B	Non-protein Signaling	PMID: 32871173;PMID: 30541966
LC	N	Fibroblast	Astro	GABA-GAD1_SLC6A13	Gabbr2	8.73356e-07	0	GABA-B-GAD1_SLC6A13_GABBR2	GABA-B-(Gad1+Slc6a13) - Gabbr2	GABA-B	Non-protein Signaling	PMID: 32871173;PMID: 30541966
LC	N	Fibroblast	Ependymal cell	GABA-GAD1_SLC6A13	Gabbr2	2.25599e-08	0	GABA-B-GAD1_SLC6A13_GABBR2	GABA-B-(Gad1+Slc6a13) - Gabbr2	GABA-B	Non-protein Signaling	PMID: 32871173;PMID: 30541966
LC	N	Fibroblast	EX	GABA-GAD1_SLC6A13	Gabbr2	3.62923e-05	0	GABA-B-GAD1_SLC6A13_GABBR2	GABA-B-(Gad1+Slc6a13) - Gabbr2	GABA-B	Non-protein Signaling	PMID: 32871173;PMID: 30541966
LC	N	Fibroblast	Fibroblast	GABA-GAD1_SLC6A13	Gabbr2	5.01255e-08	0	GABA-B-GAD1_SLC6A13_GABBR2	GABA-B-(Gad1+Slc6a13) - Gabbr2	GABA-B	Non-protein Signaling	PMID: 32871173;PMID: 30541966
LC	N	Fibroblast	IN	GABA-GAD1_SLC6A13	Gabbr2	6.62949e-06	0	GABA-B-GAD1_SLC6A13_GABBR2	GABA-B-(Gad1+Slc6a13) - Gabbr2	GABA-B	Non-protein Signaling	PMID: 32871173;PMID: 30541966
LC	N	Fibroblast	Micro	GABA-GAD1_SLC6A13	Gabbr2	2.86935e-07	0	GABA-B-GAD1_SLC6A13_GABBR2	GABA-B-(Gad1+Slc6a13) - Gabbr2	GABA-B	Non-protein Signaling	PMID: 32871173;PMID: 30541966
LC	N	Fibroblast	OL	GABA-GAD1_SLC6A13	Gabbr2	7.71892e-07	0	GABA-B-GAD1_SLC6A13_GABBR2	GABA-B-(Gad1+Slc6a13) - Gabbr2	GABA-B	Non-protein Signaling	PMID: 32871173;PMID: 30541966
LC	N	Fibroblast	OPC	GABA-GAD1_SLC6A13	Gabbr2	1.8974e-07	0	GABA-B-GAD1_SLC6A13_GABBR2	GABA-B-(Gad1+Slc6a13) - Gabbr2	GABA-B	Non-protein Signaling	PMID: 32871173;PMID: 30541966
LC	N	IN	Astro	GABA-GAD1_SLC6A6	Gabbr2	6.21461e-05	0.01	GABA-B-GAD1_SLC6A6_GABBR2	GABA-B-(Gad1+Slc6a6) - Gabbr2	GABA-B	Non-protein Signaling	PMID: 32871173;PMID: 30541966
LC	N	IN	EX	GABA-GAD1_SLC6A6	Gabbr2	0.00253865	0	GABA-B-GAD1_SLC6A6_GABBR2	GABA-B-(Gad1+Slc6a6) - Gabbr2	GABA-B	Non-protein Signaling	PMID: 32871173;PMID: 30541966
LC	N	IN	IN	GABA-GAD1_SLC6A6	Gabbr2	0.000462385	0	GABA-B-GAD1_SLC6A6_GABBR2	GABA-B-(Gad1+Slc6a6) - Gabbr2	GABA-B	Non-protein Signaling	PMID: 32871173;PMID: 30541966
LC	N	IN	Micro	GABA-GAD1_SLC6A6	Gabbr2	2.04135e-05	0.02	GABA-B-GAD1_SLC6A6_GABBR2	GABA-B-(Gad1+Slc6a6) - Gabbr2	GABA-B	Non-protein Signaling	PMID: 32871173;PMID: 30541966
LC	N	IN	Astro	GABA-GAD1_SLC6A8	Gabbr2	6.43894e-05	0	GABA-B-GAD1_SLC6A8_GABBR2	GABA-B-(Gad1+Slc6a8) - Gabbr2	GABA-B	Non-protein Signaling	PMID: 32871173;PMID: 30541966
LC	N	IN	Ependymal cell	GABA-GAD1_SLC6A8	Gabbr2	1.66232e-06	0.03	GABA-B-GAD1_SLC6A8_GABBR2	GABA-B-(Gad1+Slc6a8) - Gabbr2	GABA-B	Non-protein Signaling	PMID: 32871173;PMID: 30541966
LC	N	IN	EX	GABA-GAD1_SLC6A8	Gabbr2	0.0026282	0	GABA-B-GAD1_SLC6A8_GABBR2	GABA-B-(Gad1+Slc6a8) - Gabbr2	GABA-B	Non-protein Signaling	PMID: 32871173;PMID: 30541966
LC	N	IN	IN	GABA-GAD1_SLC6A8	Gabbr2	0.000478632	0	GABA-B-GAD1_SLC6A8_GABBR2	GABA-B-(Gad1+Slc6a8) - Gabbr2	GABA-B	Non-protein Signaling	PMID: 32871173;PMID: 30541966
LC	N	IN	Micro	GABA-GAD1_SLC6A8	Gabbr2	2.11502e-05	0	GABA-B-GAD1_SLC6A8_GABBR2	GABA-B-(Gad1+Slc6a8) - Gabbr2	GABA-B	Non-protein Signaling	PMID: 32871173;PMID: 30541966
LC	N	IN	OL	GABA-GAD1_SLC6A8	Gabbr2	5.69799e-05	0.01	GABA-B-GAD1_SLC6A8_GABBR2	GABA-B-(Gad1+Slc6a8) - Gabbr2	GABA-B	Non-protein Signaling	PMID: 32871173;PMID: 30541966
LC	N	IN	OPC	GABA-GAD1_SLC6A8	Gabbr2	1.39939e-05	0	GABA-B-GAD1_SLC6A8_GABBR2	GABA-B-(Gad1+Slc6a8) - Gabbr2	GABA-B	Non-protein Signaling	PMID: 32871173;PMID: 30541966
LC	N	IN	Astro	GABA-GAD2_SLC32A1	Gabbr2	5.79934e-05	0	GABA-B-GAD2_SLC32A1_GABBR2	GABA-B-(Gad2+Slc32a1) - Gabbr2	GABA-B	Non-protein Signaling	PMID: 32871173;PMID: 30541966
LC	N	IN	Ependymal cell	GABA-GAD2_SLC32A1	Gabbr2	1.49731e-06	0	GABA-B-GAD2_SLC32A1_GABBR2	GABA-B-(Gad2+Slc32a1) - Gabbr2	GABA-B	Non-protein Signaling	PMID: 32871173;PMID: 30541966
LC	N	IN	EX	GABA-GAD2_SLC32A1	Gabbr2	0.0023725	0	GABA-B-GAD2_SLC32A1_GABBR2	GABA-B-(Gad2+Slc32a1) - Gabbr2	GABA-B	Non-protein Signaling	PMID: 32871173;PMID: 30541966
LC	N	IN	Fibroblast	GABA-GAD2_SLC32A1	Gabbr2	3.34318e-06	0	GABA-B-GAD2_SLC32A1_GABBR2	GABA-B-(Gad2+Slc32a1) - Gabbr2	GABA-B	Non-protein Signaling	PMID: 32871173;PMID: 30541966
LC	N	IN	IN	GABA-GAD2_SLC32A1	Gabbr2	0.00043223	0	GABA-B-GAD2_SLC32A1_GABBR2	GABA-B-(Gad2+Slc32a1) - Gabbr2	GABA-B	Non-protein Signaling	PMID: 32871173;PMID: 30541966
LC	N	IN	Micro	GABA-GAD2_SLC32A1	Gabbr2	1.90498e-05	0	GABA-B-GAD2_SLC32A1_GABBR2	GABA-B-(Gad2+Slc32a1) - Gabbr2	GABA-B	Non-protein Signaling	PMID: 32871173;PMID: 30541966
LC	N	IN	OL	GABA-GAD2_SLC32A1	Gabbr2	5.13118e-05	0	GABA-B-GAD2_SLC32A1_GABBR2	GABA-B-(Gad2+Slc32a1) - Gabbr2	GABA-B	Non-protein Signaling	PMID: 32871173;PMID: 30541966
LC	N	IN	OPC	GABA-GAD2_SLC32A1	Gabbr2	1.26033e-05	0	GABA-B-GAD2_SLC32A1_GABBR2	GABA-B-(Gad2+Slc32a1) - Gabbr2	GABA-B	Non-protein Signaling	PMID: 32871173;PMID: 30541966
LC	N	IN	Astro	GABA-GAD2_SLC6A1	Gabbr2	5.64884e-05	0	GABA-B-GAD2_SLC6A1_GABBR2	GABA-B-(Gad2+Slc6a1) - Gabbr2	GABA-B	Non-protein Signaling	PMID: 32871173;PMID: 30541966
LC	N	IN	Ependymal cell	GABA-GAD2_SLC6A1	Gabbr2	1.45848e-06	0	GABA-B-GAD2_SLC6A1_GABBR2	GABA-B-(Gad2+Slc6a1) - Gabbr2	GABA-B	Non-protein Signaling	PMID: 32871173;PMID: 30541966
LC	N	IN	EX	GABA-GAD2_SLC6A1	Gabbr2	0.00231217	0	GABA-B-GAD2_SLC6A1_GABBR2	GABA-B-(Gad2+Slc6a1) - Gabbr2	GABA-B	Non-protein Signaling	PMID: 32871173;PMID: 30541966
LC	N	IN	Fibroblast	GABA-GAD2_SLC6A1	Gabbr2	3.25592e-06	0	GABA-B-GAD2_SLC6A1_GABBR2	GABA-B-(Gad2+Slc6a1) - Gabbr2	GABA-B	Non-protein Signaling	PMID: 32871173;PMID: 30541966
LC	N	IN	IN	GABA-GAD2_SLC6A1	Gabbr2	0.000421276	0	GABA-B-GAD2_SLC6A1_GABBR2	GABA-B-(Gad2+Slc6a1) - Gabbr2	GABA-B	Non-protein Signaling	PMID: 32871173;PMID: 30541966
LC	N	IN	Micro	GABA-GAD2_SLC6A1	Gabbr2	1.85555e-05	0	GABA-B-GAD2_SLC6A1_GABBR2	GABA-B-(Gad2+Slc6a1) - Gabbr2	GABA-B	Non-protein Signaling	PMID: 32871173;PMID: 30541966
LC	N	IN	OL	GABA-GAD2_SLC6A1	Gabbr2	4.99783e-05	0	GABA-B-GAD2_SLC6A1_GABBR2	GABA-B-(Gad2+Slc6a1) - Gabbr2	GABA-B	Non-protein Signaling	PMID: 32871173;PMID: 30541966
LC	N	IN	OPC	GABA-GAD2_SLC6A1	Gabbr2	1.22761e-05	0	GABA-B-GAD2_SLC6A1_GABBR2	GABA-B-(Gad2+Slc6a1) - Gabbr2	GABA-B	Non-protein Signaling	PMID: 32871173;PMID: 30541966
LC	N	IN	Astro	GABA-GAD2_SLC6A6	Gabbr2	2.39175e-05	0	GABA-B-GAD2_SLC6A6_GABBR2	GABA-B-(Gad2+Slc6a6) - Gabbr2	GABA-B	Non-protein Signaling	PMID: 32871173;PMID: 30541966
LC	N	IN	Ependymal cell	GABA-GAD2_SLC6A6	Gabbr2	6.17753e-07	0	GABA-B-GAD2_SLC6A6_GABBR2	GABA-B-(Gad2+Slc6a6) - Gabbr2	GABA-B	Non-protein Signaling	PMID: 32871173;PMID: 30541966
LC	N	IN	EX	GABA-GAD2_SLC6A6	Gabbr2	0.000990426	0	GABA-B-GAD2_SLC6A6_GABBR2	GABA-B-(Gad2+Slc6a6) - Gabbr2	GABA-B	Non-protein Signaling	PMID: 32871173;PMID: 30541966
LC	N	IN	Fibroblast	GABA-GAD2_SLC6A6	Gabbr2	1.37406e-06	0	GABA-B-GAD2_SLC6A6_GABBR2	GABA-B-(Gad2+Slc6a6) - Gabbr2	GABA-B	Non-protein Signaling	PMID: 32871173;PMID: 30541966
LC	N	IN	IN	GABA-GAD2_SLC6A6	Gabbr2	0.000180812	0	GABA-B-GAD2_SLC6A6_GABBR2	GABA-B-(Gad2+Slc6a6) - Gabbr2	GABA-B	Non-protein Signaling	PMID: 32871173;PMID: 30541966
LC	N	IN	Micro	GABA-GAD2_SLC6A6	Gabbr2	7.8576e-06	0	GABA-B-GAD2_SLC6A6_GABBR2	GABA-B-(Gad2+Slc6a6) - Gabbr2	GABA-B	Non-protein Signaling	PMID: 32871173;PMID: 30541966
LC	N	IN	OL	GABA-GAD2_SLC6A6	Gabbr2	2.11439e-05	0	GABA-B-GAD2_SLC6A6_GABBR2	GABA-B-(Gad2+Slc6a6) - Gabbr2	GABA-B	Non-protein Signaling	PMID: 32871173;PMID: 30541966
LC	N	IN	OPC	GABA-GAD2_SLC6A6	Gabbr2	5.19652e-06	0	GABA-B-GAD2_SLC6A6_GABBR2	GABA-B-(Gad2+Slc6a6) - Gabbr2	GABA-B	Non-protein Signaling	PMID: 32871173;PMID: 30541966
LC	N	IN	Astro	GABA-GAD2_SLC6A8	Gabbr2	2.47869e-05	0	GABA-B-GAD2_SLC6A8_GABBR2	GABA-B-(Gad2+Slc6a8) - Gabbr2	GABA-B	Non-protein Signaling	PMID: 32871173;PMID: 30541966
LC	N	IN	Ependymal cell	GABA-GAD2_SLC6A8	Gabbr2	6.402e-07	0	GABA-B-GAD2_SLC6A8_GABBR2	GABA-B-(Gad2+Slc6a8) - Gabbr2	GABA-B	Non-protein Signaling	PMID: 32871173;PMID: 30541966
LC	N	IN	EX	GABA-GAD2_SLC6A8	Gabbr2	0.00102611	0	GABA-B-GAD2_SLC6A8_GABBR2	GABA-B-(Gad2+Slc6a8) - Gabbr2	GABA-B	Non-protein Signaling	PMID: 32871173;PMID: 30541966
LC	N	IN	Fibroblast	GABA-GAD2_SLC6A8	Gabbr2	1.42413e-06	0	GABA-B-GAD2_SLC6A8_GABBR2	GABA-B-(Gad2+Slc6a8) - Gabbr2	GABA-B	Non-protein Signaling	PMID: 32871173;PMID: 30541966
LC	N	IN	IN	GABA-GAD2_SLC6A8	Gabbr2	0.000187316	0	GABA-B-GAD2_SLC6A8_GABBR2	GABA-B-(Gad2+Slc6a8) - Gabbr2	GABA-B	Non-protein Signaling	PMID: 32871173;PMID: 30541966
LC	N	IN	Micro	GABA-GAD2_SLC6A8	Gabbr2	8.14318e-06	0	GABA-B-GAD2_SLC6A8_GABBR2	GABA-B-(Gad2+Slc6a8) - Gabbr2	GABA-B	Non-protein Signaling	PMID: 32871173;PMID: 30541966
LC	N	IN	OL	GABA-GAD2_SLC6A8	Gabbr2	2.19129e-05	0	GABA-B-GAD2_SLC6A8_GABBR2	GABA-B-(Gad2+Slc6a8) - Gabbr2	GABA-B	Non-protein Signaling	PMID: 32871173;PMID: 30541966
LC	N	IN	OPC	GABA-GAD2_SLC6A8	Gabbr2	5.38544e-06	0	GABA-B-GAD2_SLC6A8_GABBR2	GABA-B-(Gad2+Slc6a8) - Gabbr2	GABA-B	Non-protein Signaling	PMID: 32871173;PMID: 30541966
LC	N	EX	EX	Glu-SLC17A7_GLS	Gria1	0.0400199	0	Glutamate-Glu-SLC17A7_GLS_GRIA1	Glu-(Slc17a7+Gls) - Gria1	Glutamate	Non-protein Signaling	PMID: 24155668;PMID: 14612154
LC	N	EX	IN	Glu-SLC17A7_GLS	Gria1	0.00876841	0	Glutamate-Glu-SLC17A7_GLS_GRIA1	Glu-(Slc17a7+Gls) - Gria1	Glutamate	Non-protein Signaling	PMID: 24155668;PMID: 14612154
LC	N	EX	EX	Glu-SLC1A1_GLS	Gria1	0.0147804	0	Glutamate-Glu-SLC1A1_GLS_GRIA1	Glu-(Slc1a1+Gls) - Gria1	Glutamate	Non-protein Signaling	PMID: 24155668;PMID: 14612154
LC	N	IN	EX	Glu-SLC1A1_GLS	Gria1	0.00355438	0	Glutamate-Glu-SLC1A1_GLS_GRIA1	Glu-(Slc1a1+Gls) - Gria1	Glutamate	Non-protein Signaling	PMID: 24155668;PMID: 14612154
LC	N	OPC	EX	Glu-SLC1A1_GLS	Gria1	0.000377175	0	Glutamate-Glu-SLC1A1_GLS_GRIA1	Glu-(Slc1a1+Gls) - Gria1	Glutamate	Non-protein Signaling	PMID: 24155668;PMID: 14612154
LC	N	EX	IN	Glu-SLC1A1_GLS	Gria1	0.00330303	0	Glutamate-Glu-SLC1A1_GLS_GRIA1	Glu-(Slc1a1+Gls) - Gria1	Glutamate	Non-protein Signaling	PMID: 24155668;PMID: 14612154
LC	N	IN	IN	Glu-SLC1A1_GLS	Gria1	0.000789977	0	Glutamate-Glu-SLC1A1_GLS_GRIA1	Glu-(Slc1a1+Gls) - Gria1	Glutamate	Non-protein Signaling	PMID: 24155668;PMID: 14612154
LC	N	OPC	IN	Glu-SLC1A1_GLS	Gria1	8.3778e-05	0	Glutamate-Glu-SLC1A1_GLS_GRIA1	Glu-(Slc1a1+Gls) - Gria1	Glutamate	Non-protein Signaling	PMID: 24155668;PMID: 14612154
LC	N	Astro	Ependymal cell	Glu-SLC1A2_GLS	Gria1	2.02823e-06	0	Glutamate-Glu-SLC1A2_GLS_GRIA1	Glu-(Slc1a2+Gls) - Gria1	Glutamate	Non-protein Signaling	PMID: 24155668;PMID: 14612154
LC	N	Astro	EX	Glu-SLC1A2_GLS	Gria1	0.00136881	0	Glutamate-Glu-SLC1A2_GLS_GRIA1	Glu-(Slc1a2+Gls) - Gria1	Glutamate	Non-protein Signaling	PMID: 24155668;PMID: 14612154
LC	N	Astro	Fibroblast	Glu-SLC1A2_GLS	Gria1	6.20239e-07	0.01	Glutamate-Glu-SLC1A2_GLS_GRIA1	Glu-(Slc1a2+Gls) - Gria1	Glutamate	Non-protein Signaling	PMID: 24155668;PMID: 14612154
LC	N	Astro	IN	Glu-SLC1A2_GLS	Gria1	0.000304993	0	Glutamate-Glu-SLC1A2_GLS_GRIA1	Glu-(Slc1a2+Gls) - Gria1	Glutamate	Non-protein Signaling	PMID: 24155668;PMID: 14612154
LC	N	Ependymal cell	IN	Glu-SLC1A2_GLS	Gria1	4.58573e-06	0	Glutamate-Glu-SLC1A2_GLS_GRIA1	Glu-(Slc1a2+Gls) - Gria1	Glutamate	Non-protein Signaling	PMID: 24155668;PMID: 14612154
LC	N	Astro	Micro	Glu-SLC1A2_GLS	Gria1	9.23871e-06	0	Glutamate-Glu-SLC1A2_GLS_GRIA1	Glu-(Slc1a2+Gls) - Gria1	Glutamate	Non-protein Signaling	PMID: 24155668;PMID: 14612154
LC	N	Astro	OL	Glu-SLC1A2_GLS	Gria1	2.66448e-05	0	Glutamate-Glu-SLC1A2_GLS_GRIA1	Glu-(Slc1a2+Gls) - Gria1	Glutamate	Non-protein Signaling	PMID: 24155668;PMID: 14612154
LC	N	Astro	OPC	Glu-SLC1A2_GLS	Gria1	6.92934e-06	0	Glutamate-Glu-SLC1A2_GLS_GRIA1	Glu-(Slc1a2+Gls) - Gria1	Glutamate	Non-protein Signaling	PMID: 24155668;PMID: 14612154
LC	N	Astro	Ependymal cell	Glu-SLC1A3_GLS	Gria1	2.26587e-06	0.01	Glutamate-Glu-SLC1A3_GLS_GRIA1	Glu-(Slc1a3+Gls) - Gria1	Glutamate	Non-protein Signaling	PMID: 24155668;PMID: 14612154
LC	N	Ependymal cell	Ependymal cell	Glu-SLC1A3_GLS	Gria1	5.88725e-08	0	Glutamate-Glu-SLC1A3_GLS_GRIA1	Glu-(Slc1a3+Gls) - Gria1	Glutamate	Non-protein Signaling	PMID: 24155668;PMID: 14612154
LC	N	Fibroblast	Ependymal cell	Glu-SLC1A3_GLS	Gria1	2.84008e-07	0.02	Glutamate-Glu-SLC1A3_GLS_GRIA1	Glu-(Slc1a3+Gls) - Gria1	Glutamate	Non-protein Signaling	PMID: 24155668;PMID: 14612154
LC	N	Micro	Ependymal cell	Glu-SLC1A3_GLS	Gria1	7.74321e-07	0	Glutamate-Glu-SLC1A3_GLS_GRIA1	Glu-(Slc1a3+Gls) - Gria1	Glutamate	Non-protein Signaling	PMID: 24155668;PMID: 14612154
LC	N	OPC	Ependymal cell	Glu-SLC1A3_GLS	Gria1	5.39144e-07	0	Glutamate-Glu-SLC1A3_GLS_GRIA1	Glu-(Slc1a3+Gls) - Gria1	Glutamate	Non-protein Signaling	PMID: 24155668;PMID: 14612154
LC	N	Astro	EX	Glu-SLC1A3_GLS	Gria1	0.00152794	0	Glutamate-Glu-SLC1A3_GLS_GRIA1	Glu-(Slc1a3+Gls) - Gria1	Glutamate	Non-protein Signaling	PMID: 24155668;PMID: 14612154
LC	N	Ependymal cell	EX	Glu-SLC1A3_GLS	Gria1	3.96773e-05	0	Glutamate-Glu-SLC1A3_GLS_GRIA1	Glu-(Slc1a3+Gls) - Gria1	Glutamate	Non-protein Signaling	PMID: 24155668;PMID: 14612154
LC	N	Fibroblast	EX	Glu-SLC1A3_GLS	Gria1	0.000191632	0	Glutamate-Glu-SLC1A3_GLS_GRIA1	Glu-(Slc1a3+Gls) - Gria1	Glutamate	Non-protein Signaling	PMID: 24155668;PMID: 14612154
LC	N	Micro	EX	Glu-SLC1A3_GLS	Gria1	0.000521878	0	Glutamate-Glu-SLC1A3_GLS_GRIA1	Glu-(Slc1a3+Gls) - Gria1	Glutamate	Non-protein Signaling	PMID: 24155668;PMID: 14612154
LC	N	OL	EX	Glu-SLC1A3_GLS	Gria1	0.000895891	0	Glutamate-Glu-SLC1A3_GLS_GRIA1	Glu-(Slc1a3+Gls) - Gria1	Glutamate	Non-protein Signaling	PMID: 24155668;PMID: 14612154
LC	N	OPC	EX	Glu-SLC1A3_GLS	Gria1	0.00036342	0	Glutamate-Glu-SLC1A3_GLS_GRIA1	Glu-(Slc1a3+Gls) - Gria1	Glutamate	Non-protein Signaling	PMID: 24155668;PMID: 14612154
LC	N	Astro	IN	Glu-SLC1A3_GLS	Gria1	0.000339873	0	Glutamate-Glu-SLC1A3_GLS_GRIA1	Glu-(Slc1a3+Gls) - Gria1	Glutamate	Non-protein Signaling	PMID: 24155668;PMID: 14612154
LC	N	Ependymal cell	IN	Glu-SLC1A3_GLS	Gria1	8.81572e-06	0	Glutamate-Glu-SLC1A3_GLS_GRIA1	Glu-(Slc1a3+Gls) - Gria1	Glutamate	Non-protein Signaling	PMID: 24155668;PMID: 14612154
LC	N	Fibroblast	IN	Glu-SLC1A3_GLS	Gria1	4.26809e-05	0	Glutamate-Glu-SLC1A3_GLS_GRIA1	Glu-(Slc1a3+Gls) - Gria1	Glutamate	Non-protein Signaling	PMID: 24155668;PMID: 14612154
LC	N	Micro	IN	Glu-SLC1A3_GLS	Gria1	0.000115963	0	Glutamate-Glu-SLC1A3_GLS_GRIA1	Glu-(Slc1a3+Gls) - Gria1	Glutamate	Non-protein Signaling	PMID: 24155668;PMID: 14612154
LC	N	OL	IN	Glu-SLC1A3_GLS	Gria1	0.00020069	0	Glutamate-Glu-SLC1A3_GLS_GRIA1	Glu-(Slc1a3+Gls) - Gria1	Glutamate	Non-protein Signaling	PMID: 24155668;PMID: 14612154
LC	N	OPC	IN	Glu-SLC1A3_GLS	Gria1	8.07749e-05	0	Glutamate-Glu-SLC1A3_GLS_GRIA1	Glu-(Slc1a3+Gls) - Gria1	Glutamate	Non-protein Signaling	PMID: 24155668;PMID: 14612154
LC	N	EX	EX	Glu-SLC17A7_GLS2	Gria1	0.0166861	0	Glutamate-Glu-SLC17A7_GLS2_GRIA1	Glu-(Slc17a7+Gls2) - Gria1	Glutamate	Non-protein Signaling	PMID: 24155668;PMID: 14612154
LC	N	EX	IN	Glu-SLC17A7_GLS2	Gria1	0.0037233	0	Glutamate-Glu-SLC17A7_GLS2_GRIA1	Glu-(Slc17a7+Gls2) - Gria1	Glutamate	Non-protein Signaling	PMID: 24155668;PMID: 14612154
LC	N	IN	IN	Glu-SLC17A7_GLS2	Gria1	0.000401782	0	Glutamate-Glu-SLC17A7_GLS2_GRIA1	Glu-(Slc17a7+Gls2) - Gria1	Glutamate	Non-protein Signaling	PMID: 24155668;PMID: 14612154
LC	N	IN	Ependymal cell	Glu-SLC1A1_GLS2	Gria1	4.29984e-06	0	Glutamate-Glu-SLC1A1_GLS2_GRIA1	Glu-(Slc1a1+Gls2) - Gria1	Glutamate	Non-protein Signaling	PMID: 24155668;PMID: 14612154
LC	N	EX	EX	Glu-SLC1A1_GLS2	Gria1	0.0059618	0	Glutamate-Glu-SLC1A1_GLS2_GRIA1	Glu-(Slc1a1+Gls2) - Gria1	Glutamate	Non-protein Signaling	PMID: 24155668;PMID: 14612154
LC	N	IN	EX	Glu-SLC1A1_GLS2	Gria1	0.00290273	0	Glutamate-Glu-SLC1A1_GLS2_GRIA1	Glu-(Slc1a1+Gls2) - Gria1	Glutamate	Non-protein Signaling	PMID: 24155668;PMID: 14612154
LC	N	EX	IN	Glu-SLC1A1_GLS2	Gria1	0.00134166	0	Glutamate-Glu-SLC1A1_GLS2_GRIA1	Glu-(Slc1a1+Gls2) - Gria1	Glutamate	Non-protein Signaling	PMID: 24155668;PMID: 14612154
LC	N	IN	IN	Glu-SLC1A1_GLS2	Gria1	0.00064717	0	Glutamate-Glu-SLC1A1_GLS2_GRIA1	Glu-(Slc1a1+Gls2) - Gria1	Glutamate	Non-protein Signaling	PMID: 24155668;PMID: 14612154
LC	N	Ependymal cell	EX	Glu-SLC1A2_GLS2	Gria1	9.22654e-06	0.04	Glutamate-Glu-SLC1A2_GLS2_GRIA1	Glu-(Slc1a2+Gls2) - Gria1	Glutamate	Non-protein Signaling	PMID: 24155668;PMID: 14612154
LC	N	Ependymal cell	IN	Glu-SLC1A2_GLS2	Gria1	2.07772e-06	0	Glutamate-Glu-SLC1A2_GLS2_GRIA1	Glu-(Slc1a2+Gls2) - Gria1	Glutamate	Non-protein Signaling	PMID: 24155668;PMID: 14612154
LC	N	Ependymal cell	EX	Glu-SLC1A3_GLS2	Gria1	1.81168e-05	0	Glutamate-Glu-SLC1A3_GLS2_GRIA1	Glu-(Slc1a3+Gls2) - Gria1	Glutamate	Non-protein Signaling	PMID: 24155668;PMID: 14612154
LC	N	Fibroblast	EX	Glu-SLC1A3_GLS2	Gria1	5.56188e-05	0	Glutamate-Glu-SLC1A3_GLS2_GRIA1	Glu-(Slc1a3+Gls2) - Gria1	Glutamate	Non-protein Signaling	PMID: 24155668;PMID: 14612154
LC	N	Ependymal cell	IN	Glu-SLC1A3_GLS2	Gria1	4.06366e-06	0	Glutamate-Glu-SLC1A3_GLS2_GRIA1	Glu-(Slc1a3+Gls2) - Gria1	Glutamate	Non-protein Signaling	PMID: 24155668;PMID: 14612154
LC	N	Fibroblast	IN	Glu-SLC1A3_GLS2	Gria1	1.25209e-05	0	Glutamate-Glu-SLC1A3_GLS2_GRIA1	Glu-(Slc1a3+Gls2) - Gria1	Glutamate	Non-protein Signaling	PMID: 24155668;PMID: 14612154
LC	N	EX	EX	Glu-SLC17A7_GLS	Gria2	0.107096	0	Glutamate-Glu-SLC17A7_GLS_GRIA2	Glu-(Slc17a7+Gls) - Gria2	Glutamate	Non-protein Signaling	PMID: 24155668;PMID: 14612154
LC	N	EX	IN	Glu-SLC17A7_GLS	Gria2	0.0164029	0	Glutamate-Glu-SLC17A7_GLS_GRIA2	Glu-(Slc17a7+Gls) - Gria2	Glutamate	Non-protein Signaling	PMID: 24155668;PMID: 14612154
LC	N	EX	OPC	Glu-SLC17A7_GLS	Gria2	0.00159939	0	Glutamate-Glu-SLC17A7_GLS_GRIA2	Glu-(Slc17a7+Gls) - Gria2	Glutamate	Non-protein Signaling	PMID: 24155668;PMID: 14612154
LC	N	IN	Astro	Glu-SLC1A1_GLS	Gria2	0.000580749	0	Glutamate-Glu-SLC1A1_GLS_GRIA2	Glu-(Slc1a1+Gls) - Gria2	Glutamate	Non-protein Signaling	PMID: 24155668;PMID: 14612154
LC	N	OPC	Astro	Glu-SLC1A1_GLS	Gria2	6.15005e-05	0	Glutamate-Glu-SLC1A1_GLS_GRIA2	Glu-(Slc1a1+Gls) - Gria2	Glutamate	Non-protein Signaling	PMID: 24155668;PMID: 14612154
LC	N	IN	Ependymal cell	Glu-SLC1A1_GLS	Gria2	1.47861e-05	0	Glutamate-Glu-SLC1A1_GLS_GRIA2	Glu-(Slc1a1+Gls) - Gria2	Glutamate	Non-protein Signaling	PMID: 24155668;PMID: 14612154
LC	N	OPC	Ependymal cell	Glu-SLC1A1_GLS	Gria2	1.56554e-06	0	Glutamate-Glu-SLC1A1_GLS_GRIA2	Glu-(Slc1a1+Gls) - Gria2	Glutamate	Non-protein Signaling	PMID: 24155668;PMID: 14612154
LC	N	EX	EX	Glu-SLC1A1_GLS	Gria2	0.0437943	0	Glutamate-Glu-SLC1A1_GLS_GRIA2	Glu-(Slc1a1+Gls) - Gria2	Glutamate	Non-protein Signaling	PMID: 24155668;PMID: 14612154
LC	N	IN	EX	Glu-SLC1A1_GLS	Gria2	0.0102302	0	Glutamate-Glu-SLC1A1_GLS_GRIA2	Glu-(Slc1a1+Gls) - Gria2	Glutamate	Non-protein Signaling	PMID: 24155668;PMID: 14612154
LC	N	OPC	EX	Glu-SLC1A1_GLS	Gria2	0.00108214	0	Glutamate-Glu-SLC1A1_GLS_GRIA2	Glu-(Slc1a1+Gls) - Gria2	Glutamate	Non-protein Signaling	PMID: 24155668;PMID: 14612154
LC	N	EX	IN	Glu-SLC1A1_GLS	Gria2	0.0066346	0	Glutamate-Glu-SLC1A1_GLS_GRIA2	Glu-(Slc1a1+Gls) - Gria2	Glutamate	Non-protein Signaling	PMID: 24155668;PMID: 14612154
LC	N	IN	IN	Glu-SLC1A1_GLS	Gria2	0.00155482	0	Glutamate-Glu-SLC1A1_GLS_GRIA2	Glu-(Slc1a1+Gls) - Gria2	Glutamate	Non-protein Signaling	PMID: 24155668;PMID: 14612154
LC	N	OPC	IN	Glu-SLC1A1_GLS	Gria2	0.000164524	0	Glutamate-Glu-SLC1A1_GLS_GRIA2	Glu-(Slc1a1+Gls) - Gria2	Glutamate	Non-protein Signaling	PMID: 24155668;PMID: 14612154
LC	N	IN	Micro	Glu-SLC1A1_GLS	Gria2	0.000178763	0	Glutamate-Glu-SLC1A1_GLS_GRIA2	Glu-(Slc1a1+Gls) - Gria2	Glutamate	Non-protein Signaling	PMID: 24155668;PMID: 14612154
LC	N	OPC	Micro	Glu-SLC1A1_GLS	Gria2	1.89336e-05	0	Glutamate-Glu-SLC1A1_GLS_GRIA2	Glu-(Slc1a1+Gls) - Gria2	Glutamate	Non-protein Signaling	PMID: 24155668;PMID: 14612154
LC	N	IN	OPC	Glu-SLC1A1_GLS	Gria2	0.000150786	0	Glutamate-Glu-SLC1A1_GLS_GRIA2	Glu-(Slc1a1+Gls) - Gria2	Glutamate	Non-protein Signaling	PMID: 24155668;PMID: 14612154
LC	N	OPC	OPC	Glu-SLC1A1_GLS	Gria2	1.59594e-05	0	Glutamate-Glu-SLC1A1_GLS_GRIA2	Glu-(Slc1a1+Gls) - Gria2	Glutamate	Non-protein Signaling	PMID: 24155668;PMID: 14612154
LC	N	Astro	Astro	Glu-SLC1A2_GLS	Gria2	0.000225572	0	Glutamate-Glu-SLC1A2_GLS_GRIA2	Glu-(Slc1a2+Gls) - Gria2	Glutamate	Non-protein Signaling	PMID: 24155668;PMID: 14612154
LC	N	Astro	Endo	Glu-SLC1A2_GLS	Gria2	8.66406e-05	0	Glutamate-Glu-SLC1A2_GLS_GRIA2	Glu-(Slc1a2+Gls) - Gria2	Glutamate	Non-protein Signaling	PMID: 24155668;PMID: 14612154
LC	N	Astro	Ependymal cell	Glu-SLC1A2_GLS	Gria2	5.74763e-06	0	Glutamate-Glu-SLC1A2_GLS_GRIA2	Glu-(Slc1a2+Gls) - Gria2	Glutamate	Non-protein Signaling	PMID: 24155668;PMID: 14612154
LC	N	Astro	EX	Glu-SLC1A2_GLS	Gria2	0.00399255	0	Glutamate-Glu-SLC1A2_GLS_GRIA2	Glu-(Slc1a2+Gls) - Gria2	Glutamate	Non-protein Signaling	PMID: 24155668;PMID: 14612154
LC	N	Astro	Fibroblast	Glu-SLC1A2_GLS	Gria2	1.67993e-05	0	Glutamate-Glu-SLC1A2_GLS_GRIA2	Glu-(Slc1a2+Gls) - Gria2	Glutamate	Non-protein Signaling	PMID: 24155668;PMID: 14612154
LC	N	Astro	IN	Glu-SLC1A2_GLS	Gria2	0.000605911	0	Glutamate-Glu-SLC1A2_GLS_GRIA2	Glu-(Slc1a2+Gls) - Gria2	Glutamate	Non-protein Signaling	PMID: 24155668;PMID: 14612154
LC	N	Astro	Micro	Glu-SLC1A2_GLS	Gria2	6.93907e-05	0	Glutamate-Glu-SLC1A2_GLS_GRIA2	Glu-(Slc1a2+Gls) - Gria2	Glutamate	Non-protein Signaling	PMID: 24155668;PMID: 14612154
LC	N	Astro	OL	Glu-SLC1A2_GLS	Gria2	0.00016138	0	Glutamate-Glu-SLC1A2_GLS_GRIA2	Glu-(Slc1a2+Gls) - Gria2	Glutamate	Non-protein Signaling	PMID: 24155668;PMID: 14612154
LC	N	Astro	OPC	Glu-SLC1A2_GLS	Gria2	5.87011e-05	0	Glutamate-Glu-SLC1A2_GLS_GRIA2	Glu-(Slc1a2+Gls) - Gria2	Glutamate	Non-protein Signaling	PMID: 24155668;PMID: 14612154
LC	N	Astro	Astro	Glu-SLC1A3_GLS	Gria2	0.000250351	0	Glutamate-Glu-SLC1A3_GLS_GRIA2	Glu-(Slc1a3+Gls) - Gria2	Glutamate	Non-protein Signaling	PMID: 24155668;PMID: 14612154
LC	N	Ependymal cell	Astro	Glu-SLC1A3_GLS	Gria2	6.47605e-06	0	Glutamate-Glu-SLC1A3_GLS_GRIA2	Glu-(Slc1a3+Gls) - Gria2	Glutamate	Non-protein Signaling	PMID: 24155668;PMID: 14612154
LC	N	Fibroblast	Astro	Glu-SLC1A3_GLS	Gria2	3.15348e-05	0	Glutamate-Glu-SLC1A3_GLS_GRIA2	Glu-(Slc1a3+Gls) - Gria2	Glutamate	Non-protein Signaling	PMID: 24155668;PMID: 14612154
LC	N	Micro	Astro	Glu-SLC1A3_GLS	Gria2	8.52041e-05	0	Glutamate-Glu-SLC1A3_GLS_GRIA2	Glu-(Slc1a3+Gls) - Gria2	Glutamate	Non-protein Signaling	PMID: 24155668;PMID: 14612154
LC	N	OPC	Astro	Glu-SLC1A3_GLS	Gria2	5.93869e-05	0	Glutamate-Glu-SLC1A3_GLS_GRIA2	Glu-(Slc1a3+Gls) - Gria2	Glutamate	Non-protein Signaling	PMID: 24155668;PMID: 14612154
LC	N	Astro	Ependymal cell	Glu-SLC1A3_GLS	Gria2	6.37569e-06	0	Glutamate-Glu-SLC1A3_GLS_GRIA2	Glu-(Slc1a3+Gls) - Gria2	Glutamate	Non-protein Signaling	PMID: 24155668;PMID: 14612154
LC	N	Ependymal cell	Ependymal cell	Glu-SLC1A3_GLS	Gria2	1.64868e-07	0	Glutamate-Glu-SLC1A3_GLS_GRIA2	Glu-(Slc1a3+Gls) - Gria2	Glutamate	Non-protein Signaling	PMID: 24155668;PMID: 14612154
LC	N	Fibroblast	Ependymal cell	Glu-SLC1A3_GLS	Gria2	8.0341e-07	0	Glutamate-Glu-SLC1A3_GLS_GRIA2	Glu-(Slc1a3+Gls) - Gria2	Glutamate	Non-protein Signaling	PMID: 24155668;PMID: 14612154
LC	N	Micro	Ependymal cell	Glu-SLC1A3_GLS	Gria2	2.16919e-06	0	Glutamate-Glu-SLC1A3_GLS_GRIA2	Glu-(Slc1a3+Gls) - Gria2	Glutamate	Non-protein Signaling	PMID: 24155668;PMID: 14612154
LC	N	OPC	Ependymal cell	Glu-SLC1A3_GLS	Gria2	1.51204e-06	0	Glutamate-Glu-SLC1A3_GLS_GRIA2	Glu-(Slc1a3+Gls) - Gria2	Glutamate	Non-protein Signaling	PMID: 24155668;PMID: 14612154
LC	N	Astro	EX	Glu-SLC1A3_GLS	Gria2	0.00441695	0	Glutamate-Glu-SLC1A3_GLS_GRIA2	Glu-(Slc1a3+Gls) - Gria2	Glutamate	Non-protein Signaling	PMID: 24155668;PMID: 14612154
LC	N	Ependymal cell	EX	Glu-SLC1A3_GLS	Gria2	0.000114013	0	Glutamate-Glu-SLC1A3_GLS_GRIA2	Glu-(Slc1a3+Gls) - Gria2	Glutamate	Non-protein Signaling	PMID: 24155668;PMID: 14612154
LC	N	Fibroblast	EX	Glu-SLC1A3_GLS	Gria2	0.00055771	0	Glutamate-Glu-SLC1A3_GLS_GRIA2	Glu-(Slc1a3+Gls) - Gria2	Glutamate	Non-protein Signaling	PMID: 24155668;PMID: 14612154
LC	N	Micro	EX	Glu-SLC1A3_GLS	Gria2	0.00150028	0	Glutamate-Glu-SLC1A3_GLS_GRIA2	Glu-(Slc1a3+Gls) - Gria2	Glutamate	Non-protein Signaling	PMID: 24155668;PMID: 14612154
LC	N	OL	EX	Glu-SLC1A3_GLS	Gria2	0.00268923	0	Glutamate-Glu-SLC1A3_GLS_GRIA2	Glu-(Slc1a3+Gls) - Gria2	Glutamate	Non-protein Signaling	PMID: 24155668;PMID: 14612154
LC	N	OPC	EX	Glu-SLC1A3_GLS	Gria2	0.00104621	0	Glutamate-Glu-SLC1A3_GLS_GRIA2	Glu-(Slc1a3+Gls) - Gria2	Glutamate	Non-protein Signaling	PMID: 24155668;PMID: 14612154
LC	N	Astro	IN	Glu-SLC1A3_GLS	Gria2	0.000670981	0	Glutamate-Glu-SLC1A3_GLS_GRIA2	Glu-(Slc1a3+Gls) - Gria2	Glutamate	Non-protein Signaling	PMID: 24155668;PMID: 14612154
LC	N	Ependymal cell	IN	Glu-SLC1A3_GLS	Gria2	1.73311e-05	0	Glutamate-Glu-SLC1A3_GLS_GRIA2	Glu-(Slc1a3+Gls) - Gria2	Glutamate	Non-protein Signaling	PMID: 24155668;PMID: 14612154
LC	N	Fibroblast	IN	Glu-SLC1A3_GLS	Gria2	8.4659e-05	0	Glutamate-Glu-SLC1A3_GLS_GRIA2	Glu-(Slc1a3+Gls) - Gria2	Glutamate	Non-protein Signaling	PMID: 24155668;PMID: 14612154
LC	N	Micro	IN	Glu-SLC1A3_GLS	Gria2	0.000228047	0	Glutamate-Glu-SLC1A3_GLS_GRIA2	Glu-(Slc1a3+Gls) - Gria2	Glutamate	Non-protein Signaling	PMID: 24155668;PMID: 14612154
LC	N	OL	IN	Glu-SLC1A3_GLS	Gria2	0.000406806	0.04	Glutamate-Glu-SLC1A3_GLS_GRIA2	Glu-(Slc1a3+Gls) - Gria2	Glutamate	Non-protein Signaling	PMID: 24155668;PMID: 14612154
LC	N	OPC	IN	Glu-SLC1A3_GLS	Gria2	0.000159002	0	Glutamate-Glu-SLC1A3_GLS_GRIA2	Glu-(Slc1a3+Gls) - Gria2	Glutamate	Non-protein Signaling	PMID: 24155668;PMID: 14612154
LC	N	Astro	Micro	Glu-SLC1A3_GLS	Gria2	7.70461e-05	0	Glutamate-Glu-SLC1A3_GLS_GRIA2	Glu-(Slc1a3+Gls) - Gria2	Glutamate	Non-protein Signaling	PMID: 24155668;PMID: 14612154
LC	N	Ependymal cell	Micro	Glu-SLC1A3_GLS	Gria2	1.99358e-06	0	Glutamate-Glu-SLC1A3_GLS_GRIA2	Glu-(Slc1a3+Gls) - Gria2	Glutamate	Non-protein Signaling	PMID: 24155668;PMID: 14612154
LC	N	Fibroblast	Micro	Glu-SLC1A3_GLS	Gria2	9.7018e-06	0	Glutamate-Glu-SLC1A3_GLS_GRIA2	Glu-(Slc1a3+Gls) - Gria2	Glutamate	Non-protein Signaling	PMID: 24155668;PMID: 14612154
LC	N	Micro	Micro	Glu-SLC1A3_GLS	Gria2	2.62286e-05	0	Glutamate-Glu-SLC1A3_GLS_GRIA2	Glu-(Slc1a3+Gls) - Gria2	Glutamate	Non-protein Signaling	PMID: 24155668;PMID: 14612154
[truncated: 52,305 more rows]
