# Supplementary material for: Single-Nucleus Transcriptomic Sequencing Revealed Cellular and Molecular Changes in a Pilocarpine-Induced Epilepsy Rat Model
Source: Neurosci Bull. 2025 Jul 24;42(3):539–58. doi: 10.1007/s12264-025-01451-y (PMC12950157; doi:10.1007/s12264-025-01451-y)
Supplement: Supplementary file 8 — Supplementary file8 (XLSX 593 kb) [file 12264_2025_1451_MOESM8_ESM.xlsx]

## Sheet: Sheet1
Table S8. Genes related to the transformation of C3 and C9 in astrocytes sub-clusters.
status	p_value	morans_test_statistic	morans_I	gene_short_name	q_value
OK	0	52.2027	0.418074	Apoe	0
OK	3.77289e-228	32.2264	0.257918	Fxyd1	1.06613e-225
OK	1.56018e-294	36.6604	0.293649	Serpinh1	6.18761e-292
OK	1.64189e-242	33.2357	0.265973	Ccdc189	5.08445e-240
OK	8.36861e-236	32.7682	0.262463	Bag3	2.48922e-233
OK	0	37.8523	0.303101	Tssc4	0
OK	0	40.087	0.321254	ENSRNOG00000018752	0
OK	2.7365e-229	32.3076	0.258676	Slc3a2	7.83054e-227
OK	1.01601e-250	33.7991	0.270762	ENSRNOG00000049075	3.37764e-248
OK	0	41.5016	0.332401	S100a4	0
OK	1.43471e-251	33.8569	0.271152	ENSRNOG00000064743	4.84076e-249
OK	3.0585e-253	33.9703	0.272165	Tubb4b	1.0637e-250
OK	0	39.7437	0.317727	Lrrc55	0
OK	4.06916e-215	31.2822	0.250392	Cst3	1.06962e-212
OK	0	59.315	0.475517	Fbln2	0
OK	0	44.3957	0.355651	A2m	0
OK	0	39.2672	0.314629	Dnaja1	0
OK	2.21742e-232	32.527	0.26058	Vcp	6.42653e-230
OK	1.28219e-244	33.3813	0.267397	Jun	4.14073e-242
OK	1.79341e-243	33.3022	0.266647	ENSRNOG00000067032	5.63082e-241
OK	5.08236e-244	33.34	0.266901	ENSRNOG00000068391	1.61819e-241
OK	0	40.2072	0.322174	Id3	0
OK	0	38.0281	0.304516	Fbxo2	0
OK	0	46.3948	0.371898	Eno1	0
OK	0	57.2369	0.458501	Rn7sl1	0
OK	1.17865e-273	35.3258	0.282867	Fos	4.44076e-271
OK	0	55.3957	0.443937	Hsp90aa1	0
OK	0	39.4992	0.316469	Ckb	0
OK	0	51.4229	0.4122	Mlc1	0
OK	0	43.035	0.344699	Tuba1b	0
OK	9.63657e-254	34.0043	0.272397	Hspa8	3.40382e-251
OK	2.09661e-304	37.2749	0.298502	Eef1a1	8.46356e-302
OK	0	42.9729	0.344431	Chst2	0
OK	4.33192e-242	33.2065	0.266007	Gnai2	1.32334e-239
OK	0	38.525	0.308488	Hsp90ab1	0
OK	0	39.2591	0.314336	Tmbim1	0
OK	0	37.8132	0.30288	Sparc	0
OK	0	39.6175	0.317437	Ubb	0
OK	0	43.8303	0.351309	Atp1b2	0
OK	1.38754e-216	31.3899	0.251035	Serpinf1	3.73415e-214
OK	0	51.7266	0.414321	Gfap	0
OK	5.89418e-216	31.3439	0.251057	P4hb	1.56757e-213
OK	0	53.4838	0.428744	Hsph1	0
OK	0	41.9692	0.336146	Zfand2a	0
OK	0	49.0705	0.393325	Hspb1	0
OK	0	48.255	0.386718	Ubc	0
OK	2.11466e-252	33.9134	0.271646	Chi3l1	7.24302e-250
OK	3.21744e-254	34.0365	0.272689	Gpr37l1	1.1545e-251
OK	4.25133e-237	32.8589	0.263135	Glul	1.28141e-234
OK	0	40.2292	0.321977	Atf3	0
OK	0	40.5899	0.325158	Sparcl1	0
OK	0	51.1584	0.409933	Aebp1	0
OK	4.88546e-215	31.2764	0.25048	Fam107a	1.26943e-212
OK	1.51796e-293	36.5984	0.292441	Rpph1	5.91637e-291
OK	2.878e-284	36.0104	0.288509	Ndrg2	1.10271e-281
OK	0	46.3962	0.371449	Clu	0
OK	0	41.6816	0.334037	Ncan	0
OK	0	42.5671	0.340835	Rfxank	0
OK	0	39.0616	0.312467	Cpe	0
OK	0	48.4689	0.388289	Tubb2a	0
OK	0	50.5189	0.404863	AABR07027925.1	0
OK	0	58.7974	0.471394	Vim	0
OK	0	52.2139	0.418591	Aqp4	0
OK	4.81855e-272	35.2207	0.282157	Cdo1	1.78571e-269
OK	6.70527e-267	34.8831	0.27925	Dnajb1	2.44483e-264
OK	0	47.2935	0.379126	Tubb5	0
OK	0	37.633	0.301563	Ddr1	0
OK	0	81.1766	0.650969	ENSRNOG00000050647	0
OK	0	85.1492	0.682628	ENSRNOG00000045654	0
OK	0	38.1961	0.306076	Fabp7	0
OK	1.44178e-224	31.9696	0.256083	Msn	4.02381e-222
OK	2.80191e-220	31.6595	0.25359	Slc25a5	7.72439e-218
OK	2.82035e-234	32.6607	0.261548	Igsf1	8.2801e-232
OK	1.04344e-217	31.4722	0.252087	ENSRNOG00000051885	2.84194e-215
OK	4.50209e-249	33.6869	0.269673	Bgn	1.47499e-246
OK	0	55.0832	0.441633	Mt-nd4	0
OK	0	50.6336	0.405917	Mt-nd1	0
OK	0	45.2453	0.36264	Mt-co2	0
OK	0	49.7169	0.398354	Mt-co1	0
OK	0	48.6816	0.390175	Mt-co3	0
OK	0	50.5373	0.405092	Mt-cyb	0
OK	0	50.6135	0.405631	Mt-atp6	0
OK	0	42.4316	0.340055	Mt-nd2	0
OK	0	48.2771	0.387002	Mt-nd5	0
OK	0	39.0321	0.312701	Mt-nd4l	0
OK	0	39.3712	0.3154	Mt-nd3	0
OK	0	42.7412	0.342432	Mt-nd6	0
