# Supplementary material for: Single-Nucleus Transcriptomic Sequencing Revealed Cellular and Molecular Changes in a Pilocarpine-Induced Epilepsy Rat Model
Source: Neurosci Bull. 2025 Jul 24;42(3):539–58. doi: 10.1007/s12264-025-01451-y (PMC12950157; doi:10.1007/s12264-025-01451-y)
Supplement: Supplementary file 9 — Supplementary file9 (XLSX 280 kb) [file 12264_2025_1451_MOESM9_ESM.xlsx]

## Sheet: Sheet1
Table S9. Cell-cell communications among cell types including astrocytes sub-clusters C3 and C9 in Hippocampus at acute phase.
source	target	ligand	receptor	prob	pval	interaction_name	interaction_name_2	pathway_name	annotation	evidence
Endo	Endo	Tgfb2	TGFbR1_R2	2.06805e-06	0	TGFB2_TGFBR1_TGFBR2	Tgfb2 - (Tgfbr1+Tgfbr2)	TGFb	Secreted Signaling	KEGG: mmu04350
Endo	Fibroblast	Tgfb2	TGFbR1_R2	5.20931e-07	0	TGFB2_TGFBR1_TGFBR2	Tgfb2 - (Tgfbr1+Tgfbr2)	TGFb	Secreted Signaling	KEGG: mmu04350
Endo	Micro	Tgfb2	TGFbR1_R2	2.35585e-06	0	TGFB2_TGFBR1_TGFBR2	Tgfb2 - (Tgfbr1+Tgfbr2)	TGFb	Secreted Signaling	KEGG: mmu04350
Endo	Endo	Tgfb2	ACVR1_TGFbR	1.67737e-06	0	TGFB2_ACVR1_TGFBR1	Tgfb2 - (Acvr1+Tgfbr1)	TGFb	Secreted Signaling	PMID: 29376829
Fibroblast	Endo	Bmp6	ACVR1_BMPR2	6.1326e-06	0	BMP6_ACVR1_BMPR2	Bmp6 - (Acvr1+Bmpr2)	BMP	Secreted Signaling	KEGG: mmu04350; PMID:26893264
Fibroblast	EX	Bmp6	ACVR1_BMPR2	5.70652e-05	0	BMP6_ACVR1_BMPR2	Bmp6 - (Acvr1+Bmpr2)	BMP	Secreted Signaling	KEGG: mmu04350; PMID:26893264
Fibroblast	Endo	Bmp7	ACVR1_BMPR2	2.55383e-06	0	BMP7_ACVR1_BMPR2	Bmp7 - (Acvr1+Bmpr2)	BMP	Secreted Signaling	KEGG: mmu04350; PMID:26893264
Fibroblast	EX	Bmp7	ACVR1_BMPR2	2.373e-05	0	BMP7_ACVR1_BMPR2	Bmp7 - (Acvr1+Bmpr2)	BMP	Secreted Signaling	KEGG: mmu04350; PMID:26893264
Fibroblast	Endo	Wnt4	FZD4_LRP5	3.98865e-07	0	WNT4_FZD4_LRP5	Wnt4 - (Fzd4+Lrp5)	WNT	Secreted Signaling	KEGG: mmu04310; PMID: 23209147
Fibroblast	Endo	Wnt4	FZD6_LRP5	6.6413e-07	0	WNT4_FZD6_LRP5	Wnt4 - (Fzd6+Lrp5)	WNT	Secreted Signaling	KEGG: mmu04310; PMID: 23209147
Astro	Endo	Wnt7b	FZD4_LRP5	2.0761e-06	0	WNT7B_FZD4_LRP5	Wnt7b - (Fzd4+Lrp5)	WNT	Secreted Signaling	KEGG: mmu04310; PMID: 23209147
Astro_C3	Endo	Wnt7b	FZD4_LRP5	5.28641e-06	0	WNT7B_FZD4_LRP5	Wnt7b - (Fzd4+Lrp5)	WNT	Secreted Signaling	KEGG: mmu04310; PMID: 23209147
EX	Endo	Wnt7b	FZD4_LRP5	1.28009e-05	0	WNT7B_FZD4_LRP5	Wnt7b - (Fzd4+Lrp5)	WNT	Secreted Signaling	KEGG: mmu04310; PMID: 23209147
OPC	Endo	Wnt7b	FZD4_LRP5	1.2026e-06	0	WNT7B_FZD4_LRP5	Wnt7b - (Fzd4+Lrp5)	WNT	Secreted Signaling	KEGG: mmu04310; PMID: 23209147
Astro	Endo	Wnt7b	FZD6_LRP5	3.45543e-06	0	WNT7B_FZD6_LRP5	Wnt7b - (Fzd6+Lrp5)	WNT	Secreted Signaling	KEGG: mmu04310; PMID: 23209147
Astro_C3	Endo	Wnt7b	FZD6_LRP5	8.78852e-06	0	WNT7B_FZD6_LRP5	Wnt7b - (Fzd6+Lrp5)	WNT	Secreted Signaling	KEGG: mmu04310; PMID: 23209147
EX	Endo	Wnt7b	FZD6_LRP5	2.13144e-05	0	WNT7B_FZD6_LRP5	Wnt7b - (Fzd6+Lrp5)	WNT	Secreted Signaling	KEGG: mmu04310; PMID: 23209147
OPC	Endo	Wnt7b	FZD6_LRP5	2.00195e-06	0	WNT7B_FZD6_LRP5	Wnt7b - (Fzd6+Lrp5)	WNT	Secreted Signaling	KEGG: mmu04310; PMID: 23209147
Fibroblast	Fibroblast	Wnt4	FZD2_LRP6	3.86021e-07	0	WNT4_FZD2_LRP6	Wnt4 - (Fzd2+Lrp6)	WNT	Secreted Signaling	KEGG: mmu04310; PMID: 23209147
Fibroblast	Endo	Wnt4	FZD4_LRP6	5.41236e-07	0	WNT4_FZD4_LRP6	Wnt4 - (Fzd4+Lrp6)	WNT	Secreted Signaling	KEGG: mmu04310; PMID: 23209147
Fibroblast	Endo	Wnt4	FZD6_LRP6	9.01084e-07	0	WNT4_FZD6_LRP6	Wnt4 - (Fzd6+Lrp6)	WNT	Secreted Signaling	KEGG: mmu04310; PMID: 23209147
Fibroblast	Ependymal cell	Wnt4	FZD6_LRP6	1.87371e-07	0	WNT4_FZD6_LRP6	Wnt4 - (Fzd6+Lrp6)	WNT	Secreted Signaling	KEGG: mmu04310; PMID: 23209147
Astro	Fibroblast	Wnt7b	FZD2_LRP6	2.00769e-06	0	WNT7B_FZD2_LRP6	Wnt7b - (Fzd2+Lrp6)	WNT	Secreted Signaling	KEGG: mmu04310; PMID: 23209147
Astro_C3	Fibroblast	Wnt7b	FZD2_LRP6	5.10082e-06	0	WNT7B_FZD2_LRP6	Wnt7b - (Fzd2+Lrp6)	WNT	Secreted Signaling	KEGG: mmu04310; PMID: 23209147
EX	Fibroblast	Wnt7b	FZD2_LRP6	1.2389e-05	0	WNT7B_FZD2_LRP6	Wnt7b - (Fzd2+Lrp6)	WNT	Secreted Signaling	KEGG: mmu04310; PMID: 23209147
OPC	Fibroblast	Wnt7b	FZD2_LRP6	1.16339e-06	0	WNT7B_FZD2_LRP6	Wnt7b - (Fzd2+Lrp6)	WNT	Secreted Signaling	KEGG: mmu04310; PMID: 23209147
Astro	Endo	Wnt7b	FZD4_LRP6	2.81654e-06	0	WNT7B_FZD4_LRP6	Wnt7b - (Fzd4+Lrp6)	WNT	Secreted Signaling	KEGG: mmu04310; PMID: 23209147
Astro_C3	Endo	Wnt7b	FZD4_LRP6	7.16738e-06	0	WNT7B_FZD4_LRP6	Wnt7b - (Fzd4+Lrp6)	WNT	Secreted Signaling	KEGG: mmu04310; PMID: 23209147
EX	Endo	Wnt7b	FZD4_LRP6	1.73702e-05	0	WNT7B_FZD4_LRP6	Wnt7b - (Fzd4+Lrp6)	WNT	Secreted Signaling	KEGG: mmu04310; PMID: 23209147
OPC	Endo	Wnt7b	FZD4_LRP6	1.63166e-06	0	WNT7B_FZD4_LRP6	Wnt7b - (Fzd4+Lrp6)	WNT	Secreted Signaling	KEGG: mmu04310; PMID: 23209147
Astro	Endo	Wnt7b	FZD6_LRP6	4.68663e-06	0	WNT7B_FZD6_LRP6	Wnt7b - (Fzd6+Lrp6)	WNT	Secreted Signaling	KEGG: mmu04310; PMID: 23209147
Astro_C3	Endo	Wnt7b	FZD6_LRP6	1.19077e-05	0	WNT7B_FZD6_LRP6	Wnt7b - (Fzd6+Lrp6)	WNT	Secreted Signaling	KEGG: mmu04310; PMID: 23209147
EX	Endo	Wnt7b	FZD6_LRP6	2.89195e-05	0	WNT7B_FZD6_LRP6	Wnt7b - (Fzd6+Lrp6)	WNT	Secreted Signaling	KEGG: mmu04310; PMID: 23209147
OPC	Endo	Wnt7b	FZD6_LRP6	2.7157e-06	0	WNT7B_FZD6_LRP6	Wnt7b - (Fzd6+Lrp6)	WNT	Secreted Signaling	KEGG: mmu04310; PMID: 23209147
Astro	Ependymal cell	Wnt7b	FZD6_LRP6	9.74258e-07	0	WNT7B_FZD6_LRP6	Wnt7b - (Fzd6+Lrp6)	WNT	Secreted Signaling	KEGG: mmu04310; PMID: 23209147
Astro_C3	Ependymal cell	Wnt7b	FZD6_LRP6	2.47335e-06	0	WNT7B_FZD6_LRP6	Wnt7b - (Fzd6+Lrp6)	WNT	Secreted Signaling	KEGG: mmu04310; PMID: 23209147
EX	Ependymal cell	Wnt7b	FZD6_LRP6	6.01357e-06	0	WNT7B_FZD6_LRP6	Wnt7b - (Fzd6+Lrp6)	WNT	Secreted Signaling	KEGG: mmu04310; PMID: 23209147
OPC	Ependymal cell	Wnt7b	FZD6_LRP6	5.64616e-07	0	WNT7B_FZD6_LRP6	Wnt7b - (Fzd6+Lrp6)	WNT	Secreted Signaling	KEGG: mmu04310; PMID: 23209147
Fibroblast	Fibroblast	Wnt5b	Fzd2	2.80559e-07	0	WNT5B_FZD2	Wnt5b - Fzd2	ncWNT	Secreted Signaling	KEGG: mmu04310
Fibroblast	Endo	Wnt5b	Fzd4	3.25926e-07	0	WNT5B_FZD4	Wnt5b - Fzd4	ncWNT	Secreted Signaling	KEGG: mmu04310
Fibroblast	Endo	Wnt5b	Fzd6	9.03623e-07	0	WNT5B_FZD6	Wnt5b - Fzd6	ncWNT	Secreted Signaling	KEGG: mmu04310
Fibroblast	Ependymal cell	Wnt5b	Fzd6	1.20747e-07	0	WNT5B_FZD6	Wnt5b - Fzd6	ncWNT	Secreted Signaling	KEGG: mmu04310
Astro	IN	Hbegf	Erbb4	7.78919e-05	0	HBEGF_ERBB4	Hbegf - Erbb4	EGF	Secreted Signaling	KEGG: mmu04012
Astro_C3	IN	Hbegf	Erbb4	0.00028115	0	HBEGF_ERBB4	Hbegf - Erbb4	EGF	Secreted Signaling	KEGG: mmu04012
Astro_C9	IN	Hbegf	Erbb4	7.69411e-05	0	HBEGF_ERBB4	Hbegf - Erbb4	EGF	Secreted Signaling	KEGG: mmu04012
Endo	IN	Hbegf	Erbb4	3.86951e-05	0	HBEGF_ERBB4	Hbegf - Erbb4	EGF	Secreted Signaling	KEGG: mmu04012
Fibroblast	IN	Hbegf	Erbb4	1.58051e-05	0	HBEGF_ERBB4	Hbegf - Erbb4	EGF	Secreted Signaling	KEGG: mmu04012
Astro	OL	Hbegf	Erbb4	2.18269e-05	0	HBEGF_ERBB4	Hbegf - Erbb4	EGF	Secreted Signaling	KEGG: mmu04012
Astro_C3	OL	Hbegf	Erbb4	8.3193e-05	0	HBEGF_ERBB4	Hbegf - Erbb4	EGF	Secreted Signaling	KEGG: mmu04012
Astro_C9	OL	Hbegf	Erbb4	2.22282e-05	0	HBEGF_ERBB4	Hbegf - Erbb4	EGF	Secreted Signaling	KEGG: mmu04012
Endo	OL	Hbegf	Erbb4	1.07341e-05	0	HBEGF_ERBB4	Hbegf - Erbb4	EGF	Secreted Signaling	KEGG: mmu04012
Fibroblast	OL	Hbegf	Erbb4	4.37804e-06	0	HBEGF_ERBB4	Hbegf - Erbb4	EGF	Secreted Signaling	KEGG: mmu04012
Astro	OPC	Hbegf	Erbb4	1.10433e-05	0	HBEGF_ERBB4	Hbegf - Erbb4	EGF	Secreted Signaling	KEGG: mmu04012
Astro_C3	OPC	Hbegf	Erbb4	4.20187e-05	0	HBEGF_ERBB4	Hbegf - Erbb4	EGF	Secreted Signaling	KEGG: mmu04012
Astro_C9	OPC	Hbegf	Erbb4	1.12355e-05	0	HBEGF_ERBB4	Hbegf - Erbb4	EGF	Secreted Signaling	KEGG: mmu04012
Endo	OPC	Hbegf	Erbb4	5.43258e-06	0	HBEGF_ERBB4	Hbegf - Erbb4	EGF	Secreted Signaling	KEGG: mmu04012
Fibroblast	OPC	Hbegf	Erbb4	2.21584e-06	0	HBEGF_ERBB4	Hbegf - Erbb4	EGF	Secreted Signaling	KEGG: mmu04012
Endo	IN	Nrg1	Erbb4	8.8071e-06	0	NRG1_ERBB4	Nrg1 - Erbb4	NRG	Secreted Signaling	KEGG: mmu04012
Ependymal cell	IN	Nrg1	Erbb4	6.22414e-06	0	NRG1_ERBB4	Nrg1 - Erbb4	NRG	Secreted Signaling	KEGG: mmu04012
EX	IN	Nrg1	Erbb4	0.000887864	0	NRG1_ERBB4	Nrg1 - Erbb4	NRG	Secreted Signaling	KEGG: mmu04012
IN	IN	Nrg1	Erbb4	5.90615e-05	0	NRG1_ERBB4	Nrg1 - Erbb4	NRG	Secreted Signaling	KEGG: mmu04012
Ependymal cell	OL	Nrg1	Erbb4	1.72559e-06	0	NRG1_ERBB4	Nrg1 - Erbb4	NRG	Secreted Signaling	KEGG: mmu04012
EX	OL	Nrg1	Erbb4	0.000247928	0	NRG1_ERBB4	Nrg1 - Erbb4	NRG	Secreted Signaling	KEGG: mmu04012
IN	OL	Nrg1	Erbb4	1.63824e-05	0	NRG1_ERBB4	Nrg1 - Erbb4	NRG	Secreted Signaling	KEGG: mmu04012
Ependymal cell	OPC	Nrg1	Erbb4	8.73342e-07	0.01	NRG1_ERBB4	Nrg1 - Erbb4	NRG	Secreted Signaling	KEGG: mmu04012
EX	OPC	Nrg1	Erbb4	0.000125451	0	NRG1_ERBB4	Nrg1 - Erbb4	NRG	Secreted Signaling	KEGG: mmu04012
IN	OPC	Nrg1	Erbb4	8.29121e-06	0	NRG1_ERBB4	Nrg1 - Erbb4	NRG	Secreted Signaling	KEGG: mmu04012
Astro	IN	Nrg3	Erbb4	7.23023e-05	0	NRG3_ERBB4	Nrg3 - Erbb4	NRG	Secreted Signaling	KEGG: mmu04012
Astro_C3	IN	Nrg3	Erbb4	4.41381e-05	0	NRG3_ERBB4	Nrg3 - Erbb4	NRG	Secreted Signaling	KEGG: mmu04012
Astro_C9	IN	Nrg3	Erbb4	2.31332e-05	0	NRG3_ERBB4	Nrg3 - Erbb4	NRG	Secreted Signaling	KEGG: mmu04012
Ependymal cell	IN	Nrg3	Erbb4	9.8023e-06	0	NRG3_ERBB4	Nrg3 - Erbb4	NRG	Secreted Signaling	KEGG: mmu04012
EX	IN	Nrg3	Erbb4	0.00380809	0	NRG3_ERBB4	Nrg3 - Erbb4	NRG	Secreted Signaling	KEGG: mmu04012
IN	IN	Nrg3	Erbb4	0.000445493	0	NRG3_ERBB4	Nrg3 - Erbb4	NRG	Secreted Signaling	KEGG: mmu04012
Micro	IN	Nrg3	Erbb4	6.58931e-05	0	NRG3_ERBB4	Nrg3 - Erbb4	NRG	Secreted Signaling	KEGG: mmu04012
OL	IN	Nrg3	Erbb4	0.000122878	0	NRG3_ERBB4	Nrg3 - Erbb4	NRG	Secreted Signaling	KEGG: mmu04012
OPC	IN	Nrg3	Erbb4	6.58205e-05	0	NRG3_ERBB4	Nrg3 - Erbb4	NRG	Secreted Signaling	KEGG: mmu04012
EX	OL	Nrg3	Erbb4	0.00112203	0	NRG3_ERBB4	Nrg3 - Erbb4	NRG	Secreted Signaling	KEGG: mmu04012
IN	OL	Nrg3	Erbb4	0.000131414	0	NRG3_ERBB4	Nrg3 - Erbb4	NRG	Secreted Signaling	KEGG: mmu04012
EX	OPC	Nrg3	Erbb4	0.000566788	0	NRG3_ERBB4	Nrg3 - Erbb4	NRG	Secreted Signaling	KEGG: mmu04012
IN	OPC	Nrg3	Erbb4	6.63808e-05	0	NRG3_ERBB4	Nrg3 - Erbb4	NRG	Secreted Signaling	KEGG: mmu04012
Fibroblast	Astro	Fgf1	Fgfr1	2.30627e-06	0	FGF1_FGFR1	Fgf1 - Fgfr1	FGF	Secreted Signaling	PMC: 4393358
Fibroblast	Astro_C3	Fgf1	Fgfr1	2.40692e-06	0	FGF1_FGFR1	Fgf1 - Fgfr1	FGF	Secreted Signaling	PMC: 4393358
Fibroblast	Astro_C9	Fgf1	Fgfr1	1.0706e-06	0	FGF1_FGFR1	Fgf1 - Fgfr1	FGF	Secreted Signaling	PMC: 4393358
Fibroblast	EX	Fgf1	Fgfr1	1.39839e-05	0	FGF1_FGFR1	Fgf1 - Fgfr1	FGF	Secreted Signaling	PMC: 4393358
Fibroblast	Fibroblast	Fgf1	Fgfr1	4.65544e-07	0	FGF1_FGFR1	Fgf1 - Fgfr1	FGF	Secreted Signaling	PMC: 4393358
Fibroblast	OPC	Fgf1	Fgfr1	1.74477e-06	0	FGF1_FGFR1	Fgf1 - Fgfr1	FGF	Secreted Signaling	PMC: 4393358
Fibroblast	Astro	Fgf1	Fgfr2	1.79757e-06	0	FGF1_FGFR2	Fgf1 - Fgfr2	FGF	Secreted Signaling	PMC: 4393358
Fibroblast	Astro_C3	Fgf1	Fgfr2	1.78508e-06	0	FGF1_FGFR2	Fgf1 - Fgfr2	FGF	Secreted Signaling	PMC: 4393358
Fibroblast	Ependymal cell	Fgf1	Fgfr2	3.32583e-07	0	FGF1_FGFR2	Fgf1 - Fgfr2	FGF	Secreted Signaling	PMC: 4393358
Fibroblast	OL	Fgf1	Fgfr2	5.11675e-06	0	FGF1_FGFR2	Fgf1 - Fgfr2	FGF	Secreted Signaling	PMC: 4393358
Astro_C9	Astro	Fgf2	Fgfr1	2.89414e-06	0	FGF2_FGFR1	Fgf2 - Fgfr1	FGF	Secreted Signaling	PMC: 4393358
Astro_C9	Astro_C3	Fgf2	Fgfr1	3.0201e-06	0	FGF2_FGFR1	Fgf2 - Fgfr1	FGF	Secreted Signaling	PMC: 4393358
Astro_C9	Astro_C9	Fgf2	Fgfr1	1.3431e-06	0	FGF2_FGFR1	Fgf2 - Fgfr1	FGF	Secreted Signaling	PMC: 4393358
Astro_C9	EX	Fgf2	Fgfr1	1.75636e-05	0	FGF2_FGFR1	Fgf2 - Fgfr1	FGF	Secreted Signaling	PMC: 4393358
Astro_C9	Fibroblast	Fgf2	Fgfr1	5.84749e-07	0	FGF2_FGFR1	Fgf2 - Fgfr1	FGF	Secreted Signaling	PMC: 4393358
Astro_C9	OPC	Fgf2	Fgfr1	2.18962e-06	0	FGF2_FGFR1	Fgf2 - Fgfr1	FGF	Secreted Signaling	PMC: 4393358
Astro_C9	Astro	Fgf2	Fgfr2	2.25654e-06	0	FGF2_FGFR2	Fgf2 - Fgfr2	FGF	Secreted Signaling	PMC: 4393358
Astro_C9	Astro_C3	Fgf2	Fgfr2	2.24079e-06	0	FGF2_FGFR2	Fgf2 - Fgfr2	FGF	Secreted Signaling	PMC: 4393358
Astro_C9	Ependymal cell	Fgf2	Fgfr2	4.17482e-07	0	FGF2_FGFR2	Fgf2 - Fgfr2	FGF	Secreted Signaling	PMC: 4393358
Astro_C9	OL	Fgf2	Fgfr2	6.41781e-06	0	FGF2_FGFR2	Fgf2 - Fgfr2	FGF	Secreted Signaling	PMC: 4393358
Endo	Fibroblast	Pdgfa	Pdgfra	8.87004e-06	0	PDGFA_PDGFRA	Pdgfa - Pdgfra	PDGF	Secreted Signaling	PMID: 15207812
Fibroblast	Fibroblast	Pdgfa	Pdgfra	2.36656e-06	0	PDGFA_PDGFRA	Pdgfa - Pdgfra	PDGF	Secreted Signaling	PMID: 15207812
IN	Fibroblast	Pdgfa	Pdgfra	7.96653e-06	0	PDGFA_PDGFRA	Pdgfa - Pdgfra	PDGF	Secreted Signaling	PMID: 15207812
Endo	OPC	Pdgfa	Pdgfra	1.08114e-05	0	PDGFA_PDGFRA	Pdgfa - Pdgfra	PDGF	Secreted Signaling	PMID: 15207812
Fibroblast	OPC	Pdgfa	Pdgfra	2.85476e-06	0	PDGFA_PDGFRA	Pdgfa - Pdgfra	PDGF	Secreted Signaling	PMID: 15207812
IN	OPC	Pdgfa	Pdgfra	9.5739e-06	0	PDGFA_PDGFRA	Pdgfa - Pdgfra	PDGF	Secreted Signaling	PMID: 15207812
Endo	Endo	Pdgfa	Pdgfrb	9.18406e-06	0	PDGFA_PDGFRB	Pdgfa - Pdgfrb	PDGF	Secreted Signaling	PMID: 15207812
Fibroblast	Endo	Pdgfa	Pdgfrb	2.43001e-06	0	PDGFA_PDGFRB	Pdgfa - Pdgfrb	PDGF	Secreted Signaling	PMID: 15207812
IN	Endo	Pdgfa	Pdgfrb	8.15544e-06	0	PDGFA_PDGFRB	Pdgfa - Pdgfrb	PDGF	Secreted Signaling	PMID: 15207812
Endo	Fibroblast	Pdgfa	Pdgfrb	2.72285e-06	0	PDGFA_PDGFRB	Pdgfa - Pdgfrb	PDGF	Secreted Signaling	PMID: 15207812
Fibroblast	Fibroblast	Pdgfa	Pdgfrb	7.16785e-07	0	PDGFA_PDGFRB	Pdgfa - Pdgfrb	PDGF	Secreted Signaling	PMID: 15207812
IN	Fibroblast	Pdgfa	Pdgfrb	2.40123e-06	0	PDGFA_PDGFRB	Pdgfa - Pdgfrb	PDGF	Secreted Signaling	PMID: 15207812
Endo	Fibroblast	Pdgfb	Pdgfra	8.19818e-07	0	PDGFB_PDGFRA	Pdgfb - Pdgfra	PDGF	Secreted Signaling	PMID: 15207812
Endo	OPC	Pdgfb	Pdgfra	9.8125e-07	0	PDGFB_PDGFRA	Pdgfb - Pdgfra	PDGF	Secreted Signaling	PMID: 15207812
Endo	Endo	Pdgfb	Pdgfrb	8.36528e-07	0	PDGFB_PDGFRB	Pdgfb - Pdgfrb	PDGF	Secreted Signaling	PMID: 15207812
Endo	Fibroblast	Pdgfb	Pdgfrb	2.4582e-07	0	PDGFB_PDGFRB	Pdgfb - Pdgfrb	PDGF	Secreted Signaling	PMID: 15207812
Astro	Endo	Vegfa	Flt1	0.000118307	0	VEGFA_VEGFR1	Vegfa - Vegfr1	VEGF	Secreted Signaling	KEGG: mmu04370; PMID: 16633338
Astro_C3	Endo	Vegfa	Flt1	0.000108798	0	VEGFA_VEGFR1	Vegfa - Vegfr1	VEGF	Secreted Signaling	KEGG: mmu04370; PMID: 16633338
Astro_C9	Endo	Vegfa	Flt1	4.60539e-05	0	VEGFA_VEGFR1	Vegfa - Vegfr1	VEGF	Secreted Signaling	KEGG: mmu04370; PMID: 16633338
EX	Endo	Vegfa	Flt1	0.00115747	0	VEGFA_VEGFR1	Vegfa - Vegfr1	VEGF	Secreted Signaling	KEGG: mmu04370; PMID: 16633338
IN	Endo	Vegfa	Flt1	0.000319731	0	VEGFA_VEGFR1	Vegfa - Vegfr1	VEGF	Secreted Signaling	KEGG: mmu04370; PMID: 16633338
OPC	Endo	Vegfa	Flt1	0.000103298	0	VEGFA_VEGFR1	Vegfa - Vegfr1	VEGF	Secreted Signaling	KEGG: mmu04370; PMID: 16633338
Astro	EX	Vegfa	Flt1	5.93279e-05	0	VEGFA_VEGFR1	Vegfa - Vegfr1	VEGF	Secreted Signaling	KEGG: mmu04370; PMID: 16633338
Astro_C3	EX	Vegfa	Flt1	5.43858e-05	0	VEGFA_VEGFR1	Vegfa - Vegfr1	VEGF	Secreted Signaling	KEGG: mmu04370; PMID: 16633338
Astro_C9	EX	Vegfa	Flt1	2.30982e-05	0	VEGFA_VEGFR1	Vegfa - Vegfr1	VEGF	Secreted Signaling	KEGG: mmu04370; PMID: 16633338
IN	EX	Vegfa	Flt1	0.000167491	0	VEGFA_VEGFR1	Vegfa - Vegfr1	VEGF	Secreted Signaling	KEGG: mmu04370; PMID: 16633338
OPC	EX	Vegfa	Flt1	5.21814e-05	0	VEGFA_VEGFR1	Vegfa - Vegfr1	VEGF	Secreted Signaling	KEGG: mmu04370; PMID: 16633338
Astro	Fibroblast	Vegfa	Flt1	1.50949e-05	0	VEGFA_VEGFR1	Vegfa - Vegfr1	VEGF	Secreted Signaling	KEGG: mmu04370; PMID: 16633338
Astro_C3	Fibroblast	Vegfa	Flt1	1.38478e-05	0	VEGFA_VEGFR1	Vegfa - Vegfr1	VEGF	Secreted Signaling	KEGG: mmu04370; PMID: 16633338
Astro_C9	Fibroblast	Vegfa	Flt1	5.8767e-06	0	VEGFA_VEGFR1	Vegfa - Vegfr1	VEGF	Secreted Signaling	KEGG: mmu04370; PMID: 16633338
EX	Fibroblast	Vegfa	Flt1	0.000145629	0	VEGFA_VEGFR1	Vegfa - Vegfr1	VEGF	Secreted Signaling	KEGG: mmu04370; PMID: 16633338
IN	Fibroblast	Vegfa	Flt1	4.21736e-05	0	VEGFA_VEGFR1	Vegfa - Vegfr1	VEGF	Secreted Signaling	KEGG: mmu04370; PMID: 16633338
OPC	Fibroblast	Vegfa	Flt1	1.32538e-05	0	VEGFA_VEGFR1	Vegfa - Vegfr1	VEGF	Secreted Signaling	KEGG: mmu04370; PMID: 16633338
Astro	Endo	Vegfa	Kdr	3.71158e-05	0	VEGFA_VEGFR2	Vegfa - Vegfr2	VEGF	Secreted Signaling	KEGG: mmu04370; PMID: 16633338
Astro_C3	Endo	Vegfa	Kdr	3.4055e-05	0	VEGFA_VEGFR2	Vegfa - Vegfr2	VEGF	Secreted Signaling	KEGG: mmu04370; PMID: 16633338
Astro_C9	Endo	Vegfa	Kdr	1.44497e-05	0	VEGFA_VEGFR2	Vegfa - Vegfr2	VEGF	Secreted Signaling	KEGG: mmu04370; PMID: 16633338
EX	Endo	Vegfa	Kdr	0.000358419	0	VEGFA_VEGFR2	Vegfa - Vegfr2	VEGF	Secreted Signaling	KEGG: mmu04370; PMID: 16633338
IN	Endo	Vegfa	Kdr	0.000103458	0	VEGFA_VEGFR2	Vegfa - Vegfr2	VEGF	Secreted Signaling	KEGG: mmu04370; PMID: 16633338
OPC	Endo	Vegfa	Kdr	3.25763e-05	0	VEGFA_VEGFR2	Vegfa - Vegfr2	VEGF	Secreted Signaling	KEGG: mmu04370; PMID: 16633338
Astro	Endo	Vegfa	FLT1_KDR	6.76835e-05	0	VEGFA_VEGFR1R2	Vegfa - Vegfr1r2	VEGF	Secreted Signaling	PMID: 16633338
Astro_C3	Endo	Vegfa	FLT1_KDR	6.21552e-05	0	VEGFA_VEGFR1R2	Vegfa - Vegfr1r2	VEGF	Secreted Signaling	PMID: 16633338
Astro_C9	Endo	Vegfa	FLT1_KDR	2.63492e-05	0	VEGFA_VEGFR1R2	Vegfa - Vegfr1r2	VEGF	Secreted Signaling	PMID: 16633338
EX	Endo	Vegfa	FLT1_KDR	0.00065681	0	VEGFA_VEGFR1R2	Vegfa - Vegfr1r2	VEGF	Secreted Signaling	PMID: 16633338
IN	Endo	Vegfa	FLT1_KDR	0.000186459	0	VEGFA_VEGFR1R2	Vegfa - Vegfr1r2	VEGF	Secreted Signaling	PMID: 16633338
OPC	Endo	Vegfa	FLT1_KDR	5.92889e-05	0	VEGFA_VEGFR1R2	Vegfa - Vegfr1r2	VEGF	Secreted Signaling	PMID: 16633338
IN	Astro	Igf1	Igf1r	5.6911e-06	0	IGF1_IGF1R	Igf1 - Igf1r	IGF	Secreted Signaling	PMID: 14604834
IN	Astro_C9	Igf1	Igf1r	3.77996e-06	0	IGF1_IGF1R	Igf1 - Igf1r	IGF	Secreted Signaling	PMID: 14604834
IN	Endo	Igf1	Igf1r	8.77078e-06	0	IGF1_IGF1R	Igf1 - Igf1r	IGF	Secreted Signaling	PMID: 14604834
IN	Ependymal cell	Igf1	Igf1r	1.6083e-06	0	IGF1_IGF1R	Igf1 - Igf1r	IGF	Secreted Signaling	PMID: 14604834
IN	EX	Igf1	Igf1r	8.60635e-05	0	IGF1_IGF1R	Igf1 - Igf1r	IGF	Secreted Signaling	PMID: 14604834
IN	OL	Igf1	Igf1r	1.41461e-05	0	IGF1_IGF1R	Igf1 - Igf1r	IGF	Secreted Signaling	PMID: 14604834
Fibroblast	Astro	Igf2	Igf1r	2.87955e-06	0	IGF2_IGF1R	Igf2 - Igf1r	IGF	Secreted Signaling	PMID: 14604834
Fibroblast	Astro_C9	Igf2	Igf1r	1.9076e-06	0	IGF2_IGF1R	Igf2 - Igf1r	IGF	Secreted Signaling	PMID: 14604834
Fibroblast	Endo	Igf2	Igf1r	4.42238e-06	0	IGF2_IGF1R	Igf2 - Igf1r	IGF	Secreted Signaling	PMID: 14604834
Fibroblast	Ependymal cell	Igf2	Igf1r	8.11522e-07	0	IGF2_IGF1R	Igf2 - Igf1r	IGF	Secreted Signaling	PMID: 14604834
Fibroblast	EX	Igf2	Igf1r	4.35259e-05	0	IGF2_IGF1R	Igf2 - Igf1r	IGF	Secreted Signaling	PMID: 14604834
Fibroblast	OL	Igf2	Igf1r	7.14489e-06	0	IGF2_IGF1R	Igf2 - Igf1r	IGF	Secreted Signaling	PMID: 14604834
Fibroblast	Astro	Igf2	Igf2r	3.90927e-06	0	IGF2_IGF2R	Igf2 - Igf2r	IGF	Secreted Signaling	PMID: 14604834
Fibroblast	Astro_C3	Igf2	Igf2r	5.40653e-06	0	IGF2_IGF2R	Igf2 - Igf2r	IGF	Secreted Signaling	PMID: 14604834
Fibroblast	Endo	Igf2	Igf2r	1.75023e-06	0	IGF2_IGF2R	Igf2 - Igf2r	IGF	Secreted Signaling	PMID: 14604834
Fibroblast	Ependymal cell	Igf2	Igf2r	3.20391e-06	0	IGF2_IGF2R	Igf2 - Igf2r	IGF	Secreted Signaling	PMID: 14604834
Fibroblast	EX	Igf2	Igf2r	4.65926e-05	0	IGF2_IGF2R	Igf2 - Igf2r	IGF	Secreted Signaling	PMID: 14604834
Fibroblast	Fibroblast	Igf2	Igf2r	1.86497e-06	0	IGF2_IGF2R	Igf2 - Igf2r	IGF	Secreted Signaling	PMID: 14604834
Fibroblast	IN	Igf2	Igf2r	6.61518e-06	0	IGF2_IGF2R	Igf2 - Igf2r	IGF	Secreted Signaling	PMID: 14604834
IN	Ependymal cell	Igf1	ITGA6_ITGB4	3.69665e-06	0	IGF1_ITGA6_ITGB4	Igf1 - (Itga6+Itgb4)	IGF	Secreted Signaling	PMID: 28190785; PMID: 28873464
Fibroblast	Ependymal cell	Igf2	ITGA6_ITGB4	1.84988e-06	0	IGF2_ITGA6_ITGB4	Igf2 - (Itga6+Itgb4)	IGF	Secreted Signaling	PMID: 28190785; PMID: 28873464
Endo	Endo	Cxcl12	Ackr3	5.28095e-05	0	CXCL12_ACKR3	Cxcl12 - Ackr3	CXCL	Secreted Signaling	KEGG: mmu04060
Fibroblast	Endo	Cxcl12	Ackr3	3.64382e-05	0	CXCL12_ACKR3	Cxcl12 - Ackr3	CXCL	Secreted Signaling	KEGG: mmu04060
Endo	Fibroblast	Cxcl12	Ackr3	5.69123e-06	0	CXCL12_ACKR3	Cxcl12 - Ackr3	CXCL	Secreted Signaling	KEGG: mmu04060
Fibroblast	Fibroblast	Cxcl12	Ackr3	3.96176e-06	0	CXCL12_ACKR3	Cxcl12 - Ackr3	CXCL	Secreted Signaling	KEGG: mmu04060
Endo	Fibroblast	Mif	CD74_CD44	6.18128e-07	0	MIF_CD74_CD44	Mif - (Cd74+Cd44)	MIF	Secreted Signaling	PMID: 29637711; PMID: 26175090
Endo	Micro	Mif	CD74_CD44	4.93739e-06	0	MIF_CD74_CD44	Mif - (Cd74+Cd44)	MIF	Secreted Signaling	PMID: 29637711; PMID: 26175090
Endo	Endo	Mif	Ackr3	1.33023e-05	0	MIF_ACKR3	Mif - Ackr3	MIF	Secreted Signaling	PMID: 26175090
Endo	Fibroblast	Mif	Ackr3	1.41162e-06	0	MIF_ACKR3	Mif - Ackr3	MIF	Secreted Signaling	PMID: 26175090
Endo	Micro	Cx3cl1	Cx3cr1	1.22151e-05	0	CX3CL1_CX3CR1	Cx3cl1 - Cx3cr1	CX3C	Secreted Signaling	KEGG: mmu04060
Ependymal cell	Micro	Cx3cl1	Cx3cr1	3.77344e-06	0	CX3CL1_CX3CR1	Cx3cl1 - Cx3cr1	CX3C	Secreted Signaling	KEGG: mmu04060
EX	Micro	Cx3cl1	Cx3cr1	0.00100877	0	CX3CL1_CX3CR1	Cx3cl1 - Cx3cr1	CX3C	Secreted Signaling	KEGG: mmu04060
Fibroblast	Micro	Cx3cl1	Cx3cr1	8.16379e-06	0	CX3CL1_CX3CR1	Cx3cl1 - Cx3cr1	CX3C	Secreted Signaling	KEGG: mmu04060
IN	Micro	Cx3cl1	Cx3cr1	5.20269e-05	0	CX3CL1_CX3CR1	Cx3cl1 - Cx3cr1	CX3C	Secreted Signaling	KEGG: mmu04060
Endo	Micro	Il34	Csf1r	4.03385e-05	0	IL34_CSF1R	Il34 - Csf1r	CSF	Secreted Signaling	KEGG: mmu04060
Fibroblast	Micro	Il34	Csf1r	1.74859e-05	0	IL34_CSF1R	Il34 - Csf1r	CSF	Secreted Signaling	KEGG: mmu04060
Ependymal cell	Micro	Csf1	Csf1r	9.31628e-06	0	CSF1_CSF1R	Csf1 - Csf1r	CSF	Secreted Signaling	KEGG: mmu04060
Fibroblast	Micro	Csf1	Csf1r	9.87709e-06	0	CSF1_CSF1R	Csf1 - Csf1r	CSF	Secreted Signaling	KEGG: mmu04060
Endo	Astro	Tnfsf12	Tnfrsf12a	1.60829e-06	0	TNFSF12_TNFRSF12A	Tnfsf12 - Tnfrsf12a	TWEAK	Secreted Signaling	KEGG: mmu04060
Endo	Astro_C3	Tnfsf12	Tnfrsf12a	5.09651e-06	0	TNFSF12_TNFRSF12A	Tnfsf12 - Tnfrsf12a	TWEAK	Secreted Signaling	KEGG: mmu04060
Endo	Endo	Tnfsf12	Tnfrsf12a	1.21036e-06	0	TNFSF12_TNFRSF12A	Tnfsf12 - Tnfrsf12a	TWEAK	Secreted Signaling	KEGG: mmu04060
Astro	Astro	Spp1	Cd44	0.000148099	0	SPP1_CD44	Spp1 - Cd44	SPP1	Secreted Signaling	PMID: 21907263
Astro_C3	Astro	Spp1	Cd44	0.000145654	0	SPP1_CD44	Spp1 - Cd44	SPP1	Secreted Signaling	PMID: 21907263
Astro_C9	Astro	Spp1	Cd44	8.37973e-05	0	SPP1_CD44	Spp1 - Cd44	SPP1	Secreted Signaling	PMID: 21907263
Endo	Astro	Spp1	Cd44	0.000142462	0	SPP1_CD44	Spp1 - Cd44	SPP1	Secreted Signaling	PMID: 21907263
Ependymal cell	Astro	Spp1	Cd44	3.22132e-05	0	SPP1_CD44	Spp1 - Cd44	SPP1	Secreted Signaling	PMID: 21907263
EX	Astro	Spp1	Cd44	0.0017926	0	SPP1_CD44	Spp1 - Cd44	SPP1	Secreted Signaling	PMID: 21907263
Fibroblast	Astro	Spp1	Cd44	0.000141479	0	SPP1_CD44	Spp1 - Cd44	SPP1	Secreted Signaling	PMID: 21907263
IN	Astro	Spp1	Cd44	0.000170219	0	SPP1_CD44	Spp1 - Cd44	SPP1	Secreted Signaling	PMID: 21907263
Micro	Astro	Spp1	Cd44	0.000390277	0	SPP1_CD44	Spp1 - Cd44	SPP1	Secreted Signaling	PMID: 21907263
OL	Astro	Spp1	Cd44	0.000221675	0	SPP1_CD44	Spp1 - Cd44	SPP1	Secreted Signaling	PMID: 21907263
OPC	Astro	Spp1	Cd44	0.000117421	0	SPP1_CD44	Spp1 - Cd44	SPP1	Secreted Signaling	PMID: 21907263
Astro	Astro_C3	Spp1	Cd44	0.000215627	0	SPP1_CD44	Spp1 - Cd44	SPP1	Secreted Signaling	PMID: 21907263
Astro_C3	Astro_C3	Spp1	Cd44	0.000211936	0	SPP1_CD44	Spp1 - Cd44	SPP1	Secreted Signaling	PMID: 21907263
Astro_C9	Astro_C3	Spp1	Cd44	0.000119658	0	SPP1_CD44	Spp1 - Cd44	SPP1	Secreted Signaling	PMID: 21907263
Endo	Astro_C3	Spp1	Cd44	0.000208085	0	SPP1_CD44	Spp1 - Cd44	SPP1	Secreted Signaling	PMID: 21907263
Ependymal cell	Astro_C3	Spp1	Cd44	4.64644e-05	0	SPP1_CD44	Spp1 - Cd44	SPP1	Secreted Signaling	PMID: 21907263
EX	Astro_C3	Spp1	Cd44	0.00262459	0	SPP1_CD44	Spp1 - Cd44	SPP1	Secreted Signaling	PMID: 21907263
Fibroblast	Astro_C3	Spp1	Cd44	0.000198355	0	SPP1_CD44	Spp1 - Cd44	SPP1	Secreted Signaling	PMID: 21907263
IN	Astro_C3	Spp1	Cd44	0.000250874	0	SPP1_CD44	Spp1 - Cd44	SPP1	Secreted Signaling	PMID: 21907263
Micro	Astro_C3	Spp1	Cd44	0.000532461	0	SPP1_CD44	Spp1 - Cd44	SPP1	Secreted Signaling	PMID: 21907263
OL	Astro_C3	Spp1	Cd44	0.00032423	0	SPP1_CD44	Spp1 - Cd44	SPP1	Secreted Signaling	PMID: 21907263
OPC	Astro_C3	Spp1	Cd44	0.000170855	0	SPP1_CD44	Spp1 - Cd44	SPP1	Secreted Signaling	PMID: 21907263
Astro	Astro_C9	Spp1	Cd44	4.311e-05	0	SPP1_CD44	Spp1 - Cd44	SPP1	Secreted Signaling	PMID: 21907263
Astro_C3	Astro_C9	Spp1	Cd44	4.24115e-05	0	SPP1_CD44	Spp1 - Cd44	SPP1	Secreted Signaling	PMID: 21907263
Astro_C9	Astro_C9	Spp1	Cd44	2.46338e-05	0	SPP1_CD44	Spp1 - Cd44	SPP1	Secreted Signaling	PMID: 21907263
Endo	Astro_C9	Spp1	Cd44	4.14035e-05	0	SPP1_CD44	Spp1 - Cd44	SPP1	Secreted Signaling	PMID: 21907263
Ependymal cell	Astro_C9	Spp1	Cd44	9.42117e-06	0	SPP1_CD44	Spp1 - Cd44	SPP1	Secreted Signaling	PMID: 21907263
EX	Astro_C9	Spp1	Cd44	0.000520363	0	SPP1_CD44	Spp1 - Cd44	SPP1	Secreted Signaling	PMID: 21907263
Fibroblast	Astro_C9	Spp1	Cd44	4.19896e-05	0	SPP1_CD44	Spp1 - Cd44	SPP1	Secreted Signaling	PMID: 21907263
IN	Astro_C9	Spp1	Cd44	4.92512e-05	0	SPP1_CD44	Spp1 - Cd44	SPP1	Secreted Signaling	PMID: 21907263
Micro	Astro_C9	Spp1	Cd44	0.000117547	0	SPP1_CD44	Spp1 - Cd44	SPP1	Secreted Signaling	PMID: 21907263
OL	Astro_C9	Spp1	Cd44	6.43808e-05	0	SPP1_CD44	Spp1 - Cd44	SPP1	Secreted Signaling	PMID: 21907263
OPC	Astro_C9	Spp1	Cd44	3.41909e-05	0	SPP1_CD44	Spp1 - Cd44	SPP1	Secreted Signaling	PMID: 21907263
Astro_C9	Ependymal cell	Spp1	Cd44	2.20165e-06	0	SPP1_CD44	Spp1 - Cd44	SPP1	Secreted Signaling	PMID: 21907263
Fibroblast	Ependymal cell	Spp1	Cd44	3.8454e-06	0	SPP1_CD44	Spp1 - Cd44	SPP1	Secreted Signaling	PMID: 21907263
Micro	Ependymal cell	Spp1	Cd44	1.11955e-05	0	SPP1_CD44	Spp1 - Cd44	SPP1	Secreted Signaling	PMID: 21907263
Fibroblast	EX	Spp1	Cd44	0.000198058	0	SPP1_CD44	Spp1 - Cd44	SPP1	Secreted Signaling	PMID: 21907263
Micro	EX	Spp1	Cd44	0.000578579	0	SPP1_CD44	Spp1 - Cd44	SPP1	Secreted Signaling	PMID: 21907263
Astro	Micro	Spp1	Cd44	4.30929e-05	0	SPP1_CD44	Spp1 - Cd44	SPP1	Secreted Signaling	PMID: 21907263
Astro_C3	Micro	Spp1	Cd44	4.24191e-05	0	SPP1_CD44	Spp1 - Cd44	SPP1	Secreted Signaling	PMID: 21907263
Astro_C9	Micro	Spp1	Cd44	2.50861e-05	0	SPP1_CD44	Spp1 - Cd44	SPP1	Secreted Signaling	PMID: 21907263
Endo	Micro	Spp1	Cd44	4.12649e-05	0	SPP1_CD44	Spp1 - Cd44	SPP1	Secreted Signaling	PMID: 21907263
Ependymal cell	Micro	Spp1	Cd44	9.50086e-06	0	SPP1_CD44	Spp1 - Cd44	SPP1	Secreted Signaling	PMID: 21907263
EX	Micro	Spp1	Cd44	0.000517486	0	SPP1_CD44	Spp1 - Cd44	SPP1	Secreted Signaling	PMID: 21907263
Fibroblast	Micro	Spp1	Cd44	4.35615e-05	0	SPP1_CD44	Spp1 - Cd44	SPP1	Secreted Signaling	PMID: 21907263
IN	Micro	Spp1	Cd44	4.86866e-05	0	SPP1_CD44	Spp1 - Cd44	SPP1	Secreted Signaling	PMID: 21907263
Micro	Micro	Spp1	Cd44	0.000125616	0	SPP1_CD44	Spp1 - Cd44	SPP1	Secreted Signaling	PMID: 21907263
OL	Micro	Spp1	Cd44	6.40842e-05	0	SPP1_CD44	Spp1 - Cd44	SPP1	Secreted Signaling	PMID: 21907263
OPC	Micro	Spp1	Cd44	3.41972e-05	0	SPP1_CD44	Spp1 - Cd44	SPP1	Secreted Signaling	PMID: 21907263
Astro	OPC	Spp1	Cd44	3.81005e-05	0	SPP1_CD44	Spp1 - Cd44	SPP1	Secreted Signaling	PMID: 21907263
Astro_C3	OPC	Spp1	Cd44	3.75026e-05	0	SPP1_CD44	Spp1 - Cd44	SPP1	Secreted Signaling	PMID: 21907263
Astro_C9	OPC	Spp1	Cd44	2.21388e-05	0	SPP1_CD44	Spp1 - Cd44	SPP1	Secreted Signaling	PMID: 21907263
Endo	OPC	Spp1	Cd44	3.64949e-05	0	SPP1_CD44	Spp1 - Cd44	SPP1	Secreted Signaling	PMID: 21907263
Ependymal cell	OPC	Spp1	Cd44	8.39282e-06	0	SPP1_CD44	Spp1 - Cd44	SPP1	Secreted Signaling	PMID: 21907263
EX	OPC	Spp1	Cd44	0.000457766	0	SPP1_CD44	Spp1 - Cd44	SPP1	Secreted Signaling	PMID: 21907263
Fibroblast	OPC	Spp1	Cd44	3.83714e-05	0	SPP1_CD44	Spp1 - Cd44	SPP1	Secreted Signaling	PMID: 21907263
IN	OPC	Spp1	Cd44	4.30932e-05	0	SPP1_CD44	Spp1 - Cd44	SPP1	Secreted Signaling	PMID: 21907263
Micro	OPC	Spp1	Cd44	0.00011031	0	SPP1_CD44	Spp1 - Cd44	SPP1	Secreted Signaling	PMID: 21907263
OL	OPC	Spp1	Cd44	5.66835e-05	0	SPP1_CD44	Spp1 - Cd44	SPP1	Secreted Signaling	PMID: 21907263
OPC	OPC	Spp1	Cd44	3.02336e-05	0	SPP1_CD44	Spp1 - Cd44	SPP1	Secreted Signaling	PMID: 21907263
Astro	Astro	Spp1	ITGAV_ITGB1	5.03864e-05	0	SPP1_ITGAV_ITGB1	Spp1 - (Itgav+Itgb1)	SPP1	Secreted Signaling	PMID: 21907263
Astro_C3	Astro	Spp1	ITGAV_ITGB1	4.95951e-05	0	SPP1_ITGAV_ITGB1	Spp1 - (Itgav+Itgb1)	SPP1	Secreted Signaling	PMID: 21907263
Astro_C9	Astro	Spp1	ITGAV_ITGB1	2.92648e-05	0	SPP1_ITGAV_ITGB1	Spp1 - (Itgav+Itgb1)	SPP1	Secreted Signaling	PMID: 21907263
Endo	Astro	Spp1	ITGAV_ITGB1	4.82664e-05	0	SPP1_ITGAV_ITGB1	Spp1 - (Itgav+Itgb1)	SPP1	Secreted Signaling	PMID: 21907263
Ependymal cell	Astro	Spp1	ITGAV_ITGB1	1.10969e-05	0	SPP1_ITGAV_ITGB1	Spp1 - (Itgav+Itgb1)	SPP1	Secreted Signaling	PMID: 21907263
EX	Astro	Spp1	ITGAV_ITGB1	0.000605451	0	SPP1_ITGAV_ITGB1	Spp1 - (Itgav+Itgb1)	SPP1	Secreted Signaling	PMID: 21907263
Fibroblast	Astro	Spp1	ITGAV_ITGB1	5.06995e-05	0	SPP1_ITGAV_ITGB1	Spp1 - (Itgav+Itgb1)	SPP1	Secreted Signaling	PMID: 21907263
IN	Astro	Spp1	ITGAV_ITGB1	5.70041e-05	0	SPP1_ITGAV_ITGB1	Spp1 - (Itgav+Itgb1)	SPP1	Secreted Signaling	PMID: 21907263
Micro	Astro	Spp1	ITGAV_ITGB1	0.000145645	0	SPP1_ITGAV_ITGB1	Spp1 - (Itgav+Itgb1)	SPP1	Secreted Signaling	PMID: 21907263
OL	Astro	Spp1	ITGAV_ITGB1	7.49691e-05	0	SPP1_ITGAV_ITGB1	Spp1 - (Itgav+Itgb1)	SPP1	Secreted Signaling	PMID: 21907263
OPC	Astro	Spp1	ITGAV_ITGB1	3.99822e-05	0	SPP1_ITGAV_ITGB1	Spp1 - (Itgav+Itgb1)	SPP1	Secreted Signaling	PMID: 21907263
Astro	Astro_C3	Spp1	ITGAV_ITGB1	6.7443e-05	0	SPP1_ITGAV_ITGB1	Spp1 - (Itgav+Itgb1)	SPP1	Secreted Signaling	PMID: 21907263
Astro_C3	Astro_C3	Spp1	ITGAV_ITGB1	6.63732e-05	0	SPP1_ITGAV_ITGB1	Spp1 - (Itgav+Itgb1)	SPP1	Secreted Signaling	PMID: 21907263
Astro_C9	Astro_C3	Spp1	ITGAV_ITGB1	3.89687e-05	0	SPP1_ITGAV_ITGB1	Spp1 - (Itgav+Itgb1)	SPP1	Secreted Signaling	PMID: 21907263
Endo	Astro_C3	Spp1	ITGAV_ITGB1	6.46584e-05	0	SPP1_ITGAV_ITGB1	Spp1 - (Itgav+Itgb1)	SPP1	Secreted Signaling	PMID: 21907263
Ependymal cell	Astro_C3	Spp1	ITGAV_ITGB1	1.48169e-05	0	SPP1_ITGAV_ITGB1	Spp1 - (Itgav+Itgb1)	SPP1	Secreted Signaling	PMID: 21907263
EX	Astro_C3	Spp1	ITGAV_ITGB1	0.000811563	0	SPP1_ITGAV_ITGB1	Spp1 - (Itgav+Itgb1)	SPP1	Secreted Signaling	PMID: 21907263
Fibroblast	Astro_C3	Spp1	ITGAV_ITGB1	6.71594e-05	0	SPP1_ITGAV_ITGB1	Spp1 - (Itgav+Itgb1)	SPP1	Secreted Signaling	PMID: 21907263
IN	Astro_C3	Spp1	ITGAV_ITGB1	7.65364e-05	0	SPP1_ITGAV_ITGB1	Spp1 - (Itgav+Itgb1)	SPP1	Secreted Signaling	PMID: 21907263
Micro	Astro_C3	Spp1	ITGAV_ITGB1	0.00019131	0	SPP1_ITGAV_ITGB1	Spp1 - (Itgav+Itgb1)	SPP1	Secreted Signaling	PMID: 21907263
OL	Astro_C3	Spp1	ITGAV_ITGB1	0.000100465	0	SPP1_ITGAV_ITGB1	Spp1 - (Itgav+Itgb1)	SPP1	Secreted Signaling	PMID: 21907263
OPC	Astro_C3	Spp1	ITGAV_ITGB1	5.35082e-05	0	SPP1_ITGAV_ITGB1	Spp1 - (Itgav+Itgb1)	SPP1	Secreted Signaling	PMID: 21907263
Astro	Endo	Spp1	ITGAV_ITGB1	5.27314e-05	0	SPP1_ITGAV_ITGB1	Spp1 - (Itgav+Itgb1)	SPP1	Secreted Signaling	PMID: 21907263
Astro_C3	Endo	Spp1	ITGAV_ITGB1	5.19031e-05	0	SPP1_ITGAV_ITGB1	Spp1 - (Itgav+Itgb1)	SPP1	Secreted Signaling	PMID: 21907263
Astro_C9	Endo	Spp1	ITGAV_ITGB1	3.06237e-05	0	SPP1_ITGAV_ITGB1	Spp1 - (Itgav+Itgb1)	SPP1	Secreted Signaling	PMID: 21907263
Endo	Endo	Spp1	ITGAV_ITGB1	5.05135e-05	0	SPP1_ITGAV_ITGB1	Spp1 - (Itgav+Itgb1)	SPP1	Secreted Signaling	PMID: 21907263
Ependymal cell	Endo	Spp1	ITGAV_ITGB1	1.16128e-05	0	SPP1_ITGAV_ITGB1	Spp1 - (Itgav+Itgb1)	SPP1	Secreted Signaling	PMID: 21907263
EX	Endo	Spp1	ITGAV_ITGB1	0.000633645	0	SPP1_ITGAV_ITGB1	Spp1 - (Itgav+Itgb1)	SPP1	Secreted Signaling	PMID: 21907263
Fibroblast	Endo	Spp1	ITGAV_ITGB1	5.30486e-05	0	SPP1_ITGAV_ITGB1	Spp1 - (Itgav+Itgb1)	SPP1	Secreted Signaling	PMID: 21907263
IN	Endo	Spp1	ITGAV_ITGB1	5.96604e-05	0	SPP1_ITGAV_ITGB1	Spp1 - (Itgav+Itgb1)	SPP1	Secreted Signaling	PMID: 21907263
Micro	Endo	Spp1	ITGAV_ITGB1	0.000152369	0	SPP1_ITGAV_ITGB1	Spp1 - (Itgav+Itgb1)	SPP1	Secreted Signaling	PMID: 21907263
OL	Endo	Spp1	ITGAV_ITGB1	7.84599e-05	0	SPP1_ITGAV_ITGB1	Spp1 - (Itgav+Itgb1)	SPP1	Secreted Signaling	PMID: 21907263
OPC	Endo	Spp1	ITGAV_ITGB1	4.18429e-05	0	SPP1_ITGAV_ITGB1	Spp1 - (Itgav+Itgb1)	SPP1	Secreted Signaling	PMID: 21907263
Astro	Fibroblast	Spp1	ITGAV_ITGB1	1.65564e-05	0	SPP1_ITGAV_ITGB1	Spp1 - (Itgav+Itgb1)	SPP1	Secreted Signaling	PMID: 21907263
Astro_C3	Fibroblast	Spp1	ITGAV_ITGB1	1.62988e-05	0	SPP1_ITGAV_ITGB1	Spp1 - (Itgav+Itgb1)	SPP1	Secreted Signaling	PMID: 21907263
Astro_C9	Fibroblast	Spp1	ITGAV_ITGB1	9.66198e-06	0	SPP1_ITGAV_ITGB1	Spp1 - (Itgav+Itgb1)	SPP1	Secreted Signaling	PMID: 21907263
Endo	Fibroblast	Spp1	ITGAV_ITGB1	1.5848e-05	0	SPP1_ITGAV_ITGB1	Spp1 - (Itgav+Itgb1)	SPP1	Secreted Signaling	PMID: 21907263
Ependymal cell	Fibroblast	Spp1	ITGAV_ITGB1	3.65452e-06	0	SPP1_ITGAV_ITGB1	Spp1 - (Itgav+Itgb1)	SPP1	Secreted Signaling	PMID: 21907263
EX	Fibroblast	Spp1	ITGAV_ITGB1	0.000198686	0	SPP1_ITGAV_ITGB1	Spp1 - (Itgav+Itgb1)	SPP1	Secreted Signaling	PMID: 21907263
Fibroblast	Fibroblast	Spp1	ITGAV_ITGB1	1.68201e-05	0	SPP1_ITGAV_ITGB1	Spp1 - (Itgav+Itgb1)	SPP1	Secreted Signaling	PMID: 21907263
IN	Fibroblast	Spp1	ITGAV_ITGB1	1.86784e-05	0	SPP1_ITGAV_ITGB1	Spp1 - (Itgav+Itgb1)	SPP1	Secreted Signaling	PMID: 21907263
Micro	Fibroblast	Spp1	ITGAV_ITGB1	4.87037e-05	0	SPP1_ITGAV_ITGB1	Spp1 - (Itgav+Itgb1)	SPP1	Secreted Signaling	PMID: 21907263
OL	Fibroblast	Spp1	ITGAV_ITGB1	2.46078e-05	0	SPP1_ITGAV_ITGB1	Spp1 - (Itgav+Itgb1)	SPP1	Secreted Signaling	PMID: 21907263
OPC	Fibroblast	Spp1	ITGAV_ITGB1	1.31397e-05	0	SPP1_ITGAV_ITGB1	Spp1 - (Itgav+Itgb1)	SPP1	Secreted Signaling	PMID: 21907263
Astro	Micro	Spp1	ITGAV_ITGB1	4.95393e-05	0	SPP1_ITGAV_ITGB1	Spp1 - (Itgav+Itgb1)	SPP1	Secreted Signaling	PMID: 21907263
Astro_C3	Micro	Spp1	ITGAV_ITGB1	4.87622e-05	0	SPP1_ITGAV_ITGB1	Spp1 - (Itgav+Itgb1)	SPP1	Secreted Signaling	PMID: 21907263
Astro_C9	Micro	Spp1	ITGAV_ITGB1	2.87898e-05	0	SPP1_ITGAV_ITGB1	Spp1 - (Itgav+Itgb1)	SPP1	Secreted Signaling	PMID: 21907263
Endo	Micro	Spp1	ITGAV_ITGB1	4.74505e-05	0	SPP1_ITGAV_ITGB1	Spp1 - (Itgav+Itgb1)	SPP1	Secreted Signaling	PMID: 21907263
Ependymal cell	Micro	Spp1	ITGAV_ITGB1	1.09133e-05	0	SPP1_ITGAV_ITGB1	Spp1 - (Itgav+Itgb1)	SPP1	Secreted Signaling	PMID: 21907263
EX	Micro	Spp1	ITGAV_ITGB1	0.000595175	0	SPP1_ITGAV_ITGB1	Spp1 - (Itgav+Itgb1)	SPP1	Secreted Signaling	PMID: 21907263
Fibroblast	Micro	Spp1	ITGAV_ITGB1	4.99064e-05	0	SPP1_ITGAV_ITGB1	Spp1 - (Itgav+Itgb1)	SPP1	Secreted Signaling	PMID: 21907263
IN	Micro	Spp1	ITGAV_ITGB1	5.6026e-05	0	SPP1_ITGAV_ITGB1	Spp1 - (Itgav+Itgb1)	SPP1	Secreted Signaling	PMID: 21907263
Micro	Micro	Spp1	ITGAV_ITGB1	0.000143507	0	SPP1_ITGAV_ITGB1	Spp1 - (Itgav+Itgb1)	SPP1	Secreted Signaling	PMID: 21907263
OL	Micro	Spp1	ITGAV_ITGB1	7.36989e-05	0	SPP1_ITGAV_ITGB1	Spp1 - (Itgav+Itgb1)	SPP1	Secreted Signaling	PMID: 21907263
OPC	Micro	Spp1	ITGAV_ITGB1	3.93107e-05	0	SPP1_ITGAV_ITGB1	Spp1 - (Itgav+Itgb1)	SPP1	Secreted Signaling	PMID: 21907263
Astro	OPC	Spp1	ITGAV_ITGB1	3.35285e-05	0	SPP1_ITGAV_ITGB1	Spp1 - (Itgav+Itgb1)	SPP1	Secreted Signaling	PMID: 21907263
Astro_C3	OPC	Spp1	ITGAV_ITGB1	3.3004e-05	0	SPP1_ITGAV_ITGB1	Spp1 - (Itgav+Itgb1)	SPP1	Secreted Signaling	PMID: 21907263
Astro_C9	OPC	Spp1	ITGAV_ITGB1	1.95131e-05	0	SPP1_ITGAV_ITGB1	Spp1 - (Itgav+Itgb1)	SPP1	Secreted Signaling	PMID: 21907263
Endo	OPC	Spp1	ITGAV_ITGB1	3.21075e-05	0	SPP1_ITGAV_ITGB1	Spp1 - (Itgav+Itgb1)	SPP1	Secreted Signaling	PMID: 21907263
Ependymal cell	OPC	Spp1	ITGAV_ITGB1	7.39123e-06	0	SPP1_ITGAV_ITGB1	Spp1 - (Itgav+Itgb1)	SPP1	Secreted Signaling	PMID: 21907263
EX	OPC	Spp1	ITGAV_ITGB1	0.000402659	0	SPP1_ITGAV_ITGB1	Spp1 - (Itgav+Itgb1)	SPP1	Secreted Signaling	PMID: 21907263
Fibroblast	OPC	Spp1	ITGAV_ITGB1	3.3875e-05	0	SPP1_ITGAV_ITGB1	Spp1 - (Itgav+Itgb1)	SPP1	Secreted Signaling	PMID: 21907263
IN	OPC	Spp1	ITGAV_ITGB1	3.78865e-05	0	SPP1_ITGAV_ITGB1	Spp1 - (Itgav+Itgb1)	SPP1	Secreted Signaling	PMID: 21907263
Micro	OPC	Spp1	ITGAV_ITGB1	9.76405e-05	0	SPP1_ITGAV_ITGB1	Spp1 - (Itgav+Itgb1)	SPP1	Secreted Signaling	PMID: 21907263
OL	OPC	Spp1	ITGAV_ITGB1	4.98637e-05	0	SPP1_ITGAV_ITGB1	Spp1 - (Itgav+Itgb1)	SPP1	Secreted Signaling	PMID: 21907263
OPC	OPC	Spp1	ITGAV_ITGB1	2.66069e-05	0	SPP1_ITGAV_ITGB1	Spp1 - (Itgav+Itgb1)	SPP1	Secreted Signaling	PMID: 21907263
Astro	OPC	Spp1	ITGA9_ITGB1	3.90149e-05	0	SPP1_ITGA9_ITGB1	Spp1 - (Itga9+Itgb1)	SPP1	Secreted Signaling	PMID: 21907263
Astro_C3	OPC	Spp1	ITGA9_ITGB1	3.84023e-05	0	SPP1_ITGA9_ITGB1	Spp1 - (Itga9+Itgb1)	SPP1	Secreted Signaling	PMID: 21907263
Astro_C9	OPC	Spp1	ITGA9_ITGB1	2.2663e-05	0	SPP1_ITGA9_ITGB1	Spp1 - (Itga9+Itgb1)	SPP1	Secreted Signaling	PMID: 21907263
Endo	OPC	Spp1	ITGA9_ITGB1	3.73726e-05	0	SPP1_ITGA9_ITGB1	Spp1 - (Itga9+Itgb1)	SPP1	Secreted Signaling	PMID: 21907263
Ependymal cell	OPC	Spp1	ITGA9_ITGB1	8.59296e-06	0	SPP1_ITGA9_ITGB1	Spp1 - (Itga9+Itgb1)	SPP1	Secreted Signaling	PMID: 21907263
EX	OPC	Spp1	ITGA9_ITGB1	0.000468793	0	SPP1_ITGA9_ITGB1	Spp1 - (Itga9+Itgb1)	SPP1	Secreted Signaling	PMID: 21907263
Fibroblast	OPC	Spp1	ITGA9_ITGB1	3.92672e-05	0	SPP1_ITGA9_ITGB1	Spp1 - (Itga9+Itgb1)	SPP1	Secreted Signaling	PMID: 21907263
IN	OPC	Spp1	ITGA9_ITGB1	4.41358e-05	0	SPP1_ITGA9_ITGB1	Spp1 - (Itga9+Itgb1)	SPP1	Secreted Signaling	PMID: 21907263
Micro	OPC	Spp1	ITGA9_ITGB1	0.000112827	0	SPP1_ITGA9_ITGB1	Spp1 - (Itga9+Itgb1)	SPP1	Secreted Signaling	PMID: 21907263
OL	OPC	Spp1	ITGA9_ITGB1	5.8048e-05	0	SPP1_ITGA9_ITGB1	Spp1 - (Itga9+Itgb1)	SPP1	Secreted Signaling	PMID: 21907263
OPC	OPC	Spp1	ITGA9_ITGB1	3.09589e-05	0	SPP1_ITGA9_ITGB1	Spp1 - (Itga9+Itgb1)	SPP1	Secreted Signaling	PMID: 21907263
Astro	Astro_C3	Spp1	ITGA5_ITGB1	0.000118168	0	SPP1_ITGA5_ITGB1	Spp1 - (Itga5+Itgb1)	SPP1	Secreted Signaling	PMID: 21907263
Astro_C3	Astro_C3	Spp1	ITGA5_ITGB1	0.000116242	0	SPP1_ITGA5_ITGB1	Spp1 - (Itga5+Itgb1)	SPP1	Secreted Signaling	PMID: 21907263
Astro_C9	Astro_C3	Spp1	ITGA5_ITGB1	6.73276e-05	0	SPP1_ITGA5_ITGB1	Spp1 - (Itga5+Itgb1)	SPP1	Secreted Signaling	PMID: 21907263
Endo	Astro_C3	Spp1	ITGA5_ITGB1	0.000113543	0	SPP1_ITGA5_ITGB1	Spp1 - (Itga5+Itgb1)	SPP1	Secreted Signaling	PMID: 21907263
Ependymal cell	Astro_C3	Spp1	ITGA5_ITGB1	2.57884e-05	0	SPP1_ITGA5_ITGB1	Spp1 - (Itga5+Itgb1)	SPP1	Secreted Signaling	PMID: 21907263
EX	Astro_C3	Spp1	ITGA5_ITGB1	0.00142751	0	SPP1_ITGA5_ITGB1	Spp1 - (Itga5+Itgb1)	SPP1	Secreted Signaling	PMID: 21907263
Fibroblast	Astro_C3	Spp1	ITGA5_ITGB1	0.000114439	0	SPP1_ITGA5_ITGB1	Spp1 - (Itga5+Itgb1)	SPP1	Secreted Signaling	PMID: 21907263
IN	Astro_C3	Spp1	ITGA5_ITGB1	0.000135239	0	SPP1_ITGA5_ITGB1	Spp1 - (Itga5+Itgb1)	SPP1	Secreted Signaling	PMID: 21907263
Micro	Astro_C3	Spp1	ITGA5_ITGB1	0.000318958	0	SPP1_ITGA5_ITGB1	Spp1 - (Itga5+Itgb1)	SPP1	Secreted Signaling	PMID: 21907263
OL	Astro_C3	Spp1	ITGA5_ITGB1	0.00017659	0	SPP1_ITGA5_ITGB1	Spp1 - (Itga5+Itgb1)	SPP1	Secreted Signaling	PMID: 21907263
OPC	Astro_C3	Spp1	ITGA5_ITGB1	9.3711e-05	0	SPP1_ITGA5_ITGB1	Spp1 - (Itga5+Itgb1)	SPP1	Secreted Signaling	PMID: 21907263
Astro	Endo	Spp1	ITGA5_ITGB1	0.00012465	0	SPP1_ITGA5_ITGB1	Spp1 - (Itga5+Itgb1)	SPP1	Secreted Signaling	PMID: 21907263
Astro_C3	Endo	Spp1	ITGA5_ITGB1	0.000122621	0	SPP1_ITGA5_ITGB1	Spp1 - (Itga5+Itgb1)	SPP1	Secreted Signaling	PMID: 21907263
Astro_C9	Endo	Spp1	ITGA5_ITGB1	7.10578e-05	0	SPP1_ITGA5_ITGB1	Spp1 - (Itga5+Itgb1)	SPP1	Secreted Signaling	PMID: 21907263
Endo	Endo	Spp1	ITGA5_ITGB1	0.000119762	0	SPP1_ITGA5_ITGB1	Spp1 - (Itga5+Itgb1)	SPP1	Secreted Signaling	PMID: 21907263
Ependymal cell	Endo	Spp1	ITGA5_ITGB1	2.72098e-05	0	SPP1_ITGA5_ITGB1	Spp1 - (Itga5+Itgb1)	SPP1	Secreted Signaling	PMID: 21907263
EX	Endo	Spp1	ITGA5_ITGB1	0.00150561	0	SPP1_ITGA5_ITGB1	Spp1 - (Itga5+Itgb1)	SPP1	Secreted Signaling	PMID: 21907263
Fibroblast	Endo	Spp1	ITGA5_ITGB1	0.000120839	0	SPP1_ITGA5_ITGB1	Spp1 - (Itga5+Itgb1)	SPP1	Secreted Signaling	PMID: 21907263
IN	Endo	Spp1	ITGA5_ITGB1	0.000142614	0	SPP1_ITGA5_ITGB1	Spp1 - (Itga5+Itgb1)	SPP1	Secreted Signaling	PMID: 21907263
Micro	Endo	Spp1	ITGA5_ITGB1	0.000337059	0	SPP1_ITGA5_ITGB1	Spp1 - (Itga5+Itgb1)	SPP1	Secreted Signaling	PMID: 21907263
OL	Endo	Spp1	ITGA5_ITGB1	0.000186256	0	SPP1_ITGA5_ITGB1	Spp1 - (Itga5+Itgb1)	SPP1	Secreted Signaling	PMID: 21907263
OPC	Endo	Spp1	ITGA5_ITGB1	9.88537e-05	0	SPP1_ITGA5_ITGB1	Spp1 - (Itga5+Itgb1)	SPP1	Secreted Signaling	PMID: 21907263
Astro	Fibroblast	Spp1	ITGA5_ITGB1	1.99414e-05	0	SPP1_ITGA5_ITGB1	Spp1 - (Itga5+Itgb1)	SPP1	Secreted Signaling	PMID: 21907263
Astro_C3	Fibroblast	Spp1	ITGA5_ITGB1	1.96299e-05	0	SPP1_ITGA5_ITGB1	Spp1 - (Itga5+Itgb1)	SPP1	Secreted Signaling	PMID: 21907263
Astro_C9	Fibroblast	Spp1	ITGA5_ITGB1	1.16161e-05	0	SPP1_ITGA5_ITGB1	Spp1 - (Itga5+Itgb1)	SPP1	Secreted Signaling	PMID: 21907263
Endo	Fibroblast	Spp1	ITGA5_ITGB1	1.90935e-05	0	SPP1_ITGA5_ITGB1	Spp1 - (Itga5+Itgb1)	SPP1	Secreted Signaling	PMID: 21907263
Ependymal cell	Fibroblast	Spp1	ITGA5_ITGB1	4.39787e-06	0	SPP1_ITGA5_ITGB1	Spp1 - (Itga5+Itgb1)	SPP1	Secreted Signaling	PMID: 21907263
EX	Fibroblast	Spp1	ITGA5_ITGB1	0.000239426	0	SPP1_ITGA5_ITGB1	Spp1 - (Itga5+Itgb1)	SPP1	Secreted Signaling	PMID: 21907263
Fibroblast	Fibroblast	Spp1	ITGA5_ITGB1	2.01842e-05	0	SPP1_ITGA5_ITGB1	Spp1 - (Itga5+Itgb1)	SPP1	Secreted Signaling	PMID: 21907263
IN	Fibroblast	Spp1	ITGA5_ITGB1	2.25213e-05	0	SPP1_ITGA5_ITGB1	Spp1 - (Itga5+Itgb1)	SPP1	Secreted Signaling	PMID: 21907263
Micro	Fibroblast	Spp1	ITGA5_ITGB1	5.8266e-05	0	SPP1_ITGA5_ITGB1	Spp1 - (Itga5+Itgb1)	SPP1	Secreted Signaling	PMID: 21907263
OL	Fibroblast	Spp1	ITGA5_ITGB1	2.96509e-05	0	SPP1_ITGA5_ITGB1	Spp1 - (Itga5+Itgb1)	SPP1	Secreted Signaling	PMID: 21907263
OPC	Fibroblast	Spp1	ITGA5_ITGB1	1.58251e-05	0	SPP1_ITGA5_ITGB1	Spp1 - (Itga5+Itgb1)	SPP1	Secreted Signaling	PMID: 21907263
Endo	Astro_C3	Nampt	ITGA5_ITGB1	6.25677e-05	0	NAMPT_ITGA5_ITGB1	Nampt - (Itga5+Itgb1)	VISFATIN	Secreted Signaling	PMID: 28490838
Endo	Endo	Nampt	ITGA5_ITGB1	6.59647e-05	0	NAMPT_ITGA5_ITGB1	Nampt - (Itga5+Itgb1)	VISFATIN	Secreted Signaling	PMID: 28490838
Endo	Fibroblast	Nampt	ITGA5_ITGB1	1.03214e-05	0	NAMPT_ITGA5_ITGB1	Nampt - (Itga5+Itgb1)	VISFATIN	Secreted Signaling	PMID: 28490838
Astro_C3	Astro_C3	Angptl4	ITGA5_ITGB1	1.95072e-05	0	ANGPTL4_ITGA5_ITGB1	Angptl4 - (Itga5+Itgb1)	ANGPTL	Secreted Signaling	PMID: 30049845
Astro_C9	Astro_C3	Angptl4	ITGA5_ITGB1	1.39577e-05	0	ANGPTL4_ITGA5_ITGB1	Angptl4 - (Itga5+Itgb1)	ANGPTL	Secreted Signaling	PMID: 30049845
Endo	Astro_C3	Angptl4	ITGA5_ITGB1	0.000129781	0	ANGPTL4_ITGA5_ITGB1	Angptl4 - (Itga5+Itgb1)	ANGPTL	Secreted Signaling	PMID: 30049845
Fibroblast	Astro_C3	Angptl4	ITGA5_ITGB1	1.28856e-05	0	ANGPTL4_ITGA5_ITGB1	Angptl4 - (Itga5+Itgb1)	ANGPTL	Secreted Signaling	PMID: 30049845
Astro_C3	Endo	Angptl4	ITGA5_ITGB1	2.05586e-05	0	ANGPTL4_ITGA5_ITGB1	Angptl4 - (Itga5+Itgb1)	ANGPTL	Secreted Signaling	PMID: 30049845
Astro_C9	Endo	Angptl4	ITGA5_ITGB1	1.47122e-05	0	ANGPTL4_ITGA5_ITGB1	Angptl4 - (Itga5+Itgb1)	ANGPTL	Secreted Signaling	PMID: 30049845
Endo	Endo	Angptl4	ITGA5_ITGB1	0.00013691	0	ANGPTL4_ITGA5_ITGB1	Angptl4 - (Itga5+Itgb1)	ANGPTL	Secreted Signaling	PMID: 30049845
Fibroblast	Endo	Angptl4	ITGA5_ITGB1	1.35808e-05	0	ANGPTL4_ITGA5_ITGB1	Angptl4 - (Itga5+Itgb1)	ANGPTL	Secreted Signaling	PMID: 30049845
Astro_C3	Fibroblast	Angptl4	ITGA5_ITGB1	3.16875e-06	0	ANGPTL4_ITGA5_ITGB1	Angptl4 - (Itga5+Itgb1)	ANGPTL	Secreted Signaling	PMID: 30049845
Astro_C9	Fibroblast	Angptl4	ITGA5_ITGB1	2.28107e-06	0	ANGPTL4_ITGA5_ITGB1	Angptl4 - (Itga5+Itgb1)	ANGPTL	Secreted Signaling	PMID: 30049845
Endo	Fibroblast	Angptl4	ITGA5_ITGB1	2.19598e-05	0	ANGPTL4_ITGA5_ITGB1	Angptl4 - (Itga5+Itgb1)	ANGPTL	Secreted Signaling	PMID: 30049845
Fibroblast	Fibroblast	Angptl4	ITGA5_ITGB1	2.0975e-06	0	ANGPTL4_ITGA5_ITGB1	Angptl4 - (Itga5+Itgb1)	ANGPTL	Secreted Signaling	PMID: 30049845
Astro_C3	Endo	Angptl4	Cdh5	1.77331e-05	0	ANGPTL4_CDH5	Angptl4 - Cdh5	ANGPTL	Secreted Signaling	PMID: 30049845
Astro_C9	Endo	Angptl4	Cdh5	1.27053e-05	0	ANGPTL4_CDH5	Angptl4 - Cdh5	ANGPTL	Secreted Signaling	PMID: 30049845
Endo	Endo	Angptl4	Cdh5	0.000119029	0	ANGPTL4_CDH5	Angptl4 - Cdh5	ANGPTL	Secreted Signaling	PMID: 30049845
Fibroblast	Endo	Angptl4	Cdh5	1.17191e-05	0	ANGPTL4_CDH5	Angptl4 - Cdh5	ANGPTL	Secreted Signaling	PMID: 30049845
Astro_C3	Fibroblast	Angptl4	Cdh5	1.48515e-06	0	ANGPTL4_CDH5	Angptl4 - Cdh5	ANGPTL	Secreted Signaling	PMID: 30049845
Astro_C9	Fibroblast	Angptl4	Cdh5	1.07067e-06	0	ANGPTL4_CDH5	Angptl4 - Cdh5	ANGPTL	Secreted Signaling	PMID: 30049845
Endo	Fibroblast	Angptl4	Cdh5	1.03968e-05	0	ANGPTL4_CDH5	Angptl4 - Cdh5	ANGPTL	Secreted Signaling	PMID: 30049845
Fibroblast	Fibroblast	Angptl4	Cdh5	9.83562e-07	0	ANGPTL4_CDH5	Angptl4 - Cdh5	ANGPTL	Secreted Signaling	PMID: 30049845
Astro_C3	EX	Angptl4	Cdh11	6.32179e-05	0	ANGPTL4_CDH11	Angptl4 - Cdh11	ANGPTL	Secreted Signaling	PMID: 30049845
Astro_C9	EX	Angptl4	Cdh11	4.55431e-05	0	ANGPTL4_CDH11	Angptl4 - Cdh11	ANGPTL	Secreted Signaling	PMID: 30049845
Endo	EX	Angptl4	Cdh11	0.000440419	0	ANGPTL4_CDH11	Angptl4 - Cdh11	ANGPTL	Secreted Signaling	PMID: 30049845
Fibroblast	EX	Angptl4	Cdh11	4.1857e-05	0	ANGPTL4_CDH11	Angptl4 - Cdh11	ANGPTL	Secreted Signaling	PMID: 30049845
Astro_C3	Fibroblast	Angptl4	Cdh11	1.02551e-06	0	ANGPTL4_CDH11	Angptl4 - Cdh11	ANGPTL	Secreted Signaling	PMID: 30049845
Astro_C9	Fibroblast	Angptl4	Cdh11	7.39605e-07	0	ANGPTL4_CDH11	Angptl4 - Cdh11	ANGPTL	Secreted Signaling	PMID: 30049845
Endo	Fibroblast	Angptl4	Cdh11	7.19907e-06	0	ANGPTL4_CDH11	Angptl4 - Cdh11	ANGPTL	Secreted Signaling	PMID: 30049845
Fibroblast	Fibroblast	Angptl4	Cdh11	6.79251e-07	0	ANGPTL4_CDH11	Angptl4 - Cdh11	ANGPTL	Secreted Signaling	PMID: 30049845
Astro_C3	IN	Angptl4	Cdh11	1.04231e-05	0	ANGPTL4_CDH11	Angptl4 - Cdh11	ANGPTL	Secreted Signaling	PMID: 30049845
Astro_C9	IN	Angptl4	Cdh11	7.50249e-06	0	ANGPTL4_CDH11	Angptl4 - Cdh11	ANGPTL	Secreted Signaling	PMID: 30049845
Endo	IN	Angptl4	Cdh11	7.21853e-05	0	ANGPTL4_CDH11	Angptl4 - Cdh11	ANGPTL	Secreted Signaling	PMID: 30049845
Fibroblast	IN	Angptl4	Cdh11	6.89917e-06	0	ANGPTL4_CDH11	Angptl4 - Cdh11	ANGPTL	Secreted Signaling	PMID: 30049845
Astro_C3	Astro	Angptl4	Sdc2	3.88634e-06	0	ANGPTL4_SDC2	Angptl4 - Sdc2	ANGPTL	Secreted Signaling	PMID: 29017031
Astro_C9	Astro	Angptl4	Sdc2	2.80059e-06	0	ANGPTL4_SDC2	Angptl4 - Sdc2	ANGPTL	Secreted Signaling	PMID: 29017031
Endo	Astro	Angptl4	Sdc2	2.7129e-05	0	ANGPTL4_SDC2	Angptl4 - Sdc2	ANGPTL	Secreted Signaling	PMID: 29017031
Fibroblast	Astro	Angptl4	Sdc2	2.57343e-06	0	ANGPTL4_SDC2	Angptl4 - Sdc2	ANGPTL	Secreted Signaling	PMID: 29017031
Astro_C3	Astro_C3	Angptl4	Sdc2	5.38332e-06	0	ANGPTL4_SDC2	Angptl4 - Sdc2	ANGPTL	Secreted Signaling	PMID: 29017031
Astro_C9	Astro_C3	Angptl4	Sdc2	3.87651e-06	0	ANGPTL4_SDC2	Angptl4 - Sdc2	ANGPTL	Secreted Signaling	PMID: 29017031
Endo	Astro_C3	Angptl4	Sdc2	3.73899e-05	0	ANGPTL4_SDC2	Angptl4 - Sdc2	ANGPTL	Secreted Signaling	PMID: 29017031
Fibroblast	Astro_C3	Angptl4	Sdc2	3.56379e-06	0	ANGPTL4_SDC2	Angptl4 - Sdc2	ANGPTL	Secreted Signaling	PMID: 29017031
Astro_C3	Endo	Angptl4	Sdc2	2.39098e-06	0	ANGPTL4_SDC2	Angptl4 - Sdc2	ANGPTL	Secreted Signaling	PMID: 29017031
Astro_C9	Endo	Angptl4	Sdc2	1.7242e-06	0	ANGPTL4_SDC2	Angptl4 - Sdc2	ANGPTL	Secreted Signaling	PMID: 29017031
Endo	Endo	Angptl4	Sdc2	1.67712e-05	0	ANGPTL4_SDC2	Angptl4 - Sdc2	ANGPTL	Secreted Signaling	PMID: 29017031
Fibroblast	Endo	Angptl4	Sdc2	1.58362e-06	0	ANGPTL4_SDC2	Angptl4 - Sdc2	ANGPTL	Secreted Signaling	PMID: 29017031
Astro_C3	Ependymal cell	Angptl4	Sdc2	9.14059e-07	0	ANGPTL4_SDC2	Angptl4 - Sdc2	ANGPTL	Secreted Signaling	PMID: 29017031
Astro_C9	Ependymal cell	Angptl4	Sdc2	6.58335e-07	0	ANGPTL4_SDC2	Angptl4 - Sdc2	ANGPTL	Secreted Signaling	PMID: 29017031
Endo	Ependymal cell	Angptl4	Sdc2	6.35686e-06	0	ANGPTL4_SDC2	Angptl4 - Sdc2	ANGPTL	Secreted Signaling	PMID: 29017031
Fibroblast	Ependymal cell	Angptl4	Sdc2	6.05152e-07	0	ANGPTL4_SDC2	Angptl4 - Sdc2	ANGPTL	Secreted Signaling	PMID: 29017031
Astro_C3	Fibroblast	Angptl4	Sdc2	2.63052e-06	0	ANGPTL4_SDC2	Angptl4 - Sdc2	ANGPTL	Secreted Signaling	PMID: 29017031
Astro_C9	Fibroblast	Angptl4	Sdc2	1.8945e-06	0	ANGPTL4_SDC2	Angptl4 - Sdc2	ANGPTL	Secreted Signaling	PMID: 29017031
Endo	Fibroblast	Angptl4	Sdc2	1.82886e-05	0	ANGPTL4_SDC2	Angptl4 - Sdc2	ANGPTL	Secreted Signaling	PMID: 29017031
Fibroblast	Fibroblast	Angptl4	Sdc2	1.7415e-06	0	ANGPTL4_SDC2	Angptl4 - Sdc2	ANGPTL	Secreted Signaling	PMID: 29017031
Astro_C3	Astro	Angptl4	Sdc4	2.26164e-05	0	ANGPTL4_SDC4	Angptl4 - Sdc4	ANGPTL	Secreted Signaling	PMID: 29017031
Astro_C9	Astro	Angptl4	Sdc4	1.61648e-05	0	ANGPTL4_SDC4	Angptl4 - Sdc4	ANGPTL	Secreted Signaling	PMID: 29017031
Endo	Astro	Angptl4	Sdc4	0.000149389	0	ANGPTL4_SDC4	Angptl4 - Sdc4	ANGPTL	Secreted Signaling	PMID: 29017031
Fibroblast	Astro	Angptl4	Sdc4	1.49337e-05	0	ANGPTL4_SDC4	Angptl4 - Sdc4	ANGPTL	Secreted Signaling	PMID: 29017031
Astro_C3	Astro_C3	Angptl4	Sdc4	3.3348e-05	0	ANGPTL4_SDC4	Angptl4 - Sdc4	ANGPTL	Secreted Signaling	PMID: 29017031
Astro_C9	Astro_C3	Angptl4	Sdc4	2.37133e-05	0	ANGPTL4_SDC4	Angptl4 - Sdc4	ANGPTL	Secreted Signaling	PMID: 29017031
Endo	Astro_C3	Angptl4	Sdc4	0.00021307	0	ANGPTL4_SDC4	Angptl4 - Sdc4	ANGPTL	Secreted Signaling	PMID: 29017031
Fibroblast	Astro_C3	Angptl4	Sdc4	2.1981e-05	0	ANGPTL4_SDC4	Angptl4 - Sdc4	ANGPTL	Secreted Signaling	PMID: 29017031
Astro_C3	Astro_C9	Angptl4	Sdc4	9.31668e-06	0	ANGPTL4_SDC4	Angptl4 - Sdc4	ANGPTL	Secreted Signaling	PMID: 29017031
Astro_C9	Astro_C9	Angptl4	Sdc4	6.65501e-06	0	ANGPTL4_SDC4	Angptl4 - Sdc4	ANGPTL	Secreted Signaling	PMID: 29017031
Endo	Astro_C9	Angptl4	Sdc4	6.12982e-05	0	ANGPTL4_SDC4	Angptl4 - Sdc4	ANGPTL	Secreted Signaling	PMID: 29017031
Fibroblast	Astro_C9	Angptl4	Sdc4	6.15059e-06	0	ANGPTL4_SDC4	Angptl4 - Sdc4	ANGPTL	Secreted Signaling	PMID: 29017031
Astro_C3	Endo	Angptl4	Sdc4	2.30187e-06	0	ANGPTL4_SDC4	Angptl4 - Sdc4	ANGPTL	Secreted Signaling	PMID: 29017031
Astro_C9	Endo	Angptl4	Sdc4	1.66e-06	0	ANGPTL4_SDC4	Angptl4 - Sdc4	ANGPTL	Secreted Signaling	PMID: 29017031
Endo	Endo	Angptl4	Sdc4	1.61503e-05	0	ANGPTL4_SDC4	Angptl4 - Sdc4	ANGPTL	Secreted Signaling	PMID: 29017031
Fibroblast	Endo	Angptl4	Sdc4	1.52462e-06	0	ANGPTL4_SDC4	Angptl4 - Sdc4	ANGPTL	Secreted Signaling	PMID: 29017031
Astro_C3	Ependymal cell	Angptl4	Sdc4	2.8651e-06	0	ANGPTL4_SDC4	Angptl4 - Sdc4	ANGPTL	Secreted Signaling	PMID: 29017031
Astro_C9	Ependymal cell	Angptl4	Sdc4	2.05367e-06	0	ANGPTL4_SDC4	Angptl4 - Sdc4	ANGPTL	Secreted Signaling	PMID: 29017031
Endo	Ependymal cell	Angptl4	Sdc4	1.92881e-05	0	ANGPTL4_SDC4	Angptl4 - Sdc4	ANGPTL	Secreted Signaling	PMID: 29017031
Fibroblast	Ependymal cell	Angptl4	Sdc4	1.89371e-06	0	ANGPTL4_SDC4	Angptl4 - Sdc4	ANGPTL	Secreted Signaling	PMID: 29017031
Astro_C3	Fibroblast	Angptl4	Sdc4	6.90683e-06	0	ANGPTL4_SDC4	Angptl4 - Sdc4	ANGPTL	Secreted Signaling	PMID: 29017031
Astro_C9	Fibroblast	Angptl4	Sdc4	4.95582e-06	0	ANGPTL4_SDC4	Angptl4 - Sdc4	ANGPTL	Secreted Signaling	PMID: 29017031
Endo	Fibroblast	Angptl4	Sdc4	4.68189e-05	0	ANGPTL4_SDC4	Angptl4 - Sdc4	ANGPTL	Secreted Signaling	PMID: 29017031
Fibroblast	Fibroblast	Angptl4	Sdc4	4.56674e-06	0	ANGPTL4_SDC4	Angptl4 - Sdc4	ANGPTL	Secreted Signaling	PMID: 29017031
Endo	Endo	Angpt2	Tek	0.000114115	0	ANGPT2_TEK	Angpt2 - Tek	ANGPT	Secreted Signaling	PMID: 20651738
Fibroblast	Endo	Angpt2	Tek	1.48607e-05	0	ANGPT2_TEK	Angpt2 - Tek	ANGPT	Secreted Signaling	PMID: 20651738
Endo	Astro_C3	Angpt2	ITGA5_ITGB1	0.000112521	0	ANGPT2_ITGA5_ITGB1	Angpt2 - (Itga5+Itgb1)	ANGPT	Secreted Signaling	PMID: 20651738; PMID: 25635707
Fibroblast	Astro_C3	Angpt2	ITGA5_ITGB1	1.46895e-05	0	ANGPT2_ITGA5_ITGB1	Angpt2 - (Itga5+Itgb1)	ANGPT	Secreted Signaling	PMID: 20651738; PMID: 25635707
Endo	Endo	Angpt2	ITGA5_ITGB1	8.89538e-05	0	ANGPT2_ITGA5_ITGB1	Angpt2 - (Itga5+Itgb1)	ANGPT	Secreted Signaling	PMID: 20651738; PMID: 25635707
Fibroblast	Endo	Angpt2	ITGA5_ITGB1	1.14738e-05	0	ANGPT2_ITGA5_ITGB1	Angpt2 - (Itga5+Itgb1)	ANGPT	Secreted Signaling	PMID: 20651738; PMID: 25635707
Endo	Fibroblast	Angpt2	ITGA5_ITGB1	1.8501e-05	0	ANGPT2_ITGA5_ITGB1	Angpt2 - (Itga5+Itgb1)	ANGPT	Secreted Signaling	PMID: 20651738; PMID: 25635707
Fibroblast	Fibroblast	Angpt2	ITGA5_ITGB1	2.34136e-06	0	ANGPT2_ITGA5_ITGB1	Angpt2 - (Itga5+Itgb1)	ANGPT	Secreted Signaling	PMID: 20651738; PMID: 25635707
Astro	Astro	Ptn	Ptprz1	6.27564e-05	0	PTN_PTPRZ1	Ptn - Ptprz1	PTN	Secreted Signaling	PMID: 28356350; PMID: 25620911
Astro_C3	Astro	Ptn	Ptprz1	0.0001185	0	PTN_PTPRZ1	Ptn - Ptprz1	PTN	Secreted Signaling	PMID: 28356350; PMID: 25620911
Astro_C9	Astro	Ptn	Ptprz1	1.24358e-05	0	PTN_PTPRZ1	Ptn - Ptprz1	PTN	Secreted Signaling	PMID: 28356350; PMID: 25620911
Endo	Astro	Ptn	Ptprz1	2.32976e-05	0	PTN_PTPRZ1	Ptn - Ptprz1	PTN	Secreted Signaling	PMID: 28356350; PMID: 25620911
EX	Astro	Ptn	Ptprz1	0.000227142	0	PTN_PTPRZ1	Ptn - Ptprz1	PTN	Secreted Signaling	PMID: 28356350; PMID: 25620911
Fibroblast	Astro	Ptn	Ptprz1	6.68539e-05	0	PTN_PTPRZ1	Ptn - Ptprz1	PTN	Secreted Signaling	PMID: 28356350; PMID: 25620911
OPC	Astro	Ptn	Ptprz1	4.6327e-05	0	PTN_PTPRZ1	Ptn - Ptprz1	PTN	Secreted Signaling	PMID: 28356350; PMID: 25620911
Astro	Astro_C3	Ptn	Ptprz1	7.56462e-05	0	PTN_PTPRZ1	Ptn - Ptprz1	PTN	Secreted Signaling	PMID: 28356350; PMID: 25620911
Astro_C3	Astro_C3	Ptn	Ptprz1	0.00014171	0	PTN_PTPRZ1	Ptn - Ptprz1	PTN	Secreted Signaling	PMID: 28356350; PMID: 25620911
Astro_C9	Astro_C3	Ptn	Ptprz1	1.50521e-05	0	PTN_PTPRZ1	Ptn - Ptprz1	PTN	Secreted Signaling	PMID: 28356350; PMID: 25620911
Endo	Astro_C3	Ptn	Ptprz1	2.82354e-05	0	PTN_PTPRZ1	Ptn - Ptprz1	PTN	Secreted Signaling	PMID: 28356350; PMID: 25620911
EX	Astro_C3	Ptn	Ptprz1	0.00027551	0	PTN_PTPRZ1	Ptn - Ptprz1	PTN	Secreted Signaling	PMID: 28356350; PMID: 25620911
Fibroblast	Astro_C3	Ptn	Ptprz1	7.9837e-05	0	PTN_PTPRZ1	Ptn - Ptprz1	PTN	Secreted Signaling	PMID: 28356350; PMID: 25620911
OPC	Astro_C3	Ptn	Ptprz1	5.58684e-05	0	PTN_PTPRZ1	Ptn - Ptprz1	PTN	Secreted Signaling	PMID: 28356350; PMID: 25620911
Astro	Astro_C9	Ptn	Ptprz1	1.82513e-05	0	PTN_PTPRZ1	Ptn - Ptprz1	PTN	Secreted Signaling	PMID: 28356350; PMID: 25620911
Astro_C3	Astro_C9	Ptn	Ptprz1	3.4749e-05	0	PTN_PTPRZ1	Ptn - Ptprz1	PTN	Secreted Signaling	PMID: 28356350; PMID: 25620911
Astro_C9	Astro_C9	Ptn	Ptprz1	3.60137e-06	0	PTN_PTPRZ1	Ptn - Ptprz1	PTN	Secreted Signaling	PMID: 28356350; PMID: 25620911
Endo	Astro_C9	Ptn	Ptprz1	6.738e-06	0	PTN_PTPRZ1	Ptn - Ptprz1	PTN	Secreted Signaling	PMID: 28356350; PMID: 25620911
EX	Astro_C9	Ptn	Ptprz1	6.56378e-05	0	PTN_PTPRZ1	Ptn - Ptprz1	PTN	Secreted Signaling	PMID: 28356350; PMID: 25620911
Fibroblast	Astro_C9	Ptn	Ptprz1	1.96329e-05	0	PTN_PTPRZ1	Ptn - Ptprz1	PTN	Secreted Signaling	PMID: 28356350; PMID: 25620911
OPC	Astro_C9	Ptn	Ptprz1	1.34667e-05	0	PTN_PTPRZ1	Ptn - Ptprz1	PTN	Secreted Signaling	PMID: 28356350; PMID: 25620911
Astro_C3	Endo	Ptn	Ptprz1	8.02164e-06	0	PTN_PTPRZ1	Ptn - Ptprz1	PTN	Secreted Signaling	PMID: 28356350; PMID: 25620911
Fibroblast	Endo	Ptn	Ptprz1	4.55088e-06	0	PTN_PTPRZ1	Ptn - Ptprz1	PTN	Secreted Signaling	PMID: 28356350; PMID: 25620911
Astro	Ependymal cell	Ptn	Ptprz1	8.63693e-06	0	PTN_PTPRZ1	Ptn - Ptprz1	PTN	Secreted Signaling	PMID: 28356350; PMID: 25620911
Astro_C3	Ependymal cell	Ptn	Ptprz1	1.64318e-05	0	PTN_PTPRZ1	Ptn - Ptprz1	PTN	Secreted Signaling	PMID: 28356350; PMID: 25620911
Astro_C9	Ependymal cell	Ptn	Ptprz1	1.70489e-06	0	PTN_PTPRZ1	Ptn - Ptprz1	PTN	Secreted Signaling	PMID: 28356350; PMID: 25620911
Endo	Ependymal cell	Ptn	Ptprz1	3.19015e-06	0	PTN_PTPRZ1	Ptn - Ptprz1	PTN	Secreted Signaling	PMID: 28356350; PMID: 25620911
EX	Ependymal cell	Ptn	Ptprz1	3.1079e-05	0	PTN_PTPRZ1	Ptn - Ptprz1	PTN	Secreted Signaling	PMID: 28356350; PMID: 25620911
Fibroblast	Ependymal cell	Ptn	Ptprz1	9.28261e-06	0	PTN_PTPRZ1	Ptn - Ptprz1	PTN	Secreted Signaling	PMID: 28356350; PMID: 25620911
OPC	Ependymal cell	Ptn	Ptprz1	6.37302e-06	0	PTN_PTPRZ1	Ptn - Ptprz1	PTN	Secreted Signaling	PMID: 28356350; PMID: 25620911
Astro	EX	Ptn	Ptprz1	0.000172049	0	PTN_PTPRZ1	Ptn - Ptprz1	PTN	Secreted Signaling	PMID: 28356350; PMID: 25620911
Astro_C3	EX	Ptn	Ptprz1	0.000333648	0	PTN_PTPRZ1	Ptn - Ptprz1	PTN	Secreted Signaling	PMID: 28356350; PMID: 25620911
Fibroblast	EX	Ptn	Ptprz1	0.000189131	0	PTN_PTPRZ1	Ptn - Ptprz1	PTN	Secreted Signaling	PMID: 28356350; PMID: 25620911
OPC	EX	Ptn	Ptprz1	0.000126813	0	PTN_PTPRZ1	Ptn - Ptprz1	PTN	Secreted Signaling	PMID: 28356350; PMID: 25620911
Astro	IN	Ptn	Ptprz1	2.11077e-05	0	PTN_PTPRZ1	Ptn - Ptprz1	PTN	Secreted Signaling	PMID: 28356350; PMID: 25620911
Astro_C3	IN	Ptn	Ptprz1	4.09154e-05	0	PTN_PTPRZ1	Ptn - Ptprz1	PTN	Secreted Signaling	PMID: 28356350; PMID: 25620911
Fibroblast	IN	Ptn	Ptprz1	2.31914e-05	0	PTN_PTPRZ1	Ptn - Ptprz1	PTN	Secreted Signaling	PMID: 28356350; PMID: 25620911
OPC	IN	Ptn	Ptprz1	1.55582e-05	0	PTN_PTPRZ1	Ptn - Ptprz1	PTN	Secreted Signaling	PMID: 28356350; PMID: 25620911
Astro	Micro	Ptn	Ptprz1	1.24162e-05	0	PTN_PTPRZ1	Ptn - Ptprz1	PTN	Secreted Signaling	PMID: 28356350; PMID: 25620911
Astro_C3	Micro	Ptn	Ptprz1	2.40819e-05	0	PTN_PTPRZ1	Ptn - Ptprz1	PTN	Secreted Signaling	PMID: 28356350; PMID: 25620911
Fibroblast	Micro	Ptn	Ptprz1	1.36514e-05	0	PTN_PTPRZ1	Ptn - Ptprz1	PTN	Secreted Signaling	PMID: 28356350; PMID: 25620911
OPC	Micro	Ptn	Ptprz1	9.15152e-06	0	PTN_PTPRZ1	Ptn - Ptprz1	PTN	Secreted Signaling	PMID: 28356350; PMID: 25620911
Astro	OPC	Ptn	Ptprz1	6.73107e-05	0	PTN_PTPRZ1	Ptn - Ptprz1	PTN	Secreted Signaling	PMID: 28356350; PMID: 25620911
Astro_C3	OPC	Ptn	Ptprz1	0.000125568	0	PTN_PTPRZ1	Ptn - Ptprz1	PTN	Secreted Signaling	PMID: 28356350; PMID: 25620911
Astro_C9	OPC	Ptn	Ptprz1	1.34229e-05	0	PTN_PTPRZ1	Ptn - Ptprz1	PTN	Secreted Signaling	PMID: 28356350; PMID: 25620911
Endo	OPC	Ptn	Ptprz1	2.51968e-05	0	PTN_PTPRZ1	Ptn - Ptprz1	PTN	Secreted Signaling	PMID: 28356350; PMID: 25620911
EX	OPC	Ptn	Ptprz1	0.000245968	0	PTN_PTPRZ1	Ptn - Ptprz1	PTN	Secreted Signaling	PMID: 28356350; PMID: 25620911
Fibroblast	OPC	Ptn	Ptprz1	7.06914e-05	0	PTN_PTPRZ1	Ptn - Ptprz1	PTN	Secreted Signaling	PMID: 28356350; PMID: 25620911
OPC	OPC	Ptn	Ptprz1	4.97245e-05	0	PTN_PTPRZ1	Ptn - Ptprz1	PTN	Secreted Signaling	PMID: 28356350; PMID: 25620911
Astro	Astro	Ptn	Sdc2	8.97127e-06	0	PTN_SDC2	Ptn - Sdc2	PTN	Secreted Signaling	PMID: 28356350; PMID: 25620911
Astro_C3	Astro	Ptn	Sdc2	1.74293e-05	0	PTN_SDC2	Ptn - Sdc2	PTN	Secreted Signaling	PMID: 28356350; PMID: 25620911
Astro_C9	Astro	Ptn	Sdc2	1.75233e-06	0	PTN_SDC2	Ptn - Sdc2	PTN	Secreted Signaling	PMID: 28356350; PMID: 25620911
Endo	Astro	Ptn	Sdc2	3.26826e-06	0	PTN_SDC2	Ptn - Sdc2	PTN	Secreted Signaling	PMID: 28356350; PMID: 25620911
EX	Astro	Ptn	Sdc2	3.17747e-05	0	PTN_SDC2	Ptn - Sdc2	PTN	Secreted Signaling	PMID: 28356350; PMID: 25620911
Fibroblast	Astro	Ptn	Sdc2	9.88326e-06	0	PTN_SDC2	Ptn - Sdc2	PTN	Secreted Signaling	PMID: 28356350; PMID: 25620911
OPC	Astro	Ptn	Sdc2	6.61178e-06	0	PTN_SDC2	Ptn - Sdc2	PTN	Secreted Signaling	PMID: 28356350; PMID: 25620911
Astro	Astro_C3	Ptn	Sdc2	1.24128e-05	0	PTN_SDC2	Ptn - Sdc2	PTN	Secreted Signaling	PMID: 28356350; PMID: 25620911
Astro_C3	Astro_C3	Ptn	Sdc2	2.4066e-05	0	PTN_SDC2	Ptn - Sdc2	PTN	Secreted Signaling	PMID: 28356350; PMID: 25620911
Astro_C9	Astro_C3	Ptn	Sdc2	2.42703e-06	0	PTN_SDC2	Ptn - Sdc2	PTN	Secreted Signaling	PMID: 28356350; PMID: 25620911
Endo	Astro_C3	Ptn	Sdc2	4.52806e-06	0	PTN_SDC2	Ptn - Sdc2	PTN	Secreted Signaling	PMID: 28356350; PMID: 25620911
EX	Astro_C3	Ptn	Sdc2	4.40313e-05	0	PTN_SDC2	Ptn - Sdc2	PTN	Secreted Signaling	PMID: 28356350; PMID: 25620911
Fibroblast	Astro_C3	Ptn	Sdc2	1.36415e-05	0	PTN_SDC2	Ptn - Sdc2	PTN	Secreted Signaling	PMID: 28356350; PMID: 25620911
OPC	Astro_C3	Ptn	Sdc2	9.14925e-06	0	PTN_SDC2	Ptn - Sdc2	PTN	Secreted Signaling	PMID: 28356350; PMID: 25620911
Astro	Endo	Ptn	Sdc2	5.52533e-06	0	PTN_SDC2	Ptn - Sdc2	PTN	Secreted Signaling	PMID: 28356350; PMID: 25620911
Astro_C3	Endo	Ptn	Sdc2	1.07557e-05	0	PTN_SDC2	Ptn - Sdc2	PTN	Secreted Signaling	PMID: 28356350; PMID: 25620911
Astro_C9	Endo	Ptn	Sdc2	1.0782e-06	0	PTN_SDC2	Ptn - Sdc2	PTN	Secreted Signaling	PMID: 28356350; PMID: 25620911
Endo	Endo	Ptn	Sdc2	2.01035e-06	0	PTN_SDC2	Ptn - Sdc2	PTN	Secreted Signaling	PMID: 28356350; PMID: 25620911
EX	Endo	Ptn	Sdc2	1.95413e-05	0	PTN_SDC2	Ptn - Sdc2	PTN	Secreted Signaling	PMID: 28356350; PMID: 25620911
Fibroblast	Endo	Ptn	Sdc2	6.10116e-06	0	PTN_SDC2	Ptn - Sdc2	PTN	Secreted Signaling	PMID: 28356350; PMID: 25620911
OPC	Endo	Ptn	Sdc2	4.07169e-06	0	PTN_SDC2	Ptn - Sdc2	PTN	Secreted Signaling	PMID: 28356350; PMID: 25620911
Astro	Ependymal cell	Ptn	Sdc2	2.10825e-06	0	PTN_SDC2	Ptn - Sdc2	PTN	Secreted Signaling	PMID: 28356350; PMID: 25620911
Astro_C3	Ependymal cell	Ptn	Sdc2	4.08965e-06	0	PTN_SDC2	Ptn - Sdc2	PTN	Secreted Signaling	PMID: 28356350; PMID: 25620911
Astro_C9	Ependymal cell	Ptn	Sdc2	4.12109e-07	0	PTN_SDC2	Ptn - Sdc2	PTN	Secreted Signaling	PMID: 28356350; PMID: 25620911
Endo	Ependymal cell	Ptn	Sdc2	7.68802e-07	0	PTN_SDC2	Ptn - Sdc2	PTN	Secreted Signaling	PMID: 28356350; PMID: 25620911
EX	Ependymal cell	Ptn	Sdc2	7.47552e-06	0	PTN_SDC2	Ptn - Sdc2	PTN	Secreted Signaling	PMID: 28356350; PMID: 25620911
Fibroblast	Ependymal cell	Ptn	Sdc2	2.31838e-06	0	PTN_SDC2	Ptn - Sdc2	PTN	Secreted Signaling	PMID: 28356350; PMID: 25620911
OPC	Ependymal cell	Ptn	Sdc2	1.5539e-06	0	PTN_SDC2	Ptn - Sdc2	PTN	Secreted Signaling	PMID: 28356350; PMID: 25620911
Astro	Fibroblast	Ptn	Sdc2	6.0668e-06	0	PTN_SDC2	Ptn - Sdc2	PTN	Secreted Signaling	PMID: 28356350; PMID: 25620911
Astro_C3	Fibroblast	Ptn	Sdc2	1.17671e-05	0	PTN_SDC2	Ptn - Sdc2	PTN	Secreted Signaling	PMID: 28356350; PMID: 25620911
Astro_C9	Fibroblast	Ptn	Sdc2	1.18598e-06	0	PTN_SDC2	Ptn - Sdc2	PTN	Secreted Signaling	PMID: 28356350; PMID: 25620911
Endo	Fibroblast	Ptn	Sdc2	2.21251e-06	0	PTN_SDC2	Ptn - Sdc2	PTN	Secreted Signaling	PMID: 28356350; PMID: 25620911
EX	Fibroblast	Ptn	Sdc2	2.15139e-05	0	PTN_SDC2	Ptn - Sdc2	PTN	Secreted Signaling	PMID: 28356350; PMID: 25620911
Fibroblast	Fibroblast	Ptn	Sdc2	6.67053e-06	0	PTN_SDC2	Ptn - Sdc2	PTN	Secreted Signaling	PMID: 28356350; PMID: 25620911
OPC	Fibroblast	Ptn	Sdc2	4.47162e-06	0	PTN_SDC2	Ptn - Sdc2	PTN	Secreted Signaling	PMID: 28356350; PMID: 25620911
Astro	Astro	Ptn	Sdc4	5.15502e-05	0	PTN_SDC4	Ptn - Sdc4	PTN	Secreted Signaling	PMID: 28356350; PMID: 25620911
Astro_C3	Astro	Ptn	Sdc4	9.79127e-05	0	PTN_SDC4	Ptn - Sdc4	PTN	Secreted Signaling	PMID: 28356350; PMID: 25620911
Astro_C9	Astro	Ptn	Sdc4	1.01844e-05	0	PTN_SDC4	Ptn - Sdc4	PTN	Secreted Signaling	PMID: 28356350; PMID: 25620911
Endo	Astro	Ptn	Sdc4	1.90618e-05	0	PTN_SDC4	Ptn - Sdc4	PTN	Secreted Signaling	PMID: 28356350; PMID: 25620911
EX	Astro	Ptn	Sdc4	0.000185734	0	PTN_SDC4	Ptn - Sdc4	PTN	Secreted Signaling	PMID: 28356350; PMID: 25620911
Fibroblast	Astro	Ptn	Sdc4	5.52963e-05	0	PTN_SDC4	Ptn - Sdc4	PTN	Secreted Signaling	PMID: 28356350; PMID: 25620911
OPC	Astro	Ptn	Sdc4	3.80415e-05	0	PTN_SDC4	Ptn - Sdc4	PTN	Secreted Signaling	PMID: 28356350; PMID: 25620911
Astro	Astro_C3	Ptn	Sdc4	7.54137e-05	0	PTN_SDC4	Ptn - Sdc4	PTN	Secreted Signaling	PMID: 28356350; PMID: 25620911
Astro_C3	Astro_C3	Ptn	Sdc4	0.000141292	0	PTN_SDC4	Ptn - Sdc4	PTN	Secreted Signaling	PMID: 28356350; PMID: 25620911
Astro_C9	Astro_C3	Ptn	Sdc4	1.50048e-05	0	PTN_SDC4	Ptn - Sdc4	PTN	Secreted Signaling	PMID: 28356350; PMID: 25620911
Endo	Astro_C3	Ptn	Sdc4	2.81462e-05	0	PTN_SDC4	Ptn - Sdc4	PTN	Secreted Signaling	PMID: 28356350; PMID: 25620911
EX	Astro_C3	Ptn	Sdc4	0.000274636	0	PTN_SDC4	Ptn - Sdc4	PTN	Secreted Signaling	PMID: 28356350; PMID: 25620911
Fibroblast	Astro_C3	Ptn	Sdc4	7.96032e-05	0	PTN_SDC4	Ptn - Sdc4	PTN	Secreted Signaling	PMID: 28356350; PMID: 25620911
OPC	Astro_C3	Ptn	Sdc4	5.56962e-05	0	PTN_SDC4	Ptn - Sdc4	PTN	Secreted Signaling	PMID: 28356350; PMID: 25620911
Astro	Astro_C9	Ptn	Sdc4	2.12162e-05	0	PTN_SDC4	Ptn - Sdc4	PTN	Secreted Signaling	PMID: 28356350; PMID: 25620911
Astro_C3	Astro_C9	Ptn	Sdc4	4.02323e-05	0	PTN_SDC4	Ptn - Sdc4	PTN	Secreted Signaling	PMID: 28356350; PMID: 25620911
Astro_C9	Astro_C9	Ptn	Sdc4	4.19501e-06	0	PTN_SDC4	Ptn - Sdc4	PTN	Secreted Signaling	PMID: 28356350; PMID: 25620911
Endo	Astro_C9	Ptn	Sdc4	7.85369e-06	0	PTN_SDC4	Ptn - Sdc4	PTN	Secreted Signaling	PMID: 28356350; PMID: 25620911
EX	Astro_C9	Ptn	Sdc4	7.65372e-05	0	PTN_SDC4	Ptn - Sdc4	PTN	Secreted Signaling	PMID: 28356350; PMID: 25620911
Fibroblast	Astro_C9	Ptn	Sdc4	2.27147e-05	0	PTN_SDC4	Ptn - Sdc4	PTN	Secreted Signaling	PMID: 28356350; PMID: 25620911
OPC	Astro_C9	Ptn	Sdc4	1.5658e-05	0	PTN_SDC4	Ptn - Sdc4	PTN	Secreted Signaling	PMID: 28356350; PMID: 25620911
Astro	Endo	Ptn	Sdc4	5.31971e-06	0	PTN_SDC4	Ptn - Sdc4	PTN	Secreted Signaling	PMID: 28356350; PMID: 25620911
Astro_C3	Endo	Ptn	Sdc4	1.03565e-05	0	PTN_SDC4	Ptn - Sdc4	PTN	Secreted Signaling	PMID: 28356350; PMID: 25620911
Fibroblast	Endo	Ptn	Sdc4	5.87486e-06	0	PTN_SDC4	Ptn - Sdc4	PTN	Secreted Signaling	PMID: 28356350; PMID: 25620911
OPC	Endo	Ptn	Sdc4	3.92014e-06	0	PTN_SDC4	Ptn - Sdc4	PTN	Secreted Signaling	PMID: 28356350; PMID: 25620911
Astro	Ependymal cell	Ptn	Sdc4	6.55946e-06	0	PTN_SDC4	Ptn - Sdc4	PTN	Secreted Signaling	PMID: 28356350; PMID: 25620911
Astro_C3	Ependymal cell	Ptn	Sdc4	1.25563e-05	0	PTN_SDC4	Ptn - Sdc4	PTN	Secreted Signaling	PMID: 28356350; PMID: 25620911
Astro_C9	Ependymal cell	Ptn	Sdc4	1.29077e-06	0	PTN_SDC4	Ptn - Sdc4	PTN	Secreted Signaling	PMID: 28356350; PMID: 25620911
Endo	Ependymal cell	Ptn	Sdc4	2.41292e-06	0	PTN_SDC4	Ptn - Sdc4	PTN	Secreted Signaling	PMID: 28356350; PMID: 25620911
EX	Ependymal cell	Ptn	Sdc4	2.34927e-05	0	PTN_SDC4	Ptn - Sdc4	PTN	Secreted Signaling	PMID: 28356350; PMID: 25620911
Fibroblast	Ependymal cell	Ptn	Sdc4	7.10102e-06	0	PTN_SDC4	Ptn - Sdc4	PTN	Secreted Signaling	PMID: 28356350; PMID: 25620911
OPC	Ependymal cell	Ptn	Sdc4	4.83838e-06	0	PTN_SDC4	Ptn - Sdc4	PTN	Secreted Signaling	PMID: 28356350; PMID: 25620911
Astro	Fibroblast	Ptn	Sdc4	1.58378e-05	0	PTN_SDC4	Ptn - Sdc4	PTN	Secreted Signaling	PMID: 28356350; PMID: 25620911
Astro_C3	Fibroblast	Ptn	Sdc4	3.04029e-05	0	PTN_SDC4	Ptn - Sdc4	PTN	Secreted Signaling	PMID: 28356350; PMID: 25620911
Astro_C9	Fibroblast	Ptn	Sdc4	3.11214e-06	0	PTN_SDC4	Ptn - Sdc4	PTN	Secreted Signaling	PMID: 28356350; PMID: 25620911
Endo	Fibroblast	Ptn	Sdc4	5.81515e-06	0	PTN_SDC4	Ptn - Sdc4	PTN	Secreted Signaling	PMID: 28356350; PMID: 25620911
EX	Fibroblast	Ptn	Sdc4	5.66017e-05	0	PTN_SDC4	Ptn - Sdc4	PTN	Secreted Signaling	PMID: 28356350; PMID: 25620911
Fibroblast	Fibroblast	Ptn	Sdc4	1.72026e-05	0	PTN_SDC4	Ptn - Sdc4	PTN	Secreted Signaling	PMID: 28356350; PMID: 25620911
OPC	Fibroblast	Ptn	Sdc4	1.16804e-05	0	PTN_SDC4	Ptn - Sdc4	PTN	Secreted Signaling	PMID: 28356350; PMID: 25620911
Astro	Astro	Ptn	Ncl	1.35406e-05	0	PTN_NCL	Ptn - Ncl	PTN	Secreted Signaling	PMID: 28356350; PMID: 25620911
Astro_C3	Astro	Ptn	Ncl	2.62422e-05	0	PTN_NCL	Ptn - Ncl	PTN	Secreted Signaling	PMID: 28356350; PMID: 25620911
Astro_C9	Astro	Ptn	Ncl	2.64805e-06	0	PTN_NCL	Ptn - Ncl	PTN	Secreted Signaling	PMID: 28356350; PMID: 25620911
Endo	Astro	Ptn	Ncl	4.94072e-06	0	PTN_NCL	Ptn - Ncl	PTN	Secreted Signaling	PMID: 28356350; PMID: 25620911
Fibroblast	Astro	Ptn	Ncl	1.48739e-05	0	PTN_NCL	Ptn - Ncl	PTN	Secreted Signaling	PMID: 28356350; PMID: 25620911
OPC	Astro	Ptn	Ncl	9.98072e-06	0	PTN_NCL	Ptn - Ncl	PTN	Secreted Signaling	PMID: 28356350; PMID: 25620911
Astro	Astro_C3	Ptn	Ncl	1.49449e-05	0	PTN_NCL	Ptn - Ncl	PTN	Secreted Signaling	PMID: 28356350; PMID: 25620911
Astro_C3	Astro_C3	Ptn	Ncl	2.89348e-05	0	PTN_NCL	Ptn - Ncl	PTN	Secreted Signaling	PMID: 28356350; PMID: 25620911
Astro_C9	Astro_C3	Ptn	Ncl	2.92415e-06	0	PTN_NCL	Ptn - Ncl	PTN	Secreted Signaling	PMID: 28356350; PMID: 25620911
Endo	Astro_C3	Ptn	Ncl	5.4567e-06	0	PTN_NCL	Ptn - Ncl	PTN	Secreted Signaling	PMID: 28356350; PMID: 25620911
EX	Astro_C3	Ptn	Ncl	5.30687e-05	0	PTN_NCL	Ptn - Ncl	PTN	Secreted Signaling	PMID: 28356350; PMID: 25620911
Fibroblast	Astro_C3	Ptn	Ncl	1.63971e-05	0	PTN_NCL	Ptn - Ncl	PTN	Secreted Signaling	PMID: 28356350; PMID: 25620911
OPC	Astro_C3	Ptn	Ncl	1.10165e-05	0	PTN_NCL	Ptn - Ncl	PTN	Secreted Signaling	PMID: 28356350; PMID: 25620911
Astro	Astro_C9	Ptn	Ncl	5.03601e-06	0	PTN_NCL	Ptn - Ncl	PTN	Secreted Signaling	PMID: 28356350; PMID: 25620911
Astro_C3	Astro_C9	Ptn	Ncl	9.76299e-06	0	PTN_NCL	Ptn - Ncl	PTN	Secreted Signaling	PMID: 28356350; PMID: 25620911
Astro_C9	Astro_C9	Ptn	Ncl	9.84714e-07	0	PTN_NCL	Ptn - Ncl	PTN	Secreted Signaling	PMID: 28356350; PMID: 25620911
Endo	Astro_C9	Ptn	Ncl	1.83719e-06	0	PTN_NCL	Ptn - Ncl	PTN	Secreted Signaling	PMID: 28356350; PMID: 25620911
Fibroblast	Astro_C9	Ptn	Ncl	5.53392e-06	0	PTN_NCL	Ptn - Ncl	PTN	Secreted Signaling	PMID: 28356350; PMID: 25620911
OPC	Astro_C9	Ptn	Ncl	3.71197e-06	0	PTN_NCL	Ptn - Ncl	PTN	Secreted Signaling	PMID: 28356350; PMID: 25620911
Astro	Endo	Ptn	Ncl	4.15205e-05	0	PTN_NCL	Ptn - Ncl	PTN	Secreted Signaling	PMID: 28356350; PMID: 25620911
Astro_C3	Endo	Ptn	Ncl	7.93455e-05	0	PTN_NCL	Ptn - Ncl	PTN	Secreted Signaling	PMID: 28356350; PMID: 25620911
Astro_C9	Endo	Ptn	Ncl	8.17741e-06	0	PTN_NCL	Ptn - Ncl	PTN	Secreted Signaling	PMID: 28356350; PMID: 25620911
Endo	Endo	Ptn	Ncl	1.52906e-05	0	PTN_NCL	Ptn - Ncl	PTN	Secreted Signaling	PMID: 28356350; PMID: 25620911
EX	Endo	Ptn	Ncl	0.000148897	0	PTN_NCL	Ptn - Ncl	PTN	Secreted Signaling	PMID: 28356350; PMID: 25620911
Fibroblast	Endo	Ptn	Ncl	4.48591e-05	0	PTN_NCL	Ptn - Ncl	PTN	Secreted Signaling	PMID: 28356350; PMID: 25620911
OPC	Endo	Ptn	Ncl	3.06293e-05	0	PTN_NCL	Ptn - Ncl	PTN	Secreted Signaling	PMID: 28356350; PMID: 25620911
Astro	Ependymal cell	Ptn	Ncl	5.48048e-06	0	PTN_NCL	Ptn - Ncl	PTN	Secreted Signaling	PMID: 28356350; PMID: 25620911
Astro_C3	Ependymal cell	Ptn	Ncl	1.05246e-05	0	PTN_NCL	Ptn - Ncl	PTN	Secreted Signaling	PMID: 28356350; PMID: 25620911
Astro_C9	Ependymal cell	Ptn	Ncl	1.07671e-06	0	PTN_NCL	Ptn - Ncl	PTN	Secreted Signaling	PMID: 28356350; PMID: 25620911
Endo	Ependymal cell	Ptn	Ncl	2.01175e-06	0	PTN_NCL	Ptn - Ncl	PTN	Secreted Signaling	PMID: 28356350; PMID: 25620911
EX	Ependymal cell	Ptn	Ncl	1.95806e-05	0	PTN_NCL	Ptn - Ncl	PTN	Secreted Signaling	PMID: 28356350; PMID: 25620911
Fibroblast	Ependymal cell	Ptn	Ncl	5.95542e-06	0	PTN_NCL	Ptn - Ncl	PTN	Secreted Signaling	PMID: 28356350; PMID: 25620911
OPC	Ependymal cell	Ptn	Ncl	4.04176e-06	0	PTN_NCL	Ptn - Ncl	PTN	Secreted Signaling	PMID: 28356350; PMID: 25620911
Astro	EX	Ptn	Ncl	5.30583e-05	0	PTN_NCL	Ptn - Ncl	PTN	Secreted Signaling	PMID: 28356350; PMID: 25620911
Astro_C3	EX	Ptn	Ncl	0.000103368	0	PTN_NCL	Ptn - Ncl	PTN	Secreted Signaling	PMID: 28356350; PMID: 25620911
Fibroblast	EX	Ptn	Ncl	5.86439e-05	0	PTN_NCL	Ptn - Ncl	PTN	Secreted Signaling	PMID: 28356350; PMID: 25620911
Astro	Fibroblast	Ptn	Ncl	6.72424e-06	0	PTN_NCL	Ptn - Ncl	PTN	Secreted Signaling	PMID: 28356350; PMID: 25620911
Astro_C3	Fibroblast	Ptn	Ncl	1.30332e-05	0	PTN_NCL	Ptn - Ncl	PTN	Secreted Signaling	PMID: 28356350; PMID: 25620911
Astro_C9	Fibroblast	Ptn	Ncl	1.31495e-06	0	PTN_NCL	Ptn - Ncl	PTN	Secreted Signaling	PMID: 28356350; PMID: 25620911
Endo	Fibroblast	Ptn	Ncl	2.45339e-06	0	PTN_NCL	Ptn - Ncl	PTN	Secreted Signaling	PMID: 28356350; PMID: 25620911
Fibroblast	Fibroblast	Ptn	Ncl	7.38729e-06	0	PTN_NCL	Ptn - Ncl	PTN	Secreted Signaling	PMID: 28356350; PMID: 25620911
OPC	Fibroblast	Ptn	Ncl	4.95639e-06	0	PTN_NCL	Ptn - Ncl	PTN	Secreted Signaling	PMID: 28356350; PMID: 25620911
Astro_C3	IN	Ptn	Ncl	9.48272e-06	0	PTN_NCL	Ptn - Ncl	PTN	Secreted Signaling	PMID: 28356350; PMID: 25620911
Fibroblast	IN	Ptn	Ncl	5.38028e-06	0	PTN_NCL	Ptn - Ncl	PTN	Secreted Signaling	PMID: 28356350; PMID: 25620911
Astro	Micro	Ptn	Ncl	9.22519e-06	0	PTN_NCL	Ptn - Ncl	PTN	Secreted Signaling	PMID: 28356350; PMID: 25620911
Astro_C3	Micro	Ptn	Ncl	1.79226e-05	0	PTN_NCL	Ptn - Ncl	PTN	Secreted Signaling	PMID: 28356350; PMID: 25620911
Astro_C9	Micro	Ptn	Ncl	1.80193e-06	0.01	PTN_NCL	Ptn - Ncl	PTN	Secreted Signaling	PMID: 28356350; PMID: 25620911
Fibroblast	Micro	Ptn	Ncl	1.0163e-05	0	PTN_NCL	Ptn - Ncl	PTN	Secreted Signaling	PMID: 28356350; PMID: 25620911
OPC	Micro	Ptn	Ncl	6.79892e-06	0	PTN_NCL	Ptn - Ncl	PTN	Secreted Signaling	PMID: 28356350; PMID: 25620911
Astro	IN	Ptn	Alk	2.47074e-05	0	PTN_ALK	Ptn - Alk	PTN	Secreted Signaling	PMID: 28356350; PMID: 25620911
Astro_C3	IN	Ptn	Alk	4.78354e-05	0	PTN_ALK	Ptn - Alk	PTN	Secreted Signaling	PMID: 28356350; PMID: 25620911
Astro_C9	IN	Ptn	Alk	4.83431e-06	0	PTN_ALK	Ptn - Alk	PTN	Secreted Signaling	PMID: 28356350; PMID: 25620911
Endo	IN	Ptn	Alk	9.02122e-06	0	PTN_ALK	Ptn - Alk	PTN	Secreted Signaling	PMID: 28356350; PMID: 25620911
EX	IN	Ptn	Alk	8.77351e-05	0	PTN_ALK	Ptn - Alk	PTN	Secreted Signaling	PMID: 28356350; PMID: 25620911
Fibroblast	IN	Ptn	Alk	2.71079e-05	0	PTN_ALK	Ptn - Alk	PTN	Secreted Signaling	PMID: 28356350; PMID: 25620911
OPC	IN	Ptn	Alk	1.82128e-05	0	PTN_ALK	Ptn - Alk	PTN	Secreted Signaling	PMID: 28356350; PMID: 25620911
Fibroblast	Endo	Kng1	Bdkrb2	9.17745e-07	0	KNG1_BDKRB2	Kng1 - Bdkrb2	BRADYKININ	Secreted Signaling	KEGG: mmu04080
Ependymal cell	Micro	C3	ITGAM_ITGB2	1.02457e-05	0	C3_ITGAM_ITGB2	C3 - (Itgam+Itgb2)	COMPLEMENT	Secreted Signaling	PMID: 16234578
Micro	Micro	C3	ITGAM_ITGB2	5.4919e-05	0	C3_ITGAM_ITGB2	C3 - (Itgam+Itgb2)	COMPLEMENT	Secreted Signaling	PMID: 16234578
Ependymal cell	Micro	C3	ITGAX_ITGB2	4.38231e-06	0	C3_ITGAX_ITGB2	C3 - (Itgax+Itgb2)	COMPLEMENT	Secreted Signaling	PMID: 16234578
Micro	Micro	C3	ITGAX_ITGB2	2.34615e-05	0	C3_ITGAX_ITGB2	C3 - (Itgax+Itgb2)	COMPLEMENT	Secreted Signaling	PMID: 16234578
Endo	Endo	Edn1	Ednra	9.82378e-07	0	EDN1_EDNRA	Edn1 - Ednra	EDN	Secreted Signaling	KEGG: mmu04080
Endo	Fibroblast	Edn1	Ednra	5.77714e-07	0	EDN1_EDNRA	Edn1 - Ednra	EDN	Secreted Signaling	KEGG: mmu04080
Endo	Astro	Edn1	Ednrb	3.77118e-06	0	EDN1_EDNRB	Edn1 - Ednrb	EDN	Secreted Signaling	KEGG: mmu04080
Endo	Astro_C3	Edn1	Ednrb	3.88865e-06	0	EDN1_EDNRB	Edn1 - Ednrb	EDN	Secreted Signaling	KEGG: mmu04080
Endo	Astro_C9	Edn1	Ednrb	1.34279e-06	0	EDN1_EDNRB	Edn1 - Ednrb	EDN	Secreted Signaling	KEGG: mmu04080
Endo	Endo	Edn1	Ednrb	3.53269e-06	0	EDN1_EDNRB	Edn1 - Ednrb	EDN	Secreted Signaling	KEGG: mmu04080
Astro_C9	IN	Npy	Gpr83	3.14668e-06	0	NPY_GPR83	Npy - Gpr83	NPY	Secreted Signaling	KEGG: mmu04080
Endo	IN	Npy	Gpr83	5.78348e-06	0	NPY_GPR83	Npy - Gpr83	NPY	Secreted Signaling	KEGG: mmu04080
Ependymal cell	IN	Npy	Gpr83	4.3732e-07	0	NPY_GPR83	Npy - Gpr83	NPY	Secreted Signaling	KEGG: mmu04080
EX	IN	Npy	Gpr83	0.000147567	0	NPY_GPR83	Npy - Gpr83	NPY	Secreted Signaling	KEGG: mmu04080
Fibroblast	IN	Npy	Gpr83	4.64919e-06	0	NPY_GPR83	Npy - Gpr83	NPY	Secreted Signaling	KEGG: mmu04080
IN	IN	Npy	Gpr83	2.70025e-05	0	NPY_GPR83	Npy - Gpr83	NPY	Secreted Signaling	KEGG: mmu04080
EX	Astro	Bdnf	Ntrk2	0.00143372	0	BDNF_NTRK2	Bdnf - Ntrk2	NT	Secreted Signaling	PMID: 27908981
EX	Astro_C3	Bdnf	Ntrk2	0.00168032	0	BDNF_NTRK2	Bdnf - Ntrk2	NT	Secreted Signaling	PMID: 27908981
EX	Astro_C9	Bdnf	Ntrk2	0.000466887	0	BDNF_NTRK2	Bdnf - Ntrk2	NT	Secreted Signaling	PMID: 27908981
EX	Ependymal cell	Bdnf	Ntrk2	0.000299026	0	BDNF_NTRK2	Bdnf - Ntrk2	NT	Secreted Signaling	PMID: 27908981
EX	EX	Bdnf	Ntrk2	0.012789	0	BDNF_NTRK2	Bdnf - Ntrk2	NT	Secreted Signaling	PMID: 27908981
EX	IN	Bdnf	Ntrk2	0.00234501	0	BDNF_NTRK2	Bdnf - Ntrk2	NT	Secreted Signaling	PMID: 27908981
EX	OPC	Bdnf	Ntrk2	0.000726103	0	BDNF_NTRK2	Bdnf - Ntrk2	NT	Secreted Signaling	PMID: 27908981
Endo	Endo	Sema3c	NRP1_PLXNA2	3.34971e-06	0	SEMA3C_NRP1_PLXNA2	Sema3c - (Nrp1+Plxna2)	SEMA3	Secreted Signaling	PMID: 27533782
Ependymal cell	Endo	Sema3c	NRP1_PLXNA2	1.33487e-06	0	SEMA3C_NRP1_PLXNA2	Sema3c - (Nrp1+Plxna2)	SEMA3	Secreted Signaling	PMID: 27533782
Endo	EX	Sema3c	NRP1_PLXNA2	3.01975e-05	0	SEMA3C_NRP1_PLXNA2	Sema3c - (Nrp1+Plxna2)	SEMA3	Secreted Signaling	PMID: 27533782
Ependymal cell	EX	Sema3c	NRP1_PLXNA2	1.20424e-05	0	SEMA3C_NRP1_PLXNA2	Sema3c - (Nrp1+Plxna2)	SEMA3	Secreted Signaling	PMID: 27533782
Endo	EX	Sema3c	NRP1_PLXNA4	6.16915e-05	0	SEMA3C_NRP1_PLXNA4	Sema3c - (Nrp1+Plxna4)	SEMA3	Secreted Signaling	PMID: 27533782
Ependymal cell	EX	Sema3c	NRP1_PLXNA4	2.45641e-05	0	SEMA3C_NRP1_PLXNA4	Sema3c - (Nrp1+Plxna4)	SEMA3	Secreted Signaling	PMID: 27533782
OPC	Endo	Sema3d	NRP1_PLXNA2	9.67848e-06	0	SEMA3D_NRP1_PLXNA2	Sema3d - (Nrp1+Plxna2)	SEMA3	Secreted Signaling	PMID: 27533782
OPC	EX	Sema3d	NRP1_PLXNA2	8.7385e-05	0	SEMA3D_NRP1_PLXNA2	Sema3d - (Nrp1+Plxna2)	SEMA3	Secreted Signaling	PMID: 27533782
OPC	EX	Sema3d	NRP1_PLXNA4	0.000177933	0	SEMA3D_NRP1_PLXNA4	Sema3d - (Nrp1+Plxna4)	SEMA3	Secreted Signaling	PMID: 27533782
Endo	EX	Sema3c	NRP2_PLXNA2	3.11034e-05	0	SEMA3C_NRP2_PLXNA2	Sema3c - (Nrp2+Plxna2)	SEMA3	Secreted Signaling	PMID: 27533782
Ependymal cell	EX	Sema3c	NRP2_PLXNA2	1.24031e-05	0	SEMA3C_NRP2_PLXNA2	Sema3c - (Nrp2+Plxna2)	SEMA3	Secreted Signaling	PMID: 27533782
Endo	IN	Sema3c	NRP2_PLXNA2	4.90899e-06	0	SEMA3C_NRP2_PLXNA2	Sema3c - (Nrp2+Plxna2)	SEMA3	Secreted Signaling	PMID: 27533782
Ependymal cell	IN	Sema3c	NRP2_PLXNA2	1.95646e-06	0	SEMA3C_NRP2_PLXNA2	Sema3c - (Nrp2+Plxna2)	SEMA3	Secreted Signaling	PMID: 27533782
Endo	EX	Sema3c	NRP2_PLXNA4	6.35399e-05	0	SEMA3C_NRP2_PLXNA4	Sema3c - (Nrp2+Plxna4)	SEMA3	Secreted Signaling	PMID: 27533782
Ependymal cell	EX	Sema3c	NRP2_PLXNA4	2.52979e-05	0	SEMA3C_NRP2_PLXNA4	Sema3c - (Nrp2+Plxna4)	SEMA3	Secreted Signaling	PMID: 27533782
Endo	IN	Sema3c	NRP2_PLXNA4	5.25503e-06	0	SEMA3C_NRP2_PLXNA4	Sema3c - (Nrp2+Plxna4)	SEMA3	Secreted Signaling	PMID: 27533782
Ependymal cell	IN	Sema3c	NRP2_PLXNA4	2.09407e-06	0	SEMA3C_NRP2_PLXNA4	Sema3c - (Nrp2+Plxna4)	SEMA3	Secreted Signaling	PMID: 27533782
OPC	EX	Sema3d	NRP2_PLXNA2	8.99979e-05	0	SEMA3D_NRP2_PLXNA2	Sema3d - (Nrp2+Plxna2)	SEMA3	Secreted Signaling	PMID: 27533782
OPC	IN	Sema3d	NRP2_PLXNA2	1.4187e-05	0	SEMA3D_NRP2_PLXNA2	Sema3d - (Nrp2+Plxna2)	SEMA3	Secreted Signaling	PMID: 27533782
OPC	EX	Sema3d	NRP2_PLXNA4	0.00018323	0	SEMA3D_NRP2_PLXNA4	Sema3d - (Nrp2+Plxna4)	SEMA3	Secreted Signaling	PMID: 27533782
OPC	IN	Sema3d	NRP2_PLXNA4	1.51823e-05	0	SEMA3D_NRP2_PLXNA4	Sema3d - (Nrp2+Plxna4)	SEMA3	Secreted Signaling	PMID: 27533782
Endo	EX	Sema3f	NRP2_PLXNA2	5.57664e-05	0	SEMA3F_NRP2_PLXNA2	Sema3f - (Nrp2+Plxna2)	SEMA3	Secreted Signaling	PMID: 27533782
Endo	IN	Sema3f	NRP2_PLXNA2	8.79854e-06	0	SEMA3F_NRP2_PLXNA2	Sema3f - (Nrp2+Plxna2)	SEMA3	Secreted Signaling	PMID: 27533782
Endo	EX	Sema3f	NRP2_PLXNA4	0.000113815	0	SEMA3F_NRP2_PLXNA4	Sema3f - (Nrp2+Plxna4)	SEMA3	Secreted Signaling	PMID: 27533782
Endo	IN	Sema3f	NRP2_PLXNA4	9.41794e-06	0	SEMA3F_NRP2_PLXNA4	Sema3f - (Nrp2+Plxna4)	SEMA3	Secreted Signaling	PMID: 27533782
Endo	Endo	Sema3c	Plxnd1	1.66144e-06	0	SEMA3C_PLXND1	Sema3c - Plxnd1	SEMA3	Secreted Signaling	PMID: 27533782
Ependymal cell	Endo	Sema3c	Plxnd1	6.62819e-07	0	SEMA3C_PLXND1	Sema3c - Plxnd1	SEMA3	Secreted Signaling	PMID: 27533782
OPC	Endo	Sema3e	Plxnd1	3.88625e-06	0	SEMA3E_PLXND1	Sema3e - Plxnd1	SEMA3	Secreted Signaling	PMID: 22325954
Endo	Astro	Gas6	Axl	1.80951e-05	0	GAS6_AXL	Gas6 - Axl	GAS	Secreted Signaling	PMID: 27801848
Ependymal cell	Astro	Gas6	Axl	1.74256e-06	0	GAS6_AXL	Gas6 - Axl	GAS	Secreted Signaling	PMID: 27801848
EX	Astro	Gas6	Axl	7.18989e-05	0	GAS6_AXL	Gas6 - Axl	GAS	Secreted Signaling	PMID: 27801848
Fibroblast	Astro	Gas6	Axl	2.92966e-07	0	GAS6_AXL	Gas6 - Axl	GAS	Secreted Signaling	PMID: 27801848
IN	Astro	Gas6	Axl	1.56199e-05	0	GAS6_AXL	Gas6 - Axl	GAS	Secreted Signaling	PMID: 27801848
Endo	Astro_C3	Gas6	Axl	5.4065e-05	0	GAS6_AXL	Gas6 - Axl	GAS	Secreted Signaling	PMID: 27801848
Ependymal cell	Astro_C3	Gas6	Axl	5.2514e-06	0	GAS6_AXL	Gas6 - Axl	GAS	Secreted Signaling	PMID: 27801848
EX	Astro_C3	Gas6	Axl	0.000217805	0	GAS6_AXL	Gas6 - Axl	GAS	Secreted Signaling	PMID: 27801848
Fibroblast	Astro_C3	Gas6	Axl	8.92131e-07	0	GAS6_AXL	Gas6 - Axl	GAS	Secreted Signaling	PMID: 27801848
IN	Astro_C3	Gas6	Axl	4.70728e-05	0	GAS6_AXL	Gas6 - Axl	GAS	Secreted Signaling	PMID: 27801848
Endo	Astro_C9	Gas6	Axl	4.64244e-06	0	GAS6_AXL	Gas6 - Axl	GAS	Secreted Signaling	PMID: 27801848
Ependymal cell	Astro_C9	Gas6	Axl	4.46446e-07	0	GAS6_AXL	Gas6 - Axl	GAS	Secreted Signaling	PMID: 27801848
EX	Astro_C9	Gas6	Axl	1.84052e-05	0	GAS6_AXL	Gas6 - Axl	GAS	Secreted Signaling	PMID: 27801848
Fibroblast	Astro_C9	Gas6	Axl	7.4933e-08	0	GAS6_AXL	Gas6 - Axl	GAS	Secreted Signaling	PMID: 27801848
IN	Astro_C9	Gas6	Axl	4.00182e-06	0	GAS6_AXL	Gas6 - Axl	GAS	Secreted Signaling	PMID: 27801848
Endo	Endo	Gas6	Axl	1.09059e-05	0	GAS6_AXL	Gas6 - Axl	GAS	Secreted Signaling	PMID: 27801848
Ependymal cell	Endo	Gas6	Axl	1.04843e-06	0	GAS6_AXL	Gas6 - Axl	GAS	Secreted Signaling	PMID: 27801848
EX	Endo	Gas6	Axl	4.32141e-05	0	GAS6_AXL	Gas6 - Axl	GAS	Secreted Signaling	PMID: 27801848
Fibroblast	Endo	Gas6	Axl	1.75903e-07	0	GAS6_AXL	Gas6 - Axl	GAS	Secreted Signaling	PMID: 27801848
IN	Endo	Gas6	Axl	9.39786e-06	0	GAS6_AXL	Gas6 - Axl	GAS	Secreted Signaling	PMID: 27801848
Endo	Fibroblast	Gas6	Axl	9.26888e-06	0	GAS6_AXL	Gas6 - Axl	GAS	Secreted Signaling	PMID: 27801848
Ependymal cell	Fibroblast	Gas6	Axl	8.92656e-07	0	GAS6_AXL	Gas6 - Axl	GAS	Secreted Signaling	PMID: 27801848
EX	Fibroblast	Gas6	Axl	3.6833e-05	0	GAS6_AXL	Gas6 - Axl	GAS	Secreted Signaling	PMID: 27801848
Fibroblast	Fibroblast	Gas6	Axl	1.50089e-07	0	GAS6_AXL	Gas6 - Axl	GAS	Secreted Signaling	PMID: 27801848
IN	Fibroblast	Gas6	Axl	8.00154e-06	0	GAS6_AXL	Gas6 - Axl	GAS	Secreted Signaling	PMID: 27801848
Endo	Astro	Gas6	Mertk	1.66799e-05	0	GAS6_MERTK	Gas6 - Mertk	GAS	Secreted Signaling	PMID: 27801848
Ependymal cell	Astro	Gas6	Mertk	1.60576e-06	0	GAS6_MERTK	Gas6 - Mertk	GAS	Secreted Signaling	PMID: 27801848
EX	Astro	Gas6	Mertk	6.62417e-05	0	GAS6_MERTK	Gas6 - Mertk	GAS	Secreted Signaling	PMID: 27801848
Fibroblast	Astro	Gas6	Mertk	2.69863e-07	0	GAS6_MERTK	Gas6 - Mertk	GAS	Secreted Signaling	PMID: 27801848
IN	Astro	Gas6	Mertk	1.43936e-05	0	GAS6_MERTK	Gas6 - Mertk	GAS	Secreted Signaling	PMID: 27801848
Endo	Astro_C3	Gas6	Mertk	1.92755e-05	0	GAS6_MERTK	Gas6 - Mertk	GAS	Secreted Signaling	PMID: 27801848
Ependymal cell	Astro_C3	Gas6	Mertk	1.85699e-06	0	GAS6_MERTK	Gas6 - Mertk	GAS	Secreted Signaling	PMID: 27801848
EX	Astro_C3	Gas6	Mertk	7.66389e-05	0	GAS6_MERTK	Gas6 - Mertk	GAS	Secreted Signaling	PMID: 27801848
Fibroblast	Astro_C3	Gas6	Mertk	3.12356e-07	0	GAS6_MERTK	Gas6 - Mertk	GAS	Secreted Signaling	PMID: 27801848
IN	Astro_C3	Gas6	Mertk	1.66456e-05	0	GAS6_MERTK	Gas6 - Mertk	GAS	Secreted Signaling	PMID: 27801848
Endo	Astro_C9	Gas6	Mertk	8.26974e-06	0	GAS6_MERTK	Gas6 - Mertk	GAS	Secreted Signaling	PMID: 27801848
Ependymal cell	Astro_C9	Gas6	Mertk	7.96957e-07	0	GAS6_MERTK	Gas6 - Mertk	GAS	Secreted Signaling	PMID: 27801848
EX	Astro_C9	Gas6	Mertk	3.28972e-05	0	GAS6_MERTK	Gas6 - Mertk	GAS	Secreted Signaling	PMID: 27801848
Fibroblast	Astro_C9	Gas6	Mertk	1.34105e-07	0	GAS6_MERTK	Gas6 - Mertk	GAS	Secreted Signaling	PMID: 27801848
IN	Astro_C9	Gas6	Mertk	7.14372e-06	0	GAS6_MERTK	Gas6 - Mertk	GAS	Secreted Signaling	PMID: 27801848
Endo	Endo	Gas6	Mertk	5.49085e-06	0	GAS6_MERTK	Gas6 - Mertk	GAS	Secreted Signaling	PMID: 27801848
Ependymal cell	Endo	Gas6	Mertk	5.27237e-07	0	GAS6_MERTK	Gas6 - Mertk	GAS	Secreted Signaling	PMID: 27801848
EX	Endo	Gas6	Mertk	2.17162e-05	0	GAS6_MERTK	Gas6 - Mertk	GAS	Secreted Signaling	PMID: 27801848
Fibroblast	Endo	Gas6	Mertk	8.83335e-08	0	GAS6_MERTK	Gas6 - Mertk	GAS	Secreted Signaling	PMID: 27801848
IN	Endo	Gas6	Mertk	4.726e-06	0	GAS6_MERTK	Gas6 - Mertk	GAS	Secreted Signaling	PMID: 27801848
Endo	Micro	Gas6	Mertk	5.19898e-05	0	GAS6_MERTK	Gas6 - Mertk	GAS	Secreted Signaling	PMID: 27801848
Ependymal cell	Micro	Gas6	Mertk	5.04385e-06	0	GAS6_MERTK	Gas6 - Mertk	GAS	Secreted Signaling	PMID: 27801848
EX	Micro	Gas6	Mertk	0.000209046	0	GAS6_MERTK	Gas6 - Mertk	GAS	Secreted Signaling	PMID: 27801848
Fibroblast	Micro	Gas6	Mertk	8.55631e-07	0	GAS6_MERTK	Gas6 - Mertk	GAS	Secreted Signaling	PMID: 27801848
IN	Micro	Gas6	Mertk	4.52123e-05	0	GAS6_MERTK	Gas6 - Mertk	GAS	Secreted Signaling	PMID: 27801848
Endo	EX	Gas6	Tyro3	0.000100134	0	GAS6_TYRO3	Gas6 - Tyro3	GAS	Secreted Signaling	PMID: 27801848
Ependymal cell	EX	Gas6	Tyro3	9.61912e-06	0	GAS6_TYRO3	Gas6 - Tyro3	GAS	Secreted Signaling	PMID: 27801848
EX	EX	Gas6	Tyro3	0.000396302	0	GAS6_TYRO3	Gas6 - Tyro3	GAS	Secreted Signaling	PMID: 27801848
Fibroblast	EX	Gas6	Tyro3	1.61243e-06	0	GAS6_TYRO3	Gas6 - Tyro3	GAS	Secreted Signaling	PMID: 27801848
IN	EX	Gas6	Tyro3	8.62231e-05	0	GAS6_TYRO3	Gas6 - Tyro3	GAS	Secreted Signaling	PMID: 27801848
Endo	OL	Gas6	Tyro3	3.77795e-05	0	GAS6_TYRO3	Gas6 - Tyro3	GAS	Secreted Signaling	PMID: 27801848
Ependymal cell	OL	Gas6	Tyro3	3.64187e-06	0	GAS6_TYRO3	Gas6 - Tyro3	GAS	Secreted Signaling	PMID: 27801848
EX	OL	Gas6	Tyro3	0.000150357	0	GAS6_TYRO3	Gas6 - Tyro3	GAS	Secreted Signaling	PMID: 27801848
Fibroblast	OL	Gas6	Tyro3	6.13033e-07	0.01	GAS6_TYRO3	Gas6 - Tyro3	GAS	Secreted Signaling	PMID: 27801848
IN	OL	Gas6	Tyro3	3.26448e-05	0	GAS6_TYRO3	Gas6 - Tyro3	GAS	Secreted Signaling	PMID: 27801848
Endo	Astro	Grn	Sort1	1.91334e-05	0	GRN_SORT1	Grn - Sort1	GRN	Secreted Signaling	PMID: 29555433
Micro	Astro	Grn	Sort1	3.9666e-05	0	GRN_SORT1	Grn - Sort1	GRN	Secreted Signaling	PMID: 29555433
Micro	Astro_C3	Grn	Sort1	2.30917e-05	0	GRN_SORT1	Grn - Sort1	GRN	Secreted Signaling	PMID: 29555433
Micro	Astro_C9	Grn	Sort1	9.63841e-06	0	GRN_SORT1	Grn - Sort1	GRN	Secreted Signaling	PMID: 29555433
Endo	Endo	Grn	Sort1	3.9787e-05	0	GRN_SORT1	Grn - Sort1	GRN	Secreted Signaling	PMID: 29555433
Fibroblast	Endo	Grn	Sort1	9.70945e-06	0.03	GRN_SORT1	Grn - Sort1	GRN	Secreted Signaling	PMID: 29555433
Micro	Endo	Grn	Sort1	8.15973e-05	0	GRN_SORT1	Grn - Sort1	GRN	Secreted Signaling	PMID: 29555433
Astro_C3	Ependymal cell	Grn	Sort1	3.30376e-06	0.01	GRN_SORT1	Grn - Sort1	GRN	Secreted Signaling	PMID: 29555433
Endo	Ependymal cell	Grn	Sort1	8.78828e-06	0	GRN_SORT1	Grn - Sort1	GRN	Secreted Signaling	PMID: 29555433
Fibroblast	Ependymal cell	Grn	Sort1	2.15077e-06	0	GRN_SORT1	Grn - Sort1	GRN	Secreted Signaling	PMID: 29555433
Micro	Ependymal cell	Grn	Sort1	1.79133e-05	0	GRN_SORT1	Grn - Sort1	GRN	Secreted Signaling	PMID: 29555433
Astro	EX	Grn	Sort1	0.000258273	0	GRN_SORT1	Grn - Sort1	GRN	Secreted Signaling	PMID: 29555433
Astro_C3	EX	Grn	Sort1	0.000312563	0	GRN_SORT1	Grn - Sort1	GRN	Secreted Signaling	PMID: 29555433
Endo	EX	Grn	Sort1	0.000828747	0	GRN_SORT1	Grn - Sort1	GRN	Secreted Signaling	PMID: 29555433
Fibroblast	EX	Grn	Sort1	0.000203368	0	GRN_SORT1	Grn - Sort1	GRN	Secreted Signaling	PMID: 29555433
IN	EX	Grn	Sort1	0.00039592	0	GRN_SORT1	Grn - Sort1	GRN	Secreted Signaling	PMID: 29555433
Micro	EX	Grn	Sort1	0.00167957	0	GRN_SORT1	Grn - Sort1	GRN	Secreted Signaling	PMID: 29555433
Endo	Fibroblast	Grn	Sort1	1.05999e-05	0	GRN_SORT1	Grn - Sort1	GRN	Secreted Signaling	PMID: 29555433
Micro	Fibroblast	Grn	Sort1	2.19513e-05	0	GRN_SORT1	Grn - Sort1	GRN	Secreted Signaling	PMID: 29555433
Endo	IN	Grn	Sort1	3.48099e-05	0	GRN_SORT1	Grn - Sort1	GRN	Secreted Signaling	PMID: 29555433
Micro	IN	Grn	Sort1	7.2059e-05	0	GRN_SORT1	Grn - Sort1	GRN	Secreted Signaling	PMID: 29555433
Endo	Micro	Grn	Sort1	3.03627e-05	0	GRN_SORT1	Grn - Sort1	GRN	Secreted Signaling	PMID: 29555433
Micro	Micro	Grn	Sort1	6.25764e-05	0	GRN_SORT1	Grn - Sort1	GRN	Secreted Signaling	PMID: 29555433
Astro	OL	Grn	Sort1	3.2556e-05	0	GRN_SORT1	Grn - Sort1	GRN	Secreted Signaling	PMID: 29555433
Astro_C3	OL	Grn	Sort1	3.93947e-05	0	GRN_SORT1	Grn - Sort1	GRN	Secreted Signaling	PMID: 29555433
Endo	OL	Grn	Sort1	0.000104364	0	GRN_SORT1	Grn - Sort1	GRN	Secreted Signaling	PMID: 29555433
Fibroblast	OL	Grn	Sort1	2.56283e-05	0	GRN_SORT1	Grn - Sort1	GRN	Secreted Signaling	PMID: 29555433
IN	OL	Grn	Sort1	4.99077e-05	0	GRN_SORT1	Grn - Sort1	GRN	Secreted Signaling	PMID: 29555433
Micro	OL	Grn	Sort1	0.000211187	0	GRN_SORT1	Grn - Sort1	GRN	Secreted Signaling	PMID: 29555433
Endo	Micro	Lgals9	Ptprc	4.9578e-05	0	LGALS9_CD45	Lgals9 - Cd45	GALECTIN	Secreted Signaling	PMID: 30120235
Endo	Astro	Pros1	Axl	1.01103e-05	0	PROS1_AXL	Pros1 - Axl	PROS	Secreted Signaling	PMID: 29531161
Fibroblast	Astro	Pros1	Axl	1.31045e-05	0	PROS1_AXL	Pros1 - Axl	PROS	Secreted Signaling	PMID: 29531161
Endo	Astro_C3	Pros1	Axl	3.04698e-05	0	PROS1_AXL	Pros1 - Axl	PROS	Secreted Signaling	PMID: 29531161
Fibroblast	Astro_C3	Pros1	Axl	3.87811e-05	0	PROS1_AXL	Pros1 - Axl	PROS	Secreted Signaling	PMID: 29531161
Endo	Astro_C9	Pros1	Axl	2.59026e-06	0	PROS1_AXL	Pros1 - Axl	PROS	Secreted Signaling	PMID: 29531161
Fibroblast	Astro_C9	Pros1	Axl	3.36735e-06	0	PROS1_AXL	Pros1 - Axl	PROS	Secreted Signaling	PMID: 29531161
Endo	Endo	Pros1	Axl	6.08294e-06	0	PROS1_AXL	Pros1 - Axl	PROS	Secreted Signaling	PMID: 29531161
Fibroblast	Endo	Pros1	Axl	7.91344e-06	0	PROS1_AXL	Pros1 - Axl	PROS	Secreted Signaling	PMID: 29531161
Endo	Fibroblast	Pros1	Axl	5.17918e-06	0	PROS1_AXL	Pros1 - Axl	PROS	Secreted Signaling	PMID: 29531161
Fibroblast	Fibroblast	Pros1	Axl	6.71203e-06	0	PROS1_AXL	Pros1 - Axl	PROS	Secreted Signaling	PMID: 29531161
Endo	EX	Pros1	Tyro3	5.58094e-05	0	PROS1_TYRO3	Pros1 - Tyro3	PROS	Secreted Signaling	PMID: 30501104
Fibroblast	EX	Pros1	Tyro3	7.27195e-05	0	PROS1_TYRO3	Pros1 - Tyro3	PROS	Secreted Signaling	PMID: 30501104
Endo	OL	Pros1	Tyro3	2.11302e-05	0	PROS1_TYRO3	Pros1 - Tyro3	PROS	Secreted Signaling	PMID: 30501104
Fibroblast	OL	Pros1	Tyro3	2.73289e-05	0	PROS1_TYRO3	Pros1 - Tyro3	PROS	Secreted Signaling	PMID: 30501104
Astro	Astro	Psap	Gpr37l1	7.70935e-05	0	PSAP_GPR37L1	Psap - Gpr37l1	PSAP	Secreted Signaling	PMID: 23690594
Astro_C3	Astro	Psap	Gpr37l1	7.74236e-05	0	PSAP_GPR37L1	Psap - Gpr37l1	PSAP	Secreted Signaling	PMID: 23690594
Astro_C9	Astro	Psap	Gpr37l1	2.48779e-05	0	PSAP_GPR37L1	Psap - Gpr37l1	PSAP	Secreted Signaling	PMID: 23690594
Endo	Astro	Psap	Gpr37l1	8.46517e-05	0	PSAP_GPR37L1	Psap - Gpr37l1	PSAP	Secreted Signaling	PMID: 23690594
Ependymal cell	Astro	Psap	Gpr37l1	1.49008e-05	0	PSAP_GPR37L1	Psap - Gpr37l1	PSAP	Secreted Signaling	PMID: 23690594
EX	Astro	Psap	Gpr37l1	0.000922539	0	PSAP_GPR37L1	Psap - Gpr37l1	PSAP	Secreted Signaling	PMID: 23690594
Fibroblast	Astro	Psap	Gpr37l1	3.81807e-05	0	PSAP_GPR37L1	Psap - Gpr37l1	PSAP	Secreted Signaling	PMID: 23690594
IN	Astro	Psap	Gpr37l1	0.000107544	0	PSAP_GPR37L1	Psap - Gpr37l1	PSAP	Secreted Signaling	PMID: 23690594
Micro	Astro	Psap	Gpr37l1	9.67995e-05	0	PSAP_GPR37L1	Psap - Gpr37l1	PSAP	Secreted Signaling	PMID: 23690594
OL	Astro	Psap	Gpr37l1	0.000136505	0	PSAP_GPR37L1	Psap - Gpr37l1	PSAP	Secreted Signaling	PMID: 23690594
OPC	Astro	Psap	Gpr37l1	5.49916e-05	0	PSAP_GPR37L1	Psap - Gpr37l1	PSAP	Secreted Signaling	PMID: 23690594
Astro	Astro_C3	Psap	Gpr37l1	0.000137334	0	PSAP_GPR37L1	Psap - Gpr37l1	PSAP	Secreted Signaling	PMID: 23690594
Astro_C3	Astro_C3	Psap	Gpr37l1	0.000137744	0	PSAP_GPR37L1	Psap - Gpr37l1	PSAP	Secreted Signaling	PMID: 23690594
Astro_C9	Astro_C3	Psap	Gpr37l1	4.45873e-05	0	PSAP_GPR37L1	Psap - Gpr37l1	PSAP	Secreted Signaling	PMID: 23690594
Endo	Astro_C3	Psap	Gpr37l1	0.000150492	0	PSAP_GPR37L1	Psap - Gpr37l1	PSAP	Secreted Signaling	PMID: 23690594
Ependymal cell	Astro_C3	Psap	Gpr37l1	2.64652e-05	0	PSAP_GPR37L1	Psap - Gpr37l1	PSAP	Secreted Signaling	PMID: 23690594
EX	Astro_C3	Psap	Gpr37l1	0.00165166	0	PSAP_GPR37L1	Psap - Gpr37l1	PSAP	Secreted Signaling	PMID: 23690594
Fibroblast	Astro_C3	Psap	Gpr37l1	6.80562e-05	0	PSAP_GPR37L1	Psap - Gpr37l1	PSAP	Secreted Signaling	PMID: 23690594
IN	Astro_C3	Psap	Gpr37l1	0.000192465	0	PSAP_GPR37L1	Psap - Gpr37l1	PSAP	Secreted Signaling	PMID: 23690594
Micro	Astro_C3	Psap	Gpr37l1	0.000171078	0	PSAP_GPR37L1	Psap - Gpr37l1	PSAP	Secreted Signaling	PMID: 23690594
OL	Astro_C3	Psap	Gpr37l1	0.00024267	0	PSAP_GPR37L1	Psap - Gpr37l1	PSAP	Secreted Signaling	PMID: 23690594
OPC	Astro_C3	Psap	Gpr37l1	9.82686e-05	0	PSAP_GPR37L1	Psap - Gpr37l1	PSAP	Secreted Signaling	PMID: 23690594
Astro	OPC	Psap	Gpr37l1	5.48889e-05	0	PSAP_GPR37L1	Psap - Gpr37l1	PSAP	Secreted Signaling	PMID: 23690594
Astro_C3	OPC	Psap	Gpr37l1	5.51315e-05	0	PSAP_GPR37L1	Psap - Gpr37l1	PSAP	Secreted Signaling	PMID: 23690594
Astro_C9	OPC	Psap	Gpr37l1	1.77011e-05	0	PSAP_GPR37L1	Psap - Gpr37l1	PSAP	Secreted Signaling	PMID: 23690594
Endo	OPC	Psap	Gpr37l1	6.02832e-05	0	PSAP_GPR37L1	Psap - Gpr37l1	PSAP	Secreted Signaling	PMID: 23690594
Ependymal cell	OPC	Psap	Gpr37l1	1.06124e-05	0	PSAP_GPR37L1	Psap - Gpr37l1	PSAP	Secreted Signaling	PMID: 23690594
EX	OPC	Psap	Gpr37l1	0.000656479	0	PSAP_GPR37L1	Psap - Gpr37l1	PSAP	Secreted Signaling	PMID: 23690594
Fibroblast	OPC	Psap	Gpr37l1	2.71821e-05	0	PSAP_GPR37L1	Psap - Gpr37l1	PSAP	Secreted Signaling	PMID: 23690594
IN	OPC	Psap	Gpr37l1	7.65313e-05	0	PSAP_GPR37L1	Psap - Gpr37l1	PSAP	Secreted Signaling	PMID: 23690594
Micro	OPC	Psap	Gpr37l1	6.89775e-05	0	PSAP_GPR37L1	Psap - Gpr37l1	PSAP	Secreted Signaling	PMID: 23690594
OL	OPC	Psap	Gpr37l1	9.72098e-05	0	PSAP_GPR37L1	Psap - Gpr37l1	PSAP	Secreted Signaling	PMID: 23690594
OPC	OPC	Psap	Gpr37l1	3.91398e-05	0	PSAP_GPR37L1	Psap - Gpr37l1	PSAP	Secreted Signaling	PMID: 23690594
Astro	OL	Psap	Gpr37	0.000143205	0	PSAP_GPR37	Psap - Gpr37	PSAP	Secreted Signaling	PMID: 23690594
Astro_C3	OL	Psap	Gpr37	0.000143794	0	PSAP_GPR37	Psap - Gpr37	PSAP	Secreted Signaling	PMID: 23690594
Astro_C9	OL	Psap	Gpr37	4.62483e-05	0	PSAP_GPR37	Psap - Gpr37	PSAP	Secreted Signaling	PMID: 23690594
Endo	OL	Psap	Gpr37	0.000157203	0	PSAP_GPR37	Psap - Gpr37	PSAP	Secreted Signaling	PMID: 23690594
Ependymal cell	OL	Psap	Gpr37	2.76681e-05	0	PSAP_GPR37	Psap - Gpr37	PSAP	Secreted Signaling	PMID: 23690594
EX	OL	Psap	Gpr37	0.00171478	0	PSAP_GPR37	Psap - Gpr37	PSAP	Secreted Signaling	PMID: 23690594
Fibroblast	OL	Psap	Gpr37	7.09281e-05	0	PSAP_GPR37	Psap - Gpr37	PSAP	Secreted Signaling	PMID: 23690594
IN	OL	Psap	Gpr37	0.000199887	0	PSAP_GPR37	Psap - Gpr37	PSAP	Secreted Signaling	PMID: 23690594
Micro	OL	Psap	Gpr37	0.000179623	0	PSAP_GPR37	Psap - Gpr37	PSAP	Secreted Signaling	PMID: 23690594
OL	OL	Psap	Gpr37	0.000253496	0	PSAP_GPR37	Psap - Gpr37	PSAP	Secreted Signaling	PMID: 23690594
OPC	OL	Psap	Gpr37	0.000102191	0	PSAP_GPR37	Psap - Gpr37	PSAP	Secreted Signaling	PMID: 23690594
Endo	Astro	Lgals9	Cd44	4.78848e-05	0	LGALS9_CD44	Lgals9 - Cd44	GALECTIN	Secreted Signaling	PMID: 25065622
Endo	Astro_C3	Lgals9	Cd44	7.18442e-05	0	LGALS9_CD44	Lgals9 - Cd44	GALECTIN	Secreted Signaling	PMID: 25065622
Endo	Astro_C9	Lgals9	Cd44	1.3736e-05	0	LGALS9_CD44	Lgals9 - Cd44	GALECTIN	Secreted Signaling	PMID: 25065622
Endo	Endo	Lgals9	Cd44	2.60932e-06	0	LGALS9_CD44	Lgals9 - Cd44	GALECTIN	Secreted Signaling	PMID: 25065622
Endo	Ependymal cell	Lgals9	Cd44	1.15739e-06	0	LGALS9_CD44	Lgals9 - Cd44	GALECTIN	Secreted Signaling	PMID: 25065622
Endo	EX	Lgals9	Cd44	5.92116e-05	0	LGALS9_CD44	Lgals9 - Cd44	GALECTIN	Secreted Signaling	PMID: 25065622
Endo	Fibroblast	Lgals9	Cd44	6.48488e-07	0	LGALS9_CD44	Lgals9 - Cd44	GALECTIN	Secreted Signaling	PMID: 25065622
Endo	Micro	Lgals9	Cd44	1.33683e-05	0	LGALS9_CD44	Lgals9 - Cd44	GALECTIN	Secreted Signaling	PMID: 25065622
Endo	OPC	Lgals9	Cd44	1.18504e-05	0	LGALS9_CD44	Lgals9 - Cd44	GALECTIN	Secreted Signaling	PMID: 25065622
OL	Endo	Klk6	F2r	3.53405e-05	0	KLK6_F2R	Klk6 - F2r	KLK	Secreted Signaling	PMID: 35102281
OL	Endo	Klk6	F2rl1	4.18735e-05	0	KLK6_F2RL1	Klk6 - F2rl1	KLK	Secreted Signaling	PMID: 35102281
Astro	EX	Ptprs	Ntrk3	0.000380624	0.02	PTPRS_NTRK3	Ptprs - Ntrk3	PTPR	Secreted Signaling	PMID:21262467;PMID:25385546;
EX	EX	Ptprs	Ntrk3	0.0150953	0	PTPRS_NTRK3	Ptprs - Ntrk3	PTPR	Secreted Signaling	PMID:21262467;PMID:25385546;
IN	EX	Ptprs	Ntrk3	0.00185391	0	PTPRS_NTRK3	Ptprs - Ntrk3	PTPR	Secreted Signaling	PMID:21262467;PMID:25385546;
OPC	EX	Ptprs	Ntrk3	0.000317708	0.02	PTPRS_NTRK3	Ptprs - Ntrk3	PTPR	Secreted Signaling	PMID:21262467;PMID:25385546;
EX	IN	Ptprs	Ntrk3	0.00124232	0	PTPRS_NTRK3	Ptprs - Ntrk3	PTPR	Secreted Signaling	PMID:21262467;PMID:25385546;
IN	IN	Ptprs	Ntrk3	0.0001527	0	PTPRS_NTRK3	Ptprs - Ntrk3	PTPR	Secreted Signaling	PMID:21262467;PMID:25385546;
EX	Astro	Slitrk5	Ptprs	8.80318e-05	0	SLITRK5_PTPRS	Slitrk5 - Ptprs	SLITRK	Secreted Signaling	PMID: 30648269;PMID: 30822649
EX	Astro_C3	Slitrk5	Ptprs	8.13493e-05	0	SLITRK5_PTPRS	Slitrk5 - Ptprs	SLITRK	Secreted Signaling	PMID: 30648269;PMID: 30822649
EX	Ependymal cell	Slitrk5	Ptprs	1.09759e-05	0.02	SLITRK5_PTPRS	Slitrk5 - Ptprs	SLITRK	Secreted Signaling	PMID: 30648269;PMID: 30822649
EX	EX	Slitrk5	Ptprs	0.00356634	0	SLITRK5_PTPRS	Slitrk5 - Ptprs	SLITRK	Secreted Signaling	PMID: 30648269;PMID: 30822649
IN	EX	Slitrk5	Ptprs	0.000388163	0	SLITRK5_PTPRS	Slitrk5 - Ptprs	SLITRK	Secreted Signaling	PMID: 30648269;PMID: 30822649
EX	IN	Slitrk5	Ptprs	0.000438966	0	SLITRK5_PTPRS	Slitrk5 - Ptprs	SLITRK	Secreted Signaling	PMID: 30648269;PMID: 30822649
IN	IN	Slitrk5	Ptprs	4.77791e-05	0	SLITRK5_PTPRS	Slitrk5 - Ptprs	SLITRK	Secreted Signaling	PMID: 30648269;PMID: 30822649
EX	OPC	Slitrk5	Ptprs	7.35374e-05	0	SLITRK5_PTPRS	Slitrk5 - Ptprs	SLITRK	Secreted Signaling	PMID: 30648269;PMID: 30822649
EX	Endo	Bdnf	Sort1	0.000580161	0	BDNF_SORT1	Bdnf - Sort1	NT	Secreted Signaling	uniprot
EX	Ependymal cell	Bdnf	Sort1	0.000128082	0	BDNF_SORT1	Bdnf - Sort1	NT	Secreted Signaling	uniprot
EX	EX	Bdnf	Sort1	0.0120725	0	BDNF_SORT1	Bdnf - Sort1	NT	Secreted Signaling	uniprot
EX	Micro	Bdnf	Sort1	0.00044292	0	BDNF_SORT1	Bdnf - Sort1	NT	Secreted Signaling	uniprot
EX	OL	Bdnf	Sort1	0.00152009	0	BDNF_SORT1	Bdnf - Sort1	NT	Secreted Signaling	uniprot
Endo	Astro	Lgals9	P4hb	4.34367e-05	0	LGALS9_P4HB	Lgals9 - P4hb	GALECTIN	Secreted Signaling	PMID:21670307;uniprot
Endo	Astro_C3	Lgals9	P4hb	4.55044e-05	0	LGALS9_P4HB	Lgals9 - P4hb	GALECTIN	Secreted Signaling	PMID:21670307;uniprot
Endo	Astro_C9	Lgals9	P4hb	4.56312e-06	0	LGALS9_P4HB	Lgals9 - P4hb	GALECTIN	Secreted Signaling	PMID:21670307;uniprot
Endo	Endo	Lgals9	P4hb	5.55021e-05	0	LGALS9_P4HB	Lgals9 - P4hb	GALECTIN	Secreted Signaling	PMID:21670307;uniprot
Endo	Ependymal cell	Lgals9	P4hb	6.85888e-06	0	LGALS9_P4HB	Lgals9 - P4hb	GALECTIN	Secreted Signaling	PMID:21670307;uniprot
Endo	EX	Lgals9	P4hb	0.000141527	0	LGALS9_P4HB	Lgals9 - P4hb	GALECTIN	Secreted Signaling	PMID:21670307;uniprot
Endo	Fibroblast	Lgals9	P4hb	2.27808e-05	0	LGALS9_P4HB	Lgals9 - P4hb	GALECTIN	Secreted Signaling	PMID:21670307;uniprot
Endo	IN	Lgals9	P4hb	1.70524e-05	0	LGALS9_P4HB	Lgals9 - P4hb	GALECTIN	Secreted Signaling	PMID:21670307;uniprot
Endo	Micro	Lgals9	P4hb	5.96395e-05	0	LGALS9_P4HB	Lgals9 - P4hb	GALECTIN	Secreted Signaling	PMID:21670307;uniprot
Endo	OL	Lgals9	P4hb	2.1822e-05	0	LGALS9_P4HB	Lgals9 - P4hb	GALECTIN	Secreted Signaling	PMID:21670307;uniprot
Endo	OPC	Lgals9	P4hb	1.25587e-05	0	LGALS9_P4HB	Lgals9 - P4hb	GALECTIN	Secreted Signaling	PMID:21670307;uniprot
Endo	Ependymal cell	Nrg1	ITGA6_ITGB4	4.42328e-07	0	NRG1_ITGA6_ITGB4	Nrg1 - (Itga6+Itgb4)	NRG	Secreted Signaling	PMID: 20682778
Ependymal cell	Ependymal cell	Nrg1	ITGA6_ITGB4	3.14121e-07	0	NRG1_ITGA6_ITGB4	Nrg1 - (Itga6+Itgb4)	NRG	Secreted Signaling	PMID: 20682778
EX	Ependymal cell	Nrg1	ITGA6_ITGB4	4.50489e-05	0	NRG1_ITGA6_ITGB4	Nrg1 - (Itga6+Itgb4)	NRG	Secreted Signaling	PMID: 20682778
IN	Ependymal cell	Nrg1	ITGA6_ITGB4	2.98182e-06	0	NRG1_ITGA6_ITGB4	Nrg1 - (Itga6+Itgb4)	NRG	Secreted Signaling	PMID: 20682778
EX	Astro	Slit1	Robo1	2.72944e-05	0	SLIT1_ROBO1	Slit1 - Robo1	SLIT	Secreted Signaling	PMID:10102268
EX	Astro_C3	Slit1	Robo1	2.49663e-05	0	SLIT1_ROBO1	Slit1 - Robo1	SLIT	Secreted Signaling	PMID:10102268
EX	Astro_C9	Slit1	Robo1	1.47396e-05	0	SLIT1_ROBO1	Slit1 - Robo1	SLIT	Secreted Signaling	PMID:10102268
EX	Endo	Slit1	Robo1	1.30818e-05	0	SLIT1_ROBO1	Slit1 - Robo1	SLIT	Secreted Signaling	PMID:10102268
EX	EX	Slit1	Robo1	0.000646007	0	SLIT1_ROBO1	Slit1 - Robo1	SLIT	Secreted Signaling	PMID:10102268
EX	Fibroblast	Slit1	Robo1	2.47343e-05	0	SLIT1_ROBO1	Slit1 - Robo1	SLIT	Secreted Signaling	PMID:10102268
EX	IN	Slit1	Robo1	0.000195773	0	SLIT1_ROBO1	Slit1 - Robo1	SLIT	Secreted Signaling	PMID:10102268
EX	OL	Slit1	Robo1	5.32709e-05	0	SLIT1_ROBO1	Slit1 - Robo1	SLIT	Secreted Signaling	PMID:10102268
EX	OPC	Slit1	Robo1	3.24969e-05	0	SLIT1_ROBO1	Slit1 - Robo1	SLIT	Secreted Signaling	PMID:10102268
EX	Astro	Slit2	Robo1	4.31229e-05	0	SLIT2_ROBO1	Slit2 - Robo1	SLIT	Secreted Signaling	PMID:10102268
EX	Astro_C3	Slit2	Robo1	3.94461e-05	0	SLIT2_ROBO1	Slit2 - Robo1	SLIT	Secreted Signaling	PMID:10102268
EX	Astro_C9	Slit2	Robo1	2.32818e-05	0	SLIT2_ROBO1	Slit2 - Robo1	SLIT	Secreted Signaling	PMID:10102268
EX	Endo	Slit2	Robo1	2.0675e-05	0	SLIT2_ROBO1	Slit2 - Robo1	SLIT	Secreted Signaling	PMID:10102268
EX	EX	Slit2	Robo1	0.0010202	0	SLIT2_ROBO1	Slit2 - Robo1	SLIT	Secreted Signaling	PMID:10102268
EX	Fibroblast	Slit2	Robo1	3.90592e-05	0	SLIT2_ROBO1	Slit2 - Robo1	SLIT	Secreted Signaling	PMID:10102268
EX	IN	Slit2	Robo1	0.000308654	0	SLIT2_ROBO1	Slit2 - Robo1	SLIT	Secreted Signaling	PMID:10102268
EX	OL	Slit2	Robo1	8.41552e-05	0	SLIT2_ROBO1	Slit2 - Robo1	SLIT	Secreted Signaling	PMID:10102268
EX	OPC	Slit2	Robo1	5.13261e-05	0	SLIT2_ROBO1	Slit2 - Robo1	SLIT	Secreted Signaling	PMID:10102268
EX	EX	Slit2	Robo2	0.00061684	0	SLIT2_ROBO2	Slit2 - Robo2	SLIT	Secreted Signaling	PMID:10102268
EX	Fibroblast	Slit2	Robo2	2.48775e-05	0	SLIT2_ROBO2	Slit2 - Robo2	SLIT	Secreted Signaling	PMID:10102268
EX	IN	Slit2	Robo2	0.000129728	0	SLIT2_ROBO2	Slit2 - Robo2	SLIT	Secreted Signaling	PMID:10102268
Endo	EX	Tulp2	Tyro3	3.42317e-05	0	TULP2_TYRO3	Tulp2 - Tyro3	TULP	Secreted Signaling	PMID: 30501104
Endo	OL	Tulp2	Tyro3	1.29827e-05	0	TULP2_TYRO3	Tulp2 - Tyro3	TULP	Secreted Signaling	PMID: 30501104
Endo	Astro	Pros1	Mertk	9.31659e-06	0	PROS1_MERTK	Pros1 - Mertk	PROS	Secreted Signaling	PMID: 34631419
Fibroblast	Astro	Pros1	Mertk	1.2084e-05	0	PROS1_MERTK	Pros1 - Mertk	PROS	Secreted Signaling	PMID: 34631419
Endo	Astro_C3	Pros1	Mertk	1.07742e-05	0	PROS1_MERTK	Pros1 - Mertk	PROS	Secreted Signaling	PMID: 34631419
Fibroblast	Astro_C3	Pros1	Mertk	1.3953e-05	0	PROS1_MERTK	Pros1 - Mertk	PROS	Secreted Signaling	PMID: 34631419
Endo	Astro_C9	Pros1	Mertk	4.62395e-06	0	PROS1_MERTK	Pros1 - Mertk	PROS	Secreted Signaling	PMID: 34631419
Fibroblast	Astro_C9	Pros1	Mertk	5.98408e-06	0	PROS1_MERTK	Pros1 - Mertk	PROS	Secreted Signaling	PMID: 34631419
Endo	Endo	Pros1	Mertk	3.05898e-06	0	PROS1_MERTK	Pros1 - Mertk	PROS	Secreted Signaling	PMID: 34631419
Fibroblast	Endo	Pros1	Mertk	3.98954e-06	0	PROS1_MERTK	Pros1 - Mertk	PROS	Secreted Signaling	PMID: 34631419
Endo	Micro	Pros1	Mertk	2.92654e-05	0	PROS1_MERTK	Pros1 - Mertk	PROS	Secreted Signaling	PMID: 34631419
Fibroblast	Micro	Pros1	Mertk	3.73415e-05	0	PROS1_MERTK	Pros1 - Mertk	PROS	Secreted Signaling	PMID: 34631419
Fibroblast	Endo	Col1a1	ITGA1_ITGB1	3.93488e-05	0	COL1A1_ITGA1_ITGB1	Col1a1 - (Itga1+Itgb1)	COLLAGEN	ECM-Receptor	KEGG: mmu04512
Fibroblast	Fibroblast	Col1a1	ITGA1_ITGB1	2.03572e-05	0	COL1A1_ITGA1_ITGB1	Col1a1 - (Itga1+Itgb1)	COLLAGEN	ECM-Receptor	KEGG: mmu04512
Endo	Endo	Col1a2	ITGA1_ITGB1	4.70882e-06	0	COL1A2_ITGA1_ITGB1	Col1a2 - (Itga1+Itgb1)	COLLAGEN	ECM-Receptor	KEGG: mmu04512
Fibroblast	Endo	Col1a2	ITGA1_ITGB1	5.66535e-05	0	COL1A2_ITGA1_ITGB1	Col1a2 - (Itga1+Itgb1)	COLLAGEN	ECM-Receptor	KEGG: mmu04512
Endo	Fibroblast	Col1a2	ITGA1_ITGB1	2.44255e-06	0	COL1A2_ITGA1_ITGB1	Col1a2 - (Itga1+Itgb1)	COLLAGEN	ECM-Receptor	KEGG: mmu04512
Fibroblast	Fibroblast	Col1a2	ITGA1_ITGB1	2.92739e-05	0	COL1A2_ITGA1_ITGB1	Col1a2 - (Itga1+Itgb1)	COLLAGEN	ECM-Receptor	KEGG: mmu04512
Endo	Endo	Col4a1	ITGA1_ITGB1	0.000159599	0	COL4A1_ITGA1_ITGB1	Col4a1 - (Itga1+Itgb1)	COLLAGEN	ECM-Receptor	KEGG: mmu04512
Ependymal cell	Endo	Col4a1	ITGA1_ITGB1	2.3779e-06	0	COL4A1_ITGA1_ITGB1	Col4a1 - (Itga1+Itgb1)	COLLAGEN	ECM-Receptor	KEGG: mmu04512
EX	Endo	Col4a1	ITGA1_ITGB1	0.000187838	0	COL4A1_ITGA1_ITGB1	Col4a1 - (Itga1+Itgb1)	COLLAGEN	ECM-Receptor	KEGG: mmu04512
Fibroblast	Endo	Col4a1	ITGA1_ITGB1	3.01154e-05	0	COL4A1_ITGA1_ITGB1	Col4a1 - (Itga1+Itgb1)	COLLAGEN	ECM-Receptor	KEGG: mmu04512
IN	Endo	Col4a1	ITGA1_ITGB1	1.8845e-05	0	COL4A1_ITGA1_ITGB1	Col4a1 - (Itga1+Itgb1)	COLLAGEN	ECM-Receptor	KEGG: mmu04512
Endo	Fibroblast	Col4a1	ITGA1_ITGB1	8.23469e-05	0	COL4A1_ITGA1_ITGB1	Col4a1 - (Itga1+Itgb1)	COLLAGEN	ECM-Receptor	KEGG: mmu04512
Ependymal cell	Fibroblast	Col4a1	ITGA1_ITGB1	1.23307e-06	0	COL4A1_ITGA1_ITGB1	Col4a1 - (Itga1+Itgb1)	COLLAGEN	ECM-Receptor	KEGG: mmu04512
EX	Fibroblast	Col4a1	ITGA1_ITGB1	9.74035e-05	0	COL4A1_ITGA1_ITGB1	Col4a1 - (Itga1+Itgb1)	COLLAGEN	ECM-Receptor	KEGG: mmu04512
Fibroblast	Fibroblast	Col4a1	ITGA1_ITGB1	1.55905e-05	0	COL4A1_ITGA1_ITGB1	Col4a1 - (Itga1+Itgb1)	COLLAGEN	ECM-Receptor	KEGG: mmu04512
IN	Fibroblast	Col4a1	ITGA1_ITGB1	9.77271e-06	0	COL4A1_ITGA1_ITGB1	Col4a1 - (Itga1+Itgb1)	COLLAGEN	ECM-Receptor	KEGG: mmu04512
Endo	Endo	Col4a2	ITGA1_ITGB1	0.000121691	0	COL4A2_ITGA1_ITGB1	Col4a2 - (Itga1+Itgb1)	COLLAGEN	ECM-Receptor	KEGG: mmu04512
EX	Endo	Col4a2	ITGA1_ITGB1	0.000201468	0	COL4A2_ITGA1_ITGB1	Col4a2 - (Itga1+Itgb1)	COLLAGEN	ECM-Receptor	KEGG: mmu04512
Fibroblast	Endo	Col4a2	ITGA1_ITGB1	1.04819e-05	0	COL4A2_ITGA1_ITGB1	Col4a2 - (Itga1+Itgb1)	COLLAGEN	ECM-Receptor	KEGG: mmu04512
IN	Endo	Col4a2	ITGA1_ITGB1	2.13269e-05	0	COL4A2_ITGA1_ITGB1	Col4a2 - (Itga1+Itgb1)	COLLAGEN	ECM-Receptor	KEGG: mmu04512
Endo	Fibroblast	Col4a2	ITGA1_ITGB1	6.28693e-05	0	COL4A2_ITGA1_ITGB1	Col4a2 - (Itga1+Itgb1)	COLLAGEN	ECM-Receptor	KEGG: mmu04512
EX	Fibroblast	Col4a2	ITGA1_ITGB1	0.000104468	0	COL4A2_ITGA1_ITGB1	Col4a2 - (Itga1+Itgb1)	COLLAGEN	ECM-Receptor	KEGG: mmu04512
Fibroblast	Fibroblast	Col4a2	ITGA1_ITGB1	5.43401e-06	0	COL4A2_ITGA1_ITGB1	Col4a2 - (Itga1+Itgb1)	COLLAGEN	ECM-Receptor	KEGG: mmu04512
IN	Fibroblast	Col4a2	ITGA1_ITGB1	1.10592e-05	0	COL4A2_ITGA1_ITGB1	Col4a2 - (Itga1+Itgb1)	COLLAGEN	ECM-Receptor	KEGG: mmu04512
Endo	Endo	Col4a4	ITGA1_ITGB1	9.79246e-06	0	COL4A4_ITGA1_ITGB1	Col4a4 - (Itga1+Itgb1)	COLLAGEN	ECM-Receptor	KEGG: mmu04512
Endo	Fibroblast	Col4a4	ITGA1_ITGB1	5.07864e-06	0	COL4A4_ITGA1_ITGB1	Col4a4 - (Itga1+Itgb1)	COLLAGEN	ECM-Receptor	KEGG: mmu04512
Endo	Endo	Col4a5	ITGA1_ITGB1	5.48892e-06	0	COL4A5_ITGA1_ITGB1	Col4a5 - (Itga1+Itgb1)	COLLAGEN	ECM-Receptor	KEGG: mmu04512
Ependymal cell	Endo	Col4a5	ITGA1_ITGB1	2.32294e-06	0	COL4A5_ITGA1_ITGB1	Col4a5 - (Itga1+Itgb1)	COLLAGEN	ECM-Receptor	KEGG: mmu04512
Fibroblast	Endo	Col4a5	ITGA1_ITGB1	9.57397e-06	0	COL4A5_ITGA1_ITGB1	Col4a5 - (Itga1+Itgb1)	COLLAGEN	ECM-Receptor	KEGG: mmu04512
Endo	Fibroblast	Col4a5	ITGA1_ITGB1	2.84713e-06	0	COL4A5_ITGA1_ITGB1	Col4a5 - (Itga1+Itgb1)	COLLAGEN	ECM-Receptor	KEGG: mmu04512
Ependymal cell	Fibroblast	Col4a5	ITGA1_ITGB1	1.20458e-06	0	COL4A5_ITGA1_ITGB1	Col4a5 - (Itga1+Itgb1)	COLLAGEN	ECM-Receptor	KEGG: mmu04512
Fibroblast	Fibroblast	Col4a5	ITGA1_ITGB1	4.96362e-06	0	COL4A5_ITGA1_ITGB1	Col4a5 - (Itga1+Itgb1)	COLLAGEN	ECM-Receptor	KEGG: mmu04512
Endo	Endo	Col6a1	ITGA1_ITGB1	1.15874e-05	0	COL6A1_ITGA1_ITGB1	Col6a1 - (Itga1+Itgb1)	COLLAGEN	ECM-Receptor	KEGG: mmu04512
Fibroblast	Endo	Col6a1	ITGA1_ITGB1	1.03021e-05	0	COL6A1_ITGA1_ITGB1	Col6a1 - (Itga1+Itgb1)	COLLAGEN	ECM-Receptor	KEGG: mmu04512
Endo	Fibroblast	Col6a1	ITGA1_ITGB1	6.00915e-06	0	COL6A1_ITGA1_ITGB1	Col6a1 - (Itga1+Itgb1)	COLLAGEN	ECM-Receptor	KEGG: mmu04512
Fibroblast	Fibroblast	Col6a1	ITGA1_ITGB1	5.34082e-06	0	COL6A1_ITGA1_ITGB1	Col6a1 - (Itga1+Itgb1)	COLLAGEN	ECM-Receptor	KEGG: mmu04512
Endo	Endo	Col6a2	ITGA1_ITGB1	8.47177e-06	0	COL6A2_ITGA1_ITGB1	Col6a2 - (Itga1+Itgb1)	COLLAGEN	ECM-Receptor	KEGG: mmu04512
Fibroblast	Endo	Col6a2	ITGA1_ITGB1	1.04311e-05	0	COL6A2_ITGA1_ITGB1	Col6a2 - (Itga1+Itgb1)	COLLAGEN	ECM-Receptor	KEGG: mmu04512
Endo	Fibroblast	Col6a2	ITGA1_ITGB1	4.39389e-06	0	COL6A2_ITGA1_ITGB1	Col6a2 - (Itga1+Itgb1)	COLLAGEN	ECM-Receptor	KEGG: mmu04512
Fibroblast	Fibroblast	Col6a2	ITGA1_ITGB1	5.40768e-06	0	COL6A2_ITGA1_ITGB1	Col6a2 - (Itga1+Itgb1)	COLLAGEN	ECM-Receptor	KEGG: mmu04512
Astro_C3	Endo	Col6a3	ITGA1_ITGB1	1.7991e-05	0	COL6A3_ITGA1_ITGB1	Col6a3 - (Itga1+Itgb1)	COLLAGEN	ECM-Receptor	KEGG: mmu04512
Fibroblast	Endo	Col6a3	ITGA1_ITGB1	1.12696e-05	0	COL6A3_ITGA1_ITGB1	Col6a3 - (Itga1+Itgb1)	COLLAGEN	ECM-Receptor	KEGG: mmu04512
Astro_C3	Fibroblast	Col6a3	ITGA1_ITGB1	9.32757e-06	0	COL6A3_ITGA1_ITGB1	Col6a3 - (Itga1+Itgb1)	COLLAGEN	ECM-Receptor	KEGG: mmu04512
Fibroblast	Fibroblast	Col6a3	ITGA1_ITGB1	5.84201e-06	0	COL6A3_ITGA1_ITGB1	Col6a3 - (Itga1+Itgb1)	COLLAGEN	ECM-Receptor	KEGG: mmu04512
Astro_C9	Astro_C3	Fn1	ITGA5_ITGB1	7.6751e-06	0	FN1_ITGA5_ITGB1	Fn1 - (Itga5+Itgb1)	FN1	ECM-Receptor	KEGG: mmu04512
Endo	Astro_C3	Fn1	ITGA5_ITGB1	0.000198991	0	FN1_ITGA5_ITGB1	Fn1 - (Itga5+Itgb1)	FN1	ECM-Receptor	KEGG: mmu04512
Ependymal cell	Astro_C3	Fn1	ITGA5_ITGB1	1.32177e-05	0	FN1_ITGA5_ITGB1	Fn1 - (Itga5+Itgb1)	FN1	ECM-Receptor	KEGG: mmu04512
Fibroblast	Astro_C3	Fn1	ITGA5_ITGB1	6.25643e-05	0	FN1_ITGA5_ITGB1	Fn1 - (Itga5+Itgb1)	FN1	ECM-Receptor	KEGG: mmu04512
Astro_C9	Endo	Fn1	ITGA5_ITGB1	8.08876e-06	0	FN1_ITGA5_ITGB1	Fn1 - (Itga5+Itgb1)	FN1	ECM-Receptor	KEGG: mmu04512
Endo	Endo	Fn1	ITGA5_ITGB1	0.000210051	0	FN1_ITGA5_ITGB1	Fn1 - (Itga5+Itgb1)	FN1	ECM-Receptor	KEGG: mmu04512
Ependymal cell	Endo	Fn1	ITGA5_ITGB1	1.39371e-05	0	FN1_ITGA5_ITGB1	Fn1 - (Itga5+Itgb1)	FN1	ECM-Receptor	KEGG: mmu04512
Fibroblast	Endo	Fn1	ITGA5_ITGB1	6.60004e-05	0	FN1_ITGA5_ITGB1	Fn1 - (Itga5+Itgb1)	FN1	ECM-Receptor	KEGG: mmu04512
Astro_C9	Fibroblast	Fn1	ITGA5_ITGB1	1.24657e-06	0	FN1_ITGA5_ITGB1	Fn1 - (Itga5+Itgb1)	FN1	ECM-Receptor	KEGG: mmu04512
Endo	Fibroblast	Fn1	ITGA5_ITGB1	3.45863e-05	0	FN1_ITGA5_ITGB1	Fn1 - (Itga5+Itgb1)	FN1	ECM-Receptor	KEGG: mmu04512
Ependymal cell	Fibroblast	Fn1	ITGA5_ITGB1	2.19222e-06	0	FN1_ITGA5_ITGB1	Fn1 - (Itga5+Itgb1)	FN1	ECM-Receptor	KEGG: mmu04512
Fibroblast	Fibroblast	Fn1	ITGA5_ITGB1	1.05833e-05	0	FN1_ITGA5_ITGB1	Fn1 - (Itga5+Itgb1)	FN1	ECM-Receptor	KEGG: mmu04512
Fibroblast	Endo	Lama1	ITGA1_ITGB1	8.97717e-06	0	LAMA1_ITGA1_ITGB1	Lama1 - (Itga1+Itgb1)	LAMININ	ECM-Receptor	KEGG: mmu04512
Fibroblast	Fibroblast	Lama1	ITGA1_ITGB1	4.6544e-06	0	LAMA1_ITGA1_ITGB1	Lama1 - (Itga1+Itgb1)	LAMININ	ECM-Receptor	KEGG: mmu04512
Endo	Endo	Lama2	ITGA1_ITGB1	6.75186e-06	0	LAMA2_ITGA1_ITGB1	Lama2 - (Itga1+Itgb1)	LAMININ	ECM-Receptor	KEGG: mmu04512
Fibroblast	Endo	Lama2	ITGA1_ITGB1	1.55358e-05	0	LAMA2_ITGA1_ITGB1	Lama2 - (Itga1+Itgb1)	LAMININ	ECM-Receptor	KEGG: mmu04512
Endo	Fibroblast	Lama2	ITGA1_ITGB1	3.50207e-06	0	LAMA2_ITGA1_ITGB1	Lama2 - (Itga1+Itgb1)	LAMININ	ECM-Receptor	KEGG: mmu04512
Fibroblast	Fibroblast	Lama2	ITGA1_ITGB1	8.05113e-06	0	LAMA2_ITGA1_ITGB1	Lama2 - (Itga1+Itgb1)	LAMININ	ECM-Receptor	KEGG: mmu04512
Endo	Endo	Lama4	ITGA1_ITGB1	8.058e-05	0	LAMA4_ITGA1_ITGB1	Lama4 - (Itga1+Itgb1)	LAMININ	ECM-Receptor	KEGG: mmu04512
Fibroblast	Endo	Lama4	ITGA1_ITGB1	1.00385e-05	0	LAMA4_ITGA1_ITGB1	Lama4 - (Itga1+Itgb1)	LAMININ	ECM-Receptor	KEGG: mmu04512
Endo	Fibroblast	Lama4	ITGA1_ITGB1	4.16892e-05	0	LAMA4_ITGA1_ITGB1	Lama4 - (Itga1+Itgb1)	LAMININ	ECM-Receptor	KEGG: mmu04512
Fibroblast	Fibroblast	Lama4	ITGA1_ITGB1	5.20426e-06	0	LAMA4_ITGA1_ITGB1	Lama4 - (Itga1+Itgb1)	LAMININ	ECM-Receptor	KEGG: mmu04512
Endo	Endo	Lama5	ITGA1_ITGB1	2.49407e-05	0	LAMA5_ITGA1_ITGB1	Lama5 - (Itga1+Itgb1)	LAMININ	ECM-Receptor	KEGG: mmu04512
Endo	Fibroblast	Lama5	ITGA1_ITGB1	1.29282e-05	0	LAMA5_ITGA1_ITGB1	Lama5 - (Itga1+Itgb1)	LAMININ	ECM-Receptor	KEGG: mmu04512
Endo	Endo	Lamb1	ITGA1_ITGB1	4.90358e-05	0	LAMB1_ITGA1_ITGB1	Lamb1 - (Itga1+Itgb1)	LAMININ	ECM-Receptor	KEGG: mmu04512
EX	Endo	Lamb1	ITGA1_ITGB1	0.000122293	0	LAMB1_ITGA1_ITGB1	Lamb1 - (Itga1+Itgb1)	LAMININ	ECM-Receptor	KEGG: mmu04512
Fibroblast	Endo	Lamb1	ITGA1_ITGB1	8.37371e-06	0	LAMB1_ITGA1_ITGB1	Lamb1 - (Itga1+Itgb1)	LAMININ	ECM-Receptor	KEGG: mmu04512
IN	Endo	Lamb1	ITGA1_ITGB1	1.63812e-05	0	LAMB1_ITGA1_ITGB1	Lamb1 - (Itga1+Itgb1)	LAMININ	ECM-Receptor	KEGG: mmu04512
Endo	Fibroblast	Lamb1	ITGA1_ITGB1	2.53969e-05	0	LAMB1_ITGA1_ITGB1	Lamb1 - (Itga1+Itgb1)	LAMININ	ECM-Receptor	KEGG: mmu04512
EX	Fibroblast	Lamb1	ITGA1_ITGB1	6.34259e-05	0	LAMB1_ITGA1_ITGB1	Lamb1 - (Itga1+Itgb1)	LAMININ	ECM-Receptor	KEGG: mmu04512
Fibroblast	Fibroblast	Lamb1	ITGA1_ITGB1	4.34172e-06	0	LAMB1_ITGA1_ITGB1	Lamb1 - (Itga1+Itgb1)	LAMININ	ECM-Receptor	KEGG: mmu04512
IN	Fibroblast	Lamb1	ITGA1_ITGB1	8.49549e-06	0	LAMB1_ITGA1_ITGB1	Lamb1 - (Itga1+Itgb1)	LAMININ	ECM-Receptor	KEGG: mmu04512
Astro	Endo	Lamb2	ITGA1_ITGB1	1.36328e-05	0	LAMB2_ITGA1_ITGB1	Lamb2 - (Itga1+Itgb1)	LAMININ	ECM-Receptor	KEGG: mmu04512
Astro_C3	Endo	Lamb2	ITGA1_ITGB1	1.87192e-05	0	LAMB2_ITGA1_ITGB1	Lamb2 - (Itga1+Itgb1)	LAMININ	ECM-Receptor	KEGG: mmu04512
Endo	Endo	Lamb2	ITGA1_ITGB1	9.36454e-05	0	LAMB2_ITGA1_ITGB1	Lamb2 - (Itga1+Itgb1)	LAMININ	ECM-Receptor	KEGG: mmu04512
Ependymal cell	Endo	Lamb2	ITGA1_ITGB1	3.36635e-06	0	LAMB2_ITGA1_ITGB1	Lamb2 - (Itga1+Itgb1)	LAMININ	ECM-Receptor	KEGG: mmu04512
Fibroblast	Endo	Lamb2	ITGA1_ITGB1	3.65118e-05	0	LAMB2_ITGA1_ITGB1	Lamb2 - (Itga1+Itgb1)	LAMININ	ECM-Receptor	KEGG: mmu04512
OL	Endo	Lamb2	ITGA1_ITGB1	2.27992e-05	0	LAMB2_ITGA1_ITGB1	Lamb2 - (Itga1+Itgb1)	LAMININ	ECM-Receptor	KEGG: mmu04512
Astro	Fibroblast	Lamb2	ITGA1_ITGB1	7.06927e-06	0	LAMB2_ITGA1_ITGB1	Lamb2 - (Itga1+Itgb1)	LAMININ	ECM-Receptor	KEGG: mmu04512
Astro_C3	Fibroblast	Lamb2	ITGA1_ITGB1	9.70486e-06	0	LAMB2_ITGA1_ITGB1	Lamb2 - (Itga1+Itgb1)	LAMININ	ECM-Receptor	KEGG: mmu04512
Endo	Fibroblast	Lamb2	ITGA1_ITGB1	4.84269e-05	0	LAMB2_ITGA1_ITGB1	Lamb2 - (Itga1+Itgb1)	LAMININ	ECM-Receptor	KEGG: mmu04512
Ependymal cell	Fibroblast	Lamb2	ITGA1_ITGB1	1.74529e-06	0	LAMB2_ITGA1_ITGB1	Lamb2 - (Itga1+Itgb1)	LAMININ	ECM-Receptor	KEGG: mmu04512
Fibroblast	Fibroblast	Lamb2	ITGA1_ITGB1	1.88933e-05	0	LAMB2_ITGA1_ITGB1	Lamb2 - (Itga1+Itgb1)	LAMININ	ECM-Receptor	KEGG: mmu04512
OL	Fibroblast	Lamb2	ITGA1_ITGB1	1.18225e-05	0	LAMB2_ITGA1_ITGB1	Lamb2 - (Itga1+Itgb1)	LAMININ	ECM-Receptor	KEGG: mmu04512
Astro	Endo	Lamc1	ITGA1_ITGB1	2.00584e-05	0	LAMC1_ITGA1_ITGB1	Lamc1 - (Itga1+Itgb1)	LAMININ	ECM-Receptor	KEGG: mmu04512
Astro_C3	Endo	Lamc1	ITGA1_ITGB1	4.7671e-05	0	LAMC1_ITGA1_ITGB1	Lamc1 - (Itga1+Itgb1)	LAMININ	ECM-Receptor	KEGG: mmu04512
Astro_C9	Endo	Lamc1	ITGA1_ITGB1	8.97431e-06	0	LAMC1_ITGA1_ITGB1	Lamc1 - (Itga1+Itgb1)	LAMININ	ECM-Receptor	KEGG: mmu04512
Endo	Endo	Lamc1	ITGA1_ITGB1	0.000103194	0	LAMC1_ITGA1_ITGB1	Lamc1 - (Itga1+Itgb1)	LAMININ	ECM-Receptor	KEGG: mmu04512
Ependymal cell	Endo	Lamc1	ITGA1_ITGB1	3.2202e-06	0	LAMC1_ITGA1_ITGB1	Lamc1 - (Itga1+Itgb1)	LAMININ	ECM-Receptor	KEGG: mmu04512
EX	Endo	Lamc1	ITGA1_ITGB1	0.00017329	0	LAMC1_ITGA1_ITGB1	Lamc1 - (Itga1+Itgb1)	LAMININ	ECM-Receptor	KEGG: mmu04512
Fibroblast	Endo	Lamc1	ITGA1_ITGB1	3.141e-05	0	LAMC1_ITGA1_ITGB1	Lamc1 - (Itga1+Itgb1)	LAMININ	ECM-Receptor	KEGG: mmu04512
IN	Endo	Lamc1	ITGA1_ITGB1	1.98235e-05	0	LAMC1_ITGA1_ITGB1	Lamc1 - (Itga1+Itgb1)	LAMININ	ECM-Receptor	KEGG: mmu04512
OPC	Endo	Lamc1	ITGA1_ITGB1	1.58495e-05	0	LAMC1_ITGA1_ITGB1	Lamc1 - (Itga1+Itgb1)	LAMININ	ECM-Receptor	KEGG: mmu04512
Astro	Fibroblast	Lamc1	ITGA1_ITGB1	1.03989e-05	0	LAMC1_ITGA1_ITGB1	Lamc1 - (Itga1+Itgb1)	LAMININ	ECM-Receptor	KEGG: mmu04512
Astro_C3	Fibroblast	Lamc1	ITGA1_ITGB1	2.46883e-05	0	LAMC1_ITGA1_ITGB1	Lamc1 - (Itga1+Itgb1)	LAMININ	ECM-Receptor	KEGG: mmu04512
Astro_C9	Fibroblast	Lamc1	ITGA1_ITGB1	4.65204e-06	0	LAMC1_ITGA1_ITGB1	Lamc1 - (Itga1+Itgb1)	LAMININ	ECM-Receptor	KEGG: mmu04512
Endo	Fibroblast	Lamc1	ITGA1_ITGB1	5.33471e-05	0	LAMC1_ITGA1_ITGB1	Lamc1 - (Itga1+Itgb1)	LAMININ	ECM-Receptor	KEGG: mmu04512
Ependymal cell	Fibroblast	Lamc1	ITGA1_ITGB1	1.66957e-06	0	LAMC1_ITGA1_ITGB1	Lamc1 - (Itga1+Itgb1)	LAMININ	ECM-Receptor	KEGG: mmu04512
EX	Fibroblast	Lamc1	ITGA1_ITGB1	8.98631e-05	0	LAMC1_ITGA1_ITGB1	Lamc1 - (Itga1+Itgb1)	LAMININ	ECM-Receptor	KEGG: mmu04512
Fibroblast	Fibroblast	Lamc1	ITGA1_ITGB1	1.62592e-05	0	LAMC1_ITGA1_ITGB1	Lamc1 - (Itga1+Itgb1)	LAMININ	ECM-Receptor	KEGG: mmu04512
IN	Fibroblast	Lamc1	ITGA1_ITGB1	1.02799e-05	0	LAMC1_ITGA1_ITGB1	Lamc1 - (Itga1+Itgb1)	LAMININ	ECM-Receptor	KEGG: mmu04512
OPC	Fibroblast	Lamc1	ITGA1_ITGB1	8.21676e-06	0	LAMC1_ITGA1_ITGB1	Lamc1 - (Itga1+Itgb1)	LAMININ	ECM-Receptor	KEGG: mmu04512
Fibroblast	Astro	Lama1	ITGA6_ITGB1	8.21875e-06	0	LAMA1_ITGA6_ITGB1	Lama1 - (Itga6+Itgb1)	LAMININ	ECM-Receptor	KEGG: mmu04512
Fibroblast	Astro_C3	Lama1	ITGA6_ITGB1	9.43967e-06	0	LAMA1_ITGA6_ITGB1	Lama1 - (Itga6+Itgb1)	LAMININ	ECM-Receptor	KEGG: mmu04512
Fibroblast	Astro_C9	Lama1	ITGA6_ITGB1	3.08319e-06	0	LAMA1_ITGA6_ITGB1	Lama1 - (Itga6+Itgb1)	LAMININ	ECM-Receptor	KEGG: mmu04512
Fibroblast	Endo	Lama1	ITGA6_ITGB1	1.83602e-05	0	LAMA1_ITGA6_ITGB1	Lama1 - (Itga6+Itgb1)	LAMININ	ECM-Receptor	KEGG: mmu04512
Fibroblast	Ependymal cell	Lama1	ITGA6_ITGB1	1.24285e-06	0	LAMA1_ITGA6_ITGB1	Lama1 - (Itga6+Itgb1)	LAMININ	ECM-Receptor	KEGG: mmu04512
Fibroblast	Micro	Lama1	ITGA6_ITGB1	8.74852e-06	0	LAMA1_ITGA6_ITGB1	Lama1 - (Itga6+Itgb1)	LAMININ	ECM-Receptor	KEGG: mmu04512
Endo	Astro	Lama2	ITGA6_ITGB1	6.17969e-06	0	LAMA2_ITGA6_ITGB1	Lama2 - (Itga6+Itgb1)	LAMININ	ECM-Receptor	KEGG: mmu04512
Fibroblast	Astro	Lama2	ITGA6_ITGB1	1.4228e-05	0	LAMA2_ITGA6_ITGB1	Lama2 - (Itga6+Itgb1)	LAMININ	ECM-Receptor	KEGG: mmu04512
Endo	Astro_C3	Lama2	ITGA6_ITGB1	7.105e-06	0	LAMA2_ITGA6_ITGB1	Lama2 - (Itga6+Itgb1)	LAMININ	ECM-Receptor	KEGG: mmu04512
Fibroblast	Astro_C3	Lama2	ITGA6_ITGB1	1.63223e-05	0	LAMA2_ITGA6_ITGB1	Lama2 - (Itga6+Itgb1)	LAMININ	ECM-Receptor	KEGG: mmu04512
Endo	Astro_C9	Lama2	ITGA6_ITGB1	2.31782e-06	0	LAMA2_ITGA6_ITGB1	Lama2 - (Itga6+Itgb1)	LAMININ	ECM-Receptor	KEGG: mmu04512
Fibroblast	Astro_C9	Lama2	ITGA6_ITGB1	5.33867e-06	0	LAMA2_ITGA6_ITGB1	Lama2 - (Itga6+Itgb1)	LAMININ	ECM-Receptor	KEGG: mmu04512
Endo	Endo	Lama2	ITGA6_ITGB1	1.3894e-05	0	LAMA2_ITGA6_ITGB1	Lama2 - (Itga6+Itgb1)	LAMININ	ECM-Receptor	KEGG: mmu04512
Fibroblast	Endo	Lama2	ITGA6_ITGB1	3.15521e-05	0	LAMA2_ITGA6_ITGB1	Lama2 - (Itga6+Itgb1)	LAMININ	ECM-Receptor	KEGG: mmu04512
Endo	Ependymal cell	Lama2	ITGA6_ITGB1	9.33708e-07	0	LAMA2_ITGA6_ITGB1	Lama2 - (Itga6+Itgb1)	LAMININ	ECM-Receptor	KEGG: mmu04512
Fibroblast	Ependymal cell	Lama2	ITGA6_ITGB1	2.15368e-06	0	LAMA2_ITGA6_ITGB1	Lama2 - (Itga6+Itgb1)	LAMININ	ECM-Receptor	KEGG: mmu04512
Endo	Micro	Lama2	ITGA6_ITGB1	6.57934e-06	0	LAMA2_ITGA6_ITGB1	Lama2 - (Itga6+Itgb1)	LAMININ	ECM-Receptor	KEGG: mmu04512
Fibroblast	Micro	Lama2	ITGA6_ITGB1	1.51416e-05	0	LAMA2_ITGA6_ITGB1	Lama2 - (Itga6+Itgb1)	LAMININ	ECM-Receptor	KEGG: mmu04512
Endo	Astro	Lama4	ITGA6_ITGB1	7.38835e-05	0	LAMA4_ITGA6_ITGB1	Lama4 - (Itga6+Itgb1)	LAMININ	ECM-Receptor	KEGG: mmu04512
Fibroblast	Astro	Lama4	ITGA6_ITGB1	9.19087e-06	0	LAMA4_ITGA6_ITGB1	Lama4 - (Itga6+Itgb1)	LAMININ	ECM-Receptor	KEGG: mmu04512
Endo	Astro_C3	Lama4	ITGA6_ITGB1	8.44004e-05	0	LAMA4_ITGA6_ITGB1	Lama4 - (Itga6+Itgb1)	LAMININ	ECM-Receptor	KEGG: mmu04512
Fibroblast	Astro_C3	Lama4	ITGA6_ITGB1	1.05542e-05	0	LAMA4_ITGA6_ITGB1	Lama4 - (Itga6+Itgb1)	LAMININ	ECM-Receptor	KEGG: mmu04512
Endo	Astro_C9	Lama4	ITGA6_ITGB1	2.77445e-05	0	LAMA4_ITGA6_ITGB1	Lama4 - (Itga6+Itgb1)	LAMININ	ECM-Receptor	KEGG: mmu04512
Fibroblast	Astro_C9	Lama4	ITGA6_ITGB1	3.44799e-06	0	LAMA4_ITGA6_ITGB1	Lama4 - (Itga6+Itgb1)	LAMININ	ECM-Receptor	KEGG: mmu04512
Endo	Endo	Lama4	ITGA6_ITGB1	0.00015965	0	LAMA4_ITGA6_ITGB1	Lama4 - (Itga6+Itgb1)	LAMININ	ECM-Receptor	KEGG: mmu04512
Fibroblast	Endo	Lama4	ITGA6_ITGB1	2.05074e-05	0	LAMA4_ITGA6_ITGB1	Lama4 - (Itga6+Itgb1)	LAMININ	ECM-Receptor	KEGG: mmu04512
Endo	Ependymal cell	Lama4	ITGA6_ITGB1	1.12231e-05	0	LAMA4_ITGA6_ITGB1	Lama4 - (Itga6+Itgb1)	LAMININ	ECM-Receptor	KEGG: mmu04512
Fibroblast	Ependymal cell	Lama4	ITGA6_ITGB1	1.39007e-06	0	LAMA4_ITGA6_ITGB1	Lama4 - (Itga6+Itgb1)	LAMININ	ECM-Receptor	KEGG: mmu04512
Endo	Micro	Lama4	ITGA6_ITGB1	7.85632e-05	0	LAMA4_ITGA6_ITGB1	Lama4 - (Itga6+Itgb1)	LAMININ	ECM-Receptor	KEGG: mmu04512
Fibroblast	Micro	Lama4	ITGA6_ITGB1	9.78294e-06	0	LAMA4_ITGA6_ITGB1	Lama4 - (Itga6+Itgb1)	LAMININ	ECM-Receptor	KEGG: mmu04512
Endo	Astro	Lama5	ITGA6_ITGB1	2.28372e-05	0	LAMA5_ITGA6_ITGB1	Lama5 - (Itga6+Itgb1)	LAMININ	ECM-Receptor	KEGG: mmu04512
Endo	Astro_C3	Lama5	ITGA6_ITGB1	2.6215e-05	0	LAMA5_ITGA6_ITGB1	Lama5 - (Itga6+Itgb1)	LAMININ	ECM-Receptor	KEGG: mmu04512
Endo	Astro_C9	Lama5	ITGA6_ITGB1	8.56807e-06	0	LAMA5_ITGA6_ITGB1	Lama5 - (Itga6+Itgb1)	LAMININ	ECM-Receptor	KEGG: mmu04512
Endo	Endo	Lama5	ITGA6_ITGB1	5.08392e-05	0	LAMA5_ITGA6_ITGB1	Lama5 - (Itga6+Itgb1)	LAMININ	ECM-Receptor	KEGG: mmu04512
Endo	Ependymal cell	Lama5	ITGA6_ITGB1	3.45508e-06	0	LAMA5_ITGA6_ITGB1	Lama5 - (Itga6+Itgb1)	LAMININ	ECM-Receptor	KEGG: mmu04512
Endo	Micro	Lama5	ITGA6_ITGB1	2.43067e-05	0	LAMA5_ITGA6_ITGB1	Lama5 - (Itga6+Itgb1)	LAMININ	ECM-Receptor	KEGG: mmu04512
Endo	Astro	Lamb1	ITGA6_ITGB1	4.49263e-05	0	LAMB1_ITGA6_ITGB1	Lamb1 - (Itga6+Itgb1)	LAMININ	ECM-Receptor	KEGG: mmu04512
EX	Astro	Lamb1	ITGA6_ITGB1	0.000111936	0	LAMB1_ITGA6_ITGB1	Lamb1 - (Itga6+Itgb1)	LAMININ	ECM-Receptor	KEGG: mmu04512
Fibroblast	Astro	Lamb1	ITGA6_ITGB1	7.66605e-06	0	LAMB1_ITGA6_ITGB1	Lamb1 - (Itga6+Itgb1)	LAMININ	ECM-Receptor	KEGG: mmu04512
IN	Astro	Lamb1	ITGA6_ITGB1	1.49944e-05	0	LAMB1_ITGA6_ITGB1	Lamb1 - (Itga6+Itgb1)	LAMININ	ECM-Receptor	KEGG: mmu04512
Endo	Astro_C3	Lamb1	ITGA6_ITGB1	5.14628e-05	0	LAMB1_ITGA6_ITGB1	Lamb1 - (Itga6+Itgb1)	LAMININ	ECM-Receptor	KEGG: mmu04512
EX	Astro_C3	Lamb1	ITGA6_ITGB1	0.00012867	0	LAMB1_ITGA6_ITGB1	Lamb1 - (Itga6+Itgb1)	LAMININ	ECM-Receptor	KEGG: mmu04512
Fibroblast	Astro_C3	Lamb1	ITGA6_ITGB1	8.80582e-06	0	LAMB1_ITGA6_ITGB1	Lamb1 - (Itga6+Itgb1)	LAMININ	ECM-Receptor	KEGG: mmu04512
IN	Astro_C3	Lamb1	ITGA6_ITGB1	1.72337e-05	0	LAMB1_ITGA6_ITGB1	Lamb1 - (Itga6+Itgb1)	LAMININ	ECM-Receptor	KEGG: mmu04512
Endo	Astro_C9	Lamb1	ITGA6_ITGB1	1.6862e-05	0	LAMB1_ITGA6_ITGB1	Lamb1 - (Itga6+Itgb1)	LAMININ	ECM-Receptor	KEGG: mmu04512
EX	Astro_C9	Lamb1	ITGA6_ITGB1	4.19854e-05	0	LAMB1_ITGA6_ITGB1	Lamb1 - (Itga6+Itgb1)	LAMININ	ECM-Receptor	KEGG: mmu04512
Fibroblast	Astro_C9	Lamb1	ITGA6_ITGB1	2.87579e-06	0	LAMB1_ITGA6_ITGB1	Lamb1 - (Itga6+Itgb1)	LAMININ	ECM-Receptor	KEGG: mmu04512
IN	Astro_C9	Lamb1	ITGA6_ITGB1	5.62431e-06	0	LAMB1_ITGA6_ITGB1	Lamb1 - (Itga6+Itgb1)	LAMININ	ECM-Receptor	KEGG: mmu04512
Endo	Endo	Lamb1	ITGA6_ITGB1	9.87216e-05	0	LAMB1_ITGA6_ITGB1	Lamb1 - (Itga6+Itgb1)	LAMININ	ECM-Receptor	KEGG: mmu04512
EX	Endo	Lamb1	ITGA6_ITGB1	0.00025134	0	LAMB1_ITGA6_ITGB1	Lamb1 - (Itga6+Itgb1)	LAMININ	ECM-Receptor	KEGG: mmu04512
Fibroblast	Endo	Lamb1	ITGA6_ITGB1	1.71371e-05	0	LAMB1_ITGA6_ITGB1	Lamb1 - (Itga6+Itgb1)	LAMININ	ECM-Receptor	KEGG: mmu04512
IN	Endo	Lamb1	ITGA6_ITGB1	3.36409e-05	0	LAMB1_ITGA6_ITGB1	Lamb1 - (Itga6+Itgb1)	LAMININ	ECM-Receptor	KEGG: mmu04512
Endo	Ependymal cell	Lamb1	ITGA6_ITGB1	6.80883e-06	0	LAMB1_ITGA6_ITGB1	Lamb1 - (Itga6+Itgb1)	LAMININ	ECM-Receptor	KEGG: mmu04512
EX	Ependymal cell	Lamb1	ITGA6_ITGB1	1.69156e-05	0	LAMB1_ITGA6_ITGB1	Lamb1 - (Itga6+Itgb1)	LAMININ	ECM-Receptor	KEGG: mmu04512
Fibroblast	Ependymal cell	Lamb1	ITGA6_ITGB1	1.15917e-06	0	LAMB1_ITGA6_ITGB1	Lamb1 - (Itga6+Itgb1)	LAMININ	ECM-Receptor	KEGG: mmu04512
IN	Ependymal cell	Lamb1	ITGA6_ITGB1	2.26618e-06	0	LAMB1_ITGA6_ITGB1	Lamb1 - (Itga6+Itgb1)	LAMININ	ECM-Receptor	KEGG: mmu04512
Endo	Micro	Lamb1	ITGA6_ITGB1	4.77975e-05	0	LAMB1_ITGA6_ITGB1	Lamb1 - (Itga6+Itgb1)	LAMININ	ECM-Receptor	KEGG: mmu04512
EX	Micro	Lamb1	ITGA6_ITGB1	0.00011917	0	LAMB1_ITGA6_ITGB1	Lamb1 - (Itga6+Itgb1)	LAMININ	ECM-Receptor	KEGG: mmu04512
Fibroblast	Micro	Lamb1	ITGA6_ITGB1	8.16036e-06	0	LAMB1_ITGA6_ITGB1	Lamb1 - (Itga6+Itgb1)	LAMININ	ECM-Receptor	KEGG: mmu04512
IN	Micro	Lamb1	ITGA6_ITGB1	1.59631e-05	0	LAMB1_ITGA6_ITGB1	Lamb1 - (Itga6+Itgb1)	LAMININ	ECM-Receptor	KEGG: mmu04512
Astro	Astro	Lamb2	ITGA6_ITGB1	1.24797e-05	0	LAMB2_ITGA6_ITGB1	Lamb2 - (Itga6+Itgb1)	LAMININ	ECM-Receptor	KEGG: mmu04512
Astro_C3	Astro	Lamb2	ITGA6_ITGB1	1.71384e-05	0	LAMB2_ITGA6_ITGB1	Lamb2 - (Itga6+Itgb1)	LAMININ	ECM-Receptor	KEGG: mmu04512
Endo	Astro	Lamb2	ITGA6_ITGB1	8.58902e-05	0	LAMB2_ITGA6_ITGB1	Lamb2 - (Itga6+Itgb1)	LAMININ	ECM-Receptor	KEGG: mmu04512
Ependymal cell	Astro	Lamb2	ITGA6_ITGB1	3.08204e-06	0	LAMB2_ITGA6_ITGB1	Lamb2 - (Itga6+Itgb1)	LAMININ	ECM-Receptor	KEGG: mmu04512
Fibroblast	Astro	Lamb2	ITGA6_ITGB1	3.34732e-05	0	LAMB2_ITGA6_ITGB1	Lamb2 - (Itga6+Itgb1)	LAMININ	ECM-Receptor	KEGG: mmu04512
OL	Astro	Lamb2	ITGA6_ITGB1	2.08708e-05	0	LAMB2_ITGA6_ITGB1	Lamb2 - (Itga6+Itgb1)	LAMININ	ECM-Receptor	KEGG: mmu04512
Astro	Astro_C3	Lamb2	ITGA6_ITGB1	1.43391e-05	0	LAMB2_ITGA6_ITGB1	Lamb2 - (Itga6+Itgb1)	LAMININ	ECM-Receptor	KEGG: mmu04512
Astro_C3	Astro_C3	Lamb2	ITGA6_ITGB1	1.96817e-05	0	LAMB2_ITGA6_ITGB1	Lamb2 - (Itga6+Itgb1)	LAMININ	ECM-Receptor	KEGG: mmu04512
Endo	Astro_C3	Lamb2	ITGA6_ITGB1	9.80045e-05	0	LAMB2_ITGA6_ITGB1	Lamb2 - (Itga6+Itgb1)	LAMININ	ECM-Receptor	KEGG: mmu04512
Ependymal cell	Astro_C3	Lamb2	ITGA6_ITGB1	3.53954e-06	0	LAMB2_ITGA6_ITGB1	Lamb2 - (Itga6+Itgb1)	LAMININ	ECM-Receptor	KEGG: mmu04512
Fibroblast	Astro_C3	Lamb2	ITGA6_ITGB1	3.82556e-05	0	LAMB2_ITGA6_ITGB1	Lamb2 - (Itga6+Itgb1)	LAMININ	ECM-Receptor	KEGG: mmu04512
OL	Astro_C3	Lamb2	ITGA6_ITGB1	2.39804e-05	0	LAMB2_ITGA6_ITGB1	Lamb2 - (Itga6+Itgb1)	LAMININ	ECM-Receptor	KEGG: mmu04512
Astro	Astro_C9	Lamb2	ITGA6_ITGB1	4.68133e-06	0	LAMB2_ITGA6_ITGB1	Lamb2 - (Itga6+Itgb1)	LAMININ	ECM-Receptor	KEGG: mmu04512
Astro_C3	Astro_C9	Lamb2	ITGA6_ITGB1	6.42948e-06	0	LAMB2_ITGA6_ITGB1	Lamb2 - (Itga6+Itgb1)	LAMININ	ECM-Receptor	KEGG: mmu04512
Endo	Astro_C9	Lamb2	ITGA6_ITGB1	3.22601e-05	0	LAMB2_ITGA6_ITGB1	Lamb2 - (Itga6+Itgb1)	LAMININ	ECM-Receptor	KEGG: mmu04512
Ependymal cell	Astro_C9	Lamb2	ITGA6_ITGB1	1.15622e-06	0	LAMB2_ITGA6_ITGB1	Lamb2 - (Itga6+Itgb1)	LAMININ	ECM-Receptor	KEGG: mmu04512
Fibroblast	Astro_C9	Lamb2	ITGA6_ITGB1	1.25687e-05	0	LAMB2_ITGA6_ITGB1	Lamb2 - (Itga6+Itgb1)	LAMININ	ECM-Receptor	KEGG: mmu04512
OL	Astro_C9	Lamb2	ITGA6_ITGB1	7.82896e-06	0	LAMB2_ITGA6_ITGB1	Lamb2 - (Itga6+Itgb1)	LAMININ	ECM-Receptor	KEGG: mmu04512
Astro	Endo	Lamb2	ITGA6_ITGB1	2.79451e-05	0	LAMB2_ITGA6_ITGB1	Lamb2 - (Itga6+Itgb1)	LAMININ	ECM-Receptor	KEGG: mmu04512
Astro_C3	Endo	Lamb2	ITGA6_ITGB1	3.82539e-05	0	LAMB2_ITGA6_ITGB1	Lamb2 - (Itga6+Itgb1)	LAMININ	ECM-Receptor	KEGG: mmu04512
Endo	Endo	Lamb2	ITGA6_ITGB1	0.000184323	0	LAMB2_ITGA6_ITGB1	Lamb2 - (Itga6+Itgb1)	LAMININ	ECM-Receptor	KEGG: mmu04512
Ependymal cell	Endo	Lamb2	ITGA6_ITGB1	6.88099e-06	0	LAMB2_ITGA6_ITGB1	Lamb2 - (Itga6+Itgb1)	LAMININ	ECM-Receptor	KEGG: mmu04512
Fibroblast	Endo	Lamb2	ITGA6_ITGB1	7.25323e-05	0	LAMB2_ITGA6_ITGB1	Lamb2 - (Itga6+Itgb1)	LAMININ	ECM-Receptor	KEGG: mmu04512
OL	Endo	Lamb2	ITGA6_ITGB1	4.67352e-05	0	LAMB2_ITGA6_ITGB1	Lamb2 - (Itga6+Itgb1)	LAMININ	ECM-Receptor	KEGG: mmu04512
Astro	Ependymal cell	Lamb2	ITGA6_ITGB1	1.88661e-06	0	LAMB2_ITGA6_ITGB1	Lamb2 - (Itga6+Itgb1)	LAMININ	ECM-Receptor	KEGG: mmu04512
Astro_C3	Ependymal cell	Lamb2	ITGA6_ITGB1	2.59198e-06	0	LAMB2_ITGA6_ITGB1	Lamb2 - (Itga6+Itgb1)	LAMININ	ECM-Receptor	KEGG: mmu04512
Endo	Ependymal cell	Lamb2	ITGA6_ITGB1	1.30594e-05	0	LAMB2_ITGA6_ITGB1	Lamb2 - (Itga6+Itgb1)	LAMININ	ECM-Receptor	KEGG: mmu04512
Ependymal cell	Ependymal cell	Lamb2	ITGA6_ITGB1	4.66106e-07	0	LAMB2_ITGA6_ITGB1	Lamb2 - (Itga6+Itgb1)	LAMININ	ECM-Receptor	KEGG: mmu04512
Fibroblast	Ependymal cell	Lamb2	ITGA6_ITGB1	5.08273e-06	0	LAMB2_ITGA6_ITGB1	Lamb2 - (Itga6+Itgb1)	LAMININ	ECM-Receptor	KEGG: mmu04512
OL	Ependymal cell	Lamb2	ITGA6_ITGB1	3.15512e-06	0	LAMB2_ITGA6_ITGB1	Lamb2 - (Itga6+Itgb1)	LAMININ	ECM-Receptor	KEGG: mmu04512
Astro	Micro	Lamb2	ITGA6_ITGB1	1.32851e-05	0	LAMB2_ITGA6_ITGB1	Lamb2 - (Itga6+Itgb1)	LAMININ	ECM-Receptor	KEGG: mmu04512
Astro_C3	Micro	Lamb2	ITGA6_ITGB1	1.82427e-05	0	LAMB2_ITGA6_ITGB1	Lamb2 - (Itga6+Itgb1)	LAMININ	ECM-Receptor	KEGG: mmu04512
Endo	Micro	Lamb2	ITGA6_ITGB1	9.13102e-05	0	LAMB2_ITGA6_ITGB1	Lamb2 - (Itga6+Itgb1)	LAMININ	ECM-Receptor	KEGG: mmu04512
Ependymal cell	Micro	Lamb2	ITGA6_ITGB1	3.28064e-06	0	LAMB2_ITGA6_ITGB1	Lamb2 - (Itga6+Itgb1)	LAMININ	ECM-Receptor	KEGG: mmu04512
Fibroblast	Micro	Lamb2	ITGA6_ITGB1	3.55966e-05	0	LAMB2_ITGA6_ITGB1	Lamb2 - (Itga6+Itgb1)	LAMININ	ECM-Receptor	KEGG: mmu04512
OL	Micro	Lamb2	ITGA6_ITGB1	2.22178e-05	0	LAMB2_ITGA6_ITGB1	Lamb2 - (Itga6+Itgb1)	LAMININ	ECM-Receptor	KEGG: mmu04512
Astro	Astro	Lamc1	ITGA6_ITGB1	1.83649e-05	0	LAMC1_ITGA6_ITGB1	Lamc1 - (Itga6+Itgb1)	LAMININ	ECM-Receptor	KEGG: mmu04512
Astro_C3	Astro	Lamc1	ITGA6_ITGB1	4.36781e-05	0	LAMC1_ITGA6_ITGB1	Lamc1 - (Itga6+Itgb1)	LAMININ	ECM-Receptor	KEGG: mmu04512
Astro_C9	Astro	Lamc1	ITGA6_ITGB1	8.21723e-06	0	LAMC1_ITGA6_ITGB1	Lamc1 - (Itga6+Itgb1)	LAMININ	ECM-Receptor	KEGG: mmu04512
Endo	Astro	Lamc1	ITGA6_ITGB1	9.46696e-05	0	LAMC1_ITGA6_ITGB1	Lamc1 - (Itga6+Itgb1)	LAMININ	ECM-Receptor	KEGG: mmu04512
Ependymal cell	Astro	Lamc1	ITGA6_ITGB1	2.94817e-06	0	LAMC1_ITGA6_ITGB1	Lamc1 - (Itga6+Itgb1)	LAMININ	ECM-Receptor	KEGG: mmu04512
EX	Astro	Lamc1	ITGA6_ITGB1	0.000158628	0	LAMC1_ITGA6_ITGB1	Lamc1 - (Itga6+Itgb1)	LAMININ	ECM-Receptor	KEGG: mmu04512
Fibroblast	Astro	Lamc1	ITGA6_ITGB1	2.87887e-05	0	LAMC1_ITGA6_ITGB1	Lamc1 - (Itga6+Itgb1)	LAMININ	ECM-Receptor	KEGG: mmu04512
IN	Astro	Lamc1	ITGA6_ITGB1	1.81463e-05	0	LAMC1_ITGA6_ITGB1	Lamc1 - (Itga6+Itgb1)	LAMININ	ECM-Receptor	KEGG: mmu04512
OPC	Astro	Lamc1	ITGA6_ITGB1	1.45113e-05	0	LAMC1_ITGA6_ITGB1	Lamc1 - (Itga6+Itgb1)	LAMININ	ECM-Receptor	KEGG: mmu04512
Astro	Astro_C3	Lamc1	ITGA6_ITGB1	2.10887e-05	0	LAMC1_ITGA6_ITGB1	Lamc1 - (Itga6+Itgb1)	LAMININ	ECM-Receptor	KEGG: mmu04512
Astro_C3	Astro_C3	Lamc1	ITGA6_ITGB1	5.0024e-05	0	LAMC1_ITGA6_ITGB1	Lamc1 - (Itga6+Itgb1)	LAMININ	ECM-Receptor	KEGG: mmu04512
Astro_C9	Astro_C3	Lamc1	ITGA6_ITGB1	9.43339e-06	0	LAMC1_ITGA6_ITGB1	Lamc1 - (Itga6+Itgb1)	LAMININ	ECM-Receptor	KEGG: mmu04512
Endo	Astro_C3	Lamc1	ITGA6_ITGB1	0.000107932	0	LAMC1_ITGA6_ITGB1	Lamc1 - (Itga6+Itgb1)	LAMININ	ECM-Receptor	KEGG: mmu04512
Ependymal cell	Astro_C3	Lamc1	ITGA6_ITGB1	3.38606e-06	0	LAMC1_ITGA6_ITGB1	Lamc1 - (Itga6+Itgb1)	LAMININ	ECM-Receptor	KEGG: mmu04512
EX	Astro_C3	Lamc1	ITGA6_ITGB1	0.000182282	0	LAMC1_ITGA6_ITGB1	Lamc1 - (Itga6+Itgb1)	LAMININ	ECM-Receptor	KEGG: mmu04512
Fibroblast	Astro_C3	Lamc1	ITGA6_ITGB1	3.29319e-05	0	LAMC1_ITGA6_ITGB1	Lamc1 - (Itga6+Itgb1)	LAMININ	ECM-Receptor	KEGG: mmu04512
IN	Astro_C3	Lamc1	ITGA6_ITGB1	2.08523e-05	0	LAMC1_ITGA6_ITGB1	Lamc1 - (Itga6+Itgb1)	LAMININ	ECM-Receptor	KEGG: mmu04512
OPC	Astro_C3	Lamc1	ITGA6_ITGB1	1.66633e-05	0	LAMC1_ITGA6_ITGB1	Lamc1 - (Itga6+Itgb1)	LAMININ	ECM-Receptor	KEGG: mmu04512
Astro	Astro_C9	Lamc1	ITGA6_ITGB1	6.88967e-06	0	LAMC1_ITGA6_ITGB1	Lamc1 - (Itga6+Itgb1)	LAMININ	ECM-Receptor	KEGG: mmu04512
Astro_C3	Astro_C9	Lamc1	ITGA6_ITGB1	1.63941e-05	0	LAMC1_ITGA6_ITGB1	Lamc1 - (Itga6+Itgb1)	LAMININ	ECM-Receptor	KEGG: mmu04512
Astro_C9	Astro_C9	Lamc1	ITGA6_ITGB1	3.08289e-06	0	LAMC1_ITGA6_ITGB1	Lamc1 - (Itga6+Itgb1)	LAMININ	ECM-Receptor	KEGG: mmu04512
Endo	Astro_C9	Lamc1	ITGA6_ITGB1	3.55631e-05	0	LAMC1_ITGA6_ITGB1	Lamc1 - (Itga6+Itgb1)	LAMININ	ECM-Receptor	KEGG: mmu04512
Ependymal cell	Astro_C9	Lamc1	ITGA6_ITGB1	1.10598e-06	0	LAMC1_ITGA6_ITGB1	Lamc1 - (Itga6+Itgb1)	LAMININ	ECM-Receptor	KEGG: mmu04512
EX	Astro_C9	Lamc1	ITGA6_ITGB1	5.95027e-05	0	LAMC1_ITGA6_ITGB1	Lamc1 - (Itga6+Itgb1)	LAMININ	ECM-Receptor	KEGG: mmu04512
Fibroblast	Astro_C9	Lamc1	ITGA6_ITGB1	1.08079e-05	0	LAMC1_ITGA6_ITGB1	Lamc1 - (Itga6+Itgb1)	LAMININ	ECM-Receptor	KEGG: mmu04512
IN	Astro_C9	Lamc1	ITGA6_ITGB1	6.80681e-06	0	LAMC1_ITGA6_ITGB1	Lamc1 - (Itga6+Itgb1)	LAMININ	ECM-Receptor	KEGG: mmu04512
OPC	Astro_C9	Lamc1	ITGA6_ITGB1	5.44403e-06	0	LAMC1_ITGA6_ITGB1	Lamc1 - (Itga6+Itgb1)	LAMININ	ECM-Receptor	KEGG: mmu04512
Astro	Endo	Lamc1	ITGA6_ITGB1	4.0974e-05	0	LAMC1_ITGA6_ITGB1	Lamc1 - (Itga6+Itgb1)	LAMININ	ECM-Receptor	KEGG: mmu04512
Astro_C3	Endo	Lamc1	ITGA6_ITGB1	9.58729e-05	0	LAMC1_ITGA6_ITGB1	Lamc1 - (Itga6+Itgb1)	LAMININ	ECM-Receptor	KEGG: mmu04512
Astro_C9	Endo	Lamc1	ITGA6_ITGB1	1.8302e-05	0	LAMC1_ITGA6_ITGB1	Lamc1 - (Itga6+Itgb1)	LAMININ	ECM-Receptor	KEGG: mmu04512
Endo	Endo	Lamc1	ITGA6_ITGB1	0.000202151	0	LAMC1_ITGA6_ITGB1	Lamc1 - (Itga6+Itgb1)	LAMININ	ECM-Receptor	KEGG: mmu04512
Ependymal cell	Endo	Lamc1	ITGA6_ITGB1	6.58517e-06	0	LAMC1_ITGA6_ITGB1	Lamc1 - (Itga6+Itgb1)	LAMININ	ECM-Receptor	KEGG: mmu04512
EX	Endo	Lamc1	ITGA6_ITGB1	0.000355443	0	LAMC1_ITGA6_ITGB1	Lamc1 - (Itga6+Itgb1)	LAMININ	ECM-Receptor	KEGG: mmu04512
Fibroblast	Endo	Lamc1	ITGA6_ITGB1	6.27308e-05	0	LAMC1_ITGA6_ITGB1	Lamc1 - (Itga6+Itgb1)	LAMININ	ECM-Receptor	KEGG: mmu04512
IN	Endo	Lamc1	ITGA6_ITGB1	4.06627e-05	0	LAMC1_ITGA6_ITGB1	Lamc1 - (Itga6+Itgb1)	LAMININ	ECM-Receptor	KEGG: mmu04512
OPC	Endo	Lamc1	ITGA6_ITGB1	3.23723e-05	0	LAMC1_ITGA6_ITGB1	Lamc1 - (Itga6+Itgb1)	LAMININ	ECM-Receptor	KEGG: mmu04512
Astro	Ependymal cell	Lamc1	ITGA6_ITGB1	2.77762e-06	0	LAMC1_ITGA6_ITGB1	Lamc1 - (Itga6+Itgb1)	LAMININ	ECM-Receptor	KEGG: mmu04512
Astro_C3	Ependymal cell	Lamc1	ITGA6_ITGB1	6.62065e-06	0	LAMC1_ITGA6_ITGB1	Lamc1 - (Itga6+Itgb1)	LAMININ	ECM-Receptor	KEGG: mmu04512
Astro_C9	Ependymal cell	Lamc1	ITGA6_ITGB1	1.24311e-06	0	LAMC1_ITGA6_ITGB1	Lamc1 - (Itga6+Itgb1)	LAMININ	ECM-Receptor	KEGG: mmu04512
Endo	Ependymal cell	Lamc1	ITGA6_ITGB1	1.44043e-05	0	LAMC1_ITGA6_ITGB1	Lamc1 - (Itga6+Itgb1)	LAMININ	ECM-Receptor	KEGG: mmu04512
Ependymal cell	Ependymal cell	Lamc1	ITGA6_ITGB1	4.45834e-07	0	LAMC1_ITGA6_ITGB1	Lamc1 - (Itga6+Itgb1)	LAMININ	ECM-Receptor	KEGG: mmu04512
EX	Ependymal cell	Lamc1	ITGA6_ITGB1	2.39784e-05	0	LAMC1_ITGA6_ITGB1	Lamc1 - (Itga6+Itgb1)	LAMININ	ECM-Receptor	KEGG: mmu04512
Fibroblast	Ependymal cell	Lamc1	ITGA6_ITGB1	4.36806e-06	0	LAMC1_ITGA6_ITGB1	Lamc1 - (Itga6+Itgb1)	LAMININ	ECM-Receptor	KEGG: mmu04512
IN	Ependymal cell	Lamc1	ITGA6_ITGB1	2.74299e-06	0	LAMC1_ITGA6_ITGB1	Lamc1 - (Itga6+Itgb1)	LAMININ	ECM-Receptor	KEGG: mmu04512
OPC	Ependymal cell	Lamc1	ITGA6_ITGB1	2.19483e-06	0	LAMC1_ITGA6_ITGB1	Lamc1 - (Itga6+Itgb1)	LAMININ	ECM-Receptor	KEGG: mmu04512
Astro	Micro	Lamc1	ITGA6_ITGB1	1.95479e-05	0	LAMC1_ITGA6_ITGB1	Lamc1 - (Itga6+Itgb1)	LAMININ	ECM-Receptor	KEGG: mmu04512
Astro_C3	Micro	Lamc1	ITGA6_ITGB1	4.64679e-05	0	LAMC1_ITGA6_ITGB1	Lamc1 - (Itga6+Itgb1)	LAMININ	ECM-Receptor	KEGG: mmu04512
Astro_C9	Micro	Lamc1	ITGA6_ITGB1	8.74609e-06	0	LAMC1_ITGA6_ITGB1	Lamc1 - (Itga6+Itgb1)	LAMININ	ECM-Receptor	KEGG: mmu04512
Endo	Micro	Lamc1	ITGA6_ITGB1	0.000100627	0	LAMC1_ITGA6_ITGB1	Lamc1 - (Itga6+Itgb1)	LAMININ	ECM-Receptor	KEGG: mmu04512
Ependymal cell	Micro	Lamc1	ITGA6_ITGB1	3.13819e-06	0	LAMC1_ITGA6_ITGB1	Lamc1 - (Itga6+Itgb1)	LAMININ	ECM-Receptor	KEGG: mmu04512
EX	Micro	Lamc1	ITGA6_ITGB1	0.000168869	0	LAMC1_ITGA6_ITGB1	Lamc1 - (Itga6+Itgb1)	LAMININ	ECM-Receptor	KEGG: mmu04512
Fibroblast	Micro	Lamc1	ITGA6_ITGB1	3.06203e-05	0	LAMC1_ITGA6_ITGB1	Lamc1 - (Itga6+Itgb1)	LAMININ	ECM-Receptor	KEGG: mmu04512
IN	Micro	Lamc1	ITGA6_ITGB1	1.93179e-05	0	LAMC1_ITGA6_ITGB1	Lamc1 - (Itga6+Itgb1)	LAMININ	ECM-Receptor	KEGG: mmu04512
OPC	Micro	Lamc1	ITGA6_ITGB1	1.54461e-05	0	LAMC1_ITGA6_ITGB1	Lamc1 - (Itga6+Itgb1)	LAMININ	ECM-Receptor	KEGG: mmu04512
Astro	OPC	Tnc	ITGA9_ITGB1	8.8262e-06	0	TNC_ITGA9_ITGB1	Tnc - (Itga9+Itgb1)	TENASCIN	ECM-Receptor	KEGG: mmu04512
Astro_C3	OPC	Tnc	ITGA9_ITGB1	1.48665e-05	0	TNC_ITGA9_ITGB1	Tnc - (Itga9+Itgb1)	TENASCIN	ECM-Receptor	KEGG: mmu04512
EX	OPC	Tnr	ITGA9_ITGB1	6.71173e-05	0	TNR_ITGA9_ITGB1	Tnr - (Itga9+Itgb1)	TENASCIN	ECM-Receptor	KEGG: mmu04512
IN	OPC	Tnr	ITGA9_ITGB1	1.37888e-05	0	TNR_ITGA9_ITGB1	Tnr - (Itga9+Itgb1)	TENASCIN	ECM-Receptor	KEGG: mmu04512
OPC	OPC	Tnr	ITGA9_ITGB1	1.18764e-05	0	TNR_ITGA9_ITGB1	Tnr - (Itga9+Itgb1)	TENASCIN	ECM-Receptor	KEGG: mmu04512
Fibroblast	OPC	Col1a1	ITGA9_ITGB1	2.19391e-05	0	COL1A1_ITGA9_ITGB1	Col1a1 - (Itga9+Itgb1)	COLLAGEN	ECM-Receptor	KEGG: mmu04512
Endo	OPC	Col1a2	ITGA9_ITGB1	2.59903e-06	0	COL1A2_ITGA9_ITGB1	Col1a2 - (Itga9+Itgb1)	COLLAGEN	ECM-Receptor	KEGG: mmu04512
Fibroblast	OPC	Col1a2	ITGA9_ITGB1	3.17379e-05	0	COL1A2_ITGA9_ITGB1	Col1a2 - (Itga9+Itgb1)	COLLAGEN	ECM-Receptor	KEGG: mmu04512
Endo	OPC	Col4a1	ITGA9_ITGB1	8.99222e-05	0	COL4A1_ITGA9_ITGB1	Col4a1 - (Itga9+Itgb1)	COLLAGEN	ECM-Receptor	KEGG: mmu04512
Ependymal cell	OPC	Col4a1	ITGA9_ITGB1	1.31406e-06	0	COL4A1_ITGA9_ITGB1	Col4a1 - (Itga9+Itgb1)	COLLAGEN	ECM-Receptor	KEGG: mmu04512
EX	OPC	Col4a1	ITGA9_ITGB1	0.000103804	0	COL4A1_ITGA9_ITGB1	Col4a1 - (Itga9+Itgb1)	COLLAGEN	ECM-Receptor	KEGG: mmu04512
Fibroblast	OPC	Col4a1	ITGA9_ITGB1	1.67486e-05	0	COL4A1_ITGA9_ITGB1	Col4a1 - (Itga9+Itgb1)	COLLAGEN	ECM-Receptor	KEGG: mmu04512
IN	OPC	Col4a1	ITGA9_ITGB1	1.04118e-05	0	COL4A1_ITGA9_ITGB1	Col4a1 - (Itga9+Itgb1)	COLLAGEN	ECM-Receptor	KEGG: mmu04512
Endo	OPC	Col4a2	ITGA9_ITGB1	6.82164e-05	0	COL4A2_ITGA9_ITGB1	Col4a2 - (Itga9+Itgb1)	COLLAGEN	ECM-Receptor	KEGG: mmu04512
EX	OPC	Col4a2	ITGA9_ITGB1	0.000111352	0	COL4A2_ITGA9_ITGB1	Col4a2 - (Itga9+Itgb1)	COLLAGEN	ECM-Receptor	KEGG: mmu04512
Fibroblast	OPC	Col4a2	ITGA9_ITGB1	5.7984e-06	0	COL4A2_ITGA9_ITGB1	Col4a2 - (Itga9+Itgb1)	COLLAGEN	ECM-Receptor	KEGG: mmu04512
IN	OPC	Col4a2	ITGA9_ITGB1	1.17856e-05	0	COL4A2_ITGA9_ITGB1	Col4a2 - (Itga9+Itgb1)	COLLAGEN	ECM-Receptor	KEGG: mmu04512
Endo	OPC	Col4a4	ITGA9_ITGB1	5.40857e-06	0	COL4A4_ITGA9_ITGB1	Col4a4 - (Itga9+Itgb1)	COLLAGEN	ECM-Receptor	KEGG: mmu04512
Endo	OPC	Col4a5	ITGA9_ITGB1	3.02992e-06	0	COL4A5_ITGA9_ITGB1	Col4a5 - (Itga9+Itgb1)	COLLAGEN	ECM-Receptor	KEGG: mmu04512
Ependymal cell	OPC	Col4a5	ITGA9_ITGB1	1.28364e-06	0	COL4A5_ITGA9_ITGB1	Col4a5 - (Itga9+Itgb1)	COLLAGEN	ECM-Receptor	KEGG: mmu04512
Fibroblast	OPC	Col4a5	ITGA9_ITGB1	5.29482e-06	0	COL4A5_ITGA9_ITGB1	Col4a5 - (Itga9+Itgb1)	COLLAGEN	ECM-Receptor	KEGG: mmu04512
Endo	OPC	Col6a1	ITGA9_ITGB1	6.40143e-06	0	COL6A1_ITGA9_ITGB1	Col6a1 - (Itga9+Itgb1)	COLLAGEN	ECM-Receptor	KEGG: mmu04512
Fibroblast	OPC	Col6a1	ITGA9_ITGB1	5.69862e-06	0	COL6A1_ITGA9_ITGB1	Col6a1 - (Itga9+Itgb1)	COLLAGEN	ECM-Receptor	KEGG: mmu04512
Endo	OPC	Col6a2	ITGA9_ITGB1	4.67831e-06	0	COL6A2_ITGA9_ITGB1	Col6a2 - (Itga9+Itgb1)	COLLAGEN	ECM-Receptor	KEGG: mmu04512
Fibroblast	OPC	Col6a2	ITGA9_ITGB1	5.77021e-06	0	COL6A2_ITGA9_ITGB1	Col6a2 - (Itga9+Itgb1)	COLLAGEN	ECM-Receptor	KEGG: mmu04512
Astro_C3	OPC	Col6a3	ITGA9_ITGB1	9.9492e-06	0	COL6A3_ITGA9_ITGB1	Col6a3 - (Itga9+Itgb1)	COLLAGEN	ECM-Receptor	KEGG: mmu04512
Fibroblast	OPC	Col6a3	ITGA9_ITGB1	6.23545e-06	0	COL6A3_ITGA9_ITGB1	Col6a3 - (Itga9+Itgb1)	COLLAGEN	ECM-Receptor	KEGG: mmu04512
Fibroblast	OPC	Lama1	ITGA9_ITGB1	4.96396e-06	0	LAMA1_ITGA9_ITGB1	Lama1 - (Itga9+Itgb1)	LAMININ	ECM-Receptor	KEGG: mmu04512
Endo	OPC	Lama2	ITGA9_ITGB1	3.72769e-06	0	LAMA2_ITGA9_ITGB1	Lama2 - (Itga9+Itgb1)	LAMININ	ECM-Receptor	KEGG: mmu04512
Fibroblast	OPC	Lama2	ITGA9_ITGB1	8.60593e-06	0	LAMA2_ITGA9_ITGB1	Lama2 - (Itga9+Itgb1)	LAMININ	ECM-Receptor	KEGG: mmu04512
Endo	OPC	Lama4	ITGA9_ITGB1	4.49243e-05	0	LAMA4_ITGA9_ITGB1	Lama4 - (Itga9+Itgb1)	LAMININ	ECM-Receptor	KEGG: mmu04512
Fibroblast	OPC	Lama4	ITGA9_ITGB1	5.5524e-06	0	LAMA4_ITGA9_ITGB1	Lama4 - (Itga9+Itgb1)	LAMININ	ECM-Receptor	KEGG: mmu04512
Endo	OPC	Lama5	ITGA9_ITGB1	1.38028e-05	0	LAMA5_ITGA9_ITGB1	Lama5 - (Itga9+Itgb1)	LAMININ	ECM-Receptor	KEGG: mmu04512
Endo	OPC	Lamb1	ITGA9_ITGB1	2.7224e-05	0	LAMB1_ITGA9_ITGB1	Lamb1 - (Itga9+Itgb1)	LAMININ	ECM-Receptor	KEGG: mmu04512
EX	OPC	Lamb1	ITGA9_ITGB1	6.75389e-05	0	LAMB1_ITGA9_ITGB1	Lamb1 - (Itga9+Itgb1)	LAMININ	ECM-Receptor	KEGG: mmu04512
Fibroblast	OPC	Lamb1	ITGA9_ITGB1	4.62952e-06	0	LAMB1_ITGA9_ITGB1	Lamb1 - (Itga9+Itgb1)	LAMININ	ECM-Receptor	KEGG: mmu04512
IN	OPC	Lamb1	ITGA9_ITGB1	9.04865e-06	0	LAMB1_ITGA9_ITGB1	Lamb1 - (Itga9+Itgb1)	LAMININ	ECM-Receptor	KEGG: mmu04512
Astro	OPC	Lamb2	ITGA9_ITGB1	7.53399e-06	0	LAMB2_ITGA9_ITGB1	Lamb2 - (Itga9+Itgb1)	LAMININ	ECM-Receptor	KEGG: mmu04512
Astro_C3	OPC	Lamb2	ITGA9_ITGB1	1.0353e-05	0	LAMB2_ITGA9_ITGB1	Lamb2 - (Itga9+Itgb1)	LAMININ	ECM-Receptor	KEGG: mmu04512
Endo	OPC	Lamb2	ITGA9_ITGB1	5.22991e-05	0	LAMB2_ITGA9_ITGB1	Lamb2 - (Itga9+Itgb1)	LAMININ	ECM-Receptor	KEGG: mmu04512
Ependymal cell	OPC	Lamb2	ITGA9_ITGB1	1.8617e-06	0	LAMB2_ITGA9_ITGB1	Lamb2 - (Itga9+Itgb1)	LAMININ	ECM-Receptor	KEGG: mmu04512
Fibroblast	OPC	Lamb2	ITGA9_ITGB1	2.03415e-05	0	LAMB2_ITGA9_ITGB1	Lamb2 - (Itga9+Itgb1)	LAMININ	ECM-Receptor	KEGG: mmu04512
OL	OPC	Lamb2	ITGA9_ITGB1	1.25997e-05	0	LAMB2_ITGA9_ITGB1	Lamb2 - (Itga9+Itgb1)	LAMININ	ECM-Receptor	KEGG: mmu04512
Astro	OPC	Lamc1	ITGA9_ITGB1	1.10948e-05	0	LAMC1_ITGA9_ITGB1	Lamc1 - (Itga9+Itgb1)	LAMININ	ECM-Receptor	KEGG: mmu04512
Astro_C3	OPC	Lamc1	ITGA9_ITGB1	2.64735e-05	0	LAMC1_ITGA9_ITGB1	Lamc1 - (Itga9+Itgb1)	LAMININ	ECM-Receptor	KEGG: mmu04512
Astro_C9	OPC	Lamc1	ITGA9_ITGB1	4.96598e-06	0	LAMC1_ITGA9_ITGB1	Lamc1 - (Itga9+Itgb1)	LAMININ	ECM-Receptor	KEGG: mmu04512
Endo	OPC	Lamc1	ITGA9_ITGB1	5.77049e-05	0	LAMC1_ITGA9_ITGB1	Lamc1 - (Itga9+Itgb1)	LAMININ	ECM-Receptor	KEGG: mmu04512
Ependymal cell	OPC	Lamc1	ITGA9_ITGB1	1.78068e-06	0	LAMC1_ITGA9_ITGB1	Lamc1 - (Itga9+Itgb1)	LAMININ	ECM-Receptor	KEGG: mmu04512
EX	OPC	Lamc1	ITGA9_ITGB1	9.5751e-05	0	LAMC1_ITGA9_ITGB1	Lamc1 - (Itga9+Itgb1)	LAMININ	ECM-Receptor	KEGG: mmu04512
Fibroblast	OPC	Lamc1	ITGA9_ITGB1	1.74748e-05	0	LAMC1_ITGA9_ITGB1	Lamc1 - (Itga9+Itgb1)	LAMININ	ECM-Receptor	KEGG: mmu04512
IN	OPC	Lamc1	ITGA9_ITGB1	1.09534e-05	0	LAMC1_ITGA9_ITGB1	Lamc1 - (Itga9+Itgb1)	LAMININ	ECM-Receptor	KEGG: mmu04512
OPC	OPC	Lamc1	ITGA9_ITGB1	8.76697e-06	0	LAMC1_ITGA9_ITGB1	Lamc1 - (Itga9+Itgb1)	LAMININ	ECM-Receptor	KEGG: mmu04512
Astro_C9	Astro	Fn1	ITGAV_ITGB1	3.16536e-06	0	FN1_ITGAV_ITGB1	Fn1 - (Itgav+Itgb1)	FN1	ECM-Receptor	KEGG: mmu04512
Endo	Astro	Fn1	ITGAV_ITGB1	8.70479e-05	0	FN1_ITGAV_ITGB1	Fn1 - (Itgav+Itgb1)	FN1	ECM-Receptor	KEGG: mmu04512
Ependymal cell	Astro	Fn1	ITGAV_ITGB1	5.55167e-06	0	FN1_ITGAV_ITGB1	Fn1 - (Itgav+Itgb1)	FN1	ECM-Receptor	KEGG: mmu04512
Fibroblast	Astro	Fn1	ITGAV_ITGB1	2.67327e-05	0	FN1_ITGAV_ITGB1	Fn1 - (Itgav+Itgb1)	FN1	ECM-Receptor	KEGG: mmu04512
Astro_C9	Astro_C3	Fn1	ITGAV_ITGB1	4.27447e-06	0	FN1_ITGAV_ITGB1	Fn1 - (Itgav+Itgb1)	FN1	ECM-Receptor	KEGG: mmu04512
Endo	Astro_C3	Fn1	ITGAV_ITGB1	0.000115711	0	FN1_ITGAV_ITGB1	Fn1 - (Itgav+Itgb1)	FN1	ECM-Receptor	KEGG: mmu04512
Ependymal cell	Astro_C3	Fn1	ITGAV_ITGB1	7.46094e-06	0	FN1_ITGAV_ITGB1	Fn1 - (Itgav+Itgb1)	FN1	ECM-Receptor	KEGG: mmu04512
Fibroblast	Astro_C3	Fn1	ITGAV_ITGB1	3.57622e-05	0	FN1_ITGAV_ITGB1	Fn1 - (Itgav+Itgb1)	FN1	ECM-Receptor	KEGG: mmu04512
Astro_C9	Endo	Fn1	ITGAV_ITGB1	3.31322e-06	0	FN1_ITGAV_ITGB1	Fn1 - (Itgav+Itgb1)	FN1	ECM-Receptor	KEGG: mmu04512
Endo	Endo	Fn1	ITGAV_ITGB1	9.10872e-05	0	FN1_ITGAV_ITGB1	Fn1 - (Itgav+Itgb1)	FN1	ECM-Receptor	KEGG: mmu04512
Ependymal cell	Endo	Fn1	ITGAV_ITGB1	5.81048e-06	0	FN1_ITGAV_ITGB1	Fn1 - (Itgav+Itgb1)	FN1	ECM-Receptor	KEGG: mmu04512
Fibroblast	Endo	Fn1	ITGAV_ITGB1	2.79765e-05	0	FN1_ITGAV_ITGB1	Fn1 - (Itgav+Itgb1)	FN1	ECM-Receptor	KEGG: mmu04512
Astro_C9	Fibroblast	Fn1	ITGAV_ITGB1	1.03181e-06	0	FN1_ITGAV_ITGB1	Fn1 - (Itgav+Itgb1)	FN1	ECM-Receptor	KEGG: mmu04512
Endo	Fibroblast	Fn1	ITGAV_ITGB1	2.87858e-05	0	FN1_ITGAV_ITGB1	Fn1 - (Itgav+Itgb1)	FN1	ECM-Receptor	KEGG: mmu04512
Ependymal cell	Fibroblast	Fn1	ITGAV_ITGB1	1.81756e-06	0	FN1_ITGAV_ITGB1	Fn1 - (Itgav+Itgb1)	FN1	ECM-Receptor	KEGG: mmu04512
Fibroblast	Fibroblast	Fn1	ITGAV_ITGB1	8.78854e-06	0	FN1_ITGAV_ITGB1	Fn1 - (Itgav+Itgb1)	FN1	ECM-Receptor	KEGG: mmu04512
Astro_C9	Micro	Fn1	ITGAV_ITGB1	3.10903e-06	0	FN1_ITGAV_ITGB1	Fn1 - (Itgav+Itgb1)	FN1	ECM-Receptor	KEGG: mmu04512
Endo	Micro	Fn1	ITGAV_ITGB1	8.56521e-05	0	FN1_ITGAV_ITGB1	Fn1 - (Itgav+Itgb1)	FN1	ECM-Receptor	KEGG: mmu04512
Ependymal cell	Micro	Fn1	ITGAV_ITGB1	5.45584e-06	0	FN1_ITGAV_ITGB1	Fn1 - (Itgav+Itgb1)	FN1	ECM-Receptor	KEGG: mmu04512
Fibroblast	Micro	Fn1	ITGAV_ITGB1	2.62849e-05	0	FN1_ITGAV_ITGB1	Fn1 - (Itgav+Itgb1)	FN1	ECM-Receptor	KEGG: mmu04512
Astro_C9	OPC	Fn1	ITGAV_ITGB1	2.09911e-06	0	FN1_ITGAV_ITGB1	Fn1 - (Itgav+Itgb1)	FN1	ECM-Receptor	KEGG: mmu04512
Endo	OPC	Fn1	ITGAV_ITGB1	5.80815e-05	0	FN1_ITGAV_ITGB1	Fn1 - (Itgav+Itgb1)	FN1	ECM-Receptor	KEGG: mmu04512
Ependymal cell	OPC	Fn1	ITGAV_ITGB1	3.68845e-06	0	FN1_ITGAV_ITGB1	Fn1 - (Itgav+Itgb1)	FN1	ECM-Receptor	KEGG: mmu04512
Fibroblast	OPC	Fn1	ITGAV_ITGB1	1.77925e-05	0	FN1_ITGAV_ITGB1	Fn1 - (Itgav+Itgb1)	FN1	ECM-Receptor	KEGG: mmu04512
Endo	Astro	Vtn	ITGAV_ITGB1	7.09173e-06	0	VTN_ITGAV_ITGB1	Vtn - (Itgav+Itgb1)	VTN	ECM-Receptor	KEGG: mmu04512
Endo	Astro_C3	Vtn	ITGAV_ITGB1	9.57927e-06	0	VTN_ITGAV_ITGB1	Vtn - (Itgav+Itgb1)	VTN	ECM-Receptor	KEGG: mmu04512
Endo	Endo	Vtn	ITGAV_ITGB1	7.42303e-06	0	VTN_ITGAV_ITGB1	Vtn - (Itgav+Itgb1)	VTN	ECM-Receptor	KEGG: mmu04512
Endo	Fibroblast	Vtn	ITGAV_ITGB1	2.31111e-06	0	VTN_ITGAV_ITGB1	Vtn - (Itgav+Itgb1)	VTN	ECM-Receptor	KEGG: mmu04512
Endo	Micro	Vtn	ITGAV_ITGB1	6.96531e-06	0	VTN_ITGAV_ITGB1	Vtn - (Itgav+Itgb1)	VTN	ECM-Receptor	KEGG: mmu04512
Endo	OPC	Vtn	ITGAV_ITGB1	4.70238e-06	0	VTN_ITGAV_ITGB1	Vtn - (Itgav+Itgb1)	VTN	ECM-Receptor	KEGG: mmu04512
Fibroblast	Ependymal cell	Lama1	ITGA6_ITGB4	1.47257e-06	0	LAMA1_ITGA6_ITGB4	Lama1 - (Itga6+Itgb4)	LAMININ	ECM-Receptor	KEGG: mmu04512
Endo	Ependymal cell	Lama2	ITGA6_ITGB4	1.10725e-06	0	LAMA2_ITGA6_ITGB4	Lama2 - (Itga6+Itgb4)	LAMININ	ECM-Receptor	KEGG: mmu04512
Fibroblast	Ependymal cell	Lama2	ITGA6_ITGB4	2.54919e-06	0	LAMA2_ITGA6_ITGB4	Lama2 - (Itga6+Itgb4)	LAMININ	ECM-Receptor	KEGG: mmu04512
Endo	Ependymal cell	Lama4	ITGA6_ITGB4	1.32363e-05	0	LAMA4_ITGA6_ITGB4	Lama4 - (Itga6+Itgb4)	LAMININ	ECM-Receptor	KEGG: mmu04512
Fibroblast	Ependymal cell	Lama4	ITGA6_ITGB4	1.64674e-06	0	LAMA4_ITGA6_ITGB4	Lama4 - (Itga6+Itgb4)	LAMININ	ECM-Receptor	KEGG: mmu04512
Endo	Ependymal cell	Lama5	ITGA6_ITGB4	4.09175e-06	0	LAMA5_ITGA6_ITGB4	Lama5 - (Itga6+Itgb4)	LAMININ	ECM-Receptor	KEGG: mmu04512
Endo	Ependymal cell	Lamb1	ITGA6_ITGB4	8.04907e-06	0	LAMB1_ITGA6_ITGB4	Lamb1 - (Itga6+Itgb4)	LAMININ	ECM-Receptor	KEGG: mmu04512
EX	Ependymal cell	Lamb1	ITGA6_ITGB4	2.00562e-05	0	LAMB1_ITGA6_ITGB4	Lamb1 - (Itga6+Itgb4)	LAMININ	ECM-Receptor	KEGG: mmu04512
Fibroblast	Ependymal cell	Lamb1	ITGA6_ITGB4	1.37355e-06	0	LAMB1_ITGA6_ITGB4	Lamb1 - (Itga6+Itgb4)	LAMININ	ECM-Receptor	KEGG: mmu04512
IN	Ependymal cell	Lamb1	ITGA6_ITGB4	2.68662e-06	0	LAMB1_ITGA6_ITGB4	Lamb1 - (Itga6+Itgb4)	LAMININ	ECM-Receptor	KEGG: mmu04512
Astro	Ependymal cell	Lamb2	ITGA6_ITGB4	2.23604e-06	0	LAMB2_ITGA6_ITGB4	Lamb2 - (Itga6+Itgb4)	LAMININ	ECM-Receptor	KEGG: mmu04512
Astro_C3	Ependymal cell	Lamb2	ITGA6_ITGB4	3.07072e-06	0	LAMB2_ITGA6_ITGB4	Lamb2 - (Itga6+Itgb4)	LAMININ	ECM-Receptor	KEGG: mmu04512
Endo	Ependymal cell	Lamb2	ITGA6_ITGB4	1.53869e-05	0	LAMB2_ITGA6_ITGB4	Lamb2 - (Itga6+Itgb4)	LAMININ	ECM-Receptor	KEGG: mmu04512
Ependymal cell	Ependymal cell	Lamb2	ITGA6_ITGB4	5.52214e-07	0	LAMB2_ITGA6_ITGB4	Lamb2 - (Itga6+Itgb4)	LAMININ	ECM-Receptor	KEGG: mmu04512
Fibroblast	Ependymal cell	Lamb2	ITGA6_ITGB4	5.99681e-06	0	LAMB2_ITGA6_ITGB4	Lamb2 - (Itga6+Itgb4)	LAMININ	ECM-Receptor	KEGG: mmu04512
OL	Ependymal cell	Lamb2	ITGA6_ITGB4	3.73951e-06	0	LAMB2_ITGA6_ITGB4	Lamb2 - (Itga6+Itgb4)	LAMININ	ECM-Receptor	KEGG: mmu04512
Astro	Ependymal cell	Lamc1	ITGA6_ITGB4	3.29046e-06	0	LAMC1_ITGA6_ITGB4	Lamc1 - (Itga6+Itgb4)	LAMININ	ECM-Receptor	KEGG: mmu04512
Astro_C3	Ependymal cell	Lamc1	ITGA6_ITGB4	7.82541e-06	0	LAMC1_ITGA6_ITGB4	Lamc1 - (Itga6+Itgb4)	LAMININ	ECM-Receptor	KEGG: mmu04512
Astro_C9	Ependymal cell	Lamc1	ITGA6_ITGB4	1.47228e-06	0	LAMC1_ITGA6_ITGB4	Lamc1 - (Itga6+Itgb4)	LAMININ	ECM-Receptor	KEGG: mmu04512
Endo	Ependymal cell	Lamc1	ITGA6_ITGB4	1.69594e-05	0	LAMC1_ITGA6_ITGB4	Lamc1 - (Itga6+Itgb4)	LAMININ	ECM-Receptor	KEGG: mmu04512
Ependymal cell	Ependymal cell	Lamc1	ITGA6_ITGB4	5.2823e-07	0	LAMC1_ITGA6_ITGB4	Lamc1 - (Itga6+Itgb4)	LAMININ	ECM-Receptor	KEGG: mmu04512
EX	Ependymal cell	Lamc1	ITGA6_ITGB4	2.84221e-05	0	LAMC1_ITGA6_ITGB4	Lamc1 - (Itga6+Itgb4)	LAMININ	ECM-Receptor	KEGG: mmu04512
Fibroblast	Ependymal cell	Lamc1	ITGA6_ITGB4	5.15766e-06	0	LAMC1_ITGA6_ITGB4	Lamc1 - (Itga6+Itgb4)	LAMININ	ECM-Receptor	KEGG: mmu04512
IN	Ependymal cell	Lamc1	ITGA6_ITGB4	3.25135e-06	0	LAMC1_ITGA6_ITGB4	Lamc1 - (Itga6+Itgb4)	LAMININ	ECM-Receptor	KEGG: mmu04512
OPC	Ependymal cell	Lamc1	ITGA6_ITGB4	2.60002e-06	0	LAMC1_ITGA6_ITGB4	Lamc1 - (Itga6+Itgb4)	LAMININ	ECM-Receptor	KEGG: mmu04512
Astro_C9	Astro	Fn1	Cd44	9.74016e-06	0	FN1_CD44	Fn1 - Cd44	FN1	ECM-Receptor	KEGG: mmu04512
Endo	Astro	Fn1	Cd44	0.000247106	0	FN1_CD44	Fn1 - Cd44	FN1	ECM-Receptor	KEGG: mmu04512
Ependymal cell	Astro	Fn1	Cd44	1.66583e-05	0	FN1_CD44	Fn1 - Cd44	FN1	ECM-Receptor	KEGG: mmu04512
Fibroblast	Astro	Fn1	Cd44	7.83519e-05	0	FN1_CD44	Fn1 - Cd44	FN1	ECM-Receptor	KEGG: mmu04512
Astro_C9	Astro_C3	Fn1	Cd44	1.4706e-05	0	FN1_CD44	Fn1 - Cd44	FN1	ECM-Receptor	KEGG: mmu04512
Endo	Astro_C3	Fn1	Cd44	0.000350657	0	FN1_CD44	Fn1 - Cd44	FN1	ECM-Receptor	KEGG: mmu04512
Ependymal cell	Astro_C3	Fn1	Cd44	2.46452e-05	0	FN1_CD44	Fn1 - Cd44	FN1	ECM-Receptor	KEGG: mmu04512
Fibroblast	Astro_C3	Fn1	Cd44	0.000113833	0	FN1_CD44	Fn1 - Cd44	FN1	ECM-Receptor	KEGG: mmu04512
Astro_C9	Astro_C9	Fn1	Cd44	2.78567e-06	0	FN1_CD44	Fn1 - Cd44	FN1	ECM-Receptor	KEGG: mmu04512
Endo	Astro_C9	Fn1	Cd44	7.28762e-05	0	FN1_CD44	Fn1 - Cd44	FN1	ECM-Receptor	KEGG: mmu04512
Ependymal cell	Astro_C9	Fn1	Cd44	4.81096e-06	0	FN1_CD44	Fn1 - Cd44	FN1	ECM-Receptor	KEGG: mmu04512
Fibroblast	Astro_C9	Fn1	Cd44	2.2832e-05	0	FN1_CD44	Fn1 - Cd44	FN1	ECM-Receptor	KEGG: mmu04512
Endo	Endo	Fn1	Cd44	1.49469e-05	0	FN1_CD44	Fn1 - Cd44	FN1	ECM-Receptor	KEGG: mmu04512
Ependymal cell	Endo	Fn1	Cd44	9.30485e-07	0	FN1_CD44	Fn1 - Cd44	FN1	ECM-Receptor	KEGG: mmu04512
Fibroblast	Endo	Fn1	Cd44	4.5256e-06	0	FN1_CD44	Fn1 - Cd44	FN1	ECM-Receptor	KEGG: mmu04512
Astro_C9	Ependymal cell	Fn1	Cd44	2.33112e-07	0.01	FN1_CD44	Fn1 - Cd44	FN1	ECM-Receptor	KEGG: mmu04512
Endo	Ependymal cell	Fn1	Cd44	6.56652e-06	0	FN1_CD44	Fn1 - Cd44	FN1	ECM-Receptor	KEGG: mmu04512
Ependymal cell	Ependymal cell	Fn1	Cd44	4.1182e-07	0	FN1_CD44	Fn1 - Cd44	FN1	ECM-Receptor	KEGG: mmu04512
Fibroblast	Ependymal cell	Fn1	Cd44	1.99688e-06	0	FN1_CD44	Fn1 - Cd44	FN1	ECM-Receptor	KEGG: mmu04512
Endo	EX	Fn1	Cd44	0.00033775	0	FN1_CD44	Fn1 - Cd44	FN1	ECM-Receptor	KEGG: mmu04512
Ependymal cell	EX	Fn1	Cd44	2.10945e-05	0	FN1_CD44	Fn1 - Cd44	FN1	ECM-Receptor	KEGG: mmu04512
Fibroblast	EX	Fn1	Cd44	0.00010246	0	FN1_CD44	Fn1 - Cd44	FN1	ECM-Receptor	KEGG: mmu04512
Endo	Fibroblast	Fn1	Cd44	3.72578e-06	0	FN1_CD44	Fn1 - Cd44	FN1	ECM-Receptor	KEGG: mmu04512
Fibroblast	Fibroblast	Fn1	Cd44	1.12656e-06	0	FN1_CD44	Fn1 - Cd44	FN1	ECM-Receptor	KEGG: mmu04512
Astro_C9	Micro	Fn1	Cd44	2.69672e-06	0	FN1_CD44	Fn1 - Cd44	FN1	ECM-Receptor	KEGG: mmu04512
Endo	Micro	Fn1	Cd44	7.46764e-05	0	FN1_CD44	Fn1 - Cd44	FN1	ECM-Receptor	KEGG: mmu04512
Ependymal cell	Micro	Fn1	Cd44	4.73968e-06	0	FN1_CD44	Fn1 - Cd44	FN1	ECM-Receptor	KEGG: mmu04512
Fibroblast	Micro	Fn1	Cd44	2.28687e-05	0	FN1_CD44	Fn1 - Cd44	FN1	ECM-Receptor	KEGG: mmu04512
Astro_C9	OPC	Fn1	Cd44	2.39175e-06	0	FN1_CD44	Fn1 - Cd44	FN1	ECM-Receptor	KEGG: mmu04512
Endo	OPC	Fn1	Cd44	6.58616e-05	0	FN1_CD44	Fn1 - Cd44	FN1	ECM-Receptor	KEGG: mmu04512
Ependymal cell	OPC	Fn1	Cd44	4.19655e-06	0	FN1_CD44	Fn1 - Cd44	FN1	ECM-Receptor	KEGG: mmu04512
Fibroblast	OPC	Fn1	Cd44	2.02153e-05	0	FN1_CD44	Fn1 - Cd44	FN1	ECM-Receptor	KEGG: mmu04512
Fibroblast	Astro	Col1a1	Cd44	8.27637e-05	0	COL1A1_CD44	Col1a1 - Cd44	COLLAGEN	ECM-Receptor	KEGG: mmu04512
Fibroblast	Astro_C3	Col1a1	Cd44	0.000119939	0	COL1A1_CD44	Col1a1 - Cd44	COLLAGEN	ECM-Receptor	KEGG: mmu04512
Fibroblast	Astro_C9	Col1a1	Cd44	2.41482e-05	0	COL1A1_CD44	Col1a1 - Cd44	COLLAGEN	ECM-Receptor	KEGG: mmu04512
Fibroblast	Endo	Col1a1	Cd44	4.80348e-06	0	COL1A1_CD44	Col1a1 - Cd44	COLLAGEN	ECM-Receptor	KEGG: mmu04512
Fibroblast	Ependymal cell	Col1a1	Cd44	2.11854e-06	0	COL1A1_CD44	Col1a1 - Cd44	COLLAGEN	ECM-Receptor	KEGG: mmu04512
Fibroblast	EX	Col1a1	Cd44	0.00010873	0	COL1A1_CD44	Col1a1 - Cd44	COLLAGEN	ECM-Receptor	KEGG: mmu04512
Fibroblast	Fibroblast	Col1a1	Cd44	1.1959e-06	0	COL1A1_CD44	Col1a1 - Cd44	COLLAGEN	ECM-Receptor	KEGG: mmu04512
Fibroblast	Micro	Col1a1	Cd44	2.42446e-05	0	COL1A1_CD44	Col1a1 - Cd44	COLLAGEN	ECM-Receptor	KEGG: mmu04512
Fibroblast	OPC	Col1a1	Cd44	2.14265e-05	0	COL1A1_CD44	Col1a1 - Cd44	COLLAGEN	ECM-Receptor	KEGG: mmu04512
Endo	Astro	Col1a2	Cd44	1.03877e-05	0	COL1A2_CD44	Col1a2 - Cd44	COLLAGEN	ECM-Receptor	KEGG: mmu04512
Fibroblast	Astro	Col1a2	Cd44	0.000116627	0	COL1A2_CD44	Col1a2 - Cd44	COLLAGEN	ECM-Receptor	KEGG: mmu04512
Endo	Astro_C3	Col1a2	Cd44	1.57551e-05	0	COL1A2_CD44	Col1a2 - Cd44	COLLAGEN	ECM-Receptor	KEGG: mmu04512
Fibroblast	Astro_C3	Col1a2	Cd44	0.000165796	0	COL1A2_CD44	Col1a2 - Cd44	COLLAGEN	ECM-Receptor	KEGG: mmu04512
Endo	Astro_C9	Col1a2	Cd44	2.96451e-06	0	COL1A2_CD44	Col1a2 - Cd44	COLLAGEN	ECM-Receptor	KEGG: mmu04512
Fibroblast	Astro_C9	Col1a2	Cd44	3.43637e-05	0	COL1A2_CD44	Col1a2 - Cd44	COLLAGEN	ECM-Receptor	KEGG: mmu04512
Endo	Endo	Col1a2	Cd44	5.55675e-07	0	COL1A2_CD44	Col1a2 - Cd44	COLLAGEN	ECM-Receptor	KEGG: mmu04512
Fibroblast	Endo	Col1a2	Cd44	7.02904e-06	0	COL1A2_CD44	Col1a2 - Cd44	COLLAGEN	ECM-Receptor	KEGG: mmu04512
Endo	Ependymal cell	Col1a2	Cd44	2.4687e-07	0	COL1A2_CD44	Col1a2 - Cd44	COLLAGEN	ECM-Receptor	KEGG: mmu04512
Fibroblast	Ependymal cell	Col1a2	Cd44	3.08909e-06	0	COL1A2_CD44	Col1a2 - Cd44	COLLAGEN	ECM-Receptor	KEGG: mmu04512
Endo	EX	Col1a2	Cd44	1.26184e-05	0	COL1A2_CD44	Col1a2 - Cd44	COLLAGEN	ECM-Receptor	KEGG: mmu04512
Fibroblast	EX	Col1a2	Cd44	0.000158857	0	COL1A2_CD44	Col1a2 - Cd44	COLLAGEN	ECM-Receptor	KEGG: mmu04512
Endo	Fibroblast	Col1a2	Cd44	1.38032e-07	0	COL1A2_CD44	Col1a2 - Cd44	COLLAGEN	ECM-Receptor	KEGG: mmu04512
Fibroblast	Fibroblast	Col1a2	Cd44	1.75192e-06	0	COL1A2_CD44	Col1a2 - Cd44	COLLAGEN	ECM-Receptor	KEGG: mmu04512
Endo	Micro	Col1a2	Cd44	2.859e-06	0	COL1A2_CD44	Col1a2 - Cd44	COLLAGEN	ECM-Receptor	KEGG: mmu04512
Fibroblast	Micro	Col1a2	Cd44	3.51496e-05	0	COL1A2_CD44	Col1a2 - Cd44	COLLAGEN	ECM-Receptor	KEGG: mmu04512
Endo	OPC	Col1a2	Cd44	2.5366e-06	0	COL1A2_CD44	Col1a2 - Cd44	COLLAGEN	ECM-Receptor	KEGG: mmu04512
Fibroblast	OPC	Col1a2	Cd44	3.10062e-05	0	COL1A2_CD44	Col1a2 - Cd44	COLLAGEN	ECM-Receptor	KEGG: mmu04512
Endo	Astro	Col4a1	Cd44	0.00032039	0	COL4A1_CD44	Col4a1 - Cd44	COLLAGEN	ECM-Receptor	KEGG: mmu04512
Ependymal cell	Astro	Col4a1	Cd44	5.21525e-06	0	COL4A1_CD44	Col4a1 - Cd44	COLLAGEN	ECM-Receptor	KEGG: mmu04512
EX	Astro	Col4a1	Cd44	0.000411919	0	COL4A1_CD44	Col4a1 - Cd44	COLLAGEN	ECM-Receptor	KEGG: mmu04512
Fibroblast	Astro	Col4a1	Cd44	6.40859e-05	0	COL4A1_CD44	Col4a1 - Cd44	COLLAGEN	ECM-Receptor	KEGG: mmu04512
IN	Astro	Col4a1	Cd44	4.13735e-05	0	COL4A1_CD44	Col4a1 - Cd44	COLLAGEN	ECM-Receptor	KEGG: mmu04512
Endo	Astro_C3	Col4a1	Cd44	0.000445766	0	COL4A1_CD44	Col4a1 - Cd44	COLLAGEN	ECM-Receptor	KEGG: mmu04512
Ependymal cell	Astro_C3	Col4a1	Cd44	7.86433e-06	0	COL4A1_CD44	Col4a1 - Cd44	COLLAGEN	ECM-Receptor	KEGG: mmu04512
EX	Astro_C3	Col4a1	Cd44	0.00062108	0	COL4A1_CD44	Col4a1 - Cd44	COLLAGEN	ECM-Receptor	KEGG: mmu04512
Fibroblast	Astro_C3	Col4a1	Cd44	9.3876e-05	0	COL4A1_CD44	Col4a1 - Cd44	COLLAGEN	ECM-Receptor	KEGG: mmu04512
IN	Astro_C3	Col4a1	Cd44	6.24528e-05	0	COL4A1_CD44	Col4a1 - Cd44	COLLAGEN	ECM-Receptor	KEGG: mmu04512
Endo	Astro_C9	Col4a1	Cd44	9.54763e-05	0	COL4A1_CD44	Col4a1 - Cd44	COLLAGEN	ECM-Receptor	KEGG: mmu04512
Ependymal cell	Astro_C9	Col4a1	Cd44	1.49243e-06	0	COL4A1_CD44	Col4a1 - Cd44	COLLAGEN	ECM-Receptor	KEGG: mmu04512
EX	Astro_C9	Col4a1	Cd44	0.000117884	0	COL4A1_CD44	Col4a1 - Cd44	COLLAGEN	ECM-Receptor	KEGG: mmu04512
Fibroblast	Astro_C9	Col4a1	Cd44	1.85985e-05	0	COL4A1_CD44	Col4a1 - Cd44	COLLAGEN	ECM-Receptor	KEGG: mmu04512
IN	Astro_C9	Col4a1	Cd44	1.1834e-05	0	COL4A1_CD44	Col4a1 - Cd44	COLLAGEN	ECM-Receptor	KEGG: mmu04512
Endo	Endo	Col4a1	Cd44	2.01973e-05	0	COL4A1_CD44	Col4a1 - Cd44	COLLAGEN	ECM-Receptor	KEGG: mmu04512
Fibroblast	Endo	Col4a1	Cd44	3.64503e-06	0	COL4A1_CD44	Col4a1 - Cd44	COLLAGEN	ECM-Receptor	KEGG: mmu04512
Endo	Ependymal cell	Col4a1	Cd44	8.83721e-06	0	COL4A1_CD44	Col4a1 - Cd44	COLLAGEN	ECM-Receptor	KEGG: mmu04512
Fibroblast	Ependymal cell	Col4a1	Cd44	1.61061e-06	0	COL4A1_CD44	Col4a1 - Cd44	COLLAGEN	ECM-Receptor	KEGG: mmu04512
Endo	EX	Col4a1	Cd44	0.000455572	0	COL4A1_CD44	Col4a1 - Cd44	COLLAGEN	ECM-Receptor	KEGG: mmu04512
Fibroblast	EX	Col4a1	Cd44	8.2575e-05	0	COL4A1_CD44	Col4a1 - Cd44	COLLAGEN	ECM-Receptor	KEGG: mmu04512
Endo	Fibroblast	Col4a1	Cd44	5.0409e-06	0	COL4A1_CD44	Col4a1 - Cd44	COLLAGEN	ECM-Receptor	KEGG: mmu04512
Endo	Micro	Col4a1	Cd44	9.98527e-05	0	COL4A1_CD44	Col4a1 - Cd44	COLLAGEN	ECM-Receptor	KEGG: mmu04512
Ependymal cell	Micro	Col4a1	Cd44	1.44629e-06	0	COL4A1_CD44	Col4a1 - Cd44	COLLAGEN	ECM-Receptor	KEGG: mmu04512
EX	Micro	Col4a1	Cd44	0.000114251	0	COL4A1_CD44	Col4a1 - Cd44	COLLAGEN	ECM-Receptor	KEGG: mmu04512
Fibroblast	Micro	Col4a1	Cd44	1.84873e-05	0	COL4A1_CD44	Col4a1 - Cd44	COLLAGEN	ECM-Receptor	KEGG: mmu04512
IN	Micro	Col4a1	Cd44	1.14584e-05	0	COL4A1_CD44	Col4a1 - Cd44	COLLAGEN	ECM-Receptor	KEGG: mmu04512
Endo	OPC	Col4a1	Cd44	8.78831e-05	0	COL4A1_CD44	Col4a1 - Cd44	COLLAGEN	ECM-Receptor	KEGG: mmu04512
Ependymal cell	OPC	Col4a1	Cd44	1.2826e-06	0	COL4A1_CD44	Col4a1 - Cd44	COLLAGEN	ECM-Receptor	KEGG: mmu04512
EX	OPC	Col4a1	Cd44	0.000101319	0	COL4A1_CD44	Col4a1 - Cd44	COLLAGEN	ECM-Receptor	KEGG: mmu04512
Fibroblast	OPC	Col4a1	Cd44	1.63545e-05	0	COL4A1_CD44	Col4a1 - Cd44	COLLAGEN	ECM-Receptor	KEGG: mmu04512
IN	OPC	Col4a1	Cd44	1.01623e-05	0	COL4A1_CD44	Col4a1 - Cd44	COLLAGEN	ECM-Receptor	KEGG: mmu04512
Endo	Astro	Col4a2	Cd44	0.000249792	0	COL4A2_CD44	Col4a2 - Cd44	COLLAGEN	ECM-Receptor	KEGG: mmu04512
EX	Astro	Col4a2	Cd44	0.000441523	0	COL4A2_CD44	Col4a2 - Cd44	COLLAGEN	ECM-Receptor	KEGG: mmu04512
Fibroblast	Astro	Col4a2	Cd44	2.28763e-05	0	COL4A2_CD44	Col4a2 - Cd44	COLLAGEN	ECM-Receptor	KEGG: mmu04512
IN	Astro	Col4a2	Cd44	4.67747e-05	0	COL4A2_CD44	Col4a2 - Cd44	COLLAGEN	ECM-Receptor	KEGG: mmu04512
Endo	Astro_C3	Col4a2	Cd44	0.00035421	0	COL4A2_CD44	Col4a2 - Cd44	COLLAGEN	ECM-Receptor	KEGG: mmu04512
EX	Astro_C3	Col4a2	Cd44	0.000665292	0	COL4A2_CD44	Col4a2 - Cd44	COLLAGEN	ECM-Receptor	KEGG: mmu04512
Fibroblast	Astro_C3	Col4a2	Cd44	3.43295e-05	0	COL4A2_CD44	Col4a2 - Cd44	COLLAGEN	ECM-Receptor	KEGG: mmu04512
IN	Astro_C3	Col4a2	Cd44	7.05342e-05	0	COL4A2_CD44	Col4a2 - Cd44	COLLAGEN	ECM-Receptor	KEGG: mmu04512
Endo	Astro_C9	Col4a2	Cd44	7.36962e-05	0	COL4A2_CD44	Col4a2 - Cd44	COLLAGEN	ECM-Receptor	KEGG: mmu04512
EX	Astro_C9	Col4a2	Cd44	0.000126395	0	COL4A2_CD44	Col4a2 - Cd44	COLLAGEN	ECM-Receptor	KEGG: mmu04512
Fibroblast	Astro_C9	Col4a2	Cd44	6.56153e-06	0	COL4A2_CD44	Col4a2 - Cd44	COLLAGEN	ECM-Receptor	KEGG: mmu04512
IN	Astro_C9	Col4a2	Cd44	1.33853e-05	0	COL4A2_CD44	Col4a2 - Cd44	COLLAGEN	ECM-Receptor	KEGG: mmu04512
Endo	Endo	Col4a2	Cd44	1.51318e-05	0	COL4A2_CD44	Col4a2 - Cd44	COLLAGEN	ECM-Receptor	KEGG: mmu04512
Endo	Ependymal cell	Col4a2	Cd44	6.6468e-06	0	COL4A2_CD44	Col4a2 - Cd44	COLLAGEN	ECM-Receptor	KEGG: mmu04512
Fibroblast	Ependymal cell	Col4a2	Cd44	5.52748e-07	0.03	COL4A2_CD44	Col4a2 - Cd44	COLLAGEN	ECM-Receptor	KEGG: mmu04512
Endo	EX	Col4a2	Cd44	0.000341906	0	COL4A2_CD44	Col4a2 - Cd44	COLLAGEN	ECM-Receptor	KEGG: mmu04512
Endo	Fibroblast	Col4a2	Cd44	3.77204e-06	0	COL4A2_CD44	Col4a2 - Cd44	COLLAGEN	ECM-Receptor	KEGG: mmu04512
Endo	Micro	Col4a2	Cd44	7.55721e-05	0	COL4A2_CD44	Col4a2 - Cd44	COLLAGEN	ECM-Receptor	KEGG: mmu04512
EX	Micro	Col4a2	Cd44	0.000122565	0	COL4A2_CD44	Col4a2 - Cd44	COLLAGEN	ECM-Receptor	KEGG: mmu04512
Fibroblast	Micro	Col4a2	Cd44	6.38481e-06	0	COL4A2_CD44	Col4a2 - Cd44	COLLAGEN	ECM-Receptor	KEGG: mmu04512
IN	Micro	Col4a2	Cd44	1.29714e-05	0	COL4A2_CD44	Col4a2 - Cd44	COLLAGEN	ECM-Receptor	KEGG: mmu04512
Endo	OPC	Col4a2	Cd44	6.66467e-05	0	COL4A2_CD44	Col4a2 - Cd44	COLLAGEN	ECM-Receptor	KEGG: mmu04512
EX	OPC	Col4a2	Cd44	0.000108686	0	COL4A2_CD44	Col4a2 - Cd44	COLLAGEN	ECM-Receptor	KEGG: mmu04512
Fibroblast	OPC	Col4a2	Cd44	5.65995e-06	0	COL4A2_CD44	Col4a2 - Cd44	COLLAGEN	ECM-Receptor	KEGG: mmu04512
IN	OPC	Col4a2	Cd44	1.15034e-05	0	COL4A2_CD44	Col4a2 - Cd44	COLLAGEN	ECM-Receptor	KEGG: mmu04512
Endo	Astro	Col4a4	Cd44	2.15324e-05	0	COL4A4_CD44	Col4a4 - Cd44	COLLAGEN	ECM-Receptor	KEGG: mmu04512
Endo	Astro_C3	Col4a4	Cd44	3.25529e-05	0	COL4A4_CD44	Col4a4 - Cd44	COLLAGEN	ECM-Receptor	KEGG: mmu04512
Endo	Astro_C9	Col4a4	Cd44	6.1544e-06	0	COL4A4_CD44	Col4a4 - Cd44	COLLAGEN	ECM-Receptor	KEGG: mmu04512
Endo	Endo	Col4a4	Cd44	1.15815e-06	0	COL4A4_CD44	Col4a4 - Cd44	COLLAGEN	ECM-Receptor	KEGG: mmu04512
Endo	Ependymal cell	Col4a4	Cd44	5.14289e-07	0	COL4A4_CD44	Col4a4 - Cd44	COLLAGEN	ECM-Receptor	KEGG: mmu04512
Endo	EX	Col4a4	Cd44	2.62941e-05	0	COL4A4_CD44	Col4a4 - Cd44	COLLAGEN	ECM-Receptor	KEGG: mmu04512
Endo	Fibroblast	Col4a4	Cd44	2.87731e-07	0	COL4A4_CD44	Col4a4 - Cd44	COLLAGEN	ECM-Receptor	KEGG: mmu04512
Endo	Micro	Col4a4	Cd44	5.95135e-06	0	COL4A4_CD44	Col4a4 - Cd44	COLLAGEN	ECM-Receptor	KEGG: mmu04512
Endo	OPC	Col4a4	Cd44	5.27887e-06	0	COL4A4_CD44	Col4a4 - Cd44	COLLAGEN	ECM-Receptor	KEGG: mmu04512
Endo	Astro	Col4a5	Cd44	1.21026e-05	0	COL4A5_CD44	Col4a5 - Cd44	COLLAGEN	ECM-Receptor	KEGG: mmu04512
Ependymal cell	Astro	Col4a5	Cd44	5.09573e-06	0	COL4A5_CD44	Col4a5 - Cd44	COLLAGEN	ECM-Receptor	KEGG: mmu04512
Fibroblast	Astro	Col4a5	Cd44	2.09194e-05	0	COL4A5_CD44	Col4a5 - Cd44	COLLAGEN	ECM-Receptor	KEGG: mmu04512
Endo	Astro_C3	Col4a5	Cd44	1.8347e-05	0	COL4A5_CD44	Col4a5 - Cd44	COLLAGEN	ECM-Receptor	KEGG: mmu04512
Ependymal cell	Astro_C3	Col4a5	Cd44	7.68566e-06	0	COL4A5_CD44	Col4a5 - Cd44	COLLAGEN	ECM-Receptor	KEGG: mmu04512
Fibroblast	Astro_C3	Col4a5	Cd44	3.14294e-05	0	COL4A5_CD44	Col4a5 - Cd44	COLLAGEN	ECM-Receptor	KEGG: mmu04512
Endo	Astro_C9	Col4a5	Cd44	3.45472e-06	0	COL4A5_CD44	Col4a5 - Cd44	COLLAGEN	ECM-Receptor	KEGG: mmu04512
Ependymal cell	Astro_C9	Col4a5	Cd44	1.45809e-06	0	COL4A5_CD44	Col4a5 - Cd44	COLLAGEN	ECM-Receptor	KEGG: mmu04512
Fibroblast	Astro_C9	Col4a5	Cd44	5.99693e-06	0	COL4A5_CD44	Col4a5 - Cd44	COLLAGEN	ECM-Receptor	KEGG: mmu04512
Endo	Endo	Col4a5	Cd44	6.47952e-07	0	COL4A5_CD44	Col4a5 - Cd44	COLLAGEN	ECM-Receptor	KEGG: mmu04512
Ependymal cell	Endo	Col4a5	Cd44	2.75181e-07	0	COL4A5_CD44	Col4a5 - Cd44	COLLAGEN	ECM-Receptor	KEGG: mmu04512
Fibroblast	Endo	Col4a5	Cd44	1.13725e-06	0	COL4A5_CD44	Col4a5 - Cd44	COLLAGEN	ECM-Receptor	KEGG: mmu04512
Endo	Ependymal cell	Col4a5	Cd44	2.87846e-07	0	COL4A5_CD44	Col4a5 - Cd44	COLLAGEN	ECM-Receptor	KEGG: mmu04512
Ependymal cell	Ependymal cell	Col4a5	Cd44	1.22155e-07	0	COL4A5_CD44	Col4a5 - Cd44	COLLAGEN	ECM-Receptor	KEGG: mmu04512
Fibroblast	Ependymal cell	Col4a5	Cd44	5.04541e-07	0	COL4A5_CD44	Col4a5 - Cd44	COLLAGEN	ECM-Receptor	KEGG: mmu04512
Endo	EX	Col4a5	Cd44	1.47134e-05	0	COL4A5_CD44	Col4a5 - Cd44	COLLAGEN	ECM-Receptor	KEGG: mmu04512
Ependymal cell	EX	Col4a5	Cd44	6.24666e-06	0	COL4A5_CD44	Col4a5 - Cd44	COLLAGEN	ECM-Receptor	KEGG: mmu04512
Fibroblast	EX	Col4a5	Cd44	2.58092e-05	0	COL4A5_CD44	Col4a5 - Cd44	COLLAGEN	ECM-Receptor	KEGG: mmu04512
Endo	Fibroblast	Col4a5	Cd44	1.60958e-07	0	COL4A5_CD44	Col4a5 - Cd44	COLLAGEN	ECM-Receptor	KEGG: mmu04512
Ependymal cell	Fibroblast	Col4a5	Cd44	6.83735e-08	0	COL4A5_CD44	Col4a5 - Cd44	COLLAGEN	ECM-Receptor	KEGG: mmu04512
Fibroblast	Fibroblast	Col4a5	Cd44	2.8262e-07	0	COL4A5_CD44	Col4a5 - Cd44	COLLAGEN	ECM-Receptor	KEGG: mmu04512
Endo	Micro	Col4a5	Cd44	3.33314e-06	0	COL4A5_CD44	Col4a5 - Cd44	COLLAGEN	ECM-Receptor	KEGG: mmu04512
Ependymal cell	Micro	Col4a5	Cd44	1.41277e-06	0	COL4A5_CD44	Col4a5 - Cd44	COLLAGEN	ECM-Receptor	KEGG: mmu04512
Fibroblast	Micro	Col4a5	Cd44	5.82965e-06	0	COL4A5_CD44	Col4a5 - Cd44	COLLAGEN	ECM-Receptor	KEGG: mmu04512
Endo	OPC	Col4a5	Cd44	2.95715e-06	0	COL4A5_CD44	Col4a5 - Cd44	COLLAGEN	ECM-Receptor	KEGG: mmu04512
Ependymal cell	OPC	Col4a5	Cd44	1.2529e-06	0	COL4A5_CD44	Col4a5 - Cd44	COLLAGEN	ECM-Receptor	KEGG: mmu04512
Fibroblast	OPC	Col4a5	Cd44	5.16831e-06	0	COL4A5_CD44	Col4a5 - Cd44	COLLAGEN	ECM-Receptor	KEGG: mmu04512
Endo	Astro	Col6a1	Cd44	2.545e-05	0	COL6A1_CD44	Col6a1 - Cd44	COLLAGEN	ECM-Receptor	KEGG: mmu04512
Fibroblast	Astro	Col6a1	Cd44	2.24889e-05	0	COL6A1_CD44	Col6a1 - Cd44	COLLAGEN	ECM-Receptor	KEGG: mmu04512
Endo	Astro_C3	Col6a1	Cd44	3.8432e-05	0	COL6A1_CD44	Col6a1 - Cd44	COLLAGEN	ECM-Receptor	KEGG: mmu04512
Fibroblast	Astro_C3	Col6a1	Cd44	3.3756e-05	0	COL6A1_CD44	Col6a1 - Cd44	COLLAGEN	ECM-Receptor	KEGG: mmu04512
Endo	Astro_C9	Col6a1	Cd44	7.27805e-06	0	COL6A1_CD44	Col6a1 - Cd44	COLLAGEN	ECM-Receptor	KEGG: mmu04512
Fibroblast	Astro_C9	Col6a1	Cd44	6.44973e-06	0	COL6A1_CD44	Col6a1 - Cd44	COLLAGEN	ECM-Receptor	KEGG: mmu04512
Endo	Endo	Col6a1	Cd44	1.3715e-06	0	COL6A1_CD44	Col6a1 - Cd44	COLLAGEN	ECM-Receptor	KEGG: mmu04512
Fibroblast	Endo	Col6a1	Cd44	1.22454e-06	0	COL6A1_CD44	Col6a1 - Cd44	COLLAGEN	ECM-Receptor	KEGG: mmu04512
Endo	Ependymal cell	Col6a1	Cd44	6.0893e-07	0	COL6A1_CD44	Col6a1 - Cd44	COLLAGEN	ECM-Receptor	KEGG: mmu04512
Fibroblast	Ependymal cell	Col6a1	Cd44	5.43192e-07	0	COL6A1_CD44	Col6a1 - Cd44	COLLAGEN	ECM-Receptor	KEGG: mmu04512
Endo	EX	Col6a1	Cd44	3.11358e-05	0	COL6A1_CD44	Col6a1 - Cd44	COLLAGEN	ECM-Receptor	KEGG: mmu04512
Fibroblast	EX	Col6a1	Cd44	2.77886e-05	0	COL6A1_CD44	Col6a1 - Cd44	COLLAGEN	ECM-Receptor	KEGG: mmu04512
Endo	Fibroblast	Col6a1	Cd44	3.40755e-07	0	COL6A1_CD44	Col6a1 - Cd44	COLLAGEN	ECM-Receptor	KEGG: mmu04512
Fibroblast	Fibroblast	Col6a1	Cd44	3.04327e-07	0	COL6A1_CD44	Col6a1 - Cd44	COLLAGEN	ECM-Receptor	KEGG: mmu04512
Endo	Micro	Col6a1	Cd44	7.04461e-06	0	COL6A1_CD44	Col6a1 - Cd44	COLLAGEN	ECM-Receptor	KEGG: mmu04512
Fibroblast	Micro	Col6a1	Cd44	6.27479e-06	0	COL6A1_CD44	Col6a1 - Cd44	COLLAGEN	ECM-Receptor	KEGG: mmu04512
Endo	OPC	Col6a1	Cd44	6.24803e-06	0	COL6A1_CD44	Col6a1 - Cd44	COLLAGEN	ECM-Receptor	KEGG: mmu04512
Fibroblast	OPC	Col6a1	Cd44	5.56253e-06	0	COL6A1_CD44	Col6a1 - Cd44	COLLAGEN	ECM-Receptor	KEGG: mmu04512
Endo	Astro	Col6a2	Cd44	1.8644e-05	0	COL6A2_CD44	Col6a2 - Cd44	COLLAGEN	ECM-Receptor	KEGG: mmu04512
Fibroblast	Astro	Col6a2	Cd44	2.27668e-05	0	COL6A2_CD44	Col6a2 - Cd44	COLLAGEN	ECM-Receptor	KEGG: mmu04512
Endo	Astro_C3	Col6a2	Cd44	2.82098e-05	0	COL6A2_CD44	Col6a2 - Cd44	COLLAGEN	ECM-Receptor	KEGG: mmu04512
Fibroblast	Astro_C3	Col6a2	Cd44	3.41675e-05	0	COL6A2_CD44	Col6a2 - Cd44	COLLAGEN	ECM-Receptor	KEGG: mmu04512
Endo	Astro_C9	Col6a2	Cd44	5.32675e-06	0	COL6A2_CD44	Col6a2 - Cd44	COLLAGEN	ECM-Receptor	KEGG: mmu04512
Fibroblast	Astro_C9	Col6a2	Cd44	6.52995e-06	0	COL6A2_CD44	Col6a2 - Cd44	COLLAGEN	ECM-Receptor	KEGG: mmu04512
Endo	Endo	Col6a2	Cd44	1.00137e-06	0	COL6A2_CD44	Col6a2 - Cd44	COLLAGEN	ECM-Receptor	KEGG: mmu04512
Fibroblast	Endo	Col6a2	Cd44	1.24003e-06	0	COL6A2_CD44	Col6a2 - Cd44	COLLAGEN	ECM-Receptor	KEGG: mmu04512
Endo	Ependymal cell	Col6a2	Cd44	4.44726e-07	0	COL6A2_CD44	Col6a2 - Cd44	COLLAGEN	ECM-Receptor	KEGG: mmu04512
Fibroblast	Ependymal cell	Col6a2	Cd44	5.50048e-07	0	COL6A2_CD44	Col6a2 - Cd44	COLLAGEN	ECM-Receptor	KEGG: mmu04512
Endo	EX	Col6a2	Cd44	2.2736e-05	0	COL6A2_CD44	Col6a2 - Cd44	COLLAGEN	ECM-Receptor	KEGG: mmu04512
Fibroblast	EX	Col6a2	Cd44	2.81397e-05	0	COL6A2_CD44	Col6a2 - Cd44	COLLAGEN	ECM-Receptor	KEGG: mmu04512
Endo	Fibroblast	Col6a2	Cd44	2.48772e-07	0	COL6A2_CD44	Col6a2 - Cd44	COLLAGEN	ECM-Receptor	KEGG: mmu04512
Fibroblast	Fibroblast	Col6a2	Cd44	3.08178e-07	0	COL6A2_CD44	Col6a2 - Cd44	COLLAGEN	ECM-Receptor	KEGG: mmu04512
Endo	Micro	Col6a2	Cd44	5.14741e-06	0	COL6A2_CD44	Col6a2 - Cd44	COLLAGEN	ECM-Receptor	KEGG: mmu04512
Fibroblast	Micro	Col6a2	Cd44	6.35372e-06	0	COL6A2_CD44	Col6a2 - Cd44	COLLAGEN	ECM-Receptor	KEGG: mmu04512
Endo	OPC	Col6a2	Cd44	4.56607e-06	0	COL6A2_CD44	Col6a2 - Cd44	COLLAGEN	ECM-Receptor	KEGG: mmu04512
Fibroblast	OPC	Col6a2	Cd44	5.63242e-06	0	COL6A2_CD44	Col6a2 - Cd44	COLLAGEN	ECM-Receptor	KEGG: mmu04512
Astro_C3	Astro	Col6a3	Cd44	3.93223e-05	0	COL6A3_CD44	Col6a3 - Cd44	COLLAGEN	ECM-Receptor	KEGG: mmu04512
Fibroblast	Astro	Col6a3	Cd44	2.457e-05	0	COL6A3_CD44	Col6a3 - Cd44	COLLAGEN	ECM-Receptor	KEGG: mmu04512
Astro_C3	Astro_C3	Col6a3	Cd44	5.9095e-05	0	COL6A3_CD44	Col6a3 - Cd44	COLLAGEN	ECM-Receptor	KEGG: mmu04512
Fibroblast	Astro_C3	Col6a3	Cd44	3.68342e-05	0	COL6A3_CD44	Col6a3 - Cd44	COLLAGEN	ECM-Receptor	KEGG: mmu04512
Astro_C3	Astro_C9	Col6a3	Cd44	1.12709e-05	0	COL6A3_CD44	Col6a3 - Cd44	COLLAGEN	ECM-Receptor	KEGG: mmu04512
Fibroblast	Astro_C9	Col6a3	Cd44	7.05073e-06	0	COL6A3_CD44	Col6a3 - Cd44	COLLAGEN	ECM-Receptor	KEGG: mmu04512
Astro_C3	Endo	Col6a3	Cd44	2.13664e-06	0	COL6A3_CD44	Col6a3 - Cd44	COLLAGEN	ECM-Receptor	KEGG: mmu04512
Fibroblast	Endo	Col6a3	Cd44	1.34072e-06	0	COL6A3_CD44	Col6a3 - Cd44	COLLAGEN	ECM-Receptor	KEGG: mmu04512
Astro_C3	Ependymal cell	Col6a3	Cd44	9.4796e-07	0	COL6A3_CD44	Col6a3 - Cd44	COLLAGEN	ECM-Receptor	KEGG: mmu04512
Fibroblast	Ependymal cell	Col6a3	Cd44	5.94616e-07	0	COL6A3_CD44	Col6a3 - Cd44	COLLAGEN	ECM-Receptor	KEGG: mmu04512
Astro_C3	EX	Col6a3	Cd44	4.84906e-05	0	COL6A3_CD44	Col6a3 - Cd44	COLLAGEN	ECM-Receptor	KEGG: mmu04512
Fibroblast	EX	Col6a3	Cd44	3.04225e-05	0	COL6A3_CD44	Col6a3 - Cd44	COLLAGEN	ECM-Receptor	KEGG: mmu04512
Astro_C3	Fibroblast	Col6a3	Cd44	5.30973e-07	0	COL6A3_CD44	Col6a3 - Cd44	COLLAGEN	ECM-Receptor	KEGG: mmu04512
Fibroblast	Fibroblast	Col6a3	Cd44	3.33219e-07	0	COL6A3_CD44	Col6a3 - Cd44	COLLAGEN	ECM-Receptor	KEGG: mmu04512
Astro_C3	Micro	Col6a3	Cd44	1.09539e-05	0	COL6A3_CD44	Col6a3 - Cd44	COLLAGEN	ECM-Receptor	KEGG: mmu04512
Fibroblast	Micro	Col6a3	Cd44	6.86671e-06	0	COL6A3_CD44	Col6a3 - Cd44	COLLAGEN	ECM-Receptor	KEGG: mmu04512
Astro_C3	OPC	Col6a3	Cd44	9.71143e-06	0	COL6A3_CD44	Col6a3 - Cd44	COLLAGEN	ECM-Receptor	KEGG: mmu04512
Fibroblast	OPC	Col6a3	Cd44	6.08664e-06	0	COL6A3_CD44	Col6a3 - Cd44	COLLAGEN	ECM-Receptor	KEGG: mmu04512
Fibroblast	Astro	Lama1	Cd44	1.96307e-05	0	LAMA1_CD44	Lama1 - Cd44	LAMININ	ECM-Receptor	KEGG: mmu04512
Fibroblast	Astro_C3	Lama1	Cd44	2.95157e-05	0	LAMA1_CD44	Lama1 - Cd44	LAMININ	ECM-Receptor	KEGG: mmu04512
Fibroblast	Astro_C9	Lama1	Cd44	5.62544e-06	0	LAMA1_CD44	Lama1 - Cd44	LAMININ	ECM-Receptor	KEGG: mmu04512
Fibroblast	Endo	Lama1	Cd44	1.06578e-06	0	LAMA1_CD44	Lama1 - Cd44	LAMININ	ECM-Receptor	KEGG: mmu04512
Fibroblast	Ependymal cell	Lama1	Cd44	4.72889e-07	0	LAMA1_CD44	Lama1 - Cd44	LAMININ	ECM-Receptor	KEGG: mmu04512
Fibroblast	EX	Lama1	Cd44	2.41885e-05	0	LAMA1_CD44	Lama1 - Cd44	LAMININ	ECM-Receptor	KEGG: mmu04512
Fibroblast	Fibroblast	Lama1	Cd44	2.6485e-07	0	LAMA1_CD44	Lama1 - Cd44	LAMININ	ECM-Receptor	KEGG: mmu04512
Fibroblast	Micro	Lama1	Cd44	5.46496e-06	0	LAMA1_CD44	Lama1 - Cd44	LAMININ	ECM-Receptor	KEGG: mmu04512
Fibroblast	OPC	Lama1	Cd44	4.8453e-06	0	LAMA1_CD44	Lama1 - Cd44	LAMININ	ECM-Receptor	KEGG: mmu04512
Endo	Astro	Lama2	Cd44	1.48753e-05	0	LAMA2_CD44	Lama2 - Cd44	LAMININ	ECM-Receptor	KEGG: mmu04512
Fibroblast	Astro	Lama2	Cd44	3.36843e-05	0	LAMA2_CD44	Lama2 - Cd44	LAMININ	ECM-Receptor	KEGG: mmu04512
Endo	Astro_C3	Lama2	Cd44	2.25321e-05	0	LAMA2_CD44	Lama2 - Cd44	LAMININ	ECM-Receptor	KEGG: mmu04512
Fibroblast	Astro_C3	Lama2	Cd44	5.02266e-05	0	LAMA2_CD44	Lama2 - Cd44	LAMININ	ECM-Receptor	KEGG: mmu04512
Endo	Astro_C9	Lama2	Cd44	4.2478e-06	0	LAMA2_CD44	Lama2 - Cd44	LAMININ	ECM-Receptor	KEGG: mmu04512
Fibroblast	Astro_C9	Lama2	Cd44	9.69121e-06	0	LAMA2_CD44	Lama2 - Cd44	LAMININ	ECM-Receptor	KEGG: mmu04512
Endo	Endo	Lama2	Cd44	7.97479e-07	0	LAMA2_CD44	Lama2 - Cd44	LAMININ	ECM-Receptor	KEGG: mmu04512
Fibroblast	Endo	Lama2	Cd44	1.85544e-06	0	LAMA2_CD44	Lama2 - Cd44	LAMININ	ECM-Receptor	KEGG: mmu04512
Endo	Ependymal cell	Lama2	Cd44	3.5423e-07	0	LAMA2_CD44	Lama2 - Cd44	LAMININ	ECM-Receptor	KEGG: mmu04512
Fibroblast	Ependymal cell	Lama2	Cd44	8.22215e-07	0	LAMA2_CD44	Lama2 - Cd44	LAMININ	ECM-Receptor	KEGG: mmu04512
Endo	EX	Lama2	Cd44	1.81079e-05	0	LAMA2_CD44	Lama2 - Cd44	LAMININ	ECM-Receptor	KEGG: mmu04512
Fibroblast	EX	Lama2	Cd44	4.20867e-05	0	LAMA2_CD44	Lama2 - Cd44	LAMININ	ECM-Receptor	KEGG: mmu04512
Endo	Fibroblast	Lama2	Cd44	1.98109e-07	0	LAMA2_CD44	Lama2 - Cd44	LAMININ	ECM-Receptor	KEGG: mmu04512
Fibroblast	Fibroblast	Lama2	Cd44	4.61264e-07	0	LAMA2_CD44	Lama2 - Cd44	LAMININ	ECM-Receptor	KEGG: mmu04512
Endo	Micro	Lama2	Cd44	4.10105e-06	0	LAMA2_CD44	Lama2 - Cd44	LAMININ	ECM-Receptor	KEGG: mmu04512
Fibroblast	Micro	Lama2	Cd44	9.48217e-06	0	LAMA2_CD44	Lama2 - Cd44	LAMININ	ECM-Receptor	KEGG: mmu04512
Endo	OPC	Lama2	Cd44	3.63821e-06	0	LAMA2_CD44	Lama2 - Cd44	LAMININ	ECM-Receptor	KEGG: mmu04512
Fibroblast	OPC	Lama2	Cd44	8.40121e-06	0	LAMA2_CD44	Lama2 - Cd44	LAMININ	ECM-Receptor	KEGG: mmu04512
Endo	Astro	Lama4	Cd44	0.000169546	0	LAMA4_CD44	Lama4 - Cd44	LAMININ	ECM-Receptor	KEGG: mmu04512
Fibroblast	Astro	Lama4	Cd44	2.1921e-05	0	LAMA4_CD44	Lama4 - Cd44	LAMININ	ECM-Receptor	KEGG: mmu04512
Endo	Astro_C3	Lama4	Cd44	0.000245781	0	LAMA4_CD44	Lama4 - Cd44	LAMININ	ECM-Receptor	KEGG: mmu04512
Fibroblast	Astro_C3	Lama4	Cd44	3.29146e-05	0	LAMA4_CD44	Lama4 - Cd44	LAMININ	ECM-Receptor	KEGG: mmu04512
Endo	Astro_C9	Lama4	Cd44	4.94611e-05	0	LAMA4_CD44	Lama4 - Cd44	LAMININ	ECM-Receptor	KEGG: mmu04512
Fibroblast	Astro_C9	Lama4	Cd44	6.28585e-06	0	LAMA4_CD44	Lama4 - Cd44	LAMININ	ECM-Receptor	KEGG: mmu04512
Endo	Endo	Lama4	Cd44	9.8342e-06	0	LAMA4_CD44	Lama4 - Cd44	LAMININ	ECM-Receptor	KEGG: mmu04512
Fibroblast	Endo	Lama4	Cd44	1.19293e-06	0	LAMA4_CD44	Lama4 - Cd44	LAMININ	ECM-Receptor	KEGG: mmu04512
Endo	Ependymal cell	Lama4	Cd44	4.33755e-06	0	LAMA4_CD44	Lama4 - Cd44	LAMININ	ECM-Receptor	KEGG: mmu04512
Fibroblast	Ependymal cell	Lama4	Cd44	5.29194e-07	0	LAMA4_CD44	Lama4 - Cd44	LAMININ	ECM-Receptor	KEGG: mmu04512
Endo	EX	Lama4	Cd44	0.000222609	0	LAMA4_CD44	Lama4 - Cd44	LAMININ	ECM-Receptor	KEGG: mmu04512
Fibroblast	EX	Lama4	Cd44	2.70717e-05	0	LAMA4_CD44	Lama4 - Cd44	LAMININ	ECM-Receptor	KEGG: mmu04512
Endo	Fibroblast	Lama4	Cd44	2.44832e-06	0	LAMA4_CD44	Lama4 - Cd44	LAMININ	ECM-Receptor	KEGG: mmu04512
Fibroblast	Fibroblast	Lama4	Cd44	2.96464e-07	0	LAMA4_CD44	Lama4 - Cd44	LAMININ	ECM-Receptor	KEGG: mmu04512
Endo	Micro	Lama4	Cd44	4.96434e-05	0	LAMA4_CD44	Lama4 - Cd44	LAMININ	ECM-Receptor	KEGG: mmu04512
Fibroblast	Micro	Lama4	Cd44	6.1136e-06	0	LAMA4_CD44	Lama4 - Cd44	LAMININ	ECM-Receptor	KEGG: mmu04512
Endo	OPC	Lama4	Cd44	4.38744e-05	0	LAMA4_CD44	Lama4 - Cd44	LAMININ	ECM-Receptor	KEGG: mmu04512
Fibroblast	OPC	Lama4	Cd44	5.41978e-06	0	LAMA4_CD44	Lama4 - Cd44	LAMININ	ECM-Receptor	KEGG: mmu04512
Endo	Astro	Lama5	Cd44	5.43178e-05	0	LAMA5_CD44	Lama5 - Cd44	LAMININ	ECM-Receptor	KEGG: mmu04512
Endo	Astro_C3	Lama5	Cd44	8.13455e-05	0	LAMA5_CD44	Lama5 - Cd44	LAMININ	ECM-Receptor	KEGG: mmu04512
Endo	Astro_C9	Lama5	Cd44	1.55951e-05	0	LAMA5_CD44	Lama5 - Cd44	LAMININ	ECM-Receptor	KEGG: mmu04512
Endo	Endo	Lama5	Cd44	2.96937e-06	0	LAMA5_CD44	Lama5 - Cd44	LAMININ	ECM-Receptor	KEGG: mmu04512
Endo	Ependymal cell	Lama5	Cd44	1.31672e-06	0	LAMA5_CD44	Lama5 - Cd44	LAMININ	ECM-Receptor	KEGG: mmu04512
Endo	EX	Lama5	Cd44	6.73736e-05	0	LAMA5_CD44	Lama5 - Cd44	LAMININ	ECM-Receptor	KEGG: mmu04512
Endo	Fibroblast	Lama5	Cd44	7.38034e-07	0	LAMA5_CD44	Lama5 - Cd44	LAMININ	ECM-Receptor	KEGG: mmu04512
Endo	Micro	Lama5	Cd44	1.52017e-05	0	LAMA5_CD44	Lama5 - Cd44	LAMININ	ECM-Receptor	KEGG: mmu04512
Endo	OPC	Lama5	Cd44	1.34736e-05	0	LAMA5_CD44	Lama5 - Cd44	LAMININ	ECM-Receptor	KEGG: mmu04512
Endo	Astro	Lamb1	Cd44	0.000105196	0	LAMB1_CD44	Lamb1 - Cd44	LAMININ	ECM-Receptor	KEGG: mmu04512
EX	Astro	Lamb1	Cd44	0.000269019	0	LAMB1_CD44	Lamb1 - Cd44	LAMININ	ECM-Receptor	KEGG: mmu04512
Fibroblast	Astro	Lamb1	Cd44	1.83255e-05	0	LAMB1_CD44	Lamb1 - Cd44	LAMININ	ECM-Receptor	KEGG: mmu04512
IN	Astro	Lamb1	Cd44	3.60009e-05	0	LAMB1_CD44	Lamb1 - Cd44	LAMININ	ECM-Receptor	KEGG: mmu04512
Endo	Astro_C3	Lamb1	Cd44	0.000155272	0	LAMB1_CD44	Lamb1 - Cd44	LAMININ	ECM-Receptor	KEGG: mmu04512
EX	Astro_C3	Lamb1	Cd44	0.000406875	0	LAMB1_CD44	Lamb1 - Cd44	LAMININ	ECM-Receptor	KEGG: mmu04512
Fibroblast	Astro_C3	Lamb1	Cd44	2.75747e-05	0	LAMB1_CD44	Lamb1 - Cd44	LAMININ	ECM-Receptor	KEGG: mmu04512
IN	Astro_C3	Lamb1	Cd44	5.43978e-05	0	LAMB1_CD44	Lamb1 - Cd44	LAMININ	ECM-Receptor	KEGG: mmu04512
Endo	Astro_C9	Lamb1	Cd44	3.04152e-05	0	LAMB1_CD44	Lamb1 - Cd44	LAMININ	ECM-Receptor	KEGG: mmu04512
EX	Astro_C9	Lamb1	Cd44	7.68762e-05	0	LAMB1_CD44	Lamb1 - Cd44	LAMININ	ECM-Receptor	KEGG: mmu04512
Fibroblast	Astro_C9	Lamb1	Cd44	5.24949e-06	0	LAMB1_CD44	Lamb1 - Cd44	LAMININ	ECM-Receptor	KEGG: mmu04512
IN	Astro_C9	Lamb1	Cd44	1.02924e-05	0	LAMB1_CD44	Lamb1 - Cd44	LAMININ	ECM-Receptor	KEGG: mmu04512
Endo	Endo	Lamb1	Cd44	5.90057e-06	0	LAMB1_CD44	Lamb1 - Cd44	LAMININ	ECM-Receptor	KEGG: mmu04512
EX	Endo	Lamb1	Cd44	1.44594e-05	0	LAMB1_CD44	Lamb1 - Cd44	LAMININ	ECM-Receptor	KEGG: mmu04512
Endo	Ependymal cell	Lamb1	Cd44	2.61053e-06	0	LAMB1_CD44	Lamb1 - Cd44	LAMININ	ECM-Receptor	KEGG: mmu04512
EX	Ependymal cell	Lamb1	Cd44	6.42124e-06	0	LAMB1_CD44	Lamb1 - Cd44	LAMININ	ECM-Receptor	KEGG: mmu04512
Fibroblast	Ependymal cell	Lamb1	Cd44	4.40912e-07	0	LAMB1_CD44	Lamb1 - Cd44	LAMININ	ECM-Receptor	KEGG: mmu04512
IN	Ependymal cell	Lamb1	Cd44	8.6057e-07	0	LAMB1_CD44	Lamb1 - Cd44	LAMININ	ECM-Receptor	KEGG: mmu04512
Endo	EX	Lamb1	Cd44	0.000133746	0	LAMB1_CD44	Lamb1 - Cd44	LAMININ	ECM-Receptor	KEGG: mmu04512
EX	EX	Lamb1	Cd44	0.000328289	0	LAMB1_CD44	Lamb1 - Cd44	LAMININ	ECM-Receptor	KEGG: mmu04512
Fibroblast	EX	Lamb1	Cd44	2.25514e-05	0	LAMB1_CD44	Lamb1 - Cd44	LAMININ	ECM-Receptor	KEGG: mmu04512
EX	Fibroblast	Lamb1	Cd44	3.59223e-06	0	LAMB1_CD44	Lamb1 - Cd44	LAMININ	ECM-Receptor	KEGG: mmu04512
Endo	Micro	Lamb1	Cd44	3.00265e-05	0	LAMB1_CD44	Lamb1 - Cd44	LAMININ	ECM-Receptor	KEGG: mmu04512
EX	Micro	Lamb1	Cd44	7.43141e-05	0	LAMB1_CD44	Lamb1 - Cd44	LAMININ	ECM-Receptor	KEGG: mmu04512
Fibroblast	Micro	Lamb1	Cd44	5.09639e-06	0	LAMB1_CD44	Lamb1 - Cd44	LAMININ	ECM-Receptor	KEGG: mmu04512
IN	Micro	Lamb1	Cd44	9.95725e-06	0	LAMB1_CD44	Lamb1 - Cd44	LAMININ	ECM-Receptor	KEGG: mmu04512
Endo	OPC	Lamb1	Cd44	2.65803e-05	0	LAMB1_CD44	Lamb1 - Cd44	LAMININ	ECM-Receptor	KEGG: mmu04512
EX	OPC	Lamb1	Cd44	6.5919e-05	0	LAMB1_CD44	Lamb1 - Cd44	LAMININ	ECM-Receptor	KEGG: mmu04512
Fibroblast	OPC	Lamb1	Cd44	4.5188e-06	0	LAMB1_CD44	Lamb1 - Cd44	LAMININ	ECM-Receptor	KEGG: mmu04512
IN	OPC	Lamb1	Cd44	8.83174e-06	0	LAMB1_CD44	Lamb1 - Cd44	LAMININ	ECM-Receptor	KEGG: mmu04512
Astro	Astro	Lamb2	Cd44	2.98935e-05	0	LAMB2_CD44	Lamb2 - Cd44	LAMININ	ECM-Receptor	KEGG: mmu04512
Astro_C3	Astro	Lamb2	Cd44	4.08938e-05	0	LAMB2_CD44	Lamb2 - Cd44	LAMININ	ECM-Receptor	KEGG: mmu04512
Endo	Astro	Lamb2	Cd44	0.000195481	0	LAMB2_CD44	Lamb2 - Cd44	LAMININ	ECM-Receptor	KEGG: mmu04512
Ependymal cell	Astro	Lamb2	Cd44	7.35624e-06	0	LAMB2_CD44	Lamb2 - Cd44	LAMININ	ECM-Receptor	KEGG: mmu04512
Fibroblast	Astro	Lamb2	Cd44	7.70711e-05	0	LAMB2_CD44	Lamb2 - Cd44	LAMININ	ECM-Receptor	KEGG: mmu04512
OL	Astro	Lamb2	Cd44	4.99939e-05	0	LAMB2_CD44	Lamb2 - Cd44	LAMININ	ECM-Receptor	KEGG: mmu04512
Astro	Astro_C3	Lamb2	Cd44	4.50689e-05	0	LAMB2_CD44	Lamb2 - Cd44	LAMININ	ECM-Receptor	KEGG: mmu04512
Astro_C3	Astro_C3	Lamb2	Cd44	6.14268e-05	0	LAMB2_CD44	Lamb2 - Cd44	LAMININ	ECM-Receptor	KEGG: mmu04512
Endo	Astro_C3	Lamb2	Cd44	0.000281349	0	LAMB2_CD44	Lamb2 - Cd44	LAMININ	ECM-Receptor	KEGG: mmu04512
Ependymal cell	Astro_C3	Lamb2	Cd44	1.1053e-05	0	LAMB2_CD44	Lamb2 - Cd44	LAMININ	ECM-Receptor	KEGG: mmu04512
Fibroblast	Astro_C3	Lamb2	Cd44	0.000112055	0	LAMB2_CD44	Lamb2 - Cd44	LAMININ	ECM-Receptor	KEGG: mmu04512
OL	Astro_C3	Lamb2	Cd44	7.53742e-05	0	LAMB2_CD44	Lamb2 - Cd44	LAMININ	ECM-Receptor	KEGG: mmu04512
Astro	Astro_C9	Lamb2	Cd44	8.55535e-06	0	LAMB2_CD44	Lamb2 - Cd44	LAMININ	ECM-Receptor	KEGG: mmu04512
Astro_C3	Astro_C9	Lamb2	Cd44	1.17241e-05	0	LAMB2_CD44	Lamb2 - Cd44	LAMININ	ECM-Receptor	KEGG: mmu04512
Endo	Astro_C9	Lamb2	Cd44	5.72342e-05	0	LAMB2_CD44	Lamb2 - Cd44	LAMININ	ECM-Receptor	KEGG: mmu04512
Ependymal cell	Astro_C9	Lamb2	Cd44	2.10871e-06	0	LAMB2_CD44	Lamb2 - Cd44	LAMININ	ECM-Receptor	KEGG: mmu04512
Fibroblast	Astro_C9	Lamb2	Cd44	2.24505e-05	0	LAMB2_CD44	Lamb2 - Cd44	LAMININ	ECM-Receptor	KEGG: mmu04512
OL	Astro_C9	Lamb2	Cd44	1.43079e-05	0	LAMB2_CD44	Lamb2 - Cd44	LAMININ	ECM-Receptor	KEGG: mmu04512
Astro	Endo	Lamb2	Cd44	1.61543e-06	0	LAMB2_CD44	Lamb2 - Cd44	LAMININ	ECM-Receptor	KEGG: mmu04512
Astro_C3	Endo	Lamb2	Cd44	2.22388e-06	0	LAMB2_CD44	Lamb2 - Cd44	LAMININ	ECM-Receptor	KEGG: mmu04512
Endo	Endo	Lamb2	Cd44	1.14964e-05	0	LAMB2_CD44	Lamb2 - Cd44	LAMININ	ECM-Receptor	KEGG: mmu04512
Ependymal cell	Endo	Lamb2	Cd44	3.99849e-07	0	LAMB2_CD44	Lamb2 - Cd44	LAMININ	ECM-Receptor	KEGG: mmu04512
Fibroblast	Endo	Lamb2	Cd44	4.44543e-06	0	LAMB2_CD44	Lamb2 - Cd44	LAMININ	ECM-Receptor	KEGG: mmu04512
OL	Endo	Lamb2	Cd44	2.70158e-06	0	LAMB2_CD44	Lamb2 - Cd44	LAMININ	ECM-Receptor	KEGG: mmu04512
Astro	Ependymal cell	Lamb2	Cd44	7.17057e-07	0	LAMB2_CD44	Lamb2 - Cd44	LAMININ	ECM-Receptor	KEGG: mmu04512
Astro_C3	Ependymal cell	Lamb2	Cd44	9.86596e-07	0	LAMB2_CD44	Lamb2 - Cd44	LAMININ	ECM-Receptor	KEGG: mmu04512
Endo	Ependymal cell	Lamb2	Cd44	5.06417e-06	0	LAMB2_CD44	Lamb2 - Cd44	LAMININ	ECM-Receptor	KEGG: mmu04512
Ependymal cell	Ependymal cell	Lamb2	Cd44	1.77395e-07	0	LAMB2_CD44	Lamb2 - Cd44	LAMININ	ECM-Receptor	KEGG: mmu04512
Fibroblast	Ependymal cell	Lamb2	Cd44	1.96175e-06	0	LAMB2_CD44	Lamb2 - Cd44	LAMININ	ECM-Receptor	KEGG: mmu04512
OL	Ependymal cell	Lamb2	Cd44	1.19918e-06	0	LAMB2_CD44	Lamb2 - Cd44	LAMININ	ECM-Receptor	KEGG: mmu04512
Astro	EX	Lamb2	Cd44	3.66695e-05	0	LAMB2_CD44	Lamb2 - Cd44	LAMININ	ECM-Receptor	KEGG: mmu04512
Astro_C3	EX	Lamb2	Cd44	5.0469e-05	0	LAMB2_CD44	Lamb2 - Cd44	LAMININ	ECM-Receptor	KEGG: mmu04512
Endo	EX	Lamb2	Cd44	0.000260087	0	LAMB2_CD44	Lamb2 - Cd44	LAMININ	ECM-Receptor	KEGG: mmu04512
Ependymal cell	EX	Lamb2	Cd44	9.07439e-06	0	LAMB2_CD44	Lamb2 - Cd44	LAMININ	ECM-Receptor	KEGG: mmu04512
Fibroblast	EX	Lamb2	Cd44	0.000100651	0	LAMB2_CD44	Lamb2 - Cd44	LAMININ	ECM-Receptor	KEGG: mmu04512
OL	EX	Lamb2	Cd44	6.13248e-05	0	LAMB2_CD44	Lamb2 - Cd44	LAMININ	ECM-Receptor	KEGG: mmu04512
Astro	Fibroblast	Lamb2	Cd44	4.01388e-07	0	LAMB2_CD44	Lamb2 - Cd44	LAMININ	ECM-Receptor	KEGG: mmu04512
Astro_C3	Fibroblast	Lamb2	Cd44	5.52666e-07	0	LAMB2_CD44	Lamb2 - Cd44	LAMININ	ECM-Receptor	KEGG: mmu04512
Endo	Fibroblast	Lamb2	Cd44	2.8633e-06	0	LAMB2_CD44	Lamb2 - Cd44	LAMININ	ECM-Receptor	KEGG: mmu04512
Ependymal cell	Fibroblast	Lamb2	Cd44	9.93669e-08	0.01	LAMB2_CD44	Lamb2 - Cd44	LAMININ	ECM-Receptor	KEGG: mmu04512
Fibroblast	Fibroblast	Lamb2	Cd44	1.10656e-06	0	LAMB2_CD44	Lamb2 - Cd44	LAMININ	ECM-Receptor	KEGG: mmu04512
OL	Fibroblast	Lamb2	Cd44	6.71266e-07	0	LAMB2_CD44	Lamb2 - Cd44	LAMININ	ECM-Receptor	KEGG: mmu04512
Astro	Micro	Lamb2	Cd44	8.29223e-06	0	LAMB2_CD44	Lamb2 - Cd44	LAMININ	ECM-Receptor	KEGG: mmu04512
Astro_C3	Micro	Lamb2	Cd44	1.13989e-05	0	LAMB2_CD44	Lamb2 - Cd44	LAMININ	ECM-Receptor	KEGG: mmu04512
Endo	Micro	Lamb2	Cd44	5.7839e-05	0	LAMB2_CD44	Lamb2 - Cd44	LAMININ	ECM-Receptor	KEGG: mmu04512
Ependymal cell	Micro	Lamb2	Cd44	2.04974e-06	0	LAMB2_CD44	Lamb2 - Cd44	LAMININ	ECM-Receptor	KEGG: mmu04512
Fibroblast	Micro	Lamb2	Cd44	2.24711e-05	0	LAMB2_CD44	Lamb2 - Cd44	LAMININ	ECM-Receptor	KEGG: mmu04512
OL	Micro	Lamb2	Cd44	1.38677e-05	0	LAMB2_CD44	Lamb2 - Cd44	LAMININ	ECM-Receptor	KEGG: mmu04512
Astro	OPC	Lamb2	Cd44	7.35361e-06	0	LAMB2_CD44	Lamb2 - Cd44	LAMININ	ECM-Receptor	KEGG: mmu04512
Astro_C3	OPC	Lamb2	Cd44	1.01056e-05	0	LAMB2_CD44	Lamb2 - Cd44	LAMININ	ECM-Receptor	KEGG: mmu04512
Endo	OPC	Lamb2	Cd44	5.10828e-05	0	LAMB2_CD44	Lamb2 - Cd44	LAMININ	ECM-Receptor	KEGG: mmu04512
Ependymal cell	OPC	Lamb2	Cd44	1.81722e-06	0	LAMB2_CD44	Lamb2 - Cd44	LAMININ	ECM-Receptor	KEGG: mmu04512
Fibroblast	OPC	Lamb2	Cd44	1.98652e-05	0	LAMB2_CD44	Lamb2 - Cd44	LAMININ	ECM-Receptor	KEGG: mmu04512
OL	OPC	Lamb2	Cd44	1.2298e-05	0	LAMB2_CD44	Lamb2 - Cd44	LAMININ	ECM-Receptor	KEGG: mmu04512
Astro	Astro	Lamc1	Cd44	4.37978e-05	0	LAMC1_CD44	Lamc1 - Cd44	LAMININ	ECM-Receptor	KEGG: mmu04512
Astro_C3	Astro	Lamc1	Cd44	0.000102137	0	LAMC1_CD44	Lamc1 - Cd44	LAMININ	ECM-Receptor	KEGG: mmu04512
Astro_C9	Astro	Lamc1	Cd44	1.95564e-05	0	LAMC1_CD44	Lamc1 - Cd44	LAMININ	ECM-Receptor	KEGG: mmu04512
Endo	Astro	Lamc1	Cd44	0.000214177	0	LAMC1_CD44	Lamc1 - Cd44	LAMININ	ECM-Receptor	KEGG: mmu04512
Ependymal cell	Astro	Lamc1	Cd44	7.04066e-06	0	LAMC1_CD44	Lamc1 - Cd44	LAMININ	ECM-Receptor	KEGG: mmu04512
EX	Astro	Lamc1	Cd44	0.000380278	0	LAMC1_CD44	Lamc1 - Cd44	LAMININ	ECM-Receptor	KEGG: mmu04512
Fibroblast	Astro	Lamc1	Cd44	6.6731e-05	0	LAMC1_CD44	Lamc1 - Cd44	LAMININ	ECM-Receptor	KEGG: mmu04512
IN	Astro	Lamc1	Cd44	4.35044e-05	0	LAMC1_CD44	Lamc1 - Cd44	LAMININ	ECM-Receptor	KEGG: mmu04512
OPC	Astro	Lamc1	Cd44	3.46024e-05	0	LAMC1_CD44	Lamc1 - Cd44	LAMININ	ECM-Receptor	KEGG: mmu04512
Astro	Astro_C3	Lamc1	Cd44	6.57571e-05	0	LAMC1_CD44	Lamc1 - Cd44	LAMININ	ECM-Receptor	KEGG: mmu04512
Astro_C3	Astro_C3	Lamc1	Cd44	0.000150575	0	LAMC1_CD44	Lamc1 - Cd44	LAMININ	ECM-Receptor	KEGG: mmu04512
Astro_C9	Astro_C3	Lamc1	Cd44	2.93041e-05	0	LAMC1_CD44	Lamc1 - Cd44	LAMININ	ECM-Receptor	KEGG: mmu04512
Endo	Astro_C3	Lamc1	Cd44	0.000306676	0	LAMC1_CD44	Lamc1 - Cd44	LAMININ	ECM-Receptor	KEGG: mmu04512
Ependymal cell	Astro_C3	Lamc1	Cd44	1.05844e-05	0	LAMC1_CD44	Lamc1 - Cd44	LAMININ	ECM-Receptor	KEGG: mmu04512
EX	Astro_C3	Lamc1	Cd44	0.000573765	0	LAMC1_CD44	Lamc1 - Cd44	LAMININ	ECM-Receptor	KEGG: mmu04512
Fibroblast	Astro_C3	Lamc1	Cd44	9.76012e-05	0	LAMC1_CD44	Lamc1 - Cd44	LAMININ	ECM-Receptor	KEGG: mmu04512
IN	Astro_C3	Lamc1	Cd44	6.56429e-05	0	LAMC1_CD44	Lamc1 - Cd44	LAMININ	ECM-Receptor	KEGG: mmu04512
OPC	Astro_C3	Lamc1	Cd44	5.1944e-05	0	LAMC1_CD44	Lamc1 - Cd44	LAMININ	ECM-Receptor	KEGG: mmu04512
Astro	Astro_C9	Lamc1	Cd44	1.25595e-05	0	LAMC1_CD44	Lamc1 - Cd44	LAMININ	ECM-Receptor	KEGG: mmu04512
Astro_C3	Astro_C9	Lamc1	Cd44	2.95484e-05	0	LAMC1_CD44	Lamc1 - Cd44	LAMININ	ECM-Receptor	KEGG: mmu04512
Astro_C9	Astro_C9	Lamc1	Cd44	5.61326e-06	0	LAMC1_CD44	Lamc1 - Cd44	LAMININ	ECM-Receptor	KEGG: mmu04512
Endo	Astro_C9	Lamc1	Cd44	6.28727e-05	0	LAMC1_CD44	Lamc1 - Cd44	LAMININ	ECM-Receptor	KEGG: mmu04512
Ependymal cell	Astro_C9	Lamc1	Cd44	2.01774e-06	0	LAMC1_CD44	Lamc1 - Cd44	LAMININ	ECM-Receptor	KEGG: mmu04512
EX	Astro_C9	Lamc1	Cd44	0.000108794	0	LAMC1_CD44	Lamc1 - Cd44	LAMININ	ECM-Receptor	KEGG: mmu04512
Fibroblast	Astro_C9	Lamc1	Cd44	1.93808e-05	0	LAMC1_CD44	Lamc1 - Cd44	LAMININ	ECM-Receptor	KEGG: mmu04512
IN	Astro_C9	Lamc1	Cd44	1.24459e-05	0	LAMC1_CD44	Lamc1 - Cd44	LAMININ	ECM-Receptor	KEGG: mmu04512
OPC	Astro_C9	Lamc1	Cd44	9.92332e-06	0	LAMC1_CD44	Lamc1 - Cd44	LAMININ	ECM-Receptor	KEGG: mmu04512
Astro_C3	Endo	Lamc1	Cd44	5.7416e-06	0.03	LAMC1_CD44	Lamc1 - Cd44	LAMININ	ECM-Receptor	KEGG: mmu04512
Endo	Endo	Lamc1	Cd44	1.27237e-05	0	LAMC1_CD44	Lamc1 - Cd44	LAMININ	ECM-Receptor	KEGG: mmu04512
Fibroblast	Endo	Lamc1	Cd44	3.80626e-06	0	LAMC1_CD44	Lamc1 - Cd44	LAMININ	ECM-Receptor	KEGG: mmu04512
Astro_C3	Ependymal cell	Lamc1	Cd44	2.5397e-06	0	LAMC1_CD44	Lamc1 - Cd44	LAMININ	ECM-Receptor	KEGG: mmu04512
Astro_C9	Ependymal cell	Lamc1	Cd44	4.73636e-07	0.02	LAMC1_CD44	Lamc1 - Cd44	LAMININ	ECM-Receptor	KEGG: mmu04512
Endo	Ependymal cell	Lamc1	Cd44	5.59945e-06	0	LAMC1_CD44	Lamc1 - Cd44	LAMININ	ECM-Receptor	KEGG: mmu04512
Fibroblast	Ependymal cell	Lamc1	Cd44	1.68141e-06	0	LAMC1_CD44	Lamc1 - Cd44	LAMININ	ECM-Receptor	KEGG: mmu04512
Astro_C3	EX	Lamc1	Cd44	0.000130132	0	LAMC1_CD44	Lamc1 - Cd44	LAMININ	ECM-Receptor	KEGG: mmu04512
Endo	EX	Lamc1	Cd44	0.000287731	0	LAMC1_CD44	Lamc1 - Cd44	LAMININ	ECM-Receptor	KEGG: mmu04512
Fibroblast	EX	Lamc1	Cd44	8.62178e-05	0	LAMC1_CD44	Lamc1 - Cd44	LAMININ	ECM-Receptor	KEGG: mmu04512
Astro	Micro	Lamc1	Cd44	1.22162e-05	0	LAMC1_CD44	Lamc1 - Cd44	LAMININ	ECM-Receptor	KEGG: mmu04512
Astro_C3	Micro	Lamc1	Cd44	2.92023e-05	0	LAMC1_CD44	Lamc1 - Cd44	LAMININ	ECM-Receptor	KEGG: mmu04512
Astro_C9	Micro	Lamc1	Cd44	5.46897e-06	0	LAMC1_CD44	Lamc1 - Cd44	LAMININ	ECM-Receptor	KEGG: mmu04512
Endo	Micro	Lamc1	Cd44	6.38546e-05	0	LAMC1_CD44	Lamc1 - Cd44	LAMININ	ECM-Receptor	KEGG: mmu04512
Ependymal cell	Micro	Lamc1	Cd44	1.96043e-06	0	LAMC1_CD44	Lamc1 - Cd44	LAMININ	ECM-Receptor	KEGG: mmu04512
EX	Micro	Lamc1	Cd44	0.00010538	0	LAMC1_CD44	Lamc1 - Cd44	LAMININ	ECM-Receptor	KEGG: mmu04512
Fibroblast	Micro	Lamc1	Cd44	1.9292e-05	0	LAMC1_CD44	Lamc1 - Cd44	LAMININ	ECM-Receptor	KEGG: mmu04512
IN	Micro	Lamc1	Cd44	1.20548e-05	0	LAMC1_CD44	Lamc1 - Cd44	LAMININ	ECM-Receptor	KEGG: mmu04512
OPC	Micro	Lamc1	Cd44	9.65328e-06	0	LAMC1_CD44	Lamc1 - Cd44	LAMININ	ECM-Receptor	KEGG: mmu04512
Astro	OPC	Lamc1	Cd44	1.08298e-05	0	LAMC1_CD44	Lamc1 - Cd44	LAMININ	ECM-Receptor	KEGG: mmu04512
Astro_C3	OPC	Lamc1	Cd44	2.58481e-05	0	LAMC1_CD44	Lamc1 - Cd44	LAMININ	ECM-Receptor	KEGG: mmu04512
Astro_C9	OPC	Lamc1	Cd44	4.8475e-06	0	LAMC1_CD44	Lamc1 - Cd44	LAMININ	ECM-Receptor	KEGG: mmu04512
Endo	OPC	Lamc1	Cd44	5.63677e-05	0	LAMC1_CD44	Lamc1 - Cd44	LAMININ	ECM-Receptor	KEGG: mmu04512
Ependymal cell	OPC	Lamc1	Cd44	1.73812e-06	0	LAMC1_CD44	Lamc1 - Cd44	LAMININ	ECM-Receptor	KEGG: mmu04512
EX	OPC	Lamc1	Cd44	9.34576e-05	0	LAMC1_CD44	Lamc1 - Cd44	LAMININ	ECM-Receptor	KEGG: mmu04512
Fibroblast	OPC	Lamc1	Cd44	1.7064e-05	0	LAMC1_CD44	Lamc1 - Cd44	LAMININ	ECM-Receptor	KEGG: mmu04512
IN	OPC	Lamc1	Cd44	1.0691e-05	0	LAMC1_CD44	Lamc1 - Cd44	LAMININ	ECM-Receptor	KEGG: mmu04512
OPC	OPC	Lamc1	Cd44	8.55759e-06	0	LAMC1_CD44	Lamc1 - Cd44	LAMININ	ECM-Receptor	KEGG: mmu04512
Fibroblast	Astro	Col1a1	Sdc4	7.61067e-05	0	COL1A1_SDC4	Col1a1 - Sdc4	COLLAGEN	ECM-Receptor	KEGG: mmu04512
Fibroblast	Astro_C3	Col1a1	Sdc4	0.000108335	0	COL1A1_SDC4	Col1a1 - Sdc4	COLLAGEN	ECM-Receptor	KEGG: mmu04512
Fibroblast	Astro_C9	Col1a1	Sdc4	3.12212e-05	0	COL1A1_SDC4	Col1a1 - Sdc4	COLLAGEN	ECM-Receptor	KEGG: mmu04512
Fibroblast	Endo	Col1a1	Sdc4	8.25896e-06	0	COL1A1_SDC4	Col1a1 - Sdc4	COLLAGEN	ECM-Receptor	KEGG: mmu04512
Fibroblast	Ependymal cell	Col1a1	Sdc4	9.83784e-06	0	COL1A1_SDC4	Col1a1 - Sdc4	COLLAGEN	ECM-Receptor	KEGG: mmu04512
Fibroblast	Fibroblast	Col1a1	Sdc4	2.38901e-05	0	COL1A1_SDC4	Col1a1 - Sdc4	COLLAGEN	ECM-Receptor	KEGG: mmu04512
Endo	Astro	Col1a2	Sdc4	9.48354e-06	0	COL1A2_SDC4	Col1a2 - Sdc4	COLLAGEN	ECM-Receptor	KEGG: mmu04512
Fibroblast	Astro	Col1a2	Sdc4	0.000107585	0	COL1A2_SDC4	Col1a2 - Sdc4	COLLAGEN	ECM-Receptor	KEGG: mmu04512
Endo	Astro_C3	Col1a2	Sdc4	1.40396e-05	0	COL1A2_SDC4	Col1a2 - Sdc4	COLLAGEN	ECM-Receptor	KEGG: mmu04512
Fibroblast	Astro_C3	Col1a2	Sdc4	0.000150593	0	COL1A2_SDC4	Col1a2 - Sdc4	COLLAGEN	ECM-Receptor	KEGG: mmu04512
Endo	Astro_C9	Col1a2	Sdc4	3.90851e-06	0	COL1A2_SDC4	Col1a2 - Sdc4	COLLAGEN	ECM-Receptor	KEGG: mmu04512
Fibroblast	Astro_C9	Col1a2	Sdc4	4.4045e-05	0	COL1A2_SDC4	Col1a2 - Sdc4	COLLAGEN	ECM-Receptor	KEGG: mmu04512
Endo	Endo	Col1a2	Sdc4	9.58605e-07	0	COL1A2_SDC4	Col1a2 - Sdc4	COLLAGEN	ECM-Receptor	KEGG: mmu04512
Fibroblast	Endo	Col1a2	Sdc4	1.20658e-05	0	COL1A2_SDC4	Col1a2 - Sdc4	COLLAGEN	ECM-Receptor	KEGG: mmu04512
Endo	Ependymal cell	Col1a2	Sdc4	1.19874e-06	0	COL1A2_SDC4	Col1a2 - Sdc4	COLLAGEN	ECM-Receptor	KEGG: mmu04512
Fibroblast	Ependymal cell	Col1a2	Sdc4	1.40469e-05	0	COL1A2_SDC4	Col1a2 - Sdc4	COLLAGEN	ECM-Receptor	KEGG: mmu04512
Endo	Fibroblast	Col1a2	Sdc4	2.88748e-06	0	COL1A2_SDC4	Col1a2 - Sdc4	COLLAGEN	ECM-Receptor	KEGG: mmu04512
Fibroblast	Fibroblast	Col1a2	Sdc4	3.42381e-05	0	COL1A2_SDC4	Col1a2 - Sdc4	COLLAGEN	ECM-Receptor	KEGG: mmu04512
Endo	Astro	Col4a1	Sdc4	0.000296624	0	COL4A1_SDC4	Col4a1 - Sdc4	COLLAGEN	ECM-Receptor	KEGG: mmu04512
Ependymal cell	Astro	Col4a1	Sdc4	4.76557e-06	0	COL4A1_SDC4	Col4a1 - Sdc4	COLLAGEN	ECM-Receptor	KEGG: mmu04512
EX	Astro	Col4a1	Sdc4	0.000376408	0	COL4A1_SDC4	Col4a1 - Sdc4	COLLAGEN	ECM-Receptor	KEGG: mmu04512
Fibroblast	Astro	Col4a1	Sdc4	5.88289e-05	0	COL4A1_SDC4	Col4a1 - Sdc4	COLLAGEN	ECM-Receptor	KEGG: mmu04512
IN	Astro	Col4a1	Sdc4	3.78002e-05	0	COL4A1_SDC4	Col4a1 - Sdc4	COLLAGEN	ECM-Receptor	KEGG: mmu04512
Endo	Astro_C3	Col4a1	Sdc4	0.000407391	0	COL4A1_SDC4	Col4a1 - Sdc4	COLLAGEN	ECM-Receptor	KEGG: mmu04512
Ependymal cell	Astro_C3	Col4a1	Sdc4	7.02022e-06	0	COL4A1_SDC4	Col4a1 - Sdc4	COLLAGEN	ECM-Receptor	KEGG: mmu04512
EX	Astro_C3	Col4a1	Sdc4	0.000554436	0	COL4A1_SDC4	Col4a1 - Sdc4	COLLAGEN	ECM-Receptor	KEGG: mmu04512
Fibroblast	Astro_C3	Col4a1	Sdc4	8.45261e-05	0	COL4A1_SDC4	Col4a1 - Sdc4	COLLAGEN	ECM-Receptor	KEGG: mmu04512
IN	Astro_C3	Col4a1	Sdc4	5.57324e-05	0	COL4A1_SDC4	Col4a1 - Sdc4	COLLAGEN	ECM-Receptor	KEGG: mmu04512
Endo	Astro_C9	Col4a1	Sdc4	0.000121153	0	COL4A1_SDC4	Col4a1 - Sdc4	COLLAGEN	ECM-Receptor	KEGG: mmu04512
Ependymal cell	Astro_C9	Col4a1	Sdc4	1.96293e-06	0	COL4A1_SDC4	Col4a1 - Sdc4	COLLAGEN	ECM-Receptor	KEGG: mmu04512
EX	Astro_C9	Col4a1	Sdc4	0.00015504	0	COL4A1_SDC4	Col4a1 - Sdc4	COLLAGEN	ECM-Receptor	KEGG: mmu04512
Fibroblast	Astro_C9	Col4a1	Sdc4	2.41603e-05	0	COL4A1_SDC4	Col4a1 - Sdc4	COLLAGEN	ECM-Receptor	KEGG: mmu04512
IN	Astro_C9	Col4a1	Sdc4	1.55714e-05	0	COL4A1_SDC4	Col4a1 - Sdc4	COLLAGEN	ECM-Receptor	KEGG: mmu04512
Endo	Endo	Col4a1	Sdc4	3.45997e-05	0	COL4A1_SDC4	Col4a1 - Sdc4	COLLAGEN	ECM-Receptor	KEGG: mmu04512
Fibroblast	Endo	Col4a1	Sdc4	6.27249e-06	0	COL4A1_SDC4	Col4a1 - Sdc4	COLLAGEN	ECM-Receptor	KEGG: mmu04512
Endo	Ependymal cell	Col4a1	Sdc4	3.91828e-05	0	COL4A1_SDC4	Col4a1 - Sdc4	COLLAGEN	ECM-Receptor	KEGG: mmu04512
Ependymal cell	Ependymal cell	Col4a1	Sdc4	6.04034e-07	0	COL4A1_SDC4	Col4a1 - Sdc4	COLLAGEN	ECM-Receptor	KEGG: mmu04512
EX	Ependymal cell	Col4a1	Sdc4	4.77123e-05	0	COL4A1_SDC4	Col4a1 - Sdc4	COLLAGEN	ECM-Receptor	KEGG: mmu04512
Fibroblast	Ependymal cell	Col4a1	Sdc4	7.56307e-06	0	COL4A1_SDC4	Col4a1 - Sdc4	COLLAGEN	ECM-Receptor	KEGG: mmu04512
IN	Ependymal cell	Col4a1	Sdc4	4.78884e-06	0	COL4A1_SDC4	Col4a1 - Sdc4	COLLAGEN	ECM-Receptor	KEGG: mmu04512
Endo	Fibroblast	Col4a1	Sdc4	9.59239e-05	0	COL4A1_SDC4	Col4a1 - Sdc4	COLLAGEN	ECM-Receptor	KEGG: mmu04512
Ependymal cell	Fibroblast	Col4a1	Sdc4	1.45641e-06	0	COL4A1_SDC4	Col4a1 - Sdc4	COLLAGEN	ECM-Receptor	KEGG: mmu04512
EX	Fibroblast	Col4a1	Sdc4	0.000115043	0	COL4A1_SDC4	Col4a1 - Sdc4	COLLAGEN	ECM-Receptor	KEGG: mmu04512
Fibroblast	Fibroblast	Col4a1	Sdc4	1.83294e-05	0	COL4A1_SDC4	Col4a1 - Sdc4	COLLAGEN	ECM-Receptor	KEGG: mmu04512
IN	Fibroblast	Col4a1	Sdc4	1.15445e-05	0	COL4A1_SDC4	Col4a1 - Sdc4	COLLAGEN	ECM-Receptor	KEGG: mmu04512
Endo	Astro	Col4a2	Sdc4	0.000230523	0	COL4A2_SDC4	Col4a2 - Sdc4	COLLAGEN	ECM-Receptor	KEGG: mmu04512
EX	Astro	Col4a2	Sdc4	0.000403501	0	COL4A2_SDC4	Col4a2 - Sdc4	COLLAGEN	ECM-Receptor	KEGG: mmu04512
Fibroblast	Astro	Col4a2	Sdc4	2.09196e-05	0	COL4A2_SDC4	Col4a2 - Sdc4	COLLAGEN	ECM-Receptor	KEGG: mmu04512
IN	Astro	Col4a2	Sdc4	4.27416e-05	0	COL4A2_SDC4	Col4a2 - Sdc4	COLLAGEN	ECM-Receptor	KEGG: mmu04512
Endo	Astro_C3	Col4a2	Sdc4	0.000321962	0	COL4A2_SDC4	Col4a2 - Sdc4	COLLAGEN	ECM-Receptor	KEGG: mmu04512
EX	Astro_C3	Col4a2	Sdc4	0.000594018	0	COL4A2_SDC4	Col4a2 - Sdc4	COLLAGEN	ECM-Receptor	KEGG: mmu04512
Fibroblast	Astro_C3	Col4a2	Sdc4	3.06893e-05	0	COL4A2_SDC4	Col4a2 - Sdc4	COLLAGEN	ECM-Receptor	KEGG: mmu04512
IN	Astro_C3	Col4a2	Sdc4	6.29634e-05	0	COL4A2_SDC4	Col4a2 - Sdc4	COLLAGEN	ECM-Receptor	KEGG: mmu04512
Endo	Astro_C9	Col4a2	Sdc4	9.43496e-05	0	COL4A2_SDC4	Col4a2 - Sdc4	COLLAGEN	ECM-Receptor	KEGG: mmu04512
EX	Astro_C9	Col4a2	Sdc4	0.000166189	0	COL4A2_SDC4	Col4a2 - Sdc4	COLLAGEN	ECM-Receptor	KEGG: mmu04512
Fibroblast	Astro_C9	Col4a2	Sdc4	8.61257e-06	0	COL4A2_SDC4	Col4a2 - Sdc4	COLLAGEN	ECM-Receptor	KEGG: mmu04512
IN	Astro_C9	Col4a2	Sdc4	1.76052e-05	0	COL4A2_SDC4	Col4a2 - Sdc4	COLLAGEN	ECM-Receptor	KEGG: mmu04512
Endo	Endo	Col4a2	Sdc4	2.59688e-05	0	COL4A2_SDC4	Col4a2 - Sdc4	COLLAGEN	ECM-Receptor	KEGG: mmu04512
Fibroblast	Endo	Col4a2	Sdc4	2.14817e-06	0.02	COL4A2_SDC4	Col4a2 - Sdc4	COLLAGEN	ECM-Receptor	KEGG: mmu04512
Endo	Ependymal cell	Col4a2	Sdc4	3.01386e-05	0	COL4A2_SDC4	Col4a2 - Sdc4	COLLAGEN	ECM-Receptor	KEGG: mmu04512
EX	Ependymal cell	Col4a2	Sdc4	5.11621e-05	0	COL4A2_SDC4	Col4a2 - Sdc4	COLLAGEN	ECM-Receptor	KEGG: mmu04512
Fibroblast	Ependymal cell	Col4a2	Sdc4	2.65771e-06	0	COL4A2_SDC4	Col4a2 - Sdc4	COLLAGEN	ECM-Receptor	KEGG: mmu04512
IN	Ependymal cell	Col4a2	Sdc4	5.41747e-06	0	COL4A2_SDC4	Col4a2 - Sdc4	COLLAGEN	ECM-Receptor	KEGG: mmu04512
Endo	Fibroblast	Col4a2	Sdc4	7.34968e-05	0	COL4A2_SDC4	Col4a2 - Sdc4	COLLAGEN	ECM-Receptor	KEGG: mmu04512
EX	Fibroblast	Col4a2	Sdc4	0.000123374	0	COL4A2_SDC4	Col4a2 - Sdc4	COLLAGEN	ECM-Receptor	KEGG: mmu04512
Fibroblast	Fibroblast	Col4a2	Sdc4	6.41342e-06	0	COL4A2_SDC4	Col4a2 - Sdc4	COLLAGEN	ECM-Receptor	KEGG: mmu04512
IN	Fibroblast	Col4a2	Sdc4	1.30622e-05	0	COL4A2_SDC4	Col4a2 - Sdc4	COLLAGEN	ECM-Receptor	KEGG: mmu04512
Endo	Astro	Col4a4	Sdc4	1.9668e-05	0	COL4A4_SDC4	Col4a4 - Sdc4	COLLAGEN	ECM-Receptor	KEGG: mmu04512
Endo	Astro_C3	Col4a4	Sdc4	2.90365e-05	0	COL4A4_SDC4	Col4a4 - Sdc4	COLLAGEN	ECM-Receptor	KEGG: mmu04512
Endo	Astro_C9	Col4a4	Sdc4	8.10328e-06	0	COL4A4_SDC4	Col4a4 - Sdc4	COLLAGEN	ECM-Receptor	KEGG: mmu04512
Endo	Endo	Col4a4	Sdc4	1.99751e-06	0	COL4A4_SDC4	Col4a4 - Sdc4	COLLAGEN	ECM-Receptor	KEGG: mmu04512
Endo	Ependymal cell	Col4a4	Sdc4	2.48988e-06	0	COL4A4_SDC4	Col4a4 - Sdc4	COLLAGEN	ECM-Receptor	KEGG: mmu04512
Endo	Fibroblast	Col4a4	Sdc4	6.00081e-06	0	COL4A4_SDC4	Col4a4 - Sdc4	COLLAGEN	ECM-Receptor	KEGG: mmu04512
Endo	Astro	Col4a5	Sdc4	1.105e-05	0	COL4A5_SDC4	Col4a5 - Sdc4	COLLAGEN	ECM-Receptor	KEGG: mmu04512
Ependymal cell	Astro	Col4a5	Sdc4	4.65621e-06	0	COL4A5_SDC4	Col4a5 - Sdc4	COLLAGEN	ECM-Receptor	KEGG: mmu04512
Fibroblast	Astro	Col4a5	Sdc4	1.91266e-05	0	COL4A5_SDC4	Col4a5 - Sdc4	COLLAGEN	ECM-Receptor	KEGG: mmu04512
Endo	Astro_C3	Col4a5	Sdc4	1.63516e-05	0	COL4A5_SDC4	Col4a5 - Sdc4	COLLAGEN	ECM-Receptor	KEGG: mmu04512
Ependymal cell	Astro_C3	Col4a5	Sdc4	6.86031e-06	0	COL4A5_SDC4	Col4a5 - Sdc4	COLLAGEN	ECM-Receptor	KEGG: mmu04512
Fibroblast	Astro_C3	Col4a5	Sdc4	2.8087e-05	0	COL4A5_SDC4	Col4a5 - Sdc4	COLLAGEN	ECM-Receptor	KEGG: mmu04512
Endo	Astro_C9	Col4a5	Sdc4	4.55388e-06	0	COL4A5_SDC4	Col4a5 - Sdc4	COLLAGEN	ECM-Receptor	KEGG: mmu04512
Ependymal cell	Astro_C9	Col4a5	Sdc4	1.91793e-06	0	COL4A5_SDC4	Col4a5 - Sdc4	COLLAGEN	ECM-Receptor	KEGG: mmu04512
Fibroblast	Astro_C9	Col4a5	Sdc4	7.87533e-06	0	COL4A5_SDC4	Col4a5 - Sdc4	COLLAGEN	ECM-Receptor	KEGG: mmu04512
Endo	Endo	Col4a5	Sdc4	1.11776e-06	0	COL4A5_SDC4	Col4a5 - Sdc4	COLLAGEN	ECM-Receptor	KEGG: mmu04512
Ependymal cell	Endo	Col4a5	Sdc4	4.74543e-07	0	COL4A5_SDC4	Col4a5 - Sdc4	COLLAGEN	ECM-Receptor	KEGG: mmu04512
Fibroblast	Endo	Col4a5	Sdc4	1.96064e-06	0	COL4A5_SDC4	Col4a5 - Sdc4	COLLAGEN	ECM-Receptor	KEGG: mmu04512
Endo	Ependymal cell	Col4a5	Sdc4	1.39707e-06	0	COL4A5_SDC4	Col4a5 - Sdc4	COLLAGEN	ECM-Receptor	KEGG: mmu04512
Ependymal cell	Ependymal cell	Col4a5	Sdc4	5.90117e-07	0	COL4A5_SDC4	Col4a5 - Sdc4	COLLAGEN	ECM-Receptor	KEGG: mmu04512
Fibroblast	Ependymal cell	Col4a5	Sdc4	2.42857e-06	0	COL4A5_SDC4	Col4a5 - Sdc4	COLLAGEN	ECM-Receptor	KEGG: mmu04512
Endo	Fibroblast	Col4a5	Sdc4	3.3655e-06	0	COL4A5_SDC4	Col4a5 - Sdc4	COLLAGEN	ECM-Receptor	KEGG: mmu04512
Ependymal cell	Fibroblast	Col4a5	Sdc4	1.4228e-06	0	COL4A5_SDC4	Col4a5 - Sdc4	COLLAGEN	ECM-Receptor	KEGG: mmu04512
Fibroblast	Fibroblast	Col4a5	Sdc4	5.8593e-06	0	COL4A5_SDC4	Col4a5 - Sdc4	COLLAGEN	ECM-Receptor	KEGG: mmu04512
Endo	Astro	Col6a1	Sdc4	2.32505e-05	0	COL6A1_SDC4	Col6a1 - Sdc4	COLLAGEN	ECM-Receptor	KEGG: mmu04512
Fibroblast	Astro	Col6a1	Sdc4	2.05646e-05	0	COL6A1_SDC4	Col6a1 - Sdc4	COLLAGEN	ECM-Receptor	KEGG: mmu04512
Endo	Astro_C3	Col6a1	Sdc4	3.42923e-05	0	COL6A1_SDC4	Col6a1 - Sdc4	COLLAGEN	ECM-Receptor	KEGG: mmu04512
Fibroblast	Astro_C3	Col6a1	Sdc4	3.01746e-05	0	COL6A1_SDC4	Col6a1 - Sdc4	COLLAGEN	ECM-Receptor	KEGG: mmu04512
Endo	Astro_C9	Col6a1	Sdc4	9.57822e-06	0	COL6A1_SDC4	Col6a1 - Sdc4	COLLAGEN	ECM-Receptor	KEGG: mmu04512
Fibroblast	Astro_C9	Col6a1	Sdc4	8.46664e-06	0	COL6A1_SDC4	Col6a1 - Sdc4	COLLAGEN	ECM-Receptor	KEGG: mmu04512
Endo	Endo	Col6a1	Sdc4	2.36531e-06	0	COL6A1_SDC4	Col6a1 - Sdc4	COLLAGEN	ECM-Receptor	KEGG: mmu04512
Fibroblast	Endo	Col6a1	Sdc4	2.111e-06	0	COL6A1_SDC4	Col6a1 - Sdc4	COLLAGEN	ECM-Receptor	KEGG: mmu04512
Endo	Ependymal cell	Col6a1	Sdc4	2.945e-06	0	COL6A1_SDC4	Col6a1 - Sdc4	COLLAGEN	ECM-Receptor	KEGG: mmu04512
Fibroblast	Ependymal cell	Col6a1	Sdc4	2.61233e-06	0	COL6A1_SDC4	Col6a1 - Sdc4	COLLAGEN	ECM-Receptor	KEGG: mmu04512
Endo	Fibroblast	Col6a1	Sdc4	7.09906e-06	0	COL6A1_SDC4	Col6a1 - Sdc4	COLLAGEN	ECM-Receptor	KEGG: mmu04512
Fibroblast	Fibroblast	Col6a1	Sdc4	6.30366e-06	0	COL6A1_SDC4	Col6a1 - Sdc4	COLLAGEN	ECM-Receptor	KEGG: mmu04512
Endo	Astro	Col6a2	Sdc4	1.70275e-05	0	COL6A2_SDC4	Col6a2 - Sdc4	COLLAGEN	ECM-Receptor	KEGG: mmu04512
Fibroblast	Astro	Col6a2	Sdc4	2.08193e-05	0	COL6A2_SDC4	Col6a2 - Sdc4	COLLAGEN	ECM-Receptor	KEGG: mmu04512
Endo	Astro_C3	Col6a2	Sdc4	2.51563e-05	0	COL6A2_SDC4	Col6a2 - Sdc4	COLLAGEN	ECM-Receptor	KEGG: mmu04512
Fibroblast	Astro_C3	Col6a2	Sdc4	3.05439e-05	0	COL6A2_SDC4	Col6a2 - Sdc4	COLLAGEN	ECM-Receptor	KEGG: mmu04512
Endo	Astro_C9	Col6a2	Sdc4	7.01598e-06	0	COL6A2_SDC4	Col6a2 - Sdc4	COLLAGEN	ECM-Receptor	KEGG: mmu04512
Fibroblast	Astro_C9	Col6a2	Sdc4	8.57135e-06	0	COL6A2_SDC4	Col6a2 - Sdc4	COLLAGEN	ECM-Receptor	KEGG: mmu04512
Endo	Endo	Col6a2	Sdc4	1.72721e-06	0	COL6A2_SDC4	Col6a2 - Sdc4	COLLAGEN	ECM-Receptor	KEGG: mmu04512
Fibroblast	Endo	Col6a2	Sdc4	2.13767e-06	0	COL6A2_SDC4	Col6a2 - Sdc4	COLLAGEN	ECM-Receptor	KEGG: mmu04512
Endo	Ependymal cell	Col6a2	Sdc4	2.15475e-06	0	COL6A2_SDC4	Col6a2 - Sdc4	COLLAGEN	ECM-Receptor	KEGG: mmu04512
Fibroblast	Ependymal cell	Col6a2	Sdc4	2.64489e-06	0	COL6A2_SDC4	Col6a2 - Sdc4	COLLAGEN	ECM-Receptor	KEGG: mmu04512
Endo	Fibroblast	Col6a2	Sdc4	5.19239e-06	0	COL6A2_SDC4	Col6a2 - Sdc4	COLLAGEN	ECM-Receptor	KEGG: mmu04512
Fibroblast	Fibroblast	Col6a2	Sdc4	6.3824e-06	0	COL6A2_SDC4	Col6a2 - Sdc4	COLLAGEN	ECM-Receptor	KEGG: mmu04512
Astro_C3	Astro	Col6a3	Sdc4	3.59508e-05	0	COL6A3_SDC4	Col6a3 - Sdc4	COLLAGEN	ECM-Receptor	KEGG: mmu04512
Fibroblast	Astro	Col6a3	Sdc4	2.2472e-05	0	COL6A3_SDC4	Col6a3 - Sdc4	COLLAGEN	ECM-Receptor	KEGG: mmu04512
Astro_C3	Astro_C3	Col6a3	Sdc4	5.28059e-05	0	COL6A3_SDC4	Col6a3 - Sdc4	COLLAGEN	ECM-Receptor	KEGG: mmu04512
Fibroblast	Astro_C3	Col6a3	Sdc4	3.29384e-05	0	COL6A3_SDC4	Col6a3 - Sdc4	COLLAGEN	ECM-Receptor	KEGG: mmu04512
Astro_C3	Astro_C9	Col6a3	Sdc4	1.48031e-05	0	COL6A3_SDC4	Col6a3 - Sdc4	COLLAGEN	ECM-Receptor	KEGG: mmu04512
Fibroblast	Astro_C9	Col6a3	Sdc4	9.25077e-06	0	COL6A3_SDC4	Col6a3 - Sdc4	COLLAGEN	ECM-Receptor	KEGG: mmu04512
Astro_C3	Endo	Col6a3	Sdc4	3.68367e-06	0	COL6A3_SDC4	Col6a3 - Sdc4	COLLAGEN	ECM-Receptor	KEGG: mmu04512
Fibroblast	Endo	Col6a3	Sdc4	2.31108e-06	0	COL6A3_SDC4	Col6a3 - Sdc4	COLLAGEN	ECM-Receptor	KEGG: mmu04512
Astro_C3	Ependymal cell	Col6a3	Sdc4	4.56416e-06	0	COL6A3_SDC4	Col6a3 - Sdc4	COLLAGEN	ECM-Receptor	KEGG: mmu04512
Fibroblast	Ependymal cell	Col6a3	Sdc4	2.85631e-06	0	COL6A3_SDC4	Col6a3 - Sdc4	COLLAGEN	ECM-Receptor	KEGG: mmu04512
Astro_C3	Fibroblast	Col6a3	Sdc4	1.10112e-05	0	COL6A3_SDC4	Col6a3 - Sdc4	COLLAGEN	ECM-Receptor	KEGG: mmu04512
Fibroblast	Fibroblast	Col6a3	Sdc4	6.89387e-06	0	COL6A3_SDC4	Col6a3 - Sdc4	COLLAGEN	ECM-Receptor	KEGG: mmu04512
Astro_C9	Astro	Fn1	Sdc4	8.89861e-06	0	FN1_SDC4	Fn1 - Sdc4	FN1	ECM-Receptor	KEGG: mmu04512
Endo	Astro	Fn1	Sdc4	0.000228017	0	FN1_SDC4	Fn1 - Sdc4	FN1	ECM-Receptor	KEGG: mmu04512
Ependymal cell	Astro	Fn1	Sdc4	1.52676e-05	0	FN1_SDC4	Fn1 - Sdc4	FN1	ECM-Receptor	KEGG: mmu04512
Fibroblast	Astro	Fn1	Sdc4	7.20202e-05	0	FN1_SDC4	Fn1 - Sdc4	FN1	ECM-Receptor	KEGG: mmu04512
Astro_C9	Astro_C3	Fn1	Sdc4	1.31226e-05	0	FN1_SDC4	Fn1 - Sdc4	FN1	ECM-Receptor	KEGG: mmu04512
Endo	Astro_C3	Fn1	Sdc4	0.000318666	0	FN1_SDC4	Fn1 - Sdc4	FN1	ECM-Receptor	KEGG: mmu04512
Ependymal cell	Astro_C3	Fn1	Sdc4	2.21256e-05	0	FN1_SDC4	Fn1 - Sdc4	FN1	ECM-Receptor	KEGG: mmu04512
Fibroblast	Astro_C3	Fn1	Sdc4	0.000102744	0	FN1_SDC4	Fn1 - Sdc4	FN1	ECM-Receptor	KEGG: mmu04512
Astro_C9	Astro_C9	Fn1	Sdc4	3.66578e-06	0	FN1_SDC4	Fn1 - Sdc4	FN1	ECM-Receptor	KEGG: mmu04512
Endo	Astro_C9	Fn1	Sdc4	9.33311e-05	0	FN1_SDC4	Fn1 - Sdc4	FN1	ECM-Receptor	KEGG: mmu04512
Ependymal cell	Astro_C9	Fn1	Sdc4	6.27663e-06	0	FN1_SDC4	Fn1 - Sdc4	FN1	ECM-Receptor	KEGG: mmu04512
Fibroblast	Astro_C9	Fn1	Sdc4	2.95526e-05	0	FN1_SDC4	Fn1 - Sdc4	FN1	ECM-Receptor	KEGG: mmu04512
Astro_C9	Endo	Fn1	Sdc4	9.05508e-07	0.03	FN1_SDC4	Fn1 - Sdc4	FN1	ECM-Receptor	KEGG: mmu04512
Endo	Endo	Fn1	Sdc4	2.56532e-05	0	FN1_SDC4	Fn1 - Sdc4	FN1	ECM-Receptor	KEGG: mmu04512
Ependymal cell	Endo	Fn1	Sdc4	1.60241e-06	0	FN1_SDC4	Fn1 - Sdc4	FN1	ECM-Receptor	KEGG: mmu04512
Fibroblast	Endo	Fn1	Sdc4	7.78277e-06	0	FN1_SDC4	Fn1 - Sdc4	FN1	ECM-Receptor	KEGG: mmu04512
Astro_C9	Ependymal cell	Fn1	Sdc4	1.12723e-06	0	FN1_SDC4	Fn1 - Sdc4	FN1	ECM-Receptor	KEGG: mmu04512
Endo	Ependymal cell	Fn1	Sdc4	2.97993e-05	0	FN1_SDC4	Fn1 - Sdc4	FN1	ECM-Receptor	KEGG: mmu04512
Ependymal cell	Ependymal cell	Fn1	Sdc4	1.95315e-06	0	FN1_SDC4	Fn1 - Sdc4	FN1	ECM-Receptor	KEGG: mmu04512
Fibroblast	Ependymal cell	Fn1	Sdc4	9.29758e-06	0	FN1_SDC4	Fn1 - Sdc4	FN1	ECM-Receptor	KEGG: mmu04512
Astro_C9	Fibroblast	Fn1	Sdc4	2.71731e-06	0	FN1_SDC4	Fn1 - Sdc4	FN1	ECM-Receptor	KEGG: mmu04512
Endo	Fibroblast	Fn1	Sdc4	7.26589e-05	0	FN1_SDC4	Fn1 - Sdc4	FN1	ECM-Receptor	KEGG: mmu04512
Ependymal cell	Fibroblast	Fn1	Sdc4	4.72502e-06	0	FN1_SDC4	Fn1 - Sdc4	FN1	ECM-Receptor	KEGG: mmu04512
Fibroblast	Fibroblast	Fn1	Sdc4	2.25674e-05	0	FN1_SDC4	Fn1 - Sdc4	FN1	ECM-Receptor	KEGG: mmu04512
Astro	Astro	Tnc	Sdc4	3.19504e-05	0	TNC_SDC4	Tnc - Sdc4	TENASCIN	ECM-Receptor	KEGG: mmu04512
Astro_C3	Astro	Tnc	Sdc4	5.33803e-05	0	TNC_SDC4	Tnc - Sdc4	TENASCIN	ECM-Receptor	KEGG: mmu04512
Astro	Astro_C3	Tnc	Sdc4	4.69974e-05	0	TNC_SDC4	Tnc - Sdc4	TENASCIN	ECM-Receptor	KEGG: mmu04512
Astro_C3	Astro_C3	Tnc	Sdc4	7.80147e-05	0	TNC_SDC4	Tnc - Sdc4	TENASCIN	ECM-Receptor	KEGG: mmu04512
Astro	Astro_C9	Tnc	Sdc4	1.31581e-05	0	TNC_SDC4	Tnc - Sdc4	TENASCIN	ECM-Receptor	KEGG: mmu04512
Astro_C3	Astro_C9	Tnc	Sdc4	2.19669e-05	0	TNC_SDC4	Tnc - Sdc4	TENASCIN	ECM-Receptor	KEGG: mmu04512
Astro	Endo	Tnc	Sdc4	3.26556e-06	0	TNC_SDC4	Tnc - Sdc4	TENASCIN	ECM-Receptor	KEGG: mmu04512
Astro_C3	Endo	Tnc	Sdc4	5.51812e-06	0	TNC_SDC4	Tnc - Sdc4	TENASCIN	ECM-Receptor	KEGG: mmu04512
Astro	Ependymal cell	Tnc	Sdc4	4.05302e-06	0	TNC_SDC4	Tnc - Sdc4	TENASCIN	ECM-Receptor	KEGG: mmu04512
Astro_C3	Ependymal cell	Tnc	Sdc4	6.79608e-06	0	TNC_SDC4	Tnc - Sdc4	TENASCIN	ECM-Receptor	KEGG: mmu04512
Astro	Fibroblast	Tnc	Sdc4	9.77524e-06	0	TNC_SDC4	Tnc - Sdc4	TENASCIN	ECM-Receptor	KEGG: mmu04512
Astro_C3	Fibroblast	Tnc	Sdc4	1.64124e-05	0	TNC_SDC4	Tnc - Sdc4	TENASCIN	ECM-Receptor	KEGG: mmu04512
EX	Astro	Tnr	Sdc4	0.000244185	0	TNR_SDC4	Tnr - Sdc4	TENASCIN	ECM-Receptor	KEGG: mmu04512
IN	Astro	Tnr	Sdc4	4.99281e-05	0	TNR_SDC4	Tnr - Sdc4	TENASCIN	ECM-Receptor	KEGG: mmu04512
OPC	Astro	Tnr	Sdc4	4.26512e-05	0	TNR_SDC4	Tnr - Sdc4	TENASCIN	ECM-Receptor	KEGG: mmu04512
EX	Astro_C3	Tnr	Sdc4	0.000360638	0	TNR_SDC4	Tnr - Sdc4	TENASCIN	ECM-Receptor	KEGG: mmu04512
IN	Astro_C3	Tnr	Sdc4	7.34575e-05	0	TNR_SDC4	Tnr - Sdc4	TENASCIN	ECM-Receptor	KEGG: mmu04512
OPC	Astro_C3	Tnr	Sdc4	6.23427e-05	0	TNR_SDC4	Tnr - Sdc4	TENASCIN	ECM-Receptor	KEGG: mmu04512
EX	Astro_C9	Tnr	Sdc4	0.00010061	0	TNR_SDC4	Tnr - Sdc4	TENASCIN	ECM-Receptor	KEGG: mmu04512
IN	Astro_C9	Tnr	Sdc4	2.05623e-05	0	TNR_SDC4	Tnr - Sdc4	TENASCIN	ECM-Receptor	KEGG: mmu04512
OPC	Astro_C9	Tnr	Sdc4	1.7552e-05	0	TNR_SDC4	Tnr - Sdc4	TENASCIN	ECM-Receptor	KEGG: mmu04512
EX	Endo	Tnr	Sdc4	2.47834e-05	0	TNR_SDC4	Tnr - Sdc4	TENASCIN	ECM-Receptor	KEGG: mmu04512
IN	Endo	Tnr	Sdc4	5.10111e-06	0	TNR_SDC4	Tnr - Sdc4	TENASCIN	ECM-Receptor	KEGG: mmu04512
OPC	Endo	Tnr	Sdc4	4.40797e-06	0	TNR_SDC4	Tnr - Sdc4	TENASCIN	ECM-Receptor	KEGG: mmu04512
EX	Ependymal cell	Tnr	Sdc4	3.09062e-05	0	TNR_SDC4	Tnr - Sdc4	TENASCIN	ECM-Receptor	KEGG: mmu04512
IN	Ependymal cell	Tnr	Sdc4	6.33281e-06	0	TNR_SDC4	Tnr - Sdc4	TENASCIN	ECM-Receptor	KEGG: mmu04512
OPC	Ependymal cell	Tnr	Sdc4	5.4297e-06	0	TNR_SDC4	Tnr - Sdc4	TENASCIN	ECM-Receptor	KEGG: mmu04512
EX	Fibroblast	Tnr	Sdc4	7.44807e-05	0	TNR_SDC4	Tnr - Sdc4	TENASCIN	ECM-Receptor	KEGG: mmu04512
IN	Fibroblast	Tnr	Sdc4	1.52731e-05	0	TNR_SDC4	Tnr - Sdc4	TENASCIN	ECM-Receptor	KEGG: mmu04512
OPC	Fibroblast	Tnr	Sdc4	1.31123e-05	0	TNR_SDC4	Tnr - Sdc4	TENASCIN	ECM-Receptor	KEGG: mmu04512
Astro_C9	Astro	Thbs1	Sdc4	1.15597e-05	0	THBS1_SDC4	Thbs1 - Sdc4	THBS	ECM-Receptor	KEGG: mmu04512
Astro_C9	Astro_C3	Thbs1	Sdc4	1.70141e-05	0	THBS1_SDC4	Thbs1 - Sdc4	THBS	ECM-Receptor	KEGG: mmu04512
Astro_C9	Astro_C9	Thbs1	Sdc4	4.76095e-06	0	THBS1_SDC4	Thbs1 - Sdc4	THBS	ECM-Receptor	KEGG: mmu04512
Astro_C9	Endo	Thbs1	Sdc4	1.18023e-06	0	THBS1_SDC4	Thbs1 - Sdc4	THBS	ECM-Receptor	KEGG: mmu04512
Astro_C9	Ependymal cell	Thbs1	Sdc4	1.46589e-06	0	THBS1_SDC4	Thbs1 - Sdc4	THBS	ECM-Receptor	KEGG: mmu04512
Astro_C9	Fibroblast	Thbs1	Sdc4	3.53506e-06	0	THBS1_SDC4	Thbs1 - Sdc4	THBS	ECM-Receptor	KEGG: mmu04512
Fibroblast	EX	Lama1	Sv2a	6.44916e-05	0	LAMA1_SV2A	Lama1 - Sv2a	LAMININ	ECM-Receptor	KEGG: mmu04512
Fibroblast	IN	Lama1	Sv2a	2.65843e-05	0	LAMA1_SV2A	Lama1 - Sv2a	LAMININ	ECM-Receptor	KEGG: mmu04512
Endo	EX	Lama2	Sv2a	4.8374e-05	0	LAMA2_SV2A	Lama2 - Sv2a	LAMININ	ECM-Receptor	KEGG: mmu04512
Fibroblast	EX	Lama2	Sv2a	0.000111958	0	LAMA2_SV2A	Lama2 - Sv2a	LAMININ	ECM-Receptor	KEGG: mmu04512
Endo	IN	Lama2	Sv2a	2.01029e-05	0	LAMA2_SV2A	Lama2 - Sv2a	LAMININ	ECM-Receptor	KEGG: mmu04512
Fibroblast	IN	Lama2	Sv2a	4.5723e-05	0	LAMA2_SV2A	Lama2 - Sv2a	LAMININ	ECM-Receptor	KEGG: mmu04512
Endo	EX	Lama4	Sv2a	0.000587285	0	LAMA4_SV2A	Lama4 - Sv2a	LAMININ	ECM-Receptor	KEGG: mmu04512
Fibroblast	EX	Lama4	Sv2a	7.21523e-05	0	LAMA4_SV2A	Lama4 - Sv2a	LAMININ	ECM-Receptor	KEGG: mmu04512
Endo	IN	Lama4	Sv2a	0.000232019	0	LAMA4_SV2A	Lama4 - Sv2a	LAMININ	ECM-Receptor	KEGG: mmu04512
Fibroblast	IN	Lama4	Sv2a	2.96973e-05	0	LAMA4_SV2A	Lama4 - Sv2a	LAMININ	ECM-Receptor	KEGG: mmu04512
Endo	EX	Lama5	Sv2a	0.000179439	0	LAMA5_SV2A	Lama5 - Sv2a	LAMININ	ECM-Receptor	KEGG: mmu04512
Endo	IN	Lama5	Sv2a	7.36407e-05	0	LAMA5_SV2A	Lama5 - Sv2a	LAMININ	ECM-Receptor	KEGG: mmu04512
Endo	EX	Lamb1	Sv2a	0.000354767	0	LAMB1_SV2A	Lamb1 - Sv2a	LAMININ	ECM-Receptor	KEGG: mmu04512
EX	EX	Lamb1	Sv2a	0.000876654	0	LAMB1_SV2A	Lamb1 - Sv2a	LAMININ	ECM-Receptor	KEGG: mmu04512
Fibroblast	EX	Lamb1	Sv2a	6.01392e-05	0	LAMB1_SV2A	Lamb1 - Sv2a	LAMININ	ECM-Receptor	KEGG: mmu04512
IN	EX	Lamb1	Sv2a	0.000117469	0	LAMB1_SV2A	Lamb1 - Sv2a	LAMININ	ECM-Receptor	KEGG: mmu04512
Endo	IN	Lamb1	Sv2a	0.000143206	0	LAMB1_SV2A	Lamb1 - Sv2a	LAMININ	ECM-Receptor	KEGG: mmu04512
EX	IN	Lamb1	Sv2a	0.000363714	0	LAMB1_SV2A	Lamb1 - Sv2a	LAMININ	ECM-Receptor	KEGG: mmu04512
Fibroblast	IN	Lamb1	Sv2a	2.48115e-05	0	LAMB1_SV2A	Lamb1 - Sv2a	LAMININ	ECM-Receptor	KEGG: mmu04512
IN	IN	Lamb1	Sv2a	4.86861e-05	0	LAMB1_SV2A	Lamb1 - Sv2a	LAMININ	ECM-Receptor	KEGG: mmu04512
Astro	EX	Lamb2	Sv2a	9.78394e-05	0	LAMB2_SV2A	Lamb2 - Sv2a	LAMININ	ECM-Receptor	KEGG: mmu04512
Astro_C3	EX	Lamb2	Sv2a	0.000134526	0	LAMB2_SV2A	Lamb2 - Sv2a	LAMININ	ECM-Receptor	KEGG: mmu04512
Endo	EX	Lamb2	Sv2a	0.000684599	0	LAMB2_SV2A	Lamb2 - Sv2a	LAMININ	ECM-Receptor	KEGG: mmu04512
Ependymal cell	EX	Lamb2	Sv2a	2.41898e-05	0	LAMB2_SV2A	Lamb2 - Sv2a	LAMININ	ECM-Receptor	KEGG: mmu04512
Fibroblast	EX	Lamb2	Sv2a	0.000265778	0	LAMB2_SV2A	Lamb2 - Sv2a	LAMININ	ECM-Receptor	KEGG: mmu04512
OL	EX	Lamb2	Sv2a	0.000163624	0	LAMB2_SV2A	Lamb2 - Sv2a	LAMININ	ECM-Receptor	KEGG: mmu04512
Astro	IN	Lamb2	Sv2a	4.04518e-05	0	LAMB2_SV2A	Lamb2 - Sv2a	LAMININ	ECM-Receptor	KEGG: mmu04512
Astro_C3	IN	Lamb2	Sv2a	5.53944e-05	0	LAMB2_SV2A	Lamb2 - Sv2a	LAMININ	ECM-Receptor	KEGG: mmu04512
Endo	IN	Lamb2	Sv2a	0.000268077	0	LAMB2_SV2A	Lamb2 - Sv2a	LAMININ	ECM-Receptor	KEGG: mmu04512
Ependymal cell	IN	Lamb2	Sv2a	9.96389e-06	0	LAMB2_SV2A	Lamb2 - Sv2a	LAMININ	ECM-Receptor	KEGG: mmu04512
Fibroblast	IN	Lamb2	Sv2a	0.000105379	0	LAMB2_SV2A	Lamb2 - Sv2a	LAMININ	ECM-Receptor	KEGG: mmu04512
OL	IN	Lamb2	Sv2a	6.76514e-05	0	LAMB2_SV2A	Lamb2 - Sv2a	LAMININ	ECM-Receptor	KEGG: mmu04512
Astro	EX	Lamc1	Sv2a	0.000144176	0	LAMC1_SV2A	Lamc1 - Sv2a	LAMININ	ECM-Receptor	KEGG: mmu04512
Astro_C3	EX	Lamc1	Sv2a	0.000345058	0	LAMC1_SV2A	Lamc1 - Sv2a	LAMININ	ECM-Receptor	KEGG: mmu04512
Astro_C9	EX	Lamc1	Sv2a	6.45529e-05	0	LAMC1_SV2A	Lamc1 - Sv2a	LAMININ	ECM-Receptor	KEGG: mmu04512
Endo	EX	Lamc1	Sv2a	0.000756095	0	LAMC1_SV2A	Lamc1 - Sv2a	LAMININ	ECM-Receptor	KEGG: mmu04512
Ependymal cell	EX	Lamc1	Sv2a	2.31351e-05	0	LAMC1_SV2A	Lamc1 - Sv2a	LAMININ	ECM-Receptor	KEGG: mmu04512
Fibroblast	EX	Lamc1	Sv2a	0.000228081	0	LAMC1_SV2A	Lamc1 - Sv2a	LAMININ	ECM-Receptor	KEGG: mmu04512
OPC	EX	Lamc1	Sv2a	0.000113929	0	LAMC1_SV2A	Lamc1 - Sv2a	LAMININ	ECM-Receptor	KEGG: mmu04512
Astro	IN	Lamc1	Sv2a	5.93361e-05	0	LAMC1_SV2A	Lamc1 - Sv2a	LAMININ	ECM-Receptor	KEGG: mmu04512
Astro_C3	IN	Lamc1	Sv2a	0.000139091	0	LAMC1_SV2A	Lamc1 - Sv2a	LAMININ	ECM-Receptor	KEGG: mmu04512
Astro_C9	IN	Lamc1	Sv2a	2.6509e-05	0	LAMC1_SV2A	Lamc1 - Sv2a	LAMININ	ECM-Receptor	KEGG: mmu04512
Endo	IN	Lamc1	Sv2a	0.000294166	0	LAMC1_SV2A	Lamc1 - Sv2a	LAMININ	ECM-Receptor	KEGG: mmu04512
Ependymal cell	IN	Lamc1	Sv2a	9.53503e-06	0	LAMC1_SV2A	Lamc1 - Sv2a	LAMININ	ECM-Receptor	KEGG: mmu04512
EX	IN	Lamc1	Sv2a	0.000514481	0	LAMC1_SV2A	Lamc1 - Sv2a	LAMININ	ECM-Receptor	KEGG: mmu04512
Fibroblast	IN	Lamc1	Sv2a	9.10825e-05	0	LAMC1_SV2A	Lamc1 - Sv2a	LAMININ	ECM-Receptor	KEGG: mmu04512
IN	IN	Lamc1	Sv2a	5.88565e-05	0	LAMC1_SV2A	Lamc1 - Sv2a	LAMININ	ECM-Receptor	KEGG: mmu04512
OPC	IN	Lamc1	Sv2a	4.68804e-05	0	LAMC1_SV2A	Lamc1 - Sv2a	LAMININ	ECM-Receptor	KEGG: mmu04512
Fibroblast	EX	Lama1	Sv2b	5.94877e-05	0	LAMA1_SV2B	Lama1 - Sv2b	LAMININ	ECM-Receptor	KEGG: mmu04512
Endo	EX	Lama2	Sv2b	4.46098e-05	0	LAMA2_SV2B	Lama2 - Sv2b	LAMININ	ECM-Receptor	KEGG: mmu04512
Fibroblast	EX	Lama2	Sv2b	0.0001033	0	LAMA2_SV2B	Lama2 - Sv2b	LAMININ	ECM-Receptor	KEGG: mmu04512
Endo	EX	Lama4	Sv2b	0.000542425	0	LAMA4_SV2B	Lama4 - Sv2b	LAMININ	ECM-Receptor	KEGG: mmu04512
Fibroblast	EX	Lama4	Sv2b	6.6557e-05	0	LAMA4_SV2B	Lama4 - Sv2b	LAMININ	ECM-Receptor	KEGG: mmu04512
Endo	EX	Lama5	Sv2b	0.000165539	0	LAMA5_SV2B	Lama5 - Sv2b	LAMININ	ECM-Receptor	KEGG: mmu04512
Endo	EX	Lamb1	Sv2b	0.000327449	0	LAMB1_SV2B	Lamb1 - Sv2b	LAMININ	ECM-Receptor	KEGG: mmu04512
EX	EX	Lamb1	Sv2b	0.000808477	0	LAMB1_SV2B	Lamb1 - Sv2b	LAMININ	ECM-Receptor	KEGG: mmu04512
Fibroblast	EX	Lamb1	Sv2b	5.54716e-05	0	LAMB1_SV2B	Lamb1 - Sv2b	LAMININ	ECM-Receptor	KEGG: mmu04512
IN	EX	Lamb1	Sv2b	0.000108336	0	LAMB1_SV2B	Lamb1 - Sv2b	LAMININ	ECM-Receptor	KEGG: mmu04512
Astro	EX	Lamb2	Sv2b	9.02399e-05	0	LAMB2_SV2B	Lamb2 - Sv2b	LAMININ	ECM-Receptor	KEGG: mmu04512
Astro_C3	EX	Lamb2	Sv2b	0.000124092	0	LAMB2_SV2B	Lamb2 - Sv2b	LAMININ	ECM-Receptor	KEGG: mmu04512
Endo	EX	Lamb2	Sv2b	0.000632483	0	LAMB2_SV2B	Lamb2 - Sv2b	LAMININ	ECM-Receptor	KEGG: mmu04512
Ependymal cell	EX	Lamb2	Sv2b	2.23134e-05	0	LAMB2_SV2B	Lamb2 - Sv2b	LAMININ	ECM-Receptor	KEGG: mmu04512
Fibroblast	EX	Lamb2	Sv2b	0.000245449	0	LAMB2_SV2B	Lamb2 - Sv2b	LAMININ	ECM-Receptor	KEGG: mmu04512
OL	EX	Lamb2	Sv2b	0.000150915	0	LAMB2_SV2B	Lamb2 - Sv2b	LAMININ	ECM-Receptor	KEGG: mmu04512
Astro	EX	Lamc1	Sv2b	0.000132996	0	LAMC1_SV2B	Lamc1 - Sv2b	LAMININ	ECM-Receptor	KEGG: mmu04512
Astro_C3	EX	Lamc1	Sv2b	0.000318502	0	LAMC1_SV2B	Lamc1 - Sv2b	LAMININ	ECM-Receptor	KEGG: mmu04512
Astro_C9	EX	Lamc1	Sv2b	5.9551e-05	0	LAMC1_SV2B	Lamc1 - Sv2b	LAMININ	ECM-Receptor	KEGG: mmu04512
Endo	EX	Lamc1	Sv2b	0.00069868	0	LAMC1_SV2B	Lamc1 - Sv2b	LAMININ	ECM-Receptor	KEGG: mmu04512
Ependymal cell	EX	Lamc1	Sv2b	2.13401e-05	0	LAMC1_SV2B	Lamc1 - Sv2b	LAMININ	ECM-Receptor	KEGG: mmu04512
EX	EX	Lamc1	Sv2b	0.00114671	0	LAMC1_SV2B	Lamc1 - Sv2b	LAMININ	ECM-Receptor	KEGG: mmu04512
Fibroblast	EX	Lamc1	Sv2b	0.000210588	0	LAMC1_SV2B	Lamc1 - Sv2b	LAMININ	ECM-Receptor	KEGG: mmu04512
IN	EX	Lamc1	Sv2b	0.000131176	0	LAMC1_SV2B	Lamc1 - Sv2b	LAMININ	ECM-Receptor	KEGG: mmu04512
OPC	EX	Lamc1	Sv2b	0.000105095	0	LAMC1_SV2B	Lamc1 - Sv2b	LAMININ	ECM-Receptor	KEGG: mmu04512
Astro_C9	Astro	Thbs1	Cd47	2.58321e-06	0	THBS1_CD47	Thbs1 - Cd47	THBS	ECM-Receptor	KEGG: mmu04512
Astro_C9	Endo	Thbs1	Cd47	4.64272e-06	0	THBS1_CD47	Thbs1 - Cd47	THBS	ECM-Receptor	KEGG: mmu04512
Astro_C9	Ependymal cell	Thbs1	Cd47	3.52895e-07	0	THBS1_CD47	Thbs1 - Cd47	THBS	ECM-Receptor	KEGG: mmu04512
Astro_C9	EX	Thbs1	Cd47	8.19708e-05	0	THBS1_CD47	Thbs1 - Cd47	THBS	ECM-Receptor	KEGG: mmu04512
Astro_C9	Fibroblast	Thbs1	Cd47	1.27324e-06	0	THBS1_CD47	Thbs1 - Cd47	THBS	ECM-Receptor	KEGG: mmu04512
Astro_C9	IN	Thbs1	Cd47	1.32817e-05	0	THBS1_CD47	Thbs1 - Cd47	THBS	ECM-Receptor	KEGG: mmu04512
Astro_C9	Micro	Thbs1	Cd47	9.3229e-06	0	THBS1_CD47	Thbs1 - Cd47	THBS	ECM-Receptor	KEGG: mmu04512
Astro_C9	OL	Thbs1	Cd47	1.51596e-05	0	THBS1_CD47	Thbs1 - Cd47	THBS	ECM-Receptor	KEGG: mmu04512
Astro_C9	OPC	Thbs1	Cd47	2.107e-06	0	THBS1_CD47	Thbs1 - Cd47	THBS	ECM-Receptor	KEGG: mmu04512
Endo	Astro	Agrn	Dag1	2.92895e-05	0	AGRN_DAG1	Agrn - Dag1	AGRN	ECM-Receptor	KEGG: mmu04512
Ependymal cell	Astro	Agrn	Dag1	1.87448e-06	0	AGRN_DAG1	Agrn - Dag1	AGRN	ECM-Receptor	KEGG: mmu04512
EX	Astro	Agrn	Dag1	9.61183e-05	0	AGRN_DAG1	Agrn - Dag1	AGRN	ECM-Receptor	KEGG: mmu04512
Fibroblast	Astro	Agrn	Dag1	4.19674e-06	0	AGRN_DAG1	Agrn - Dag1	AGRN	ECM-Receptor	KEGG: mmu04512
IN	Astro	Agrn	Dag1	1.67491e-05	0	AGRN_DAG1	Agrn - Dag1	AGRN	ECM-Receptor	KEGG: mmu04512
Astro_C3	Astro_C3	Agrn	Dag1	1.05037e-05	0	AGRN_DAG1	Agrn - Dag1	AGRN	ECM-Receptor	KEGG: mmu04512
Endo	Astro_C3	Agrn	Dag1	5.93532e-05	0	AGRN_DAG1	Agrn - Dag1	AGRN	ECM-Receptor	KEGG: mmu04512
Ependymal cell	Astro_C3	Agrn	Dag1	3.83849e-06	0	AGRN_DAG1	Agrn - Dag1	AGRN	ECM-Receptor	KEGG: mmu04512
EX	Astro_C3	Agrn	Dag1	0.00019725	0	AGRN_DAG1	Agrn - Dag1	AGRN	ECM-Receptor	KEGG: mmu04512
Fibroblast	Astro_C3	Agrn	Dag1	8.60507e-06	0	AGRN_DAG1	Agrn - Dag1	AGRN	ECM-Receptor	KEGG: mmu04512
IN	Astro_C3	Agrn	Dag1	3.4299e-05	0	AGRN_DAG1	Agrn - Dag1	AGRN	ECM-Receptor	KEGG: mmu04512
Endo	Astro_C9	Agrn	Dag1	8.55848e-06	0	AGRN_DAG1	Agrn - Dag1	AGRN	ECM-Receptor	KEGG: mmu04512
Ependymal cell	Astro_C9	Agrn	Dag1	5.46435e-07	0	AGRN_DAG1	Agrn - Dag1	AGRN	ECM-Receptor	KEGG: mmu04512
Fibroblast	Astro_C9	Agrn	Dag1	1.22305e-06	0.01	AGRN_DAG1	Agrn - Dag1	AGRN	ECM-Receptor	KEGG: mmu04512
IN	Astro_C9	Agrn	Dag1	4.88253e-06	0	AGRN_DAG1	Agrn - Dag1	AGRN	ECM-Receptor	KEGG: mmu04512
Astro_C3	Endo	Agrn	Dag1	1.17342e-05	0	AGRN_DAG1	Agrn - Dag1	AGRN	ECM-Receptor	KEGG: mmu04512
Endo	Endo	Agrn	Dag1	6.62348e-05	0	AGRN_DAG1	Agrn - Dag1	AGRN	ECM-Receptor	KEGG: mmu04512
Ependymal cell	Endo	Agrn	Dag1	4.2871e-06	0	AGRN_DAG1	Agrn - Dag1	AGRN	ECM-Receptor	KEGG: mmu04512
EX	Endo	Agrn	Dag1	0.00022034	0	AGRN_DAG1	Agrn - Dag1	AGRN	ECM-Receptor	KEGG: mmu04512
Fibroblast	Endo	Agrn	Dag1	9.61174e-06	0	AGRN_DAG1	Agrn - Dag1	AGRN	ECM-Receptor	KEGG: mmu04512
IN	Endo	Agrn	Dag1	3.83076e-05	0	AGRN_DAG1	Agrn - Dag1	AGRN	ECM-Receptor	KEGG: mmu04512
Astro_C3	Ependymal cell	Agrn	Dag1	2.34708e-06	0	AGRN_DAG1	Agrn - Dag1	AGRN	ECM-Receptor	KEGG: mmu04512
Endo	Ependymal cell	Agrn	Dag1	1.31904e-05	0	AGRN_DAG1	Agrn - Dag1	AGRN	ECM-Receptor	KEGG: mmu04512
Ependymal cell	Ependymal cell	Agrn	Dag1	8.56637e-07	0	AGRN_DAG1	Agrn - Dag1	AGRN	ECM-Receptor	KEGG: mmu04512
EX	Ependymal cell	Agrn	Dag1	4.40584e-05	0	AGRN_DAG1	Agrn - Dag1	AGRN	ECM-Receptor	KEGG: mmu04512
Fibroblast	Ependymal cell	Agrn	Dag1	1.9214e-06	0	AGRN_DAG1	Agrn - Dag1	AGRN	ECM-Receptor	KEGG: mmu04512
IN	Ependymal cell	Agrn	Dag1	7.6546e-06	0	AGRN_DAG1	Agrn - Dag1	AGRN	ECM-Receptor	KEGG: mmu04512
Endo	EX	Agrn	Dag1	0.000278899	0	AGRN_DAG1	Agrn - Dag1	AGRN	ECM-Receptor	KEGG: mmu04512
Ependymal cell	EX	Agrn	Dag1	1.77954e-05	0.02	AGRN_DAG1	Agrn - Dag1	AGRN	ECM-Receptor	KEGG: mmu04512
IN	EX	Agrn	Dag1	0.000159006	0	AGRN_DAG1	Agrn - Dag1	AGRN	ECM-Receptor	KEGG: mmu04512
Astro_C3	Fibroblast	Agrn	Dag1	5.86663e-06	0	AGRN_DAG1	Agrn - Dag1	AGRN	ECM-Receptor	KEGG: mmu04512
Endo	Fibroblast	Agrn	Dag1	3.30872e-05	0	AGRN_DAG1	Agrn - Dag1	AGRN	ECM-Receptor	KEGG: mmu04512
Ependymal cell	Fibroblast	Agrn	Dag1	2.14296e-06	0	AGRN_DAG1	Agrn - Dag1	AGRN	ECM-Receptor	KEGG: mmu04512
EX	Fibroblast	Agrn	Dag1	0.000110154	0	AGRN_DAG1	Agrn - Dag1	AGRN	ECM-Receptor	KEGG: mmu04512
Fibroblast	Fibroblast	Agrn	Dag1	4.80493e-06	0	AGRN_DAG1	Agrn - Dag1	AGRN	ECM-Receptor	KEGG: mmu04512
IN	Fibroblast	Agrn	Dag1	1.91486e-05	0	AGRN_DAG1	Agrn - Dag1	AGRN	ECM-Receptor	KEGG: mmu04512
Endo	IN	Agrn	Dag1	2.86951e-05	0	AGRN_DAG1	Agrn - Dag1	AGRN	ECM-Receptor	KEGG: mmu04512
IN	IN	Agrn	Dag1	1.63484e-05	0	AGRN_DAG1	Agrn - Dag1	AGRN	ECM-Receptor	KEGG: mmu04512
Endo	Micro	Agrn	Dag1	1.49389e-05	0	AGRN_DAG1	Agrn - Dag1	AGRN	ECM-Receptor	KEGG: mmu04512
Endo	OPC	Agrn	Dag1	1.89314e-05	0	AGRN_DAG1	Agrn - Dag1	AGRN	ECM-Receptor	KEGG: mmu04512
Ependymal cell	OPC	Agrn	Dag1	1.20957e-06	0	AGRN_DAG1	Agrn - Dag1	AGRN	ECM-Receptor	KEGG: mmu04512
EX	OPC	Agrn	Dag1	6.2003e-05	0	AGRN_DAG1	Agrn - Dag1	AGRN	ECM-Receptor	KEGG: mmu04512
Fibroblast	OPC	Agrn	Dag1	2.70754e-06	0.01	AGRN_DAG1	Agrn - Dag1	AGRN	ECM-Receptor	KEGG: mmu04512
IN	OPC	Agrn	Dag1	1.08079e-05	0	AGRN_DAG1	Agrn - Dag1	AGRN	ECM-Receptor	KEGG: mmu04512
Fibroblast	Astro	Lama1	Dag1	5.69873e-06	0	LAMA1_DAG1	Lama1 - Dag1	LAMININ	ECM-Receptor	KEGG: mmu04512
Fibroblast	Astro_C3	Lama1	Dag1	1.1664e-05	0	LAMA1_DAG1	Lama1 - Dag1	LAMININ	ECM-Receptor	KEGG: mmu04512
Fibroblast	Astro_C9	Lama1	Dag1	1.66143e-06	0	LAMA1_DAG1	Lama1 - Dag1	LAMININ	ECM-Receptor	KEGG: mmu04512
Fibroblast	Endo	Lama1	Dag1	1.30267e-05	0	LAMA1_DAG1	Lama1 - Dag1	LAMININ	ECM-Receptor	KEGG: mmu04512
Fibroblast	Ependymal cell	Lama1	Dag1	2.60257e-06	0	LAMA1_DAG1	Lama1 - Dag1	LAMININ	ECM-Receptor	KEGG: mmu04512
Fibroblast	EX	Lama1	Dag1	5.41084e-05	0	LAMA1_DAG1	Lama1 - Dag1	LAMININ	ECM-Receptor	KEGG: mmu04512
Fibroblast	Fibroblast	Lama1	Dag1	6.51138e-06	0	LAMA1_DAG1	Lama1 - Dag1	LAMININ	ECM-Receptor	KEGG: mmu04512
Fibroblast	IN	Lama1	Dag1	5.56339e-06	0	LAMA1_DAG1	Lama1 - Dag1	LAMININ	ECM-Receptor	KEGG: mmu04512
Fibroblast	Micro	Lama1	Dag1	2.8933e-06	0	LAMA1_DAG1	Lama1 - Dag1	LAMININ	ECM-Receptor	KEGG: mmu04512
Fibroblast	OPC	Lama1	Dag1	3.67758e-06	0	LAMA1_DAG1	Lama1 - Dag1	LAMININ	ECM-Receptor	KEGG: mmu04512
Endo	Astro	Lama2	Dag1	4.27758e-06	0	LAMA2_DAG1	Lama2 - Dag1	LAMININ	ECM-Receptor	KEGG: mmu04512
Fibroblast	Astro	Lama2	Dag1	9.88483e-06	0	LAMA2_DAG1	Lama2 - Dag1	LAMININ	ECM-Receptor	KEGG: mmu04512
Endo	Astro_C3	Lama2	Dag1	8.79292e-06	0	LAMA2_DAG1	Lama2 - Dag1	LAMININ	ECM-Receptor	KEGG: mmu04512
Fibroblast	Astro_C3	Lama2	Dag1	2.01325e-05	0	LAMA2_DAG1	Lama2 - Dag1	LAMININ	ECM-Receptor	KEGG: mmu04512
Endo	Astro_C9	Lama2	Dag1	1.24591e-06	0	LAMA2_DAG1	Lama2 - Dag1	LAMININ	ECM-Receptor	KEGG: mmu04512
Fibroblast	Astro_C9	Lama2	Dag1	2.88506e-06	0	LAMA2_DAG1	Lama2 - Dag1	LAMININ	ECM-Receptor	KEGG: mmu04512
Endo	Endo	Lama2	Dag1	9.82354e-06	0	LAMA2_DAG1	Lama2 - Dag1	LAMININ	ECM-Receptor	KEGG: mmu04512
Fibroblast	Endo	Lama2	Dag1	2.24758e-05	0	LAMA2_DAG1	Lama2 - Dag1	LAMININ	ECM-Receptor	KEGG: mmu04512
Endo	Ependymal cell	Lama2	Dag1	1.96535e-06	0	LAMA2_DAG1	Lama2 - Dag1	LAMININ	ECM-Receptor	KEGG: mmu04512
Fibroblast	Ependymal cell	Lama2	Dag1	4.48322e-06	0	LAMA2_DAG1	Lama2 - Dag1	LAMININ	ECM-Receptor	KEGG: mmu04512
Endo	EX	Lama2	Dag1	4.05653e-05	0	LAMA2_DAG1	Lama2 - Dag1	LAMININ	ECM-Receptor	KEGG: mmu04512
Fibroblast	EX	Lama2	Dag1	9.39874e-05	0	LAMA2_DAG1	Lama2 - Dag1	LAMININ	ECM-Receptor	KEGG: mmu04512
Endo	Fibroblast	Lama2	Dag1	4.91157e-06	0	LAMA2_DAG1	Lama2 - Dag1	LAMININ	ECM-Receptor	KEGG: mmu04512
[truncated: 2,494 more rows]
